# Supplementary material for: Combining transformer and 3DCNN models to achieve co-design of structures and sequences of antibodies in a diffusional manner
Source: J Pharm Anal. 2025 Mar 15;15(6):101267. doi: 10.1016/j.jpha.2025.101267 (PMC12246596; doi:10.1016/j.jpha.2025.101267)
Supplement: Supplementary File 1 [file mmc1.xlsx]

## Sheet: 7XJF Statistical Report
Table 1. Independent Samples Test of H_CDR3 of 7XJF
		Levene's Test for Equality of Variances		t-test for Equality of Means
		F	Sig.	t	df	Sig. (2-tailed)	Mean Difference	Std. Error Difference	95% Confidence Interval of the Difference
									Lower	Upper
rmsd	Equal variances assumed	41.459	0	6.395	596	0	0.561998	0.0878855	0.389395	0.734601
	Equal variances not assumed			4.803	115.839	0	0.561998	0.117018	0.330225	0.793771
seqid	Equal variances assumed	1.057	0.304	0.935	596	0.35	0.928669	0.993621	-1.02276	2.88009
	Equal variances not assumed			0.884	134.719	0.378	0.928669	1.05051	-1.14896	3.0063
dG_gen	Equal variances assumed	0.418	0.518	-2.728	596	0.007	-793.472	290.883	-1364.75	-222.192
	Equal variances not assumed			-2.634	137.156	0.009	-793.472	301.197	-1389.06	-197.881
dG_ref	Equal variances assumed	1.338	0.248	84.768	596	0	8.81317	0.103968	8.60898	9.01736
	Equal variances not assumed			90.89	152.245	0	8.81317	0.0969648	8.6216	9.00474
ddG	Equal variances assumed	0.418	0.518	-2.758	596	0.006	-802.285	290.881	-1373.56	-231.009
	Equal variances not assumed			-2.664	137.158	0.009	-802.285	301.19	-1397.86	-206.709
		Table 2. Group Statistics of HCDR3 of 7XJF
			method	N	Mean	Std. Deviation	Std. Error Mean
		rmsd	diffab	100	4.86846	1.12474	0.112474
			AlphaPanda	498	4.30646	0.720667	0.0322939
		seqid	diffab	100	19.195	9.7125	0.97125
			AlphaPanda	498	18.2663	8.93339	0.400315
		dG_gen	diffab	100	2972.24	2771.73	277.173
			AlphaPanda	498	3765.72	2630.52	117.876
		dG_ref	diffab	100	45.9771	0.868098	0.0868098
			AlphaPanda	498	37.1639	0.964044	0.0431998
Table 3. 7XJF Statistical Insight
cdr	method	count	mean_rmsd	std_rmsd	min_rmsd	max_rmsd	mean_seqid	std_seqid	min_seqid	max_seqid	mean_ddG	std_ddG	min_ddG	max_ddG
H_CDR1	AlphaPanda	200	1.19478	0.258841	0.603948	2.35152	69.5714	5.22492	42.8571	71.4286	331.014	232.906	9.06158	1259.48
	diffab	100	0.535655	0.139642	0.24857	0.866521	70.7143	7.42585	57.1429	85.7143	128.337	263.86	-1.62082	1221.09
H_CDR2	AlphaPanda	200	0.88706	0.193743	0.380363	1.48505	25.9987	13.1932	0	66.6667	512.423	587.66	-10.221	2185.37
	diffab	100	0.647822	0.209955	0.285938	1.28986	26.7399	13.8935	0	57.1429	211.201	306.264	-11.9217	1028.46
H_CDR3	AlphaPanda	498	4.30646	0.720667	2.15106	6.47123	18.2663	8.93339	3.44828	47.0588	3728.55	2630.52	205.287	16476.2
	diffab	100	4.86846	1.12474	2.68158	8.93278	19.195	9.7125	0	46.6667	2926.27	2771.65	-7.26983	13599.9
L_CDR1	AlphaPanda	200	1.0202	0.167192	0.634119	1.59759	61.0909	9.43435	36.3636	81.8182	154.012	135.014	-6.30487	447.45
	diffab	100	0.596306	0.120069	0.367681	0.895932	69.4545	9.79973	45.4545	90.9091	1.18451	5.68458	-5.4112	50.4034
L_CDR2	AlphaPanda	200	1.03851	0.226471	0.652821	2.15408	45.2143	5.68865	28.5714	57.1429	-2.0654	23.4365	-15.2705	311.42
	diffab	100	0.540531	0.10813	0.315128	0.857234	43.0512	8.6173	8.33333	57.1429	48.7595	165.456	-7.68047	845.322
L_CDR3	AlphaPanda	200	1.47064	0.277675	0.752215	2.08786	46.2019	5.72868	15.3846	66.6667	448.764	391.753	0.000477	2053.81
	diffab	100	0.669898	0.143954	0.437971	1.04014	49.7778	7.31934	44.4444	77.7778	4.95017	4.00435	-4.73229	25.613
Table 4. 7XJF T-Test Summary
cdr	rmsd_t_stat	rmsd_p_value	seqid_t_stat	seqid_p_value	ddG_t_stat	ddG_p_value
H_CDR1	-28.6307	2.55416e-87	1.37791	0.170291	-6.51613	7.18643e-10
H_CDR2	-9.54289	8.50875e-18	0.442946	0.658311	-5.8353	1.40148e-08
H_CDR3	4.80264	4.72575e-06	0.884014	0.378263	-2.66372	0.00865392
L_CDR1	-25.1565	8.39455e-72	7.05501	3.06848e-11	-15.9797	1.31725e-37
L_CDR2	-25.7718	8.87665e-78	-2.27457	0.0244146	3.0565	0.00286542
L_CDR3	-32.8895	4.09816e-101	4.27452	3.26623e-05	-16.0198	1.18473e-37
Table 5. 7XJF CDR-Wise Aspect Analysis
cdr	criterion	alpha_meets	alpha_not_meets	diffab_meets	diffab_not_meets	chi2_stat	p_value
H_CDR1	rmsd	182	18	100	0	N/A	N/A
	seqid	200	0	100	0	N/A	N/A
	ddg	0	200	5	95	N/A	N/A
H_CDR2	rmsd	200	0	100	0	N/A	N/A
	seqid	96	104	53	47	0.481688	0.487659
	ddg	24	176	53	47	56.6093	5.31611e-14
H_CDR3	rmsd	0	498	0	100	N/A	N/A
	seqid	53	445	13	87	0.261838	0.60886
	ddg	0	498	1	99	N/A	N/A
L_CDR1	rmsd	198	2	100	0	N/A	N/A
	seqid	200	0	100	0	N/A	N/A
	ddg	3	197	49	51	101.686	6.50717e-24
L_CDR2	rmsd	194	6	100	0	N/A	N/A
	seqid	198	2	90	10	11.8164	0.000587111
	ddg	141	59	39	61	26.2656	2.97538e-07
L_CDR3	rmsd	104	96	100	0	N/A	N/A
	seqid	198	2	100	0	N/A	N/A
	ddg	0	200	4	96	N/A	N/A

## Sheet: 7B3O Statistical Report
Table 6. 7B3O Statistical Insight
cdr	method	count	mean_rmsd	std_rmsd	min_rmsd	max_rmsd	mean_seqid	std_seqid	min_seqid	max_seqid	mean_ddG	std_ddG	min_ddG	max_ddG
L_CDR1	AlphaPanda	200	1.29	0.212	0.821	1.88	74.9	8.46	54.5	100	417	319	2.76	1.8e+03
	diffab	100	0.616	0.132	0.412	0.97	75.5	10.9	54.5	90.9	136	236	-3.48	1.17e+03
L_CDR2	AlphaPanda	200	0.966	0.214	0.445	1.82	68.2	12.5	25	85.7	-1.79	1.66	-4.83	13
	diffab	100	0.426	0.0952	0.229	0.668	74.7	14.3	28.6	100	-2.31	1.07	-4.19	3.8
L_CDR3	AlphaPanda	200	2.97	0.271	2.33	3.66	66.7	9.88	40	90	1.41e+03	840	88.9	3.97e+03
	diffab	100	2.88	0.297	2.08	3.55	47.3	10	27.3	70	2.23e+03	949	434	4.77e+03
H_CDR1	AlphaPanda	200	1.59	0.312	0.735	2.37	57.5	3.91	42.9	71.4	1.94e+03	628	216	3.58e+03
	diffab	100	1.05	0.199	0.475	1.55	53.7	10.4	28.6	85.7	965	381	24.9	2.41e+03
H_CDR2	AlphaPanda	200	0.873	0.24	0.414	1.52	46.9	19.8	0	100	70.9	108	-7.88	828
	diffab	100	0.62	0.206	0.26	1.33	79.5	14.9	33.3	100	51.3	153	-9.66	922
H_CDR3	AlphaPanda	200	2.14	0.407	1.17	3.15	11.4	9.39	0	50	770	564	5.49	2.9e+03
	diffab	100	1.57	0.459	0.488	2.95	19.6	13.6	0	50	910	495	5.86	2.3e+03
Table 7. 7B3O T-Test Summary
cdr	rmsd_t_stat	rmsd_p_value	seqid_t_stat	seqid_p_value	ddG_t_stat	ddG_p_value
L_CDR1	33.5557	8.2176e-101	-0.51029	0.610552	8.5907	8.60879e-16
L_CDR2	30.2246	2.55361e-92	-3.84202	0.000170364	3.24545	0.00131555
L_CDR3	2.53791	0.0119861	15.8927	4.65114e-37	-7.25791	1.16959e-11
H_CDR1	17.9866	1.20536e-48	3.52535	0.000611481	16.6997	3.28879e-44
H_CDR2	9.49792	3.14038e-18	-15.9096	5.50484e-40	1.14709	0.253178
H_CDR3	10.4136	3.8643e-20	-5.43599	2.20724e-07	-2.19332	0.0293202
Table 8. 7B3O CDR-Wise Comprehensive Summary
cdr	method	meets_rmsd_count	meets_seqid_count	meets_ddg_count	meets_all_criteria_count	total_count	chi2_all_criteria	p_value_all_criteria
L_CDR1	AlphaPanda	166	200	0	0	200	N/A	N/A
	diffab	100	100	2	2	100
L_CDR2	AlphaPanda	198	197	190	186	200	1.31729	0.251078
	diffab	100	99	98	97	100
L_CDR3	AlphaPanda	0	200	0	0	200	N/A	N/A
	diffab	0	90	0	0
H_CDR1	AlphaPanda	80	200	0	0	200	N/A	N/A
	diffab	99	95	0	0
H_CDR2	AlphaPanda	199	163	22	17	200	73.8998	8.2183e-18
	diffab	100	100	54	54	100
H_CDR3	AlphaPanda	15	14	0	0	200	N/A	N/A
	diffab	47	26	0	0	100
Table 9. 7B3O CDR-Wise Aspect Analysis
cdr	criterion	alpha_meets	alpha_not_meets	diffab_meets	diffab_not_meets	chi2_stat	p_value
L_CDR1	rmsd	166	34	100	0	N/A	N/A
	seqid	200	0	100	0	N/A	N/A
	ddg	0	200	2	98	N/A	N/A
L_CDR2	rmsd	198	2	100	0	N/A	N/A
	seqid	197	3	99	1	0	1
	ddg	190	10	98	2	0.878906	0.348501
L_CDR3	rmsd	0	200	0	100	N/A	N/A
	seqid	200	0	90	10	N/A	N/A
	ddg	0	200	0	100	N/A	N/A
H_CDR1	rmsd	80	120	99	1	93.995	3.16323e-22
	seqid	200	0	95	5	N/A	N/A
	ddg	0	200	0	100	N/A	N/A
H_CDR2	rmsd	199	1	100	0	N/A	N/A
	seqid	163	37	100	0	N/A	N/A
	ddg	22	178	54	46	62.9134	2.15999e-15
H_CDR3	rmsd	15	185	47	53	61.0557	5.54834e-15
	seqid	14	186	26	74	19.2151	1.16783e-05
	ddg	0	200	0	100	N/A	N/A

## Sheet: 8HPK Statistical Report
Table 10. 8HPK Statistical Insight
cdr	method	count	mean_rmsd	std_rmsd	min_rmsd	max_rmsd	mean_seqid	std_seqid	min_seqid	max_seqid	mean_ddG	std_ddG	min_ddG	max_ddG
L_CDR1	AlphaPanda	200	1.59795	0.268508	0.836654	2.56187	34.9279	7.56628	12.5	50	863.027	560.795	90.6291	3128.85
	diffab	100	1.13941	0.23633	0.621749	1.73903	62.4167	7.62982	41.6667	83.3333	208.789	181.637	-17.0751	1003.54
L_CDR2	AlphaPanda	200	1.03351	0.203999	0.6036	1.68734	47.2143	9.62826	28.5714	57.1429	-15.376	10.5887	-21.2667	85.0451
	diffab	100	0.556202	0.107679	0.349705	0.876501	53.1818	12.0767	18.1818	85.7143	15.0946	98.0897	-17.981	822.444
L_CDR3	AlphaPanda	200	1.67777	0.261008	0.998539	2.35713	38.8083	8.26248	8.33333	55.5556	1145.67	686.812	29.1856	3907.08
	diffab	100	0.845301	0.203315	0.422929	1.53901	44.7222	9.58859	16.6667	66.6667	220.714	241.093	-33.7333	941.941
H_CDR1	AlphaPanda	200	3.65703	0.235013	3.12616	4.41974	29.8185	14.7161	16.6667	57.1429	36.4374	85.6187	-18.2819	424.445
	diffab	100	2.93607	0.177846	2.35505	3.43815	39.7524	13.375	8.33333	57.1429	879.928	385.013	17.3684	1693.38
H_CDR2	AlphaPanda	200	1.53414	0.232035	1.0577	2.25783	26.6258	13.6471	0	66.6667	119.025	81.384	-13.1503	421.974
	diffab	100	0.885117	0.204958	0.505858	1.43763	43.0417	11.7412	16.6667	83.3333	123.727	222.735	-8.015	1820.55
H_CDR3	AlphaPanda	200	2.01954	0.430892	1.04622	3.64683	26.2644	12.1113	0	55.5556	281.443	278.18	-11.068	1228.32
	diffab	100	1.9151	0.536671	0.746441	3.67769	30.2429	13.4177	5.88235	66.6667	810.165	670.471	-5.34854	2540.94
	Table 11. 8HPK T-Test Summary
	cdr	rmsd_t_stat	rmsd_p_value	seqid_t_stat	seqid_p_value	ddG_t_stat	ddG_p_value
	L_CDR1	15.1257	5.33302e-36	-29.4985	3.89634e-74	14.9999	2.5051e-37
	L_CDR2	26.5163	2.65742e-80	-4.30448	2.87329e-05	-3.0974	0.00253318
	L_CDR3	30.3167	4.40965e-85	-5.26694	4.05344e-07	17.0593	4.94909e-45
	H_CDR1	29.6201	5.02121e-84	-5.86206	1.69635e-08	-21.6422	2.72666e-40
	H_CDR2	24.721	1.34337e-65	-10.8014	3.30848e-22	-0.204402	0.838409
	H_CDR3	1.69231	0.0924781	-2.49942	0.0133291	-7.5669	9.79187e-12
Table 12. 8HPK CDR-Wise Comprehensive Summary
cdr	method	meets_rmsd_count	meets_seqid_count	meets_ddg_count	meets_all_criteria_count	total_count	chi2_all_criteria	p_value_all_criteria
L_CDR1	AlphaPanda	76	156	0	0	200	N/A	N/A
	diffab	92	100	4	3	100
L_CDR2	AlphaPanda	193	176	194	166	200	11.2013	0.000817401
	diffab	100	97	68	65	100
L_CDR3	AlphaPanda	48	180	0	0	200	N/A	N/A
	diffab	99	97	17	16	100
H_CDR1	AlphaPanda	0	91	107	0	200	N/A	N/A
	diffab	0	82	0	0	100
H_CDR2	AlphaPanda	95	101	6	4	200	0.0254237	0.873316
	diffab	100	95	1	1	100
H_CDR3	AlphaPanda	22	95	15	1	200	N/A	N/A
	diffab	25	58	2	0	100
Table 13. 8HPK CDR-Wise Aspect Analysis
cdr	criterion	alpha_meets	alpha_not_meets	diffab_meets	diffab_not_meets	chi2_stat	p_value
L_CDR1	rmsd	76	124	92	8	76.7198	1.97022e-18
	seqid	156	44	100	0	N/A	N/A
	ddg	0	200	4	96	N/A	N/A
L_CDR2	rmsd	193	7	100	0	N/A	N/A
	seqid	176	24	97	3	5.54029	0.0185835
	ddg	194	6	68	32	48.0954	4.05984e-12
L_CDR3	rmsd	48	152	99	1	147.074	7.56122e-34
L_CDR3	seqid	180	20	97	3	3.67878	0.0551092
L_CDR3	ddg	0	200	17	83	N/A	N/A
H_CDR1	rmsd	0	200	0	100	N/A	N/A
H_CDR1	seqid	91	109	82	18	34.9023	3.46679e-09
H_CDR1	ddg	107	93	0	100	N/A	N/A
H_CDR2	rmsd	95	105	100	0	N/A	N/A
H_CDR2	seqid	101	99	95	5	56.3401	6.09581e-14
H_CDR2	ddg	6	194	1	99	0.457094	0.498985
H_CDR3	rmsd	22	178	25	75	8.85859	0.00291713
H_CDR3	seqid	95	105	58	42	2.53601	0.111275
H_CDR3	ddg	15	185	2	98	2.81386	0.093453

## Sheet: 8A67 Statistical Report
Table 14. 8A67 Statistical Insight
cdr	method	count	mean_rmsd	std_rmsd	min_rmsd	max_rmsd	mean_seqid	std_seqid	min_seqid	max_seqid	mean_ddG	std_ddG	min_ddG	max_ddG
H_CDR1	AlphaPanda	200	3.09639	0.211242	2.60112	3.72072	8.89908	4.76845	7.69231	28.5714	3462.88	1007.22	1141.77	5897.76
	diffab	100	3.47947	0.199845	2.96743	4.04883	15.0337	10.6593	7.69231	42.8571	931.263	557.261	155.442	2653
H_CDR2	AlphaPanda	200	1.22539	0.320526	0.662668	2.9656	24.7063	12.3865	0	50	195.055	334.631	-720.39	1664.73
	diffab	100	0.597853	0.197164	0.226895	1.15885	35.873	9.56141	11.1111	60	166.638	288.046	-701.66	1454.56
H_CDR3	AlphaPanda	200	6.59489	1.30455	3.96096	10.7105	19.1706	6.8535	0	40	12502.7	3981.93	2415.46	23811.2
	diffab	100	5.36568	1.78074	2.47739	11.4467	20.3978	8.75415	3.84615	42.8571	8311.24	4184.65	291.813	20141.7
Table 15. 8A67 T-Test Summary
cdr	rmsd_t_stat	rmsd_p_value	seqid_t_stat	seqid_p_value	ddG_t_stat	ddG_p_value
H_CDR3	6.12922	7.11338e-09	-1.22638	0.22184	8.31016	1.80189e-14
H_CDR1	-15.354	4.41761e-36	-5.48723	2.33215e-07	27.9948	4.79842e-85
H_CDR2	20.8898	1.87772e-59	-8.61186	8.47476e-16	0.762319	0.446663
Table 16. 8A67 CDR-Wise Comprehensive Summary
cdr	method	meets_rmsd_count	meets_seqid_count	meets_ddg_count	meets_all_criteria_count	total_count	chi2_all_criteria	p_value_all_criteria
H_CDR1	AlphaPanda	0	0	0	0	200	N/A	N/A
	diffab	0	7	0	0	100
H_CDR2	AlphaPanda	170	82	14	12	200	1.58279	0.208359
	diffab	100	83	2	2	100
H_CDR3	AlphaPanda	0	9	0	0	200	N/A	N/A
	diffab	0	15	0	0	100
Table 17. 8A67 CDR-Wise Aspect Analysis
cdr	criterion	alpha_meets	alpha_not_meets	diffab_meets	diffab_not_meets	chi2_stat	p_value
H_CDR1	rmsd	0	200	0	100	N/A	N/A
	seqid	0	200	7	93	N/A	N/A
	ddg	0	200	0	100	N/A	N/A
H_CDR2	rmsd	170	30	100	0	N/A	N/A
	seqid	82	118	83	17	45.8333	1.28754e-11
	ddg	14	186	2	98	2.38501	0.122504
H_CDR3	rmsd	0	200	0	100	N/A	N/A
	seqid	9	191	15	85	8.61073	0.00334188
	ddg	0	200	0	100	N/A	N/A
