# Supplementary material for: Combining transformer and 3DCNN models to achieve co-design of structures and sequences of antibodies in a diffusional manner
Source: J Pharm Anal. 2025 Mar 15;15(6):101267. doi: 10.1016/j.jpha.2025.101267 (PMC12246596; doi:10.1016/j.jpha.2025.101267)
Supplement: Supplementary File 2 [file mmc2.xlsx]

## Sheet: 7xjf
method	structure	cdr	filename	rmsd	seqid	dG_gen	dG_ref	ddG
diffab	7xjf.pdb	H_CDR3	0000.pdb	4.46375	18.1818	4403.51	46.1284	4357.38
diffab	7xjf.pdb	H_CDR3	0001.pdb	5.95541	9.52381	583.848	46.1284	537.719
diffab	7xjf.pdb	H_CDR3	0002.pdb	4.28912	7.69231	662.494	46.1284	616.365
diffab	7xjf.pdb	H_CDR3	0003.pdb	4.44834	40	5431.58	46.1284	5385.45
diffab	7xjf.pdb	H_CDR3	0004.pdb	4.23283	13.6364	521.419	46.1284	475.291
diffab	7xjf.pdb	H_CDR3	0005.pdb	4.97236	22.2222	13646.1	46.1284	13599.9
diffab	7xjf.pdb	H_CDR3	0006.pdb	4.30383	0	1623.68	46.1284	1577.55
diffab	7xjf.pdb	H_CDR3	0007.pdb	4.20796	30	554.495	46.1284	508.366
diffab	7xjf.pdb	H_CDR3	0008.pdb	4.29312	40	4194.68	46.1284	4148.55
diffab	7xjf.pdb	H_CDR3	0009.pdb	5.23156	9.09091	246.016	46.1284	199.888
diffab	7xjf.pdb	H_CDR3	0010.pdb	5.32428	9.09091	3840.28	46.1284	3794.15
diffab	7xjf.pdb	H_CDR3	0011.pdb	5.18031	19.0476	1574.15	46.1284	1528.03
diffab	7xjf.pdb	H_CDR3	0012.pdb	5.19647	19.0476	2902	46.1284	2855.87
diffab	7xjf.pdb	H_CDR3	0013.pdb	6.83986	8	6514.17	46.1284	6468.04
diffab	7xjf.pdb	H_CDR3	0014.pdb	5.3218	31.25	455.218	46.1284	409.09
diffab	7xjf.pdb	H_CDR3	0015.pdb	5.16063	20	2379.3	46.1284	2333.18
diffab	7xjf.pdb	H_CDR3	0016.pdb	5.54263	31.5789	2809.6	46.1284	2763.47
diffab	7xjf.pdb	H_CDR3	0017.pdb	5.72537	21.0526	4196.21	46.1284	4150.08
diffab	7xjf.pdb	H_CDR3	0018.pdb	4.74011	27.7778	206.722	46.1284	160.594
diffab	7xjf.pdb	H_CDR3	0019.pdb	5.57752	21.0526	1884.51	46.1284	1838.38
diffab	7xjf.pdb	H_CDR3	0020.pdb	4.06429	20	4994.45	46.1284	4948.32
diffab	7xjf.pdb	H_CDR3	0021.pdb	6.36022	9.09091	2220.7	46.1284	2174.57
diffab	7xjf.pdb	H_CDR3	0022.pdb	4.14088	31.25	190.24	40.4615	149.779
diffab	7xjf.pdb	H_CDR3	0023.pdb	4.55979	19.0476	1750.34	46.1284	1704.22
diffab	7xjf.pdb	H_CDR3	0024.pdb	4.45091	18.1818	3083.58	46.1284	3037.45
diffab	7xjf.pdb	H_CDR3	0025.pdb	5.47624	33.3333	2389.98	46.1284	2343.85
diffab	7xjf.pdb	H_CDR3	0026.pdb	4.62648	25	1952.91	46.1284	1906.78
diffab	7xjf.pdb	H_CDR3	0027.pdb	5.61785	30	115.847	46.1284	69.7184
diffab	7xjf.pdb	H_CDR3	0028.pdb	4.9657	25	3167.89	46.1284	3121.76
diffab	7xjf.pdb	H_CDR3	0029.pdb	4.29459	37.5	3423.92	46.1284	3377.8
diffab	7xjf.pdb	H_CDR3	0030.pdb	6.06522	20	1785.8	46.1284	1739.67
diffab	7xjf.pdb	H_CDR3	0031.pdb	3.88847	7.69231	6023.35	46.1284	5977.22
diffab	7xjf.pdb	H_CDR3	0032.pdb	4.36846	15	222.824	46.1284	176.695
diffab	7xjf.pdb	H_CDR3	0033.pdb	4.5031	33.3333	38.8585	46.1284	-7.26983
diffab	7xjf.pdb	H_CDR3	0034.pdb	6.5191	9.09091	81.4053	46.1284	35.277
diffab	7xjf.pdb	H_CDR3	0035.pdb	3.06998	27.7778	158.077	46.1284	111.949
diffab	7xjf.pdb	H_CDR3	0036.pdb	4.46206	33.3333	468.885	46.1284	422.757
diffab	7xjf.pdb	H_CDR3	0037.pdb	3.92593	46.6667	1881.41	46.1284	1835.28
diffab	7xjf.pdb	H_CDR3	0038.pdb	4.36676	9.09091	1357.56	46.1284	1311.43
diffab	7xjf.pdb	H_CDR3	0039.pdb	5.33689	16.6667	5587.65	46.1284	5541.52
diffab	7xjf.pdb	H_CDR3	0040.pdb	3.98333	43.75	4553.84	46.1284	4507.71
diffab	7xjf.pdb	H_CDR3	0041.pdb	3.81318	8.69565	759.096	46.1284	712.968
diffab	7xjf.pdb	H_CDR3	0042.pdb	4.6053	9.09091	3158.79	46.1284	3112.67
diffab	7xjf.pdb	H_CDR3	0043.pdb	6.67642	22.2222	1076.1	46.1284	1029.97
diffab	7xjf.pdb	H_CDR3	0044.pdb	5.56486	17.6471	12889.2	46.1284	12843
diffab	7xjf.pdb	H_CDR3	0045.pdb	6.1138	15.7895	3170.5	46.1284	3124.37
diffab	7xjf.pdb	H_CDR3	0046.pdb	4.79809	26.3158	1857.69	46.1284	1811.56
diffab	7xjf.pdb	H_CDR3	0047.pdb	2.74142	21.0526	4410.98	46.1284	4364.86
diffab	7xjf.pdb	H_CDR3	0048.pdb	3.27745	19.0476	1108.05	46.1284	1061.92
diffab	7xjf.pdb	H_CDR3	0049.pdb	3.62635	9.09091	6073.7	46.1284	6027.57
diffab	7xjf.pdb	H_CDR3	0050.pdb	3.10188	27.7778	308.28	46.1284	262.151
diffab	7xjf.pdb	H_CDR3	0051.pdb	4.40708	37.5	5428.61	46.1284	5382.49
diffab	7xjf.pdb	H_CDR3	0052.pdb	4.61503	13.6364	550.912	46.1284	504.784
diffab	7xjf.pdb	H_CDR3	0053.pdb	3.90285	22.7273	180.746	46.1284	134.617
diffab	7xjf.pdb	H_CDR3	0054.pdb	3.63021	10.5263	2810.32	46.1284	2764.19
diffab	7xjf.pdb	H_CDR3	0055.pdb	4.6956	23.8095	5662.25	46.1284	5616.12
diffab	7xjf.pdb	H_CDR3	0056.pdb	8.93278	12.5	3518.65	46.1284	3472.52
diffab	7xjf.pdb	H_CDR3	0057.pdb	5.69511	13.6364	9816.73	46.1284	9770.6
diffab	7xjf.pdb	H_CDR3	0058.pdb	4.28018	13.6364	76.3959	46.1284	30.2676
diffab	7xjf.pdb	H_CDR3	0059.pdb	3.30063	8.33333	4026.81	46.1284	3980.68
diffab	7xjf.pdb	H_CDR3	0060.pdb	5.96217	9.09091	1700.93	46.1284	1654.8
diffab	7xjf.pdb	H_CDR3	0061.pdb	6.15483	16.6667	7775.29	46.1284	7729.16
diffab	7xjf.pdb	H_CDR3	0062.pdb	4.57221	7.69231	2648.96	46.1284	2602.83
diffab	7xjf.pdb	H_CDR3	0063.pdb	5.27382	4	715.817	46.1284	669.688
diffab	7xjf.pdb	H_CDR3	0064.pdb	6.89003	13.6364	2003.58	46.1284	1957.45
diffab	7xjf.pdb	H_CDR3	0065.pdb	3.96286	15.7895	612.28	46.1284	566.152
diffab	7xjf.pdb	H_CDR3	0066.pdb	4.25726	11.5385	1780.53	46.1284	1734.4
diffab	7xjf.pdb	H_CDR3	0067.pdb	5.4124	18.1818	5607.56	46.1284	5561.43
diffab	7xjf.pdb	H_CDR3	0068.pdb	5.87031	9.09091	1905.17	46.1284	1859.04
diffab	7xjf.pdb	H_CDR3	0069.pdb	5.60355	13.6364	4985.33	46.1284	4939.2
diffab	7xjf.pdb	H_CDR3	0070.pdb	4.44491	23.8095	2677.05	46.1284	2630.93
diffab	7xjf.pdb	H_CDR3	0071.pdb	7.0156	29.4118	1166.06	46.1284	1119.93
diffab	7xjf.pdb	H_CDR3	0072.pdb	3.0607	8.69565	2582.15	46.1284	2536.02
diffab	7xjf.pdb	H_CDR3	0073.pdb	5.1617	22.2222	2537.52	46.1284	2491.4
diffab	7xjf.pdb	H_CDR3	0074.pdb	3.19033	30	5473.06	46.1284	5426.93
diffab	7xjf.pdb	H_CDR3	0075.pdb	5.74924	25	10195	46.1284	10148.9
diffab	7xjf.pdb	H_CDR3	0076.pdb	3.39505	12	297.355	46.1284	251.226
diffab	7xjf.pdb	H_CDR3	0077.pdb	5.70768	20	3247.08	46.1284	3200.96
diffab	7xjf.pdb	H_CDR3	0078.pdb	2.68158	33.3333	1110.23	46.1284	1064.11
diffab	7xjf.pdb	H_CDR3	0079.pdb	4.04953	27.2727	68.2565	46.1284	22.1282
diffab	7xjf.pdb	H_CDR3	0080.pdb	4.09448	9.09091	245.077	46.1284	198.949
diffab	7xjf.pdb	H_CDR3	0081.pdb	4.04614	29.4118	4867.04	46.1284	4820.91
diffab	7xjf.pdb	H_CDR3	0082.pdb	4.90992	15	939.963	46.1284	893.834
diffab	7xjf.pdb	H_CDR3	0083.pdb	5.82424	11.5385	220.492	46.1284	174.363
diffab	7xjf.pdb	H_CDR3	0084.pdb	4.33693	21.0526	1586.51	46.1284	1540.38
diffab	7xjf.pdb	H_CDR3	0085.pdb	5.24014	13.6364	8542.52	46.1284	8496.39
diffab	7xjf.pdb	H_CDR3	0086.pdb	6.1882	27.7778	7014.33	46.1284	6968.2
diffab	7xjf.pdb	H_CDR3	0087.pdb	5.91601	11.7647	6514.15	46.1284	6468.03
diffab	7xjf.pdb	H_CDR3	0088.pdb	3.14264	8.33333	3468.18	41.3964	3426.78
diffab	7xjf.pdb	H_CDR3	0089.pdb	3.88137	9.09091	438.277	46.1284	392.149
diffab	7xjf.pdb	H_CDR3	0090.pdb	6.41946	26.3158	114.468	46.1284	68.3398
diffab	7xjf.pdb	H_CDR3	0091.pdb	3.46929	7.69231	2968.72	46.1284	2922.59
diffab	7xjf.pdb	H_CDR3	0092.pdb	3.8076	13.6364	1331.91	41.3964	1290.51
diffab	7xjf.pdb	H_CDR3	0093.pdb	4.15025	16.6667	2563.93	46.1284	2517.8
diffab	7xjf.pdb	H_CDR3	0094.pdb	6.42162	9.09091	2748.37	46.1284	2702.25
diffab	7xjf.pdb	H_CDR3	0095.pdb	6.40753	23.8095	5097.51	46.1284	5051.38
diffab	7xjf.pdb	H_CDR3	0096.pdb	4.88123	21.0526	6259.96	46.1284	6213.83
diffab	7xjf.pdb	H_CDR3	0097.pdb	7.52351	8.33333	538.674	46.1284	492.545
diffab	7xjf.pdb	H_CDR3	0098.pdb	4.30832	13.6364	6554.79	46.1284	6508.66
diffab	7xjf.pdb	H_CDR3	0099.pdb	5.62925	29.4118	5157.07	46.1284	5110.94
AlphaPanda	7xjf.pdb	H_CDR3	0000.pdb	4.56004	13.6364	2513.32	32.8521	2480.47
AlphaPanda	7xjf.pdb	H_CDR3	0001.pdb	4.46445	13.6364	1658.89	37.4269	1621.47
AlphaPanda	7xjf.pdb	H_CDR3	0002.pdb	4.72925	18.1818	4770.24	37.4269	4732.82
AlphaPanda	7xjf.pdb	H_CDR3	0003.pdb	4.18493	13.6364	2052.89	37.2868	2015.6
AlphaPanda	7xjf.pdb	H_CDR3	0004.pdb	5.32254	9.09091	3026.26	37.4269	2988.83
AlphaPanda	7xjf.pdb	H_CDR3	0005.pdb	5.91481	10.5263	4833.34	37.2868	4796.05
AlphaPanda	7xjf.pdb	H_CDR3	0006.pdb	4.20965	23.8095	2379.95	37.4269	2342.53
AlphaPanda	7xjf.pdb	H_CDR3	0007.pdb	3.98433	12.5	1936.22	37.2868	1898.93
AlphaPanda	7xjf.pdb	H_CDR3	0008.pdb	2.99061	31.25	3561.95	37.2868	3524.66
AlphaPanda	7xjf.pdb	H_CDR3	0009.pdb	4.62443	29.4118	3184.74	37.2868	3147.45
AlphaPanda	7xjf.pdb	H_CDR3	0010.pdb	5.11931	17.3913	641.671	37.4269	604.245
AlphaPanda	7xjf.pdb	H_CDR3	0011.pdb	4.58889	10.5263	5350.85	37.4269	5313.42
AlphaPanda	7xjf.pdb	H_CDR3	0012.pdb	3.81895	20	1918.42	32.8521	1885.57
AlphaPanda	7xjf.pdb	H_CDR3	0013.pdb	3.67249	12	1102.91	37.4269	1065.48
AlphaPanda	7xjf.pdb	H_CDR3	0014.pdb	4.89712	22.2222	4631.06	37.4269	4593.63
AlphaPanda	7xjf.pdb	H_CDR3	0015.pdb	4.24517	9.09091	2895.31	37.2868	2858.02
AlphaPanda	7xjf.pdb	H_CDR3	0016.pdb	4.05558	37.5	1084.54	37.4269	1047.11
AlphaPanda	7xjf.pdb	H_CDR3	0017.pdb	5.31831	17.3913	3952.61	37.4269	3915.19
AlphaPanda	7xjf.pdb	H_CDR3	0018.pdb	5.43734	17.6471	4803.93	37.4269	4766.5
AlphaPanda	7xjf.pdb	H_CDR3	0019.pdb	4.2121	15	2894.85	37.2868	2857.56
AlphaPanda	7xjf.pdb	H_CDR3	0020.pdb	3.96887	11.1111	2988.66	37.4269	2951.23
AlphaPanda	7xjf.pdb	H_CDR3	0021.pdb	3.67365	23.8095	2647.93	37.4269	2610.5
AlphaPanda	7xjf.pdb	H_CDR3	0022.pdb	5.26846	26.3158	1447.81	37.4269	1410.38
AlphaPanda	7xjf.pdb	H_CDR3	0023.pdb	4.51707	40	4564.21	37.2868	4526.92
AlphaPanda	7xjf.pdb	H_CDR3	0024.pdb	5.88119	20	5246.59	37.4269	5209.16
AlphaPanda	7xjf.pdb	H_CDR3	0025.pdb	4.89713	23.5294	2233.59	37.2868	2196.3
AlphaPanda	7xjf.pdb	H_CDR3	0026.pdb	3.35232	17.3913	2829.47	37.4269	2792.04
AlphaPanda	7xjf.pdb	H_CDR3	0027.pdb	4.23628	20	3799.85	37.2868	3762.56
AlphaPanda	7xjf.pdb	H_CDR3	0028.pdb	4.28907	14.2857	8610.07	37.4269	8572.64
AlphaPanda	7xjf.pdb	H_CDR3	0029.pdb	3.57268	4	2425.55	37.2868	2388.26
AlphaPanda	7xjf.pdb	H_CDR3	0030.pdb	4.17885	20	2545.2	37.2868	2507.91
AlphaPanda	7xjf.pdb	H_CDR3	0031.pdb	4.74856	40	1340.27	37.4269	1302.84
AlphaPanda	7xjf.pdb	H_CDR3	0032.pdb	3.56034	9.09091	6882.93	37.4269	6845.5
AlphaPanda	7xjf.pdb	H_CDR3	0033.pdb	4.42729	29.4118	2881.09	37.4269	2843.66
AlphaPanda	7xjf.pdb	H_CDR3	0034.pdb	4.84153	7.69231	1538.03	37.2868	1500.75
AlphaPanda	7xjf.pdb	H_CDR3	0035.pdb	2.99227	8	1276.63	37.4269	1239.2
AlphaPanda	7xjf.pdb	H_CDR3	0036.pdb	4.86172	33.3333	2121.29	37.4269	2083.86
AlphaPanda	7xjf.pdb	H_CDR3	0037.pdb	4.21248	13.6364	2653.69	37.4269	2616.27
AlphaPanda	7xjf.pdb	H_CDR3	0038.pdb	4.8204	26.6667	5231.27	37.4269	5193.84
AlphaPanda	7xjf.pdb	H_CDR3	0039.pdb	3.57248	11.5385	1469.81	37.4269	1432.39
AlphaPanda	7xjf.pdb	H_CDR3	0040.pdb	4.6079	27.7778	901.534	37.4269	864.107
AlphaPanda	7xjf.pdb	H_CDR3	0041.pdb	4.87648	25	1642.67	37.4269	1605.24
AlphaPanda	7xjf.pdb	H_CDR3	0042.pdb	4.90089	16.6667	5832.14	37.4269	5794.71
AlphaPanda	7xjf.pdb	H_CDR3	0043.pdb	4.72128	12.5	1973.47	37.4269	1936.05
AlphaPanda	7xjf.pdb	H_CDR3	0044.pdb	4.09155	17.6471	3556.65	37.4269	3519.22
AlphaPanda	7xjf.pdb	H_CDR3	0045.pdb	3.47445	23.5294	1501.71	37.4269	1464.29
AlphaPanda	7xjf.pdb	H_CDR3	0046.pdb	4.08065	3.84615	3888.94	37.2868	3851.65
AlphaPanda	7xjf.pdb	H_CDR3	0047.pdb	4.58318	13.6364	1912.13	37.2868	1874.84
AlphaPanda	7xjf.pdb	H_CDR3	0048.pdb	4.23881	17.3913	3334.22	37.2868	3296.93
AlphaPanda	7xjf.pdb	H_CDR3	0049.pdb	4.17632	11.5385	3992.25	37.4269	3954.82
AlphaPanda	7xjf.pdb	H_CDR3	0050.pdb	3.56801	21.0526	2395.82	37.2868	2358.53
AlphaPanda	7xjf.pdb	H_CDR3	0051.pdb	4.6546	23.5294	5193.73	37.2868	5156.45
AlphaPanda	7xjf.pdb	H_CDR3	0052.pdb	3.73346	11.7647	1312.48	37.4269	1275.05
AlphaPanda	7xjf.pdb	H_CDR3	0053.pdb	4.33706	21.0526	2175.94	37.2868	2138.65
AlphaPanda	7xjf.pdb	H_CDR3	0054.pdb	4.30966	15.7895	3088.02	37.4269	3050.59
AlphaPanda	7xjf.pdb	H_CDR3	0055.pdb	5.02361	26.6667	1272.28	37.4269	1234.85
AlphaPanda	7xjf.pdb	H_CDR3	0056.pdb	5.32234	10.5263	1556.45	37.4269	1519.03
AlphaPanda	7xjf.pdb	H_CDR3	0057.pdb	5.36401	17.3913	6806.73	37.4269	6769.3
AlphaPanda	7xjf.pdb	H_CDR3	0058.pdb	4.87673	9.52381	3732.65	37.4269	3695.23
AlphaPanda	7xjf.pdb	H_CDR3	0059.pdb	4.73476	8	1961.62	37.4269	1924.19
AlphaPanda	7xjf.pdb	H_CDR3	0060.pdb	4.22036	8	4554	37.4269	4516.57
AlphaPanda	7xjf.pdb	H_CDR3	0061.pdb	4.23461	8.33333	1611.31	37.2868	1574.02
AlphaPanda	7xjf.pdb	H_CDR3	0062.pdb	3.62657	23.5294	2981.89	37.4269	2944.46
AlphaPanda	7xjf.pdb	H_CDR3	0063.pdb	4.8109	18.1818	876.97	37.4269	839.543
AlphaPanda	7xjf.pdb	H_CDR3	0064.pdb	4.92225	13.6364	5882.23	37.4269	5844.8
AlphaPanda	7xjf.pdb	H_CDR3	0065.pdb	4.45452	30	1175.13	37.4269	1137.71
AlphaPanda	7xjf.pdb	H_CDR3	0066.pdb	3.96872	29.4118	4452.21	37.4269	4414.78
AlphaPanda	7xjf.pdb	H_CDR3	0067.pdb	4.38072	20	882.29	37.4269	844.863
AlphaPanda	7xjf.pdb	H_CDR3	0068.pdb	4.55345	14.2857	7384.08	37.2868	7346.8
AlphaPanda	7xjf.pdb	H_CDR3	0069.pdb	3.87218	7.69231	6565.82	37.4269	6528.39
AlphaPanda	7xjf.pdb	H_CDR3	0070.pdb	4.37875	11.5385	2819.19	37.2868	2781.9
AlphaPanda	7xjf.pdb	H_CDR3	0071.pdb	2.99647	4.16667	6778.62	37.4269	6741.19
AlphaPanda	7xjf.pdb	H_CDR3	0072.pdb	3.53462	23.5294	5526.08	37.4269	5488.66
AlphaPanda	7xjf.pdb	H_CDR3	0073.pdb	4.74159	13.6364	2240.24	37.4269	2202.81
AlphaPanda	7xjf.pdb	H_CDR3	0074.pdb	3.75611	4.16667	3973.79	37.4269	3936.36
AlphaPanda	7xjf.pdb	H_CDR3	0075.pdb	3.24031	8.33333	4189.94	37.4269	4152.51
AlphaPanda	7xjf.pdb	H_CDR3	0076.pdb	4.9186	13.6364	7090.85	37.4269	7053.43
AlphaPanda	7xjf.pdb	H_CDR3	0077.pdb	4.96983	16.6667	5512.3	37.4269	5474.87
AlphaPanda	7xjf.pdb	H_CDR3	0078.pdb	4.40031	23.8095	4227.93	37.2868	4190.64
AlphaPanda	7xjf.pdb	H_CDR3	0079.pdb	4.61918	8.33333	5435.53	37.2868	5398.25
AlphaPanda	7xjf.pdb	H_CDR3	0080.pdb	4.04137	26.3158	1484.05	37.2868	1446.76
AlphaPanda	7xjf.pdb	H_CDR3	0081.pdb	5.15624	4.7619	5513.92	37.4269	5476.5
AlphaPanda	7xjf.pdb	H_CDR3	0082.pdb	4.08578	11.7647	1005.43	37.2868	968.144
AlphaPanda	7xjf.pdb	H_CDR3	0083.pdb	4.54658	27.7778	1381.79	37.4269	1344.36
AlphaPanda	7xjf.pdb	H_CDR3	0084.pdb	4.97607	23.5294	3955.17	32.7296	3922.44
AlphaPanda	7xjf.pdb	H_CDR3	0085.pdb	3.56452	11.5385	4353.57	37.4269	4316.14
AlphaPanda	7xjf.pdb	H_CDR3	0086.pdb	4.48428	9.09091	4405.07	37.4269	4367.65
AlphaPanda	7xjf.pdb	H_CDR3	0087.pdb	4.28532	7.40741	4329.94	32.7985	4297.14
AlphaPanda	7xjf.pdb	H_CDR3	0088.pdb	5.23489	13.6364	3359.89	37.4269	3322.46
AlphaPanda	7xjf.pdb	H_CDR3	0089.pdb	3.62891	8.33333	1840.63	37.4269	1803.2
AlphaPanda	7xjf.pdb	H_CDR3	0090.pdb	5.56553	17.3913	3839.87	37.4269	3802.44
AlphaPanda	7xjf.pdb	H_CDR3	0091.pdb	3.22368	15	3022.94	37.2868	2985.65
AlphaPanda	7xjf.pdb	H_CDR3	0092.pdb	4.15743	3.84615	2650.52	32.8521	2617.66
AlphaPanda	7xjf.pdb	H_CDR3	0093.pdb	6.27277	25	11805.8	37.4269	11768.4
AlphaPanda	7xjf.pdb	H_CDR3	0094.pdb	4.52641	21.0526	4070.5	37.4269	4033.07
AlphaPanda	7xjf.pdb	H_CDR3	0095.pdb	3.34662	26.6667	3412.61	37.4269	3375.18
AlphaPanda	7xjf.pdb	H_CDR3	0096.pdb	4.32753	8.69565	2393.91	37.4269	2356.48
AlphaPanda	7xjf.pdb	H_CDR3	0097.pdb	4.54646	27.7778	1861.82	37.2868	1824.53
AlphaPanda	7xjf.pdb	H_CDR3	0098.pdb	4.72404	27.7778	3972	37.4269	3934.57
AlphaPanda	7xjf.pdb	H_CDR3	0099.pdb	3.83556	13.6364	4846.37	37.4269	4808.94
AlphaPanda	7xjf.pdb	H_CDR3	0100.pdb	4.41692	21.0526	1667.09	37.4269	1629.66
AlphaPanda	7xjf.pdb	H_CDR3	0101.pdb	4.21957	8.33333	2384.2	37.2868	2346.92
AlphaPanda	7xjf.pdb	H_CDR3	0102.pdb	3.70651	13.0435	2173.09	37.2868	2135.8
AlphaPanda	7xjf.pdb	H_CDR3	0103.pdb	4.24584	21.0526	4808.82	37.4269	4771.39
AlphaPanda	7xjf.pdb	H_CDR3	0104.pdb	3.9845	20	1307.25	37.4269	1269.82
AlphaPanda	7xjf.pdb	H_CDR3	0105.pdb	3.79849	9.09091	292.427	37.4269	255
AlphaPanda	7xjf.pdb	H_CDR3	0106.pdb	3.90506	18.1818	4777.8	37.2868	4740.51
AlphaPanda	7xjf.pdb	H_CDR3	0107.pdb	3.69716	22.2222	5097.18	37.4269	5059.76
AlphaPanda	7xjf.pdb	H_CDR3	0108.pdb	4.65688	33.3333	5674.88	32.7985	5642.08
AlphaPanda	7xjf.pdb	H_CDR3	0109.pdb	3.72862	4.54545	7902.49	37.4269	7865.06
AlphaPanda	7xjf.pdb	H_CDR3	0110.pdb	4.16047	31.5789	3439.4	37.4269	3401.98
AlphaPanda	7xjf.pdb	H_CDR3	0111.pdb	5.13301	13.0435	6200.39	37.2868	6163.1
AlphaPanda	7xjf.pdb	H_CDR3	0112.pdb	3.82328	31.25	6173.69	37.2868	6136.41
AlphaPanda	7xjf.pdb	H_CDR3	0113.pdb	4.79425	9.09091	5008.31	37.2868	4971.02
AlphaPanda	7xjf.pdb	H_CDR3	0114.pdb	3.69561	13.6364	843.38	37.4269	805.953
AlphaPanda	7xjf.pdb	H_CDR3	0115.pdb	3.99879	4.34783	4540.65	37.4269	4503.22
AlphaPanda	7xjf.pdb	H_CDR3	0116.pdb	4.19952	9.09091	7744.31	37.2868	7707.03
AlphaPanda	7xjf.pdb	H_CDR3	0117.pdb	3.57219	19.0476	4600.66	37.4269	4563.23
AlphaPanda	7xjf.pdb	H_CDR3	0118.pdb	5.95609	26.3158	12333.9	37.4269	12296.5
AlphaPanda	7xjf.pdb	H_CDR3	0119.pdb	3.44699	20	2545.35	37.2868	2508.06
AlphaPanda	7xjf.pdb	H_CDR3	0120.pdb	3.5424	29.4118	1657.03	37.2868	1619.74
AlphaPanda	7xjf.pdb	H_CDR3	0121.pdb	4.71329	18.1818	2069.38	37.4269	2031.95
AlphaPanda	7xjf.pdb	H_CDR3	0122.pdb	4.24368	18.1818	3662.54	37.4269	3625.11
AlphaPanda	7xjf.pdb	H_CDR3	0123.pdb	4.32854	17.6471	9350.61	37.4269	9313.18
AlphaPanda	7xjf.pdb	H_CDR3	0124.pdb	4.08367	31.25	3602	37.4269	3564.57
AlphaPanda	7xjf.pdb	H_CDR3	0125.pdb	4.1507	21.0526	3826.88	37.2868	3789.6
AlphaPanda	7xjf.pdb	H_CDR3	0126.pdb	4.03269	9.09091	2367.7	37.4269	2330.27
AlphaPanda	7xjf.pdb	H_CDR3	0127.pdb	4.55183	23.5294	2342.2	37.4269	2304.78
AlphaPanda	7xjf.pdb	H_CDR3	0128.pdb	4.1917	26.3158	1820.51	32.7296	1787.78
AlphaPanda	7xjf.pdb	H_CDR3	0129.pdb	3.96863	9.09091	1758.81	37.2868	1721.52
AlphaPanda	7xjf.pdb	H_CDR3	0130.pdb	3.3235	7.69231	4921.9	37.4269	4884.47
AlphaPanda	7xjf.pdb	H_CDR3	0131.pdb	4.40202	9.52381	3008.21	37.4269	2970.78
AlphaPanda	7xjf.pdb	H_CDR3	0132.pdb	5.59046	29.4118	8692.15	37.4269	8654.72
AlphaPanda	7xjf.pdb	H_CDR3	0133.pdb	3.91342	21.0526	7691.33	37.4269	7653.9
AlphaPanda	7xjf.pdb	H_CDR3	0134.pdb	4.52861	23.5294	3148.91	37.4269	3111.48
AlphaPanda	7xjf.pdb	H_CDR3	0135.pdb	4.39001	25	1216.14	37.4269	1178.71
AlphaPanda	7xjf.pdb	H_CDR3	0136.pdb	6.1088	7.69231	9882.78	37.2868	9845.49
AlphaPanda	7xjf.pdb	H_CDR3	0137.pdb	2.91921	13.0435	4000.76	37.4269	3963.34
AlphaPanda	7xjf.pdb	H_CDR3	0138.pdb	3.67318	9.09091	4803.68	37.2868	4766.39
AlphaPanda	7xjf.pdb	H_CDR3	0139.pdb	4.41239	13.6364	1105.3	37.2868	1068.01
AlphaPanda	7xjf.pdb	H_CDR3	0140.pdb	3.55974	13.6364	636.026	37.2868	598.74
AlphaPanda	7xjf.pdb	H_CDR3	0141.pdb	4.25872	40	5151.3	37.2868	5114.01
AlphaPanda	7xjf.pdb	H_CDR3	0142.pdb	4.83345	7.40741	8645.69	37.4269	8608.26
AlphaPanda	7xjf.pdb	H_CDR3	0143.pdb	5.35768	22.2222	12743.1	37.4269	12705.7
AlphaPanda	7xjf.pdb	H_CDR3	0144.pdb	4.59516	9.09091	10498.1	37.4269	10460.7
AlphaPanda	7xjf.pdb	H_CDR3	0145.pdb	4.02683	29.4118	4002.27	37.2868	3964.98
AlphaPanda	7xjf.pdb	H_CDR3	0146.pdb	4.1577	25	1289.19	37.2868	1251.9
AlphaPanda	7xjf.pdb	H_CDR3	0147.pdb	5.92504	21.0526	2875.61	37.4269	2838.18
AlphaPanda	7xjf.pdb	H_CDR3	0148.pdb	4.04197	36.8421	2416.18	37.4269	2378.75
AlphaPanda	7xjf.pdb	H_CDR3	0149.pdb	3.76296	23.5294	3500.82	37.4269	3463.39
AlphaPanda	7xjf.pdb	H_CDR3	0150.pdb	3.1813	19.0476	1012.28	37.2868	974.996
AlphaPanda	7xjf.pdb	H_CDR3	0151.pdb	4.28057	31.8182	3899.97	37.4269	3862.54
AlphaPanda	7xjf.pdb	H_CDR3	0152.pdb	4.49351	19.0476	1862.9	32.7296	1830.17
AlphaPanda	7xjf.pdb	H_CDR3	0153.pdb	4.78461	13.6364	6610.3	37.2868	6573.01
AlphaPanda	7xjf.pdb	H_CDR3	0154.pdb	4.64775	31.25	3676.34	37.4269	3638.92
AlphaPanda	7xjf.pdb	H_CDR3	0155.pdb	4.03299	22.2222	1484.01	37.4269	1446.58
AlphaPanda	7xjf.pdb	H_CDR3	0156.pdb	3.23862	14.2857	2963.42	37.4269	2925.99
AlphaPanda	7xjf.pdb	H_CDR3	0157.pdb	4.43955	20	931.436	37.4269	894.009
AlphaPanda	7xjf.pdb	H_CDR3	0158.pdb	3.64754	13.6364	1582.2	37.4269	1544.77
AlphaPanda	7xjf.pdb	H_CDR3	0160.pdb	3.18102	23.5294	1110.2	37.2868	1072.92
AlphaPanda	7xjf.pdb	H_CDR3	0161.pdb	4.29024	25	1943.94	32.8521	1911.09
AlphaPanda	7xjf.pdb	H_CDR3	0162.pdb	3.31582	18.1818	242.714	37.4269	205.287
AlphaPanda	7xjf.pdb	H_CDR3	0163.pdb	4.25965	13.6364	4629.19	37.4269	4591.77
AlphaPanda	7xjf.pdb	H_CDR3	0164.pdb	3.36664	25	3717.35	37.4269	3679.92
AlphaPanda	7xjf.pdb	H_CDR3	0165.pdb	4.93921	13.0435	5121.49	37.4269	5084.06
AlphaPanda	7xjf.pdb	H_CDR3	0166.pdb	5.18013	27.7778	7553.14	37.4269	7515.71
AlphaPanda	7xjf.pdb	H_CDR3	0167.pdb	4.77676	22.2222	4326.41	37.4269	4288.98
AlphaPanda	7xjf.pdb	H_CDR3	0168.pdb	4.6128	26.3158	1970.47	37.4269	1933.04
AlphaPanda	7xjf.pdb	H_CDR3	0169.pdb	3.92079	17.6471	2818.72	37.4269	2781.3
AlphaPanda	7xjf.pdb	H_CDR3	0170.pdb	4.77571	22.2222	2285.52	32.7296	2252.8
AlphaPanda	7xjf.pdb	H_CDR3	0171.pdb	3.86461	29.4118	2639.48	37.2868	2602.2
AlphaPanda	7xjf.pdb	H_CDR3	0172.pdb	3.42204	16.6667	4593.63	37.4269	4556.2
AlphaPanda	7xjf.pdb	H_CDR3	0173.pdb	4.12593	9.09091	2302.58	37.2868	2265.3
AlphaPanda	7xjf.pdb	H_CDR3	0174.pdb	5.59903	20	8130.01	37.4269	8092.59
AlphaPanda	7xjf.pdb	H_CDR3	0175.pdb	5.20437	17.3913	4251.15	37.4269	4213.72
AlphaPanda	7xjf.pdb	H_CDR3	0176.pdb	3.48388	17.6471	3227.56	37.2868	3190.27
AlphaPanda	7xjf.pdb	H_CDR3	0177.pdb	4.32899	17.3913	850.053	37.2868	812.766
AlphaPanda	7xjf.pdb	H_CDR3	0178.pdb	4.12415	23.8095	2063.47	37.4269	2026.04
AlphaPanda	7xjf.pdb	H_CDR3	0179.pdb	4.80411	37.5	857.997	37.4269	820.57
AlphaPanda	7xjf.pdb	H_CDR3	0180.pdb	3.9816	31.5789	2842.31	37.4269	2804.88
AlphaPanda	7xjf.pdb	H_CDR3	0181.pdb	5.38267	13.6364	1953.61	37.4269	1916.19
AlphaPanda	7xjf.pdb	H_CDR3	0182.pdb	3.14826	21.0526	6365.89	37.4269	6328.46
AlphaPanda	7xjf.pdb	H_CDR3	0183.pdb	3.96448	4.54545	3881.73	37.4269	3844.3
AlphaPanda	7xjf.pdb	H_CDR3	0184.pdb	4.3445	26.3158	2161.59	37.4269	2124.17
AlphaPanda	7xjf.pdb	H_CDR3	0185.pdb	5.56842	21.0526	8311.23	37.2868	8273.95
AlphaPanda	7xjf.pdb	H_CDR3	0186.pdb	4.50789	9.09091	3894.65	37.4269	3857.22
AlphaPanda	7xjf.pdb	H_CDR3	0187.pdb	3.40402	12.5	7337.49	32.7296	7304.76
AlphaPanda	7xjf.pdb	H_CDR3	0188.pdb	3.47002	25	2844.84	37.2868	2807.55
AlphaPanda	7xjf.pdb	H_CDR3	0189.pdb	5.10595	35.2941	5717.66	37.2868	5680.37
AlphaPanda	7xjf.pdb	H_CDR3	0190.pdb	4.38898	21.0526	2693.88	37.4269	2656.45
AlphaPanda	7xjf.pdb	H_CDR3	0191.pdb	3.55625	13.0435	3604.72	37.4269	3567.29
AlphaPanda	7xjf.pdb	H_CDR3	0192.pdb	4.8398	41.1765	7334.49	37.2868	7297.2
AlphaPanda	7xjf.pdb	H_CDR3	0193.pdb	3.41936	37.5	773.158	37.2868	735.871
AlphaPanda	7xjf.pdb	H_CDR3	0194.pdb	4.73588	13.6364	4991.84	37.4269	4954.42
AlphaPanda	7xjf.pdb	H_CDR3	0195.pdb	3.70597	13.6364	1186.07	37.2868	1148.78
AlphaPanda	7xjf.pdb	H_CDR3	0196.pdb	4.0794	12.5	2841.98	37.4269	2804.56
AlphaPanda	7xjf.pdb	H_CDR3	0197.pdb	5.18367	12.5	5150.07	32.8521	5117.21
AlphaPanda	7xjf.pdb	H_CDR3	0198.pdb	4.18138	9.09091	2161.1	37.2868	2123.81
AlphaPanda	7xjf.pdb	H_CDR3	0199.pdb	4.8285	18.1818	3696.65	37.2868	3659.36
AlphaPanda	7xjf.pdb	H_CDR3	0200.pdb	5.09107	17.6471	10356.5	37.2868	10319.2
AlphaPanda	7xjf.pdb	H_CDR3	0201.pdb	3.95597	22.2222	3208.29	37.4269	3170.86
AlphaPanda	7xjf.pdb	H_CDR3	0202.pdb	4.15595	27.7778	1864.77	37.4269	1827.34
AlphaPanda	7xjf.pdb	H_CDR3	0203.pdb	4.64844	17.3913	1994.64	37.4269	1957.21
AlphaPanda	7xjf.pdb	H_CDR3	0204.pdb	5.24525	13.6364	1042.71	37.4269	1005.28
AlphaPanda	7xjf.pdb	H_CDR3	0205.pdb	3.32904	23.5294	2525.38	37.4269	2487.96
AlphaPanda	7xjf.pdb	H_CDR3	0206.pdb	4.33872	9.09091	5538.58	37.4269	5501.15
AlphaPanda	7xjf.pdb	H_CDR3	0207.pdb	4.12045	9.09091	5492.02	37.2868	5454.73
AlphaPanda	7xjf.pdb	H_CDR3	0208.pdb	5.06737	12.5	3027.36	37.4269	2989.93
AlphaPanda	7xjf.pdb	H_CDR3	0209.pdb	4.88407	15.7895	928.983	37.2868	891.696
AlphaPanda	7xjf.pdb	H_CDR3	0210.pdb	5.93575	8.33333	9793.14	37.2868	9755.85
AlphaPanda	7xjf.pdb	H_CDR3	0211.pdb	4.28075	9.09091	4113.05	37.4269	4075.62
AlphaPanda	7xjf.pdb	H_CDR3	0212.pdb	3.36474	13.0435	810.964	37.2868	773.678
AlphaPanda	7xjf.pdb	H_CDR3	0213.pdb	3.76889	13.0435	4327.08	37.2868	4289.79
AlphaPanda	7xjf.pdb	H_CDR3	0214.pdb	4.52384	9.09091	2736.03	37.4269	2698.61
AlphaPanda	7xjf.pdb	H_CDR3	0215.pdb	4.78903	14.2857	415.58	37.4269	378.153
AlphaPanda	7xjf.pdb	H_CDR3	0216.pdb	3.69048	37.5	304.743	37.2868	267.456
AlphaPanda	7xjf.pdb	H_CDR3	0217.pdb	4.37183	21.0526	8742.11	37.4269	8704.69
AlphaPanda	7xjf.pdb	H_CDR3	0218.pdb	5.2573	12.5	12037.9	37.2868	12000.7
AlphaPanda	7xjf.pdb	H_CDR3	0219.pdb	4.52653	9.09091	3236.7	37.4269	3199.28
AlphaPanda	7xjf.pdb	H_CDR3	0220.pdb	4.65211	31.25	1969.33	37.2868	1932.04
AlphaPanda	7xjf.pdb	H_CDR3	0221.pdb	4.85764	8.33333	7586.9	32.8521	7554.05
AlphaPanda	7xjf.pdb	H_CDR3	0222.pdb	3.10805	23.5294	2708.16	37.4269	2670.73
AlphaPanda	7xjf.pdb	H_CDR3	0223.pdb	4.23236	31.5789	10566.3	32.8521	10533.5
AlphaPanda	7xjf.pdb	H_CDR3	0224.pdb	3.58185	8	2720.85	37.4269	2683.42
AlphaPanda	7xjf.pdb	H_CDR3	0225.pdb	4.76929	8.69565	697.687	37.2868	660.401
AlphaPanda	7xjf.pdb	H_CDR3	0226.pdb	4.5118	29.4118	2930.88	37.4269	2893.45
AlphaPanda	7xjf.pdb	H_CDR3	0227.pdb	5.05631	13.6364	3827.53	37.2868	3790.24
AlphaPanda	7xjf.pdb	H_CDR3	0228.pdb	3.75507	23.5294	3567.56	37.2868	3530.28
AlphaPanda	7xjf.pdb	H_CDR3	0229.pdb	3.47732	14.2857	1809.6	37.4269	1772.17
AlphaPanda	7xjf.pdb	H_CDR3	0230.pdb	4.96733	14.2857	5983.67	37.2868	5946.38
AlphaPanda	7xjf.pdb	H_CDR3	0231.pdb	5.74622	8	6751.33	37.2868	6714.04
AlphaPanda	7xjf.pdb	H_CDR3	0232.pdb	3.24215	19.0476	2397.72	37.4269	2360.3
AlphaPanda	7xjf.pdb	H_CDR3	0233.pdb	5.61348	11.7647	7101.4	37.2868	7064.11
AlphaPanda	7xjf.pdb	H_CDR3	0234.pdb	3.80876	13.6364	2841.54	37.4269	2804.11
AlphaPanda	7xjf.pdb	H_CDR3	0235.pdb	3.84802	18.1818	1024.79	37.2868	987.5
AlphaPanda	7xjf.pdb	H_CDR3	0236.pdb	4.75544	28.5714	1388.07	37.2868	1350.78
AlphaPanda	7xjf.pdb	H_CDR3	0237.pdb	4.91179	37.5	7323.12	37.4269	7285.69
AlphaPanda	7xjf.pdb	H_CDR3	0238.pdb	5.09528	13.6364	3806.59	37.2868	3769.3
AlphaPanda	7xjf.pdb	H_CDR3	0239.pdb	4.76547	29.4118	2371.41	37.4269	2333.98
AlphaPanda	7xjf.pdb	H_CDR3	0240.pdb	2.79354	33.3333	3334.61	37.4269	3297.18
AlphaPanda	7xjf.pdb	H_CDR3	0241.pdb	3.75407	12	2681.47	37.4269	2644.04
AlphaPanda	7xjf.pdb	H_CDR3	0242.pdb	5.33113	23.8095	5597.29	37.2868	5560
AlphaPanda	7xjf.pdb	H_CDR3	0243.pdb	6.24424	25	6006.68	37.2868	5969.39
AlphaPanda	7xjf.pdb	H_CDR3	0244.pdb	4.78124	16.6667	5156.08	37.2868	5118.8
AlphaPanda	7xjf.pdb	H_CDR3	0245.pdb	4.44619	4.54545	10856.8	37.4269	10819.4
AlphaPanda	7xjf.pdb	H_CDR3	0246.pdb	4.39998	12.5	2593.39	37.2868	2556.11
AlphaPanda	7xjf.pdb	H_CDR3	0247.pdb	3.386	26.6667	2456.36	37.2868	2419.08
AlphaPanda	7xjf.pdb	H_CDR3	0248.pdb	3.03784	9.09091	4089.81	37.4269	4052.38
AlphaPanda	7xjf.pdb	H_CDR3	0249.pdb	4.10425	21.0526	1841.63	37.2868	1804.34
AlphaPanda	7xjf.pdb	H_CDR3	0250.pdb	4.91368	9.09091	4146.6	37.4269	4109.17
AlphaPanda	7xjf.pdb	H_CDR3	0251.pdb	6.00289	33.3333	676.08	37.4269	638.653
AlphaPanda	7xjf.pdb	H_CDR3	0252.pdb	3.93897	14.2857	2299.87	37.4269	2262.44
AlphaPanda	7xjf.pdb	H_CDR3	0253.pdb	3.80319	9.09091	3645.83	37.4269	3608.4
AlphaPanda	7xjf.pdb	H_CDR3	0254.pdb	4.55794	21.0526	3809.54	37.4269	3772.11
AlphaPanda	7xjf.pdb	H_CDR3	0255.pdb	3.99292	40	2544.67	37.2868	2507.39
AlphaPanda	7xjf.pdb	H_CDR3	0256.pdb	4.39329	9.09091	2930.54	37.4269	2893.11
AlphaPanda	7xjf.pdb	H_CDR3	0257.pdb	4.39766	35.2941	2606.66	37.4269	2569.23
AlphaPanda	7xjf.pdb	H_CDR3	0258.pdb	4.6717	27.7778	3728.55	32.7985	3695.76
AlphaPanda	7xjf.pdb	H_CDR3	0259.pdb	4.25929	31.25	700.971	37.4269	663.544
AlphaPanda	7xjf.pdb	H_CDR3	0260.pdb	4.29714	17.6471	4112.94	37.4269	4075.51
AlphaPanda	7xjf.pdb	H_CDR3	0261.pdb	5.49459	25	6896.67	37.4269	6859.24
AlphaPanda	7xjf.pdb	H_CDR3	0262.pdb	3.9449	13.6364	1055.62	37.4269	1018.2
AlphaPanda	7xjf.pdb	H_CDR3	0263.pdb	3.41084	40	1104.78	37.2868	1067.49
AlphaPanda	7xjf.pdb	H_CDR3	0264.pdb	4.54089	13.6364	4999.57	32.8521	4966.71
AlphaPanda	7xjf.pdb	H_CDR3	0265.pdb	3.28592	17.3913	3238.98	37.4269	3201.55
AlphaPanda	7xjf.pdb	H_CDR3	0266.pdb	4.23868	20	1721.51	37.4269	1684.08
AlphaPanda	7xjf.pdb	H_CDR3	0267.pdb	4.81247	7.69231	6851.82	37.2868	6814.53
AlphaPanda	7xjf.pdb	H_CDR3	0268.pdb	4.59087	23.5294	1409.77	37.4269	1372.34
AlphaPanda	7xjf.pdb	H_CDR3	0269.pdb	4.37124	9.52381	2961.37	37.4269	2923.94
AlphaPanda	7xjf.pdb	H_CDR3	0270.pdb	3.1377	23.5294	1716.9	37.2868	1679.61
AlphaPanda	7xjf.pdb	H_CDR3	0271.pdb	5.86012	15.7895	12889.3	37.4269	12851.9
AlphaPanda	7xjf.pdb	H_CDR3	0272.pdb	3.68074	4.7619	1265.73	37.2868	1228.44
AlphaPanda	7xjf.pdb	H_CDR3	0273.pdb	3.55809	9.09091	1301.44	37.2868	1264.16
AlphaPanda	7xjf.pdb	H_CDR3	0274.pdb	3.9969	13.6364	1376.58	37.4269	1339.15
AlphaPanda	7xjf.pdb	H_CDR3	0275.pdb	4.64796	13.6364	1821.35	37.4269	1783.92
AlphaPanda	7xjf.pdb	H_CDR3	0276.pdb	4.81087	23.5294	6224.07	37.2868	6186.79
AlphaPanda	7xjf.pdb	H_CDR3	0277.pdb	3.61028	8.33333	2875.92	37.4269	2838.49
AlphaPanda	7xjf.pdb	H_CDR3	0278.pdb	4.39056	17.6471	1613.84	37.2868	1576.55
AlphaPanda	7xjf.pdb	H_CDR3	0279.pdb	4.16235	21.7391	3529.69	37.2868	3492.4
AlphaPanda	7xjf.pdb	H_CDR3	0280.pdb	5.02092	12.5	3230.19	37.2868	3192.9
AlphaPanda	7xjf.pdb	H_CDR3	0281.pdb	3.92068	4.54545	2002.31	37.4269	1964.88
AlphaPanda	7xjf.pdb	H_CDR3	0282.pdb	4.33705	31.25	5219.61	37.4269	5182.18
AlphaPanda	7xjf.pdb	H_CDR3	0283.pdb	5.59804	26.6667	2899.24	37.4269	2861.82
AlphaPanda	7xjf.pdb	H_CDR3	0284.pdb	5.26835	23.8095	4327.22	37.4269	4289.79
AlphaPanda	7xjf.pdb	H_CDR3	0285.pdb	3.99022	7.69231	2346.4	37.2868	2309.12
AlphaPanda	7xjf.pdb	H_CDR3	0286.pdb	4.02884	28.5714	1384.46	37.4269	1347.03
AlphaPanda	7xjf.pdb	H_CDR3	0287.pdb	5.44255	20	7091.59	32.7296	7058.86
AlphaPanda	7xjf.pdb	H_CDR3	0288.pdb	5.80262	7.69231	7800.1	37.4269	7762.68
AlphaPanda	7xjf.pdb	H_CDR3	0289.pdb	3.99509	4.54545	2014.98	37.4269	1977.55
AlphaPanda	7xjf.pdb	H_CDR3	0290.pdb	3.15127	33.3333	1075.64	32.7985	1042.84
AlphaPanda	7xjf.pdb	H_CDR3	0291.pdb	6.47123	9.09091	8251.47	37.4269	8214.05
AlphaPanda	7xjf.pdb	H_CDR3	0292.pdb	4.64947	31.25	7579.69	37.4269	7542.27
AlphaPanda	7xjf.pdb	H_CDR3	0293.pdb	4.64813	22.2222	1982.57	37.4269	1945.14
AlphaPanda	7xjf.pdb	H_CDR3	0294.pdb	4.66195	21.7391	4568.33	37.4269	4530.9
AlphaPanda	7xjf.pdb	H_CDR3	0295.pdb	4.12903	13.0435	1254.19	37.2868	1216.9
AlphaPanda	7xjf.pdb	H_CDR3	0296.pdb	4.83073	21.7391	9949.07	37.4269	9911.64
AlphaPanda	7xjf.pdb	H_CDR3	0297.pdb	4.04789	47.0588	2540.42	37.2868	2503.13
AlphaPanda	7xjf.pdb	H_CDR3	0298.pdb	3.79488	29.4118	1237.24	37.2868	1199.95
AlphaPanda	7xjf.pdb	H_CDR3	0299.pdb	4.03343	16.6667	1125.1	37.4269	1087.67
AlphaPanda	7xjf.pdb	H_CDR3	0300.pdb	5.79423	23.8095	4809.83	37.4269	4772.4
AlphaPanda	7xjf.pdb	H_CDR3	0301.pdb	4.2024	27.7778	3164.59	37.2868	3127.3
AlphaPanda	7xjf.pdb	H_CDR3	0302.pdb	4.64555	15.7895	7512.19	37.2868	7474.91
AlphaPanda	7xjf.pdb	H_CDR3	0303.pdb	4.97082	16.6667	2928.14	37.4269	2890.71
AlphaPanda	7xjf.pdb	H_CDR3	0304.pdb	3.62093	16.6667	2421.8	37.4269	2384.37
AlphaPanda	7xjf.pdb	H_CDR3	0305.pdb	4.36811	26.6667	4971.28	37.4269	4933.85
AlphaPanda	7xjf.pdb	H_CDR3	0306.pdb	3.99246	9.09091	2009.35	37.4269	1971.92
AlphaPanda	7xjf.pdb	H_CDR3	0307.pdb	5.04837	33.3333	3734.09	37.4269	3696.66
AlphaPanda	7xjf.pdb	H_CDR3	0308.pdb	5.93603	11.5385	7600.03	37.4269	7562.61
AlphaPanda	7xjf.pdb	H_CDR3	0309.pdb	4.26297	37.5	8369.02	37.4269	8331.59
AlphaPanda	7xjf.pdb	H_CDR3	0310.pdb	3.14854	11.1111	2134.5	37.2868	2097.22
AlphaPanda	7xjf.pdb	H_CDR3	0311.pdb	4.06996	13.6364	1912.9	37.4269	1875.47
AlphaPanda	7xjf.pdb	H_CDR3	0312.pdb	3.56556	16.6667	1556.85	37.2868	1519.57
AlphaPanda	7xjf.pdb	H_CDR3	0313.pdb	4.1207	26.3158	1305.1	37.4269	1267.68
AlphaPanda	7xjf.pdb	H_CDR3	0314.pdb	3.68176	18.1818	4963.3	37.4269	4925.87
AlphaPanda	7xjf.pdb	H_CDR3	0315.pdb	4.55244	9.09091	1900.24	37.4269	1862.81
AlphaPanda	7xjf.pdb	H_CDR3	0316.pdb	4.32802	13.6364	7061.65	37.4269	7024.22
AlphaPanda	7xjf.pdb	H_CDR3	0317.pdb	3.58422	21.0526	508.112	37.2868	470.825
AlphaPanda	7xjf.pdb	H_CDR3	0318.pdb	3.20358	13.6364	2199.06	37.4269	2161.63
AlphaPanda	7xjf.pdb	H_CDR3	0319.pdb	4.79235	21.0526	4675.51	37.2868	4638.22
AlphaPanda	7xjf.pdb	H_CDR3	0320.pdb	3.69145	23.8095	2602.62	37.4269	2565.19
AlphaPanda	7xjf.pdb	H_CDR3	0321.pdb	3.85979	10.5263	2931.17	37.4269	2893.74
AlphaPanda	7xjf.pdb	H_CDR3	0322.pdb	3.35618	20	2430.28	37.4269	2392.86
AlphaPanda	7xjf.pdb	H_CDR3	0323.pdb	4.05212	8	1946.7	37.4269	1909.27
AlphaPanda	7xjf.pdb	H_CDR3	0324.pdb	4.12474	11.5385	446.427	37.4269	409
AlphaPanda	7xjf.pdb	H_CDR3	0325.pdb	3.53055	9.09091	1328.97	37.4269	1291.54
AlphaPanda	7xjf.pdb	H_CDR3	0326.pdb	5.78541	14.2857	16513.6	37.4269	16476.2
AlphaPanda	7xjf.pdb	H_CDR3	0327.pdb	4.64459	15	4999.29	37.4269	4961.87
AlphaPanda	7xjf.pdb	H_CDR3	0328.pdb	4.10649	31.25	5364.02	37.4269	5326.59
AlphaPanda	7xjf.pdb	H_CDR3	0329.pdb	3.55638	20	2180.35	37.4269	2142.93
AlphaPanda	7xjf.pdb	H_CDR3	0330.pdb	3.74709	10	4910.67	37.4269	4873.24
AlphaPanda	7xjf.pdb	H_CDR3	0331.pdb	5.45685	17.6471	11971.5	37.4269	11934.1
AlphaPanda	7xjf.pdb	H_CDR3	0332.pdb	4.23922	19.0476	1290.48	37.2868	1253.19
AlphaPanda	7xjf.pdb	H_CDR3	0333.pdb	5.21821	25	9583.53	37.2868	9546.25
AlphaPanda	7xjf.pdb	H_CDR3	0334.pdb	5.91067	13.6364	12900.9	37.4269	12863.4
AlphaPanda	7xjf.pdb	H_CDR3	0335.pdb	4.51872	22.2222	2840.38	37.2868	2803.1
AlphaPanda	7xjf.pdb	H_CDR3	0336.pdb	3.82185	25	2062.42	37.4269	2024.99
AlphaPanda	7xjf.pdb	H_CDR3	0337.pdb	5.14608	15.7895	4763.22	37.4269	4725.79
AlphaPanda	7xjf.pdb	H_CDR3	0338.pdb	4.08921	9.09091	2462.71	37.4269	2425.29
AlphaPanda	7xjf.pdb	H_CDR3	0339.pdb	4.99857	22.2222	8730.53	37.4269	8693.1
AlphaPanda	7xjf.pdb	H_CDR3	0340.pdb	3.01538	23.5294	3242.91	37.2868	3205.62
AlphaPanda	7xjf.pdb	H_CDR3	0341.pdb	3.30835	13.6364	2411.03	37.4269	2373.61
AlphaPanda	7xjf.pdb	H_CDR3	0342.pdb	4.50132	43.75	1326.53	32.7296	1293.8
AlphaPanda	7xjf.pdb	H_CDR3	0343.pdb	3.64848	13.6364	4184.82	37.2868	4147.53
AlphaPanda	7xjf.pdb	H_CDR3	0344.pdb	5.50007	13.6364	6006.91	37.4269	5969.48
AlphaPanda	7xjf.pdb	H_CDR3	0345.pdb	4.19131	7.69231	2318.09	37.4269	2280.67
AlphaPanda	7xjf.pdb	H_CDR3	0346.pdb	4.34116	9.09091	2756.03	37.4269	2718.61
AlphaPanda	7xjf.pdb	H_CDR3	0347.pdb	4.513	7.69231	7489.17	37.2868	7451.88
AlphaPanda	7xjf.pdb	H_CDR3	0348.pdb	4.15505	19.0476	1485.99	37.4269	1448.57
AlphaPanda	7xjf.pdb	H_CDR3	0349.pdb	4.59255	4.54545	2435.66	37.2868	2398.37
AlphaPanda	7xjf.pdb	H_CDR3	0350.pdb	5.07051	20.8333	6363.4	37.4269	6325.97
AlphaPanda	7xjf.pdb	H_CDR3	0351.pdb	3.34402	8.69565	2368.99	37.4269	2331.56
AlphaPanda	7xjf.pdb	H_CDR3	0352.pdb	4.06225	19.0476	3575.8	37.2868	3538.51
AlphaPanda	7xjf.pdb	H_CDR3	0353.pdb	3.23211	13.6364	5406.68	37.2868	5369.39
AlphaPanda	7xjf.pdb	H_CDR3	0354.pdb	2.67584	12.5	1572.28	37.4269	1534.86
AlphaPanda	7xjf.pdb	H_CDR3	0355.pdb	3.46015	8.33333	909.812	37.4269	872.385
AlphaPanda	7xjf.pdb	H_CDR3	0356.pdb	3.83082	35.2941	2660.91	37.2868	2623.62
AlphaPanda	7xjf.pdb	H_CDR3	0357.pdb	3.84117	37.5	4081.34	32.8521	4048.49
AlphaPanda	7xjf.pdb	H_CDR3	0358.pdb	4.53717	9.09091	3782.77	37.4269	3745.35
AlphaPanda	7xjf.pdb	H_CDR3	0359.pdb	3.96622	9.09091	1924.54	37.4269	1887.11
AlphaPanda	7xjf.pdb	H_CDR3	0360.pdb	2.92959	13.6364	2735.22	37.4269	2697.8
AlphaPanda	7xjf.pdb	H_CDR3	0361.pdb	3.18911	4.54545	8403.5	37.2868	8366.22
AlphaPanda	7xjf.pdb	H_CDR3	0362.pdb	4.03877	13.6364	3501.54	37.4269	3464.12
AlphaPanda	7xjf.pdb	H_CDR3	0363.pdb	5.09325	8	2216.35	37.4269	2178.92
AlphaPanda	7xjf.pdb	H_CDR3	0364.pdb	2.93921	4	3978.38	37.2868	3941.09
AlphaPanda	7xjf.pdb	H_CDR3	0365.pdb	4.46704	3.84615	9709.14	37.2868	9671.85
AlphaPanda	7xjf.pdb	H_CDR3	0366.pdb	4.7087	33.3333	5944.49	37.2868	5907.21
AlphaPanda	7xjf.pdb	H_CDR3	0367.pdb	4.30971	13.0435	1349.32	37.4269	1311.9
AlphaPanda	7xjf.pdb	H_CDR3	0368.pdb	4.45319	9.09091	5353.03	37.2868	5315.75
AlphaPanda	7xjf.pdb	H_CDR3	0369.pdb	4.06915	17.6471	4600.72	37.4269	4563.29
AlphaPanda	7xjf.pdb	H_CDR3	0370.pdb	3.1557	25	1112.5	37.4269	1075.07
AlphaPanda	7xjf.pdb	H_CDR3	0371.pdb	4.41561	29.4118	4542	37.4269	4504.57
AlphaPanda	7xjf.pdb	H_CDR3	0372.pdb	3.39699	15	3532.2	37.2868	3494.92
AlphaPanda	7xjf.pdb	H_CDR3	0373.pdb	3.63807	9.09091	513.894	37.2868	476.608
AlphaPanda	7xjf.pdb	H_CDR3	0374.pdb	5.08338	9.52381	5621.08	37.4269	5583.66
AlphaPanda	7xjf.pdb	H_CDR3	0375.pdb	4.79158	33.3333	8139.57	37.4269	8102.14
AlphaPanda	7xjf.pdb	H_CDR3	0376.pdb	3.87453	29.4118	1548.82	37.4269	1511.4
AlphaPanda	7xjf.pdb	H_CDR3	0377.pdb	3.83555	11.1111	2074.24	32.7985	2041.44
AlphaPanda	7xjf.pdb	H_CDR3	0378.pdb	4.06901	27.7778	1569.32	32.7296	1536.59
AlphaPanda	7xjf.pdb	H_CDR3	0379.pdb	4.03062	9.09091	2472.31	37.2868	2435.02
AlphaPanda	7xjf.pdb	H_CDR3	0380.pdb	5.2419	9.09091	6028.6	37.4269	5991.18
AlphaPanda	7xjf.pdb	H_CDR3	0381.pdb	5.82207	3.84615	11368.9	37.2868	11331.6
AlphaPanda	7xjf.pdb	H_CDR3	0382.pdb	5.61218	8	2364.06	37.4269	2326.64
AlphaPanda	7xjf.pdb	H_CDR3	0383.pdb	3.50851	9.09091	1082.62	37.4269	1045.19
AlphaPanda	7xjf.pdb	H_CDR3	0384.pdb	4.33303	23.5294	2046.23	37.2868	2008.94
AlphaPanda	7xjf.pdb	H_CDR3	0385.pdb	4.61487	9.52381	3058.82	37.2868	3021.53
AlphaPanda	7xjf.pdb	H_CDR3	0386.pdb	4.84641	21.7391	3906.11	37.2868	3868.82
AlphaPanda	7xjf.pdb	H_CDR3	0387.pdb	3.58705	9.09091	2163.3	37.4269	2125.87
AlphaPanda	7xjf.pdb	H_CDR3	0388.pdb	5.63349	20	7025.6	37.4269	6988.18
AlphaPanda	7xjf.pdb	H_CDR3	0389.pdb	4.11773	25	3400.3	37.4269	3362.87
AlphaPanda	7xjf.pdb	H_CDR3	0390.pdb	3.92189	7.69231	2960.82	37.4269	2923.4
AlphaPanda	7xjf.pdb	H_CDR3	0391.pdb	4.22142	7.69231	399.439	37.4269	362.012
AlphaPanda	7xjf.pdb	H_CDR3	0392.pdb	3.69739	16.6667	544.585	37.2868	507.298
AlphaPanda	7xjf.pdb	H_CDR3	0393.pdb	4.41238	21.7391	1731.76	37.4269	1694.33
AlphaPanda	7xjf.pdb	H_CDR3	0394.pdb	3.77667	20	1712.4	37.2868	1675.11
AlphaPanda	7xjf.pdb	H_CDR3	0395.pdb	2.94953	17.3913	2246.49	37.4269	2209.06
AlphaPanda	7xjf.pdb	H_CDR3	0396.pdb	5.87581	8	11061.9	37.2868	11024.6
AlphaPanda	7xjf.pdb	H_CDR3	0397.pdb	4.69565	13.0435	2456.27	37.4269	2418.84
AlphaPanda	7xjf.pdb	H_CDR3	0398.pdb	2.15106	29.4118	4286.7	37.2868	4249.41
AlphaPanda	7xjf.pdb	H_CDR3	0399.pdb	3.18973	26.3158	3812.63	37.4269	3775.2
AlphaPanda	7xjf.pdb	H_CDR3	0400.pdb	4.32492	36.8421	4506.44	37.2868	4469.15
AlphaPanda	7xjf.pdb	H_CDR3	0401.pdb	4.9364	23.8095	5687.98	37.2868	5650.69
AlphaPanda	7xjf.pdb	H_CDR3	0402.pdb	4.63938	19.0476	2957.77	37.4269	2920.34
AlphaPanda	7xjf.pdb	H_CDR3	0403.pdb	4.62258	21.0526	4482.25	37.2868	4444.96
AlphaPanda	7xjf.pdb	H_CDR3	0404.pdb	3.76974	26.6667	725.506	37.2868	688.219
AlphaPanda	7xjf.pdb	H_CDR3	0405.pdb	5.27341	21.0526	8554.14	37.4269	8516.71
AlphaPanda	7xjf.pdb	H_CDR3	0406.pdb	5.1278	27.7778	3536.83	37.4269	3499.4
AlphaPanda	7xjf.pdb	H_CDR3	0407.pdb	3.82547	17.3913	2572.57	37.2868	2535.29
AlphaPanda	7xjf.pdb	H_CDR3	0408.pdb	3.67461	10.5263	1493.91	37.4269	1456.48
AlphaPanda	7xjf.pdb	H_CDR3	0409.pdb	4.78141	27.7778	1548.66	37.2868	1511.38
AlphaPanda	7xjf.pdb	H_CDR3	0410.pdb	5.03182	31.25	2947.18	37.4269	2909.76
AlphaPanda	7xjf.pdb	H_CDR3	0411.pdb	3.72521	11.1111	468.823	37.4269	431.396
AlphaPanda	7xjf.pdb	H_CDR3	0412.pdb	4.7682	29.4118	3952.76	37.2868	3915.47
AlphaPanda	7xjf.pdb	H_CDR3	0413.pdb	3.78473	13.6364	2551.04	37.4269	2513.61
AlphaPanda	7xjf.pdb	H_CDR3	0414.pdb	3.72384	9.09091	1856.28	37.4269	1818.85
AlphaPanda	7xjf.pdb	H_CDR3	0415.pdb	4.00237	12.5	1773.35	37.4269	1735.93
AlphaPanda	7xjf.pdb	H_CDR3	0416.pdb	4.63187	9.09091	3327.38	37.2868	3290.1
AlphaPanda	7xjf.pdb	H_CDR3	0417.pdb	3.18147	12.5	3216.09	37.2868	3178.81
AlphaPanda	7xjf.pdb	H_CDR3	0418.pdb	3.63716	12.5	2384.34	37.2868	2347.05
AlphaPanda	7xjf.pdb	H_CDR3	0419.pdb	5.08296	8.33333	3336.53	37.2868	3299.24
AlphaPanda	7xjf.pdb	H_CDR3	0420.pdb	3.64765	46.6667	2568.24	37.4269	2530.81
AlphaPanda	7xjf.pdb	H_CDR3	0421.pdb	3.04865	29.4118	6554.31	37.4269	6516.88
AlphaPanda	7xjf.pdb	H_CDR3	0422.pdb	5.28735	15.7895	4031.78	37.4269	3994.35
AlphaPanda	7xjf.pdb	H_CDR3	0423.pdb	4.31002	11.5385	4251.29	37.4269	4213.86
AlphaPanda	7xjf.pdb	H_CDR3	0424.pdb	4.58929	10	1416.24	37.2868	1378.96
AlphaPanda	7xjf.pdb	H_CDR3	0425.pdb	4.95771	26.6667	1369.53	37.2868	1332.25
AlphaPanda	7xjf.pdb	H_CDR3	0426.pdb	3.83696	10.5263	3011.21	37.4269	2973.78
AlphaPanda	7xjf.pdb	H_CDR3	0427.pdb	4.5261	33.3333	5511.47	37.2868	5474.18
AlphaPanda	7xjf.pdb	H_CDR3	0428.pdb	4.81481	14.2857	957.915	37.2868	920.628
AlphaPanda	7xjf.pdb	H_CDR3	0429.pdb	5.65289	35.2941	11566.5	37.4269	11529.1
AlphaPanda	7xjf.pdb	H_CDR3	0430.pdb	3.05341	13.6364	2955.14	37.4269	2917.71
AlphaPanda	7xjf.pdb	H_CDR3	0431.pdb	4.24572	18.1818	3739.66	37.2868	3702.38
AlphaPanda	7xjf.pdb	H_CDR3	0432.pdb	5.81239	13.0435	8190.34	37.4269	8152.91
AlphaPanda	7xjf.pdb	H_CDR3	0433.pdb	4.59794	8	4746.06	37.4269	4708.64
AlphaPanda	7xjf.pdb	H_CDR3	0434.pdb	4.1112	22.2222	3589.39	37.2868	3552.11
AlphaPanda	7xjf.pdb	H_CDR3	0435.pdb	4.29591	23.5294	2022.66	37.2868	1985.37
AlphaPanda	7xjf.pdb	H_CDR3	0436.pdb	3.96184	14.2857	5084.61	37.4269	5047.18
AlphaPanda	7xjf.pdb	H_CDR3	0437.pdb	4.50513	21.0526	1934.18	37.2868	1896.89
AlphaPanda	7xjf.pdb	H_CDR3	0438.pdb	4.42689	9.09091	3245.02	37.2868	3207.73
AlphaPanda	7xjf.pdb	H_CDR3	0439.pdb	4.13844	20	761.374	37.2868	724.087
AlphaPanda	7xjf.pdb	H_CDR3	0440.pdb	4.36967	22.2222	1978.56	37.4269	1941.14
AlphaPanda	7xjf.pdb	H_CDR3	0441.pdb	3.68426	31.25	3700.07	37.2868	3662.78
AlphaPanda	7xjf.pdb	H_CDR3	0442.pdb	4.46577	25	4955.03	37.4269	4917.6
AlphaPanda	7xjf.pdb	H_CDR3	0443.pdb	3.87739	40	784.109	37.4269	746.682
AlphaPanda	7xjf.pdb	H_CDR3	0444.pdb	4.89424	33.3333	7635.08	37.4269	7597.65
AlphaPanda	7xjf.pdb	H_CDR3	0445.pdb	4.29975	7.69231	746.595	37.4269	709.168
AlphaPanda	7xjf.pdb	H_CDR3	0446.pdb	3.25864	13.6364	738.765	37.4269	701.338
AlphaPanda	7xjf.pdb	H_CDR3	0447.pdb	4.58728	23.5294	6318.08	37.2868	6280.79
AlphaPanda	7xjf.pdb	H_CDR3	0448.pdb	4.86925	9.09091	5543.82	37.2868	5506.54
AlphaPanda	7xjf.pdb	H_CDR3	0449.pdb	4.84593	4.54545	1005.73	37.2868	968.447
AlphaPanda	7xjf.pdb	H_CDR3	0450.pdb	4.35952	15.7895	4352.51	37.2868	4315.22
AlphaPanda	7xjf.pdb	H_CDR3	0451.pdb	4.07767	22.2222	2125.57	37.2868	2088.28
AlphaPanda	7xjf.pdb	H_CDR3	0452.pdb	4.19142	31.5789	3167.81	37.2868	3130.53
AlphaPanda	7xjf.pdb	H_CDR3	0453.pdb	3.60844	29.4118	3669.77	37.4269	3632.35
AlphaPanda	7xjf.pdb	H_CDR3	0454.pdb	3.61901	20	1108.09	37.4269	1070.66
AlphaPanda	7xjf.pdb	H_CDR3	0455.pdb	3.47942	9.09091	3828.49	37.4269	3791.06
AlphaPanda	7xjf.pdb	H_CDR3	0456.pdb	4.39279	13.6364	7974.11	37.4269	7936.68
AlphaPanda	7xjf.pdb	H_CDR3	0457.pdb	5.935	13.6364	12871.6	37.4269	12834.1
AlphaPanda	7xjf.pdb	H_CDR3	0458.pdb	4.16184	31.5789	826.852	37.2868	789.565
AlphaPanda	7xjf.pdb	H_CDR3	0459.pdb	4.56586	22.7273	5922.14	37.4269	5884.71
AlphaPanda	7xjf.pdb	H_CDR3	0460.pdb	3.09056	18.1818	7033.51	37.2868	6996.22
AlphaPanda	7xjf.pdb	H_CDR3	0461.pdb	5.0891	3.84615	10438.7	37.2868	10401.4
AlphaPanda	7xjf.pdb	H_CDR3	0462.pdb	3.31922	7.69231	2134.39	37.2868	2097.11
AlphaPanda	7xjf.pdb	H_CDR3	0463.pdb	4.20146	13.0435	7354.14	37.2868	7316.86
AlphaPanda	7xjf.pdb	H_CDR3	0464.pdb	3.51999	13.6364	4138.32	37.4269	4100.9
AlphaPanda	7xjf.pdb	H_CDR3	0466.pdb	5.04255	31.5789	7303.22	37.4269	7265.79
AlphaPanda	7xjf.pdb	H_CDR3	0467.pdb	5.04575	16.6667	2269.92	37.4269	2232.49
AlphaPanda	7xjf.pdb	H_CDR3	0468.pdb	3.78937	9.09091	1946.66	37.2868	1909.37
AlphaPanda	7xjf.pdb	H_CDR3	0469.pdb	4.58776	9.09091	2782.15	37.2868	2744.86
AlphaPanda	7xjf.pdb	H_CDR3	0470.pdb	3.43681	15.7895	2579.89	37.4269	2542.47
AlphaPanda	7xjf.pdb	H_CDR3	0471.pdb	3.91161	13.6364	3405.79	37.2868	3368.5
AlphaPanda	7xjf.pdb	H_CDR3	0472.pdb	5.7858	21.0526	11870	37.2868	11832.7
AlphaPanda	7xjf.pdb	H_CDR3	0473.pdb	2.93037	4.34783	7207.23	37.4269	7169.8
AlphaPanda	7xjf.pdb	H_CDR3	0474.pdb	4.66106	9.09091	1983.97	37.2868	1946.69
AlphaPanda	7xjf.pdb	H_CDR3	0475.pdb	2.92408	16.6667	5575.98	37.4269	5538.55
AlphaPanda	7xjf.pdb	H_CDR3	0476.pdb	5.19792	29.4118	906.768	37.4269	869.341
AlphaPanda	7xjf.pdb	H_CDR3	0477.pdb	4.50892	10	1328.2	37.4269	1290.77
AlphaPanda	7xjf.pdb	H_CDR3	0478.pdb	3.60522	29.4118	1899.18	37.4269	1861.75
AlphaPanda	7xjf.pdb	H_CDR3	0479.pdb	5.01417	11.5385	3386.52	37.4269	3349.1
AlphaPanda	7xjf.pdb	H_CDR3	0480.pdb	3.80035	20	5182.17	37.2868	5144.88
AlphaPanda	7xjf.pdb	H_CDR3	0481.pdb	5.37285	21.0526	3880.89	37.4269	3843.46
AlphaPanda	7xjf.pdb	H_CDR3	0482.pdb	3.8799	41.1765	4457.54	37.4269	4420.11
AlphaPanda	7xjf.pdb	H_CDR3	0483.pdb	4.51117	11.7647	1074.59	37.4269	1037.16
AlphaPanda	7xjf.pdb	H_CDR3	0484.pdb	4.39825	17.6471	248.506	37.2868	211.219
AlphaPanda	7xjf.pdb	H_CDR3	0485.pdb	4.15866	13.6364	4020.81	37.4269	3983.38
AlphaPanda	7xjf.pdb	H_CDR3	0486.pdb	4.89884	35.2941	5338.87	37.4269	5301.44
AlphaPanda	7xjf.pdb	H_CDR3	0487.pdb	3.76035	26.6667	316.909	32.8521	284.057
AlphaPanda	7xjf.pdb	H_CDR3	0488.pdb	5.04058	9.09091	5237.89	37.2868	5200.6
AlphaPanda	7xjf.pdb	H_CDR3	0489.pdb	3.24733	30	1879.35	37.4269	1841.92
AlphaPanda	7xjf.pdb	H_CDR3	0490.pdb	4.24326	13.6364	2687.49	37.4269	2650.07
AlphaPanda	7xjf.pdb	H_CDR3	0491.pdb	4.33606	9.09091	2495.58	37.4269	2458.16
AlphaPanda	7xjf.pdb	H_CDR3	0492.pdb	3.42081	23.5294	1300.42	37.2868	1263.14
AlphaPanda	7xjf.pdb	H_CDR3	0493.pdb	4.33034	15.7895	3154.77	37.4269	3117.34
AlphaPanda	7xjf.pdb	H_CDR3	0494.pdb	5.68282	11.7647	7329.22	37.2868	7291.93
AlphaPanda	7xjf.pdb	H_CDR3	0495.pdb	3.98598	27.7778	2310.97	37.2868	2273.68
AlphaPanda	7xjf.pdb	H_CDR3	0496.pdb	3.97914	13.6364	7776.23	37.4269	7738.81
AlphaPanda	7xjf.pdb	H_CDR3	0497.pdb	3.31112	3.44828	2223.46	37.4269	2186.03
AlphaPanda	7xjf.pdb	H_CDR3	0498.pdb	3.22119	29.4118	1648.68	37.4269	1611.26
AlphaPanda	7xjf.pdb	H_CDR3	0499.pdb	3.38669	26.3158	1049.2	37.4269	1011.78
diffab	7xjf.pdb	L_CDR2	0001.pdb	0.857234	42.8571	42.442	46.1284	-3.68633
diffab	7xjf.pdb	L_CDR2	0026.pdb	0.451009	42.8571	38.5023	46.1284	-7.6261
diffab	7xjf.pdb	L_CDR2	0088.pdb	0.374538	42.8571	46.5152	46.1284	0.386879
diffab	7xjf.pdb	L_CDR2	0036.pdb	0.393561	42.8571	46.8916	45.1934	1.69816
diffab	7xjf.pdb	L_CDR2	0024.pdb	0.672321	42.8571	38.8706	46.1284	-7.25776
diffab	7xjf.pdb	L_CDR2	0060.pdb	0.485096	42.8571	45.7352	41.3964	4.33875
diffab	7xjf.pdb	L_CDR2	0057.pdb	0.558136	57.1429	46.6919	46.1284	0.563538
diffab	7xjf.pdb	L_CDR2	0048.pdb	0.549124	42.8571	45.7656	46.1284	-0.362801
diffab	7xjf.pdb	L_CDR2	0041.pdb	0.57163	42.8571	39.2562	45.1934	-5.93718
diffab	7xjf.pdb	L_CDR2	0044.pdb	0.552396	42.8571	46.2074	46.1284	0.079067
diffab	7xjf.pdb	L_CDR2	0083.pdb	0.6762	42.8571	39.2763	46.1284	-6.85204
diffab	7xjf.pdb	L_CDR2	0045.pdb	0.727051	20	99.8922	46.1284	53.7638
diffab	7xjf.pdb	L_CDR2	0067.pdb	0.636635	42.8571	46.2305	46.1284	0.102097
diffab	7xjf.pdb	L_CDR2	0050.pdb	0.509716	28.5714	45.7384	46.1284	-0.389935
diffab	7xjf.pdb	L_CDR2	0030.pdb	0.645129	42.8571	51.4864	46.1284	5.35806
diffab	7xjf.pdb	L_CDR2	0078.pdb	0.652034	42.8571	46.2639	46.1284	0.135544
diffab	7xjf.pdb	L_CDR2	0002.pdb	0.42232	42.8571	46.7146	46.1284	0.586254
diffab	7xjf.pdb	L_CDR2	0056.pdb	0.531265	57.1429	606.228	46.1284	560.1
diffab	7xjf.pdb	L_CDR2	0042.pdb	0.440709	57.1429	40.3157	41.3964	-1.08073
diffab	7xjf.pdb	L_CDR2	0031.pdb	0.509462	42.8571	39.4151	46.1284	-6.71321
diffab	7xjf.pdb	L_CDR2	0027.pdb	0.34431	42.8571	45.5256	46.1284	-0.602772
diffab	7xjf.pdb	L_CDR2	0009.pdb	0.701863	42.8571	48.7593	46.1284	2.63098
diffab	7xjf.pdb	L_CDR2	0066.pdb	0.665481	42.8571	882.103	46.1284	835.974
diffab	7xjf.pdb	L_CDR2	0065.pdb	0.464837	8.33333	46.4401	46.1284	0.311764
diffab	7xjf.pdb	L_CDR2	0069.pdb	0.588045	57.1429	553.57	46.1284	507.441
diffab	7xjf.pdb	L_CDR2	0093.pdb	0.686016	42.8571	46.841	46.1284	0.712662
diffab	7xjf.pdb	L_CDR2	0014.pdb	0.619744	42.8571	39.4379	46.1284	-6.69046
diffab	7xjf.pdb	L_CDR2	0054.pdb	0.565247	42.8571	46.9992	46.1284	0.870869
diffab	7xjf.pdb	L_CDR2	0000.pdb	0.463382	42.8571	203.711	46.1284	157.583
diffab	7xjf.pdb	L_CDR2	0037.pdb	0.5193	42.8571	46.4764	46.1284	0.348091
diffab	7xjf.pdb	L_CDR2	0010.pdb	0.37221	42.8571	46.8497	46.1284	0.721313
diffab	7xjf.pdb	L_CDR2	0086.pdb	0.546059	42.8571	46.9723	46.1284	0.843952
diffab	7xjf.pdb	L_CDR2	0068.pdb	0.471101	42.8571	46.9472	46.1284	0.818832
diffab	7xjf.pdb	L_CDR2	0082.pdb	0.329029	42.8571	47.2913	46.1284	1.16298
diffab	7xjf.pdb	L_CDR2	0077.pdb	0.754754	42.8571	47.9792	46.1284	1.85088
diffab	7xjf.pdb	L_CDR2	0080.pdb	0.60627	42.8571	44.4171	46.1284	-1.71126
diffab	7xjf.pdb	L_CDR2	0087.pdb	0.567578	28.5714	38.5496	46.1284	-7.57873
diffab	7xjf.pdb	L_CDR2	0081.pdb	0.423616	57.1429	46.2122	46.1284	0.083862
diffab	7xjf.pdb	L_CDR2	0092.pdb	0.49064	42.8571	39.4207	46.1284	-6.70768
diffab	7xjf.pdb	L_CDR2	0019.pdb	0.691591	42.8571	243.725	46.1284	197.597
diffab	7xjf.pdb	L_CDR2	0003.pdb	0.544566	57.1429	47.0012	46.1284	0.872807
diffab	7xjf.pdb	L_CDR2	0007.pdb	0.529859	42.8571	46.7769	46.1284	0.648586
diffab	7xjf.pdb	L_CDR2	0064.pdb	0.697674	42.8571	38.8345	46.1284	-7.29389
diffab	7xjf.pdb	L_CDR2	0011.pdb	0.652318	42.8571	47.3779	46.1284	1.24955
diffab	7xjf.pdb	L_CDR2	0058.pdb	0.508026	57.1429	69.2114	46.1284	23.0831
diffab	7xjf.pdb	L_CDR2	0090.pdb	0.579725	42.8571	38.7913	46.1284	-7.33704
diffab	7xjf.pdb	L_CDR2	0070.pdb	0.645761	42.8571	43.3594	46.1284	-2.76897
diffab	7xjf.pdb	L_CDR2	0094.pdb	0.558178	42.8571	52.2885	46.1284	6.1601
diffab	7xjf.pdb	L_CDR2	0006.pdb	0.502416	42.8571	45.441	46.1284	-0.687405
diffab	7xjf.pdb	L_CDR2	0035.pdb	0.681694	57.1429	46.077	46.1284	-0.051376
diffab	7xjf.pdb	L_CDR2	0020.pdb	0.506923	42.8571	48.5979	46.1284	2.46956
diffab	7xjf.pdb	L_CDR2	0089.pdb	0.674439	25	41.6146	46.1284	-4.51371
diffab	7xjf.pdb	L_CDR2	0098.pdb	0.463801	42.8571	39.4767	46.1284	-6.65167
diffab	7xjf.pdb	L_CDR2	0046.pdb	0.380323	42.8571	49.9084	46.1284	3.78003
diffab	7xjf.pdb	L_CDR2	0053.pdb	0.631476	57.1429	45.5444	46.1284	-0.583981
diffab	7xjf.pdb	L_CDR2	0097.pdb	0.740054	42.8571	47.0822	46.1284	0.953876
diffab	7xjf.pdb	L_CDR2	0043.pdb	0.489988	42.8571	44.6707	46.1284	-1.45763
diffab	7xjf.pdb	L_CDR2	0059.pdb	0.612964	57.1429	41.8382	46.1284	-4.29015
diffab	7xjf.pdb	L_CDR2	0022.pdb	0.447676	57.1429	43.9365	46.1284	-2.1919
diffab	7xjf.pdb	L_CDR2	0052.pdb	0.597303	42.8571	46.3017	46.1284	0.173325
diffab	7xjf.pdb	L_CDR2	0096.pdb	0.445381	42.8571	47.9777	46.1284	1.84932
diffab	7xjf.pdb	L_CDR2	0017.pdb	0.602133	42.8571	47.9399	41.3964	6.54345
diffab	7xjf.pdb	L_CDR2	0075.pdb	0.531127	42.8571	46.8208	46.1284	0.692413
diffab	7xjf.pdb	L_CDR2	0076.pdb	0.635625	42.8571	52.6267	46.1284	6.49838
diffab	7xjf.pdb	L_CDR2	0071.pdb	0.612185	42.8571	53.9389	45.1934	8.74544
diffab	7xjf.pdb	L_CDR2	0085.pdb	0.441977	42.8571	107.348	46.1284	61.22
diffab	7xjf.pdb	L_CDR2	0016.pdb	0.591286	42.8571	44.8015	46.1284	-1.32687
diffab	7xjf.pdb	L_CDR2	0051.pdb	0.476275	42.8571	46.7877	46.1284	0.659313
diffab	7xjf.pdb	L_CDR2	0021.pdb	0.700874	28.5714	46.823	46.1284	0.694637
diffab	7xjf.pdb	L_CDR2	0040.pdb	0.393927	57.1429	44.1477	46.1284	-1.98064
diffab	7xjf.pdb	L_CDR2	0023.pdb	0.571447	42.8571	891.45	46.1284	845.322
diffab	7xjf.pdb	L_CDR2	0074.pdb	0.577166	42.8571	47.4129	46.1284	1.28456
diffab	7xjf.pdb	L_CDR2	0028.pdb	0.494752	57.1429	544.26	46.1284	498.132
diffab	7xjf.pdb	L_CDR2	0084.pdb	0.591871	42.8571	45.858	46.1284	-0.270351
diffab	7xjf.pdb	L_CDR2	0091.pdb	0.315128	42.8571	47.0322	46.1284	0.903809
diffab	7xjf.pdb	L_CDR2	0025.pdb	0.555144	42.8571	45.5671	46.1284	-0.561241
diffab	7xjf.pdb	L_CDR2	0034.pdb	0.540962	42.8571	41.4822	46.1284	-4.6462
diffab	7xjf.pdb	L_CDR2	0047.pdb	0.565191	42.8571	481.121	41.3964	439.725
diffab	7xjf.pdb	L_CDR2	0095.pdb	0.520629	42.8571	103.458	46.1284	57.3293
diffab	7xjf.pdb	L_CDR2	0033.pdb	0.456334	42.8571	46.3099	46.1284	0.181576
diffab	7xjf.pdb	L_CDR2	0012.pdb	0.642242	42.8571	47.0674	46.1284	0.939022
diffab	7xjf.pdb	L_CDR2	0039.pdb	0.35885	42.8571	47.7776	46.1284	1.64923
diffab	7xjf.pdb	L_CDR2	0063.pdb	0.505934	42.8571	45.5188	46.1284	-0.609509
diffab	7xjf.pdb	L_CDR2	0062.pdb	0.433641	57.1429	48.6381	46.1284	2.50973
diffab	7xjf.pdb	L_CDR2	0073.pdb	0.484078	42.8571	46.1437	46.1284	0.01532
diffab	7xjf.pdb	L_CDR2	0008.pdb	0.482813	28.5714	72.7293	46.1284	26.6009
diffab	7xjf.pdb	L_CDR2	0005.pdb	0.658494	42.8571	50.5789	46.1284	4.45055
diffab	7xjf.pdb	L_CDR2	0072.pdb	0.520391	57.1429	713.708	46.1284	667.579
diffab	7xjf.pdb	L_CDR2	0029.pdb	0.357565	42.8571	48.3799	46.1284	2.25149
diffab	7xjf.pdb	L_CDR2	0061.pdb	0.444726	42.8571	40.6583	46.1284	-5.47006
diffab	7xjf.pdb	L_CDR2	0099.pdb	0.702441	25	46.6262	46.1284	0.497849
diffab	7xjf.pdb	L_CDR2	0004.pdb	0.482424	12.5	46.6244	46.1284	0.496044
diffab	7xjf.pdb	L_CDR2	0079.pdb	0.552828	42.8571	44.258	46.1284	-1.87039
diffab	7xjf.pdb	L_CDR2	0013.pdb	0.452944	42.8571	42.2898	46.1284	-3.83852
diffab	7xjf.pdb	L_CDR2	0015.pdb	0.565755	42.8571	46.1248	46.1284	-0.003605
diffab	7xjf.pdb	L_CDR2	0049.pdb	0.490537	42.8571	38.4479	46.1284	-7.68047
diffab	7xjf.pdb	L_CDR2	0055.pdb	0.427276	28.5714	46.0184	46.1284	-0.109997
diffab	7xjf.pdb	L_CDR2	0018.pdb	0.378357	42.8571	46.5434	46.1284	0.415058
diffab	7xjf.pdb	L_CDR2	0032.pdb	0.584315	42.8571	45.8355	46.1284	-0.292858
diffab	7xjf.pdb	L_CDR2	0038.pdb	0.37626	42.8571	39.1192	46.1284	-7.00919
diffab	7xjf.pdb	L_CDR3	0001.pdb	0.680328	44.4444	48.2663	46.1284	2.1379
diffab	7xjf.pdb	L_CDR3	0026.pdb	0.625006	44.4444	53.1692	46.1284	7.04088
diffab	7xjf.pdb	L_CDR3	0088.pdb	0.580239	66.6667	63.9105	46.1284	17.7821
diffab	7xjf.pdb	L_CDR3	0036.pdb	0.601958	44.4444	49.9649	46.1284	3.83655
diffab	7xjf.pdb	L_CDR3	0060.pdb	0.987674	44.4444	50.5974	46.1284	4.46907
diffab	7xjf.pdb	L_CDR3	0024.pdb	1.04014	44.4444	46.1291	46.1284	0.000706
diffab	7xjf.pdb	L_CDR3	0057.pdb	0.478518	55.5556	49.387	46.1284	3.25867
diffab	7xjf.pdb	L_CDR3	0048.pdb	0.764276	44.4444	50.2692	46.1284	4.14087
diffab	7xjf.pdb	L_CDR3	0041.pdb	0.592984	44.4444	57.1421	46.1284	11.0137
diffab	7xjf.pdb	L_CDR3	0044.pdb	0.864424	55.5556	51.6319	46.1284	5.5035
diffab	7xjf.pdb	L_CDR3	0067.pdb	0.660777	44.4444	71.7414	46.1284	25.613
diffab	7xjf.pdb	L_CDR3	0083.pdb	0.945298	55.5556	50.2472	46.1284	4.11885
diffab	7xjf.pdb	L_CDR3	0045.pdb	0.87804	44.4444	50.2415	46.1284	4.11316
diffab	7xjf.pdb	L_CDR3	0050.pdb	0.539806	55.5556	49.9123	46.1284	3.78397
diffab	7xjf.pdb	L_CDR3	0030.pdb	0.756548	44.4444	60.5885	46.1284	14.4601
diffab	7xjf.pdb	L_CDR3	0078.pdb	0.714726	55.5556	50.0509	46.1284	3.92255
diffab	7xjf.pdb	L_CDR3	0031.pdb	0.719286	44.4444	49.5419	46.1284	3.41351
diffab	7xjf.pdb	L_CDR3	0056.pdb	0.656328	44.4444	50.2217	46.1284	4.09333
diffab	7xjf.pdb	L_CDR3	0002.pdb	0.883845	44.4444	57.4399	46.1284	11.3116
diffab	7xjf.pdb	L_CDR3	0042.pdb	0.551463	55.5556	50.4993	46.1284	4.37097
diffab	7xjf.pdb	L_CDR3	0027.pdb	0.537075	44.4444	50.7198	46.1284	4.59148
diffab	7xjf.pdb	L_CDR3	0009.pdb	0.774662	44.4444	49.7649	46.1284	3.63659
diffab	7xjf.pdb	L_CDR3	0066.pdb	0.59509	44.4444	47.4394	46.1284	1.31101
diffab	7xjf.pdb	L_CDR3	0093.pdb	0.857269	55.5556	49.799	46.1284	3.67062
diffab	7xjf.pdb	L_CDR3	0065.pdb	0.490064	44.4444	51.3925	46.1284	5.26416
diffab	7xjf.pdb	L_CDR3	0014.pdb	0.477575	44.4444	50.8135	46.1284	4.68514
diffab	7xjf.pdb	L_CDR3	0069.pdb	0.537506	44.4444	51.0928	46.1284	4.96449
diffab	7xjf.pdb	L_CDR3	0054.pdb	0.686005	44.4444	49.7533	46.1284	3.62499
diffab	7xjf.pdb	L_CDR3	0000.pdb	0.656794	66.6667	58.5116	46.1284	12.3832
diffab	7xjf.pdb	L_CDR3	0082.pdb	0.437971	55.5556	50.5991	46.1284	4.4707
diffab	7xjf.pdb	L_CDR3	0037.pdb	0.592809	66.6667	51.987	46.1284	5.85862
diffab	7xjf.pdb	L_CDR3	0010.pdb	0.849218	55.5556	49.64	46.1284	3.51166
diffab	7xjf.pdb	L_CDR3	0086.pdb	0.512314	44.4444	50.4212	46.1284	4.2928
diffab	7xjf.pdb	L_CDR3	0068.pdb	0.553489	44.4444	58.1845	46.1284	12.0562
diffab	7xjf.pdb	L_CDR3	0077.pdb	0.590746	44.4444	51.3696	46.1284	5.24127
diffab	7xjf.pdb	L_CDR3	0087.pdb	0.792703	44.4444	49.9683	46.1284	3.83995
diffab	7xjf.pdb	L_CDR3	0081.pdb	0.701012	44.4444	48.9034	46.1284	2.77499
diffab	7xjf.pdb	L_CDR3	0092.pdb	0.584563	44.4444	50.9063	46.1284	4.77795
diffab	7xjf.pdb	L_CDR3	0080.pdb	0.77873	44.4444	49.4597	45.1934	4.26628
diffab	7xjf.pdb	L_CDR3	0019.pdb	0.55187	55.5556	51.4372	46.1284	5.30885
diffab	7xjf.pdb	L_CDR3	0007.pdb	0.663203	44.4444	50.4367	46.1284	4.30832
diffab	7xjf.pdb	L_CDR3	0003.pdb	0.597423	44.4444	50.784	46.1284	4.65568
diffab	7xjf.pdb	L_CDR3	0064.pdb	0.572056	55.5556	50.6206	46.1284	4.49224
diffab	7xjf.pdb	L_CDR3	0058.pdb	0.624203	44.4444	41.3961	46.1284	-4.73229
diffab	7xjf.pdb	L_CDR3	0011.pdb	0.622183	66.6667	51.5022	46.1284	5.3738
diffab	7xjf.pdb	L_CDR3	0090.pdb	0.4863	77.7778	50.0985	46.1284	3.97016
diffab	7xjf.pdb	L_CDR3	0070.pdb	0.950416	55.5556	50.3476	46.1284	4.21928
diffab	7xjf.pdb	L_CDR3	0094.pdb	0.899783	55.5556	50.6111	46.1284	4.48277
diffab	7xjf.pdb	L_CDR3	0006.pdb	0.530985	44.4444	48.4474	46.1284	2.31909
diffab	7xjf.pdb	L_CDR3	0089.pdb	0.828976	44.4444	49.2906	46.1284	3.1622
diffab	7xjf.pdb	L_CDR3	0035.pdb	0.961945	55.5556	49.5636	46.1284	3.4352
diffab	7xjf.pdb	L_CDR3	0020.pdb	0.679223	55.5556	49.7026	46.1284	3.57422
diffab	7xjf.pdb	L_CDR3	0098.pdb	0.697878	55.5556	50.967	46.1284	4.8386
diffab	7xjf.pdb	L_CDR3	0053.pdb	0.762321	55.5556	50.1626	46.1284	4.03425
diffab	7xjf.pdb	L_CDR3	0046.pdb	0.546302	55.5556	50.0264	46.1284	3.89801
diffab	7xjf.pdb	L_CDR3	0097.pdb	0.526939	44.4444	46.1114	46.1284	-0.016937
diffab	7xjf.pdb	L_CDR3	0043.pdb	0.81695	44.4444	46.1299	46.1284	0.001522
diffab	7xjf.pdb	L_CDR3	0059.pdb	0.741001	55.5556	46.1298	46.1284	0.001408
diffab	7xjf.pdb	L_CDR3	0022.pdb	0.565628	55.5556	49.0916	46.1284	2.9632
diffab	7xjf.pdb	L_CDR3	0096.pdb	0.682872	55.5556	51.4204	46.1284	5.29204
diffab	7xjf.pdb	L_CDR3	0017.pdb	0.948773	44.4444	50.7739	46.1284	4.64559
diffab	7xjf.pdb	L_CDR3	0075.pdb	0.586373	55.5556	50.1924	46.1284	4.06404
diffab	7xjf.pdb	L_CDR3	0052.pdb	0.566529	55.5556	50.2161	46.1284	4.08772
diffab	7xjf.pdb	L_CDR3	0076.pdb	0.627273	66.6667	50.0941	46.1284	3.96574
diffab	7xjf.pdb	L_CDR3	0071.pdb	0.549971	44.4444	50.8676	46.1284	4.73923
diffab	7xjf.pdb	L_CDR3	0085.pdb	0.705769	44.4444	49.9718	46.1284	3.84346
diffab	7xjf.pdb	L_CDR3	0016.pdb	0.476318	44.4444	54.2591	46.1284	8.13073
diffab	7xjf.pdb	L_CDR3	0021.pdb	0.831853	44.4444	50.3576	46.1284	4.22929
diffab	7xjf.pdb	L_CDR3	0051.pdb	0.593636	44.4444	50.4197	46.1284	4.29133
diffab	7xjf.pdb	L_CDR3	0040.pdb	0.666096	44.4444	49.9787	46.1284	3.85037
diffab	7xjf.pdb	L_CDR3	0074.pdb	0.697087	44.4444	45.5454	46.1284	-0.582912
diffab	7xjf.pdb	L_CDR3	0023.pdb	0.772278	44.4444	51.5022	46.1284	5.37381
diffab	7xjf.pdb	L_CDR3	0028.pdb	0.690421	44.4444	49.7423	46.1284	3.61396
diffab	7xjf.pdb	L_CDR3	0025.pdb	0.945145	44.4444	50.5262	46.1284	4.39781
diffab	7xjf.pdb	L_CDR3	0091.pdb	0.605609	55.5556	49.6496	46.1284	3.52124
diffab	7xjf.pdb	L_CDR3	0034.pdb	0.934727	44.4444	49.9543	46.1284	3.82595
diffab	7xjf.pdb	L_CDR3	0084.pdb	0.505881	44.4444	47.2839	46.1284	1.15558
diffab	7xjf.pdb	L_CDR3	0095.pdb	0.672962	44.4444	50.2399	46.1284	4.11155
diffab	7xjf.pdb	L_CDR3	0033.pdb	0.459683	55.5556	55.1733	46.1284	9.04496
diffab	7xjf.pdb	L_CDR3	0047.pdb	0.518039	55.5556	50.1987	46.1284	4.0703
diffab	7xjf.pdb	L_CDR3	0039.pdb	0.683274	55.5556	52.9299	46.1284	6.80156
diffab	7xjf.pdb	L_CDR3	0012.pdb	0.56475	44.4444	52.9592	46.1284	6.83084
diffab	7xjf.pdb	L_CDR3	0063.pdb	0.587051	55.5556	49.1674	46.1284	3.03901
diffab	7xjf.pdb	L_CDR3	0062.pdb	0.805159	44.4444	49.9009	46.1284	3.77258
diffab	7xjf.pdb	L_CDR3	0005.pdb	0.551585	55.5556	50.7916	46.1284	4.66325
diffab	7xjf.pdb	L_CDR3	0008.pdb	0.763533	66.6667	46.1031	46.1284	-0.02528
diffab	7xjf.pdb	L_CDR3	0073.pdb	0.645702	55.5556	52.3956	46.1284	6.26719
diffab	7xjf.pdb	L_CDR3	0072.pdb	0.50255	44.4444	50.6729	46.1284	4.54451
diffab	7xjf.pdb	L_CDR3	0029.pdb	0.673234	44.4444	49.6538	46.1284	3.52543
diffab	7xjf.pdb	L_CDR3	0061.pdb	0.48438	44.4444	54.2661	46.1284	8.13778
diffab	7xjf.pdb	L_CDR3	0099.pdb	0.749405	44.4444	52.5111	46.1284	6.38277
diffab	7xjf.pdb	L_CDR3	0079.pdb	0.512809	55.5556	47.8978	46.1284	1.76944
diffab	7xjf.pdb	L_CDR3	0004.pdb	0.476314	44.4444	46.3898	46.1284	0.261429
diffab	7xjf.pdb	L_CDR3	0015.pdb	0.907981	44.4444	48.287	46.1284	2.15863
diffab	7xjf.pdb	L_CDR3	0049.pdb	0.885294	55.5556	49.6634	46.1284	3.53508
diffab	7xjf.pdb	L_CDR3	0013.pdb	0.638322	55.5556	57.9943	41.3964	16.5978
diffab	7xjf.pdb	L_CDR3	0055.pdb	0.616626	44.4444	61.2767	46.1284	15.1484
diffab	7xjf.pdb	L_CDR3	0038.pdb	0.611203	44.4444	50.2757	46.1284	4.14736
diffab	7xjf.pdb	L_CDR3	0032.pdb	0.533702	44.4444	49.4852	46.1284	3.35685
diffab	7xjf.pdb	L_CDR3	0018.pdb	0.606798	44.4444	56.6619	46.1284	10.5335
diffab	7xjf.pdb	H_CDR1	0001.pdb	0.362726	85.7143	48.4366	46.1284	2.3082
diffab	7xjf.pdb	H_CDR1	0088.pdb	0.581662	71.4286	1267.21	46.1284	1221.09
diffab	7xjf.pdb	H_CDR1	0026.pdb	0.625512	71.4286	509.334	46.1284	463.206
diffab	7xjf.pdb	H_CDR1	0036.pdb	0.428285	57.1429	49.1537	46.1284	3.02532
diffab	7xjf.pdb	H_CDR1	0024.pdb	0.551943	85.7143	54.3917	46.1284	8.26338
diffab	7xjf.pdb	H_CDR1	0060.pdb	0.265586	71.4286	47.0606	46.1284	0.932228
diffab	7xjf.pdb	H_CDR1	0057.pdb	0.545561	71.4286	916.521	46.1284	870.392
diffab	7xjf.pdb	H_CDR1	0041.pdb	0.842683	57.1429	103.52	46.1284	57.3913
diffab	7xjf.pdb	H_CDR1	0044.pdb	0.52219	85.7143	68.6197	46.1284	22.4913
diffab	7xjf.pdb	H_CDR1	0083.pdb	0.86013	71.4286	64.1002	46.1284	17.9718
diffab	7xjf.pdb	H_CDR1	0048.pdb	0.390021	71.4286	51.3469	46.1284	5.21851
diffab	7xjf.pdb	H_CDR1	0067.pdb	0.491973	71.4286	62.8289	46.1284	16.7005
diffab	7xjf.pdb	H_CDR1	0050.pdb	0.533083	71.4286	182.603	46.1284	136.475
diffab	7xjf.pdb	H_CDR1	0045.pdb	0.701931	71.4286	129.513	46.1284	83.3849
diffab	7xjf.pdb	H_CDR1	0030.pdb	0.457506	71.4286	64.8757	46.1284	18.7474
diffab	7xjf.pdb	H_CDR1	0078.pdb	0.569897	57.1429	48.6321	46.1284	2.50375
diffab	7xjf.pdb	H_CDR1	0002.pdb	0.411793	71.4286	77.1211	46.1284	30.9927
diffab	7xjf.pdb	H_CDR1	0031.pdb	0.575642	71.4286	59.677	46.1284	13.5487
diffab	7xjf.pdb	H_CDR1	0056.pdb	0.654766	71.4286	86.4554	46.1284	40.3271
diffab	7xjf.pdb	H_CDR1	0042.pdb	0.831525	57.1429	121.548	46.1284	75.4194
diffab	7xjf.pdb	H_CDR1	0027.pdb	0.730606	57.1429	198.545	46.1284	152.417
diffab	7xjf.pdb	H_CDR1	0009.pdb	0.474172	71.4286	53.9839	45.1934	8.79052
diffab	7xjf.pdb	H_CDR1	0066.pdb	0.359099	71.4286	70.0747	46.1284	23.9464
diffab	7xjf.pdb	H_CDR1	0065.pdb	0.517104	71.4286	48.4627	46.1284	2.33436
diffab	7xjf.pdb	H_CDR1	0093.pdb	0.47455	71.4286	53.6354	46.1284	7.507
diffab	7xjf.pdb	H_CDR1	0069.pdb	0.476224	71.4286	45.1318	46.1284	-0.996567
diffab	7xjf.pdb	H_CDR1	0014.pdb	0.528415	71.4286	148.683	46.1284	102.555
diffab	7xjf.pdb	H_CDR1	0054.pdb	0.385479	85.7143	56.5378	46.1284	10.4094
diffab	7xjf.pdb	H_CDR1	0000.pdb	0.536904	57.1429	45.1144	46.1284	-1.01394
diffab	7xjf.pdb	H_CDR1	0037.pdb	0.634591	71.4286	80.8515	46.1284	34.7231
diffab	7xjf.pdb	H_CDR1	0082.pdb	0.394671	71.4286	46.6801	46.1284	0.551739
diffab	7xjf.pdb	H_CDR1	0010.pdb	0.775154	57.1429	96.2849	46.1284	50.1565
diffab	7xjf.pdb	H_CDR1	0068.pdb	0.327316	71.4286	48.0111	46.1284	1.88271
diffab	7xjf.pdb	H_CDR1	0086.pdb	0.628234	85.7143	1028.48	46.1284	982.353
diffab	7xjf.pdb	H_CDR1	0077.pdb	0.40305	71.4286	80.7543	46.1284	34.6259
diffab	7xjf.pdb	H_CDR1	0080.pdb	0.33334	71.4286	48.2911	46.1284	2.1627
diffab	7xjf.pdb	H_CDR1	0087.pdb	0.598515	71.4286	90.5916	46.1284	44.4632
diffab	7xjf.pdb	H_CDR1	0081.pdb	0.541438	71.4286	54.4274	46.1284	8.29907
diffab	7xjf.pdb	H_CDR1	0092.pdb	0.592833	71.4286	75.5293	46.1284	29.4009
diffab	7xjf.pdb	H_CDR1	0019.pdb	0.352753	71.4286	74.6039	46.1284	28.4755
diffab	7xjf.pdb	H_CDR1	0003.pdb	0.489967	71.4286	97.3597	46.1284	51.2313
diffab	7xjf.pdb	H_CDR1	0007.pdb	0.327517	85.7143	62.2547	46.1284	16.1264
diffab	7xjf.pdb	H_CDR1	0064.pdb	0.65889	57.1429	489.808	46.1284	443.68
diffab	7xjf.pdb	H_CDR1	0058.pdb	0.50292	71.4286	500.468	46.1284	454.34
diffab	7xjf.pdb	H_CDR1	0011.pdb	0.443194	71.4286	1022.47	46.1284	976.339
diffab	7xjf.pdb	H_CDR1	0090.pdb	0.516796	57.1429	71.5858	46.1284	25.4574
diffab	7xjf.pdb	H_CDR1	0094.pdb	0.584895	71.4286	136.086	46.1284	89.9572
diffab	7xjf.pdb	H_CDR1	0006.pdb	0.432595	71.4286	55.9951	46.1284	9.86677
diffab	7xjf.pdb	H_CDR1	0089.pdb	0.566648	71.4286	53.2262	46.1284	7.09786
diffab	7xjf.pdb	H_CDR1	0070.pdb	0.666467	71.4286	82.8613	46.1284	36.733
diffab	7xjf.pdb	H_CDR1	0035.pdb	0.362414	71.4286	64.5912	46.1284	18.4629
diffab	7xjf.pdb	H_CDR1	0020.pdb	0.63063	71.4286	72.042	46.1284	25.9137
diffab	7xjf.pdb	H_CDR1	0098.pdb	0.533924	71.4286	98.2494	46.1284	52.121
diffab	7xjf.pdb	H_CDR1	0046.pdb	0.24857	57.1429	47.7889	46.1284	1.66057
diffab	7xjf.pdb	H_CDR1	0053.pdb	0.269476	71.4286	44.5075	46.1284	-1.62082
diffab	7xjf.pdb	H_CDR1	0097.pdb	0.518718	71.4286	52.6561	46.1284	6.52774
diffab	7xjf.pdb	H_CDR1	0059.pdb	0.466069	71.4286	1018.69	46.1284	972.557
diffab	7xjf.pdb	H_CDR1	0043.pdb	0.747228	85.7143	103.593	46.1284	57.465
diffab	7xjf.pdb	H_CDR1	0022.pdb	0.536891	71.4286	48.9734	46.1284	2.84507
diffab	7xjf.pdb	H_CDR1	0052.pdb	0.700897	71.4286	106.038	46.1284	59.9099
diffab	7xjf.pdb	H_CDR1	0096.pdb	0.311455	85.7143	44.992	46.1284	-1.13638
diffab	7xjf.pdb	H_CDR1	0075.pdb	0.27489	57.1429	50.8276	46.1284	4.69929
diffab	7xjf.pdb	H_CDR1	0017.pdb	0.452133	71.4286	119.44	46.1284	73.3115
diffab	7xjf.pdb	H_CDR1	0076.pdb	0.64152	71.4286	82.6168	46.1284	36.4885
diffab	7xjf.pdb	H_CDR1	0085.pdb	0.666701	57.1429	87.5978	46.1284	41.4694
diffab	7xjf.pdb	H_CDR1	0021.pdb	0.495303	71.4286	57.2811	46.1284	11.1528
diffab	7xjf.pdb	H_CDR1	0016.pdb	0.319961	71.4286	46.0062	46.1284	-0.122177
diffab	7xjf.pdb	H_CDR1	0071.pdb	0.50726	71.4286	219.729	46.1284	173.6
diffab	7xjf.pdb	H_CDR1	0051.pdb	0.761818	71.4286	53.8671	46.1284	7.73871
diffab	7xjf.pdb	H_CDR1	0040.pdb	0.466606	71.4286	46.9547	46.1284	0.826313
diffab	7xjf.pdb	H_CDR1	0074.pdb	0.687671	71.4286	79.1143	46.1284	32.986
diffab	7xjf.pdb	H_CDR1	0023.pdb	0.441289	71.4286	315.566	46.1284	269.437
diffab	7xjf.pdb	H_CDR1	0025.pdb	0.656203	71.4286	76.5164	46.1284	30.3881
diffab	7xjf.pdb	H_CDR1	0028.pdb	0.683399	71.4286	847.143	46.1284	801.015
diffab	7xjf.pdb	H_CDR1	0091.pdb	0.456813	71.4286	51.1935	46.1284	5.06515
diffab	7xjf.pdb	H_CDR1	0084.pdb	0.866521	57.1429	139.797	46.1284	93.6687
diffab	7xjf.pdb	H_CDR1	0034.pdb	0.451039	57.1429	55.9896	46.1284	9.86121
diffab	7xjf.pdb	H_CDR1	0047.pdb	0.510718	85.7143	928.36	46.1284	882.232
diffab	7xjf.pdb	H_CDR1	0095.pdb	0.52039	71.4286	663.973	46.1284	617.845
diffab	7xjf.pdb	H_CDR1	0033.pdb	0.646616	71.4286	121.593	46.1284	75.4648
diffab	7xjf.pdb	H_CDR1	0039.pdb	0.49804	71.4286	48.3803	46.1284	2.25199
diffab	7xjf.pdb	H_CDR1	0012.pdb	0.716924	71.4286	70.8293	46.1284	24.7009
diffab	7xjf.pdb	H_CDR1	0063.pdb	0.603536	71.4286	60.3037	46.1284	14.1753
diffab	7xjf.pdb	H_CDR1	0062.pdb	0.443758	71.4286	51.735	46.1284	5.60661
diffab	7xjf.pdb	H_CDR1	0073.pdb	0.465059	71.4286	82.6328	46.1284	36.5044
diffab	7xjf.pdb	H_CDR1	0008.pdb	0.663749	71.4286	87.1678	46.1284	41.0395
diffab	7xjf.pdb	H_CDR1	0005.pdb	0.767978	71.4286	836.474	46.1284	790.346
diffab	7xjf.pdb	H_CDR1	0072.pdb	0.54584	71.4286	192.106	46.1284	145.978
diffab	7xjf.pdb	H_CDR1	0061.pdb	0.518396	57.1429	338.998	46.1284	292.869
diffab	7xjf.pdb	H_CDR1	0099.pdb	0.393816	71.4286	56.0625	46.1284	9.93415
diffab	7xjf.pdb	H_CDR1	0079.pdb	0.708967	71.4286	76.3293	46.1284	30.201
diffab	7xjf.pdb	H_CDR1	0029.pdb	0.526315	71.4286	67.0067	46.1284	20.8784
diffab	7xjf.pdb	H_CDR1	0004.pdb	0.61381	71.4286	75.5453	46.1284	29.4169
diffab	7xjf.pdb	H_CDR1	0013.pdb	0.467961	71.4286	221.127	46.1284	174.998
diffab	7xjf.pdb	H_CDR1	0015.pdb	0.630972	71.4286	50.1364	46.1284	4.00803
diffab	7xjf.pdb	H_CDR1	0049.pdb	0.405018	85.7143	58.7592	46.1284	12.6308
diffab	7xjf.pdb	H_CDR1	0038.pdb	0.734803	57.1429	100.279	46.1284	54.1507
diffab	7xjf.pdb	H_CDR1	0055.pdb	0.492798	71.4286	54.3976	46.1284	8.26928
diffab	7xjf.pdb	H_CDR1	0018.pdb	0.569091	71.4286	87.1935	46.1284	41.0651
diffab	7xjf.pdb	H_CDR1	0032.pdb	0.506843	85.7143	54.7509	46.1284	8.62251
diffab	7xjf.pdb	L_CDR1	0001.pdb	0.847552	63.6364	48.0692	46.1284	1.94088
diffab	7xjf.pdb	L_CDR1	0026.pdb	0.58178	90.9091	45.5479	46.1284	-0.580502
diffab	7xjf.pdb	L_CDR1	0088.pdb	0.539754	54.5455	46.8685	46.1284	0.740192
diffab	7xjf.pdb	L_CDR1	0036.pdb	0.551558	63.6364	45.5549	46.1284	-0.57346
diffab	7xjf.pdb	L_CDR1	0024.pdb	0.632008	45.4545	47.5247	46.1284	1.39629
diffab	7xjf.pdb	L_CDR1	0060.pdb	0.560042	63.6364	50.4492	46.1284	4.32087
diffab	7xjf.pdb	L_CDR1	0057.pdb	0.770895	54.5455	46.38	46.1284	0.251648
diffab	7xjf.pdb	L_CDR1	0041.pdb	0.687707	63.6364	47.0919	46.1284	0.96352
diffab	7xjf.pdb	L_CDR1	0044.pdb	0.646468	72.7273	45.0765	46.1284	-1.05183
diffab	7xjf.pdb	L_CDR1	0048.pdb	0.495596	54.5455	48.8234	46.1284	2.69507
diffab	7xjf.pdb	L_CDR1	0083.pdb	0.697654	72.7273	44.9928	46.1284	-1.13554
diffab	7xjf.pdb	L_CDR1	0067.pdb	0.589332	72.7273	46.7192	46.1284	0.590836
diffab	7xjf.pdb	L_CDR1	0045.pdb	0.563683	72.7273	45.555	46.1284	-0.573349
diffab	7xjf.pdb	L_CDR1	0050.pdb	0.651256	72.7273	96.5317	46.1284	50.4034
diffab	7xjf.pdb	L_CDR1	0078.pdb	0.473748	81.8182	45.4881	46.1284	-0.640221
diffab	7xjf.pdb	L_CDR1	0002.pdb	0.386024	90.9091	45.8241	46.1284	-0.304276
diffab	7xjf.pdb	L_CDR1	0030.pdb	0.644421	63.6364	46.1643	46.1284	0.035976
diffab	7xjf.pdb	L_CDR1	0031.pdb	0.571027	63.6364	48.4885	46.1284	2.36016
diffab	7xjf.pdb	L_CDR1	0056.pdb	0.548729	63.6364	45.4083	46.1284	-0.720093
diffab	7xjf.pdb	L_CDR1	0042.pdb	0.577288	81.8182	45.2147	46.1284	-0.913612
diffab	7xjf.pdb	L_CDR1	0027.pdb	0.461936	63.6364	53.403	46.1284	7.27468
diffab	7xjf.pdb	L_CDR1	0066.pdb	0.654121	81.8182	44.9487	46.1284	-1.17961
diffab	7xjf.pdb	L_CDR1	0065.pdb	0.778298	63.6364	46.9377	46.1284	0.809353
diffab	7xjf.pdb	L_CDR1	0009.pdb	0.453852	72.7273	47.6053	46.1284	1.47693
diffab	7xjf.pdb	L_CDR1	0093.pdb	0.499347	72.7273	48.5284	46.1284	2.40004
diffab	7xjf.pdb	L_CDR1	0069.pdb	0.548687	72.7273	45.891	46.1284	-0.237354
diffab	7xjf.pdb	L_CDR1	0014.pdb	0.701327	63.6364	46.5974	46.1284	0.46907
diffab	7xjf.pdb	L_CDR1	0054.pdb	0.390224	72.7273	46.5228	46.1284	0.394478
diffab	7xjf.pdb	L_CDR1	0037.pdb	0.418261	54.5455	48.5416	46.1284	2.41321
diffab	7xjf.pdb	L_CDR1	0082.pdb	0.59353	54.5455	44.484	46.1284	-1.64435
diffab	7xjf.pdb	L_CDR1	0000.pdb	0.735804	72.7273	46.2705	46.1284	0.142132
diffab	7xjf.pdb	L_CDR1	0010.pdb	0.530079	63.6364	47.9177	46.1284	1.78937
diffab	7xjf.pdb	L_CDR1	0086.pdb	0.516563	72.7273	46.1982	46.1284	0.069801
diffab	7xjf.pdb	L_CDR1	0068.pdb	0.667094	63.6364	45.9031	46.1284	-0.225269
diffab	7xjf.pdb	L_CDR1	0077.pdb	0.711652	54.5455	47.5753	46.1284	1.44698
diffab	7xjf.pdb	L_CDR1	0087.pdb	0.547724	63.6364	46.8219	46.1284	0.693501
diffab	7xjf.pdb	L_CDR1	0080.pdb	0.577909	81.8182	45.6424	46.1284	-0.485931
diffab	7xjf.pdb	L_CDR1	0081.pdb	0.688291	63.6364	45.4989	46.1284	-0.629459
diffab	7xjf.pdb	L_CDR1	0092.pdb	0.606925	54.5455	63.6548	46.1284	17.5264
diffab	7xjf.pdb	L_CDR1	0019.pdb	0.458773	81.8182	45.2012	46.1284	-0.927109
diffab	7xjf.pdb	L_CDR1	0007.pdb	0.644389	72.7273	45.5616	46.1284	-0.56673
diffab	7xjf.pdb	L_CDR1	0064.pdb	0.604701	63.6364	45.4673	46.1284	-0.661049
diffab	7xjf.pdb	L_CDR1	0058.pdb	0.478606	54.5455	52.6795	46.1284	6.5511
diffab	7xjf.pdb	L_CDR1	0003.pdb	0.605157	72.7273	45.3295	46.1284	-0.79884
diffab	7xjf.pdb	L_CDR1	0011.pdb	0.634024	72.7273	53.4563	46.1284	7.32796
diffab	7xjf.pdb	L_CDR1	0090.pdb	0.57313	72.7273	44.8095	46.1284	-1.31888
diffab	7xjf.pdb	L_CDR1	0070.pdb	0.392393	72.7273	45.0713	46.1284	-1.05704
diffab	7xjf.pdb	L_CDR1	0094.pdb	0.600583	72.7273	46.1117	46.1284	-0.016697
diffab	7xjf.pdb	L_CDR1	0089.pdb	0.513335	81.8182	50.6822	45.1934	5.4888
diffab	7xjf.pdb	L_CDR1	0006.pdb	0.859806	72.7273	45.9966	46.1284	-0.131779
diffab	7xjf.pdb	L_CDR1	0035.pdb	0.618509	72.7273	45.3625	46.1284	-0.76582
diffab	7xjf.pdb	L_CDR1	0020.pdb	0.611344	63.6364	46.793	46.1284	0.664639
diffab	7xjf.pdb	L_CDR1	0098.pdb	0.556836	72.7273	40.7172	46.1284	-5.4112
diffab	7xjf.pdb	L_CDR1	0046.pdb	0.584858	72.7273	45.6611	46.1284	-0.467304
diffab	7xjf.pdb	L_CDR1	0097.pdb	0.859453	81.8182	46.3719	46.1284	0.2435
diffab	7xjf.pdb	L_CDR1	0059.pdb	0.485458	72.7273	45.2629	46.1284	-0.865421
diffab	7xjf.pdb	L_CDR1	0043.pdb	0.694504	63.6364	45.2496	46.1284	-0.878746
diffab	7xjf.pdb	L_CDR1	0053.pdb	0.578883	72.7273	45.265	46.1284	-0.863327
diffab	7xjf.pdb	L_CDR1	0022.pdb	0.580423	63.6364	45.6957	46.1284	-0.432667
diffab	7xjf.pdb	L_CDR1	0052.pdb	0.828292	81.8182	46.2355	46.1284	0.107124
diffab	7xjf.pdb	L_CDR1	0096.pdb	0.43308	72.7273	45.2662	46.1284	-0.862118
diffab	7xjf.pdb	L_CDR1	0017.pdb	0.644151	63.6364	52.2479	46.1284	6.1195
diffab	7xjf.pdb	L_CDR1	0075.pdb	0.640859	72.7273	44.9955	46.1284	-1.13288
diffab	7xjf.pdb	L_CDR1	0076.pdb	0.791723	72.7273	49.0101	46.1284	2.88177
diffab	7xjf.pdb	L_CDR1	0071.pdb	0.452515	63.6364	50.7959	46.1284	4.6675
diffab	7xjf.pdb	L_CDR1	0085.pdb	0.367681	81.8182	46.3904	46.1284	0.262012
diffab	7xjf.pdb	L_CDR1	0016.pdb	0.506324	63.6364	50.5749	46.1284	4.44654
diffab	7xjf.pdb	L_CDR1	0051.pdb	0.546357	63.6364	45.1471	46.1284	-0.98127
diffab	7xjf.pdb	L_CDR1	0040.pdb	0.770187	45.4545	51.7693	46.1284	5.64093
diffab	7xjf.pdb	L_CDR1	0021.pdb	0.535665	72.7273	46.5706	46.1284	0.442215
diffab	7xjf.pdb	L_CDR1	0023.pdb	0.689682	63.6364	40.7506	46.1284	-5.3778
diffab	7xjf.pdb	L_CDR1	0074.pdb	0.545956	54.5455	46.9001	46.1284	0.771732
diffab	7xjf.pdb	L_CDR1	0028.pdb	0.49209	72.7273	44.5049	46.1284	-1.6235
diffab	7xjf.pdb	L_CDR1	0025.pdb	0.591757	54.5455	44.9392	46.1284	-1.18915
diffab	7xjf.pdb	L_CDR1	0084.pdb	0.585034	63.6364	46.3189	46.1284	0.190563
diffab	7xjf.pdb	L_CDR1	0034.pdb	0.529157	81.8182	45.0565	46.1284	-1.07186
diffab	7xjf.pdb	L_CDR1	0091.pdb	0.865353	63.6364	49.4848	46.1284	3.35644
diffab	7xjf.pdb	L_CDR1	0047.pdb	0.581606	90.9091	45.6832	46.1284	-0.445194
diffab	7xjf.pdb	L_CDR1	0095.pdb	0.516958	72.7273	44.9974	46.1284	-1.13092
diffab	7xjf.pdb	L_CDR1	0033.pdb	0.481429	72.7273	48.86	46.1284	2.73167
diffab	7xjf.pdb	L_CDR1	0039.pdb	0.782554	81.8182	46.7303	46.1284	0.601936
diffab	7xjf.pdb	L_CDR1	0063.pdb	0.550965	81.8182	46.8679	46.1284	0.739552
diffab	7xjf.pdb	L_CDR1	0012.pdb	0.407962	72.7273	45.2651	46.1284	-0.863228
diffab	7xjf.pdb	L_CDR1	0062.pdb	0.608579	72.7273	46.9678	46.1284	0.839443
diffab	7xjf.pdb	L_CDR1	0073.pdb	0.895932	63.6364	46.3996	46.1284	0.271198
diffab	7xjf.pdb	L_CDR1	0008.pdb	0.530189	81.8182	44.8204	46.1284	-1.30799
diffab	7xjf.pdb	L_CDR1	0005.pdb	0.583483	72.7273	48.6105	46.1284	2.4821
diffab	7xjf.pdb	L_CDR1	0072.pdb	0.461207	54.5455	45.5734	46.1284	-0.554974
diffab	7xjf.pdb	L_CDR1	0029.pdb	0.570298	63.6364	49.4522	46.1284	3.32381
diffab	7xjf.pdb	L_CDR1	0061.pdb	0.730078	72.7273	45.5436	46.1284	-0.584805
diffab	7xjf.pdb	L_CDR1	0099.pdb	0.796214	72.7273	45.2008	46.1284	-0.927578
diffab	7xjf.pdb	L_CDR1	0079.pdb	0.510072	63.6364	46.0548	46.1284	-0.073597
diffab	7xjf.pdb	L_CDR1	0013.pdb	0.508607	63.6364	47.2762	46.1284	1.14782
diffab	7xjf.pdb	L_CDR1	0015.pdb	0.545215	81.8182	45.6779	46.1284	-0.450455
diffab	7xjf.pdb	L_CDR1	0004.pdb	0.631769	63.6364	46.612	46.1284	0.483631
diffab	7xjf.pdb	L_CDR1	0049.pdb	0.429216	54.5455	46.7525	46.1284	0.624138
diffab	7xjf.pdb	L_CDR1	0055.pdb	0.656968	81.8182	46.0621	46.1284	-0.066277
diffab	7xjf.pdb	L_CDR1	0038.pdb	0.879858	72.7273	45.2241	46.1284	-0.904228
diffab	7xjf.pdb	L_CDR1	0018.pdb	0.495926	81.8182	45.1534	46.1284	-0.974911
diffab	7xjf.pdb	H_CDR2	0001.pdb	0.414478	10	39.0988	46.1284	-7.02952
diffab	7xjf.pdb	L_CDR1	0032.pdb	0.626391	90.9091	46.147	46.1284	0.018627
diffab	7xjf.pdb	H_CDR2	0026.pdb	0.595514	10	38.8279	46.1284	-7.30045
diffab	7xjf.pdb	H_CDR2	0088.pdb	0.483733	33.3333	38.3127	46.1284	-7.81567
diffab	7xjf.pdb	H_CDR2	0036.pdb	1.28986	12.5	476.885	46.1284	430.756
diffab	7xjf.pdb	H_CDR2	0024.pdb	0.701047	50	37.5682	46.1284	-8.56019
diffab	7xjf.pdb	H_CDR2	0060.pdb	0.760961	33.3333	35.3266	46.1284	-10.8018
diffab	7xjf.pdb	H_CDR2	0057.pdb	0.669803	9.09091	45.2976	46.1284	-0.830765
diffab	7xjf.pdb	H_CDR2	0048.pdb	0.699245	33.3333	37.1886	46.1284	-8.93974
diffab	7xjf.pdb	H_CDR2	0041.pdb	0.329949	33.3333	297.348	46.1284	251.22
diffab	7xjf.pdb	H_CDR2	0044.pdb	0.352306	12.5	737.58	46.1284	691.451
diffab	7xjf.pdb	H_CDR2	0083.pdb	0.639273	50	35.77	46.1284	-10.3583
diffab	7xjf.pdb	H_CDR2	0067.pdb	0.440566	16.6667	37.1886	46.1284	-8.93972
diffab	7xjf.pdb	H_CDR2	0045.pdb	0.931094	33.3333	34.714	46.1284	-11.4144
diffab	7xjf.pdb	H_CDR2	0050.pdb	0.849049	16.6667	37.8855	46.1284	-8.24287
diffab	7xjf.pdb	H_CDR2	0030.pdb	0.640271	33.3333	552.617	46.1284	506.489
diffab	7xjf.pdb	H_CDR2	0002.pdb	0.660078	33.3333	1074.59	46.1284	1028.46
diffab	7xjf.pdb	H_CDR2	0078.pdb	0.3588	33.3333	34.8491	46.1284	-11.2793
diffab	7xjf.pdb	H_CDR2	0031.pdb	0.623287	33.3333	730.205	46.1284	684.077
diffab	7xjf.pdb	H_CDR2	0056.pdb	0.473934	16.6667	510.961	46.1284	464.832
diffab	7xjf.pdb	H_CDR2	0042.pdb	0.634651	50	36.1231	46.1284	-10.0053
diffab	7xjf.pdb	H_CDR2	0027.pdb	0.74862	25	473.367	46.1284	427.238
diffab	7xjf.pdb	H_CDR2	0066.pdb	0.52858	50	281.024	41.3964	239.628
diffab	7xjf.pdb	H_CDR2	0065.pdb	0.546862	33.3333	853.769	46.1284	807.641
diffab	7xjf.pdb	H_CDR2	0009.pdb	0.437151	50	1011.09	46.1284	964.962
diffab	7xjf.pdb	H_CDR2	0093.pdb	0.724574	33.3333	62.0927	46.1284	15.9643
diffab	7xjf.pdb	H_CDR2	0069.pdb	0.466323	12.5	208.778	46.1284	162.649
diffab	7xjf.pdb	H_CDR2	0014.pdb	0.423602	33.3333	138.488	46.1284	92.3592
diffab	7xjf.pdb	H_CDR2	0054.pdb	0.511711	9.09091	38.8393	46.1284	-7.28909
diffab	7xjf.pdb	H_CDR2	0037.pdb	0.793371	9.09091	273.116	46.1284	226.988
diffab	7xjf.pdb	H_CDR2	0000.pdb	0.625465	12.5	444.736	46.1284	398.608
diffab	7xjf.pdb	H_CDR2	0082.pdb	0.56617	33.3333	35.3622	46.1284	-10.7662
diffab	7xjf.pdb	H_CDR2	0010.pdb	0.89283	16.6667	38.0082	45.1934	-7.18526
diffab	7xjf.pdb	H_CDR2	0086.pdb	1.09829	9.09091	114.78	46.1284	68.6519
diffab	7xjf.pdb	H_CDR2	0068.pdb	0.416535	42.8571	37.3126	46.1284	-8.81573
diffab	7xjf.pdb	H_CDR2	0077.pdb	0.855871	33.3333	244.236	45.1934	199.042
diffab	7xjf.pdb	H_CDR2	0080.pdb	0.989402	16.6667	37.7092	46.1284	-8.41917
diffab	7xjf.pdb	H_CDR2	0087.pdb	0.719649	16.6667	39.8131	41.3964	-1.58336
diffab	7xjf.pdb	H_CDR2	0081.pdb	0.884408	16.6667	37.7166	46.1284	-8.41175
diffab	7xjf.pdb	H_CDR2	0092.pdb	0.311706	9.09091	38.9861	46.1284	-7.14225
diffab	7xjf.pdb	H_CDR2	0019.pdb	1.03705	16.6667	607.907	46.1284	561.779
diffab	7xjf.pdb	H_CDR2	0007.pdb	0.900112	0	51.0365	46.1284	4.90813
diffab	7xjf.pdb	H_CDR2	0003.pdb	0.697707	33.3333	710.093	46.1284	663.964
diffab	7xjf.pdb	H_CDR2	0064.pdb	0.424983	9.09091	809.917	45.1934	764.724
diffab	7xjf.pdb	H_CDR2	0058.pdb	0.55893	42.8571	143.052	46.1284	96.9241
diffab	7xjf.pdb	H_CDR2	0011.pdb	0.436109	33.3333	700.951	46.1284	654.823
diffab	7xjf.pdb	H_CDR2	0090.pdb	0.32784	10	39.0469	46.1284	-7.0815
diffab	7xjf.pdb	H_CDR2	0070.pdb	0.824208	12.5	801.262	46.1284	755.134
diffab	7xjf.pdb	H_CDR2	0094.pdb	0.545876	50	49.6928	46.1284	3.5644
diffab	7xjf.pdb	H_CDR2	0006.pdb	0.876477	33.3333	37.4771	46.1284	-8.65127
diffab	7xjf.pdb	H_CDR2	0089.pdb	0.807356	50	85.053	46.1284	38.9246
diffab	7xjf.pdb	H_CDR2	0035.pdb	0.564942	33.3333	817.472	46.1284	771.343
diffab	7xjf.pdb	H_CDR2	0020.pdb	0.637388	33.3333	37.4668	46.1284	-8.6616
diffab	7xjf.pdb	H_CDR2	0098.pdb	0.391191	50	34.7081	46.1284	-11.4203
diffab	7xjf.pdb	H_CDR2	0046.pdb	0.867025	33.3333	35.6023	46.1284	-10.5261
diffab	7xjf.pdb	H_CDR2	0097.pdb	0.526255	16.6667	758.405	46.1284	712.277
diffab	7xjf.pdb	H_CDR2	0059.pdb	0.419959	33.3333	37.4954	46.1284	-8.63301
diffab	7xjf.pdb	H_CDR2	0053.pdb	0.459625	33.3333	36.2574	46.1284	-9.87091
diffab	7xjf.pdb	H_CDR2	0043.pdb	0.893896	9.09091	772.357	46.1284	726.229
diffab	7xjf.pdb	H_CDR2	0022.pdb	0.710811	33.3333	46.5985	46.1284	0.47015
diffab	7xjf.pdb	H_CDR2	0052.pdb	0.285938	33.3333	36.3262	46.1284	-9.80216
diffab	7xjf.pdb	H_CDR2	0096.pdb	0.596308	33.3333	37.5401	46.1284	-8.58828
diffab	7xjf.pdb	H_CDR2	0075.pdb	0.44592	33.3333	39.3139	46.1284	-6.81445
diffab	7xjf.pdb	H_CDR2	0017.pdb	0.703316	33.3333	37.6131	46.1284	-8.51522
diffab	7xjf.pdb	H_CDR2	0076.pdb	0.676323	33.3333	35.0917	46.1284	-11.0366
diffab	7xjf.pdb	H_CDR2	0071.pdb	0.851392	50	50.6444	46.1284	4.51602
diffab	7xjf.pdb	H_CDR2	0085.pdb	0.674802	50	37.1298	46.1284	-8.99853
diffab	7xjf.pdb	H_CDR2	0016.pdb	1.0238	16.6667	37.739	46.1284	-8.38937
diffab	7xjf.pdb	H_CDR2	0021.pdb	0.852005	16.6667	37.4509	46.1284	-8.67743
diffab	7xjf.pdb	H_CDR2	0051.pdb	0.553734	50	490.003	46.1284	443.875
diffab	7xjf.pdb	H_CDR2	0040.pdb	0.652872	16.6667	36.9853	46.1284	-9.14305
diffab	7xjf.pdb	H_CDR2	0023.pdb	0.354012	16.6667	39.0155	46.1284	-7.11282
diffab	7xjf.pdb	H_CDR2	0074.pdb	0.842386	16.6667	37.8696	46.1284	-8.25873
diffab	7xjf.pdb	H_CDR2	0025.pdb	0.582304	33.3333	36.6438	46.1284	-9.48452
diffab	7xjf.pdb	H_CDR2	0028.pdb	0.562815	12.5	472.236	46.1284	426.107
diffab	7xjf.pdb	H_CDR2	0091.pdb	0.505775	16.6667	39.7956	46.1284	-6.33275
diffab	7xjf.pdb	H_CDR2	0084.pdb	0.569739	12.5	488.084	46.1284	441.956
diffab	7xjf.pdb	H_CDR2	0034.pdb	0.641883	16.6667	36.6879	46.1284	-9.44047
diffab	7xjf.pdb	H_CDR2	0047.pdb	1.10449	16.6667	474.03	46.1284	427.901
diffab	7xjf.pdb	H_CDR2	0095.pdb	0.29911	33.3333	658.155	46.1284	612.026
diffab	7xjf.pdb	H_CDR2	0033.pdb	0.427867	12.5	389.894	46.1284	343.766
diffab	7xjf.pdb	H_CDR2	0039.pdb	0.536949	25	36.0783	46.1284	-10.0501
diffab	7xjf.pdb	H_CDR2	0012.pdb	0.489483	33.3333	791.154	46.1284	745.026
diffab	7xjf.pdb	H_CDR2	0063.pdb	0.628122	12.5	683.653	46.1284	637.524
diffab	7xjf.pdb	H_CDR2	0062.pdb	0.73977	33.3333	34.2066	46.1284	-11.9217
diffab	7xjf.pdb	H_CDR2	0073.pdb	0.756593	33.3333	765.823	46.1284	719.694
diffab	7xjf.pdb	H_CDR2	0008.pdb	0.724013	12.5	463.826	46.1284	417.698
diffab	7xjf.pdb	H_CDR2	0005.pdb	0.464727	50	39.1275	46.1284	-7.00084
diffab	7xjf.pdb	H_CDR2	0072.pdb	0.300932	16.6667	37.7499	46.1284	-8.37849
diffab	7xjf.pdb	H_CDR2	0029.pdb	0.647917	12.5	298.642	46.1284	252.514
diffab	7xjf.pdb	H_CDR2	0061.pdb	0.509593	12.5	615.758	46.1284	569.63
diffab	7xjf.pdb	H_CDR2	0099.pdb	0.724969	33.3333	37.8884	46.1284	-8.23995
diffab	7xjf.pdb	H_CDR2	0079.pdb	0.851231	25	503.77	46.1284	457.642
diffab	7xjf.pdb	H_CDR2	0004.pdb	0.323028	12.5	1028.07	46.1284	981.939
diffab	7xjf.pdb	H_CDR2	0013.pdb	0.955917	0	36.5732	46.1284	-9.5552
diffab	7xjf.pdb	H_CDR2	0015.pdb	0.946959	50	36.8213	46.1284	-9.30708
diffab	7xjf.pdb	H_CDR2	0049.pdb	0.758415	33.3333	35.772	46.1284	-10.3564
diffab	7xjf.pdb	H_CDR2	0055.pdb	0.805236	16.6667	38.1843	46.1284	-7.9441
diffab	7xjf.pdb	H_CDR2	0038.pdb	0.629583	33.3333	722.512	46.1284	676.383
diffab	7xjf.pdb	H_CDR2	0018.pdb	0.933247	33.3333	37.1315	46.1284	-8.9969
diffab	7xjf.pdb	H_CDR2	0032.pdb	0.852	57.1429	40.249	46.1284	-5.87935
AlphaPanda	7xjf.pdb	L_CDR3	0000.pdb	1.54207	44.4444	196.067	46.1284	149.938
AlphaPanda	7xjf.pdb	L_CDR3	0001.pdb	1.12106	44.4444	841.449	46.1284	795.321
AlphaPanda	7xjf.pdb	L_CDR3	0002.pdb	1.67899	55.5556	308.317	46.1284	262.189
AlphaPanda	7xjf.pdb	L_CDR3	0003.pdb	1.33722	55.5556	1058.02	41.3964	1016.62
AlphaPanda	7xjf.pdb	L_CDR3	0004.pdb	1.2147	44.4444	319.13	46.1284	273.001
AlphaPanda	7xjf.pdb	L_CDR3	0005.pdb	0.759251	55.5556	572.863	46.1284	526.734
AlphaPanda	7xjf.pdb	L_CDR3	0006.pdb	1.86681	44.4444	68.5136	46.1284	22.3853
AlphaPanda	7xjf.pdb	L_CDR3	0007.pdb	1.23051	44.4444	364.837	46.1284	318.709
AlphaPanda	7xjf.pdb	L_CDR3	0008.pdb	1.39764	33.3333	864.413	41.3964	823.016
AlphaPanda	7xjf.pdb	L_CDR3	0009.pdb	1.62656	44.4444	954.837	46.1284	908.708
AlphaPanda	7xjf.pdb	L_CDR3	0010.pdb	1.26253	44.4444	85.0888	46.1284	38.9605
AlphaPanda	7xjf.pdb	L_CDR3	0011.pdb	1.20196	44.4444	1032.3	46.1284	986.175
AlphaPanda	7xjf.pdb	L_CDR3	0012.pdb	1.26568	44.4444	81.3397	46.1284	35.2113
AlphaPanda	7xjf.pdb	L_CDR3	0013.pdb	1.67485	55.5556	77.3825	46.1284	31.2542
AlphaPanda	7xjf.pdb	L_CDR3	0014.pdb	1.64434	44.4444	90.1003	46.1284	43.9719
AlphaPanda	7xjf.pdb	L_CDR3	0015.pdb	1.68584	44.4444	986.76	46.1284	940.632
AlphaPanda	7xjf.pdb	L_CDR3	0016.pdb	1.99403	55.5556	141.76	46.1284	95.6314
AlphaPanda	7xjf.pdb	L_CDR3	0017.pdb	1.29283	25	567.705	46.1284	521.576
AlphaPanda	7xjf.pdb	L_CDR3	0018.pdb	1.31128	55.5556	539.326	46.1284	493.197
AlphaPanda	7xjf.pdb	L_CDR3	0019.pdb	1.73629	44.4444	252.655	46.1284	206.526
AlphaPanda	7xjf.pdb	L_CDR3	0020.pdb	1.4386	55.5556	166.004	46.1284	119.875
AlphaPanda	7xjf.pdb	L_CDR3	0021.pdb	1.50415	55.5556	173.716	46.1284	127.588
AlphaPanda	7xjf.pdb	L_CDR3	0022.pdb	1.47729	44.4444	492.346	46.1284	446.217
AlphaPanda	7xjf.pdb	L_CDR3	0023.pdb	1.55408	44.4444	52.5206	46.1284	6.39225
AlphaPanda	7xjf.pdb	L_CDR3	0024.pdb	1.7786	44.4444	1101.71	46.1284	1055.58
AlphaPanda	7xjf.pdb	L_CDR3	0025.pdb	1.42788	44.4444	830.614	46.1284	784.485
AlphaPanda	7xjf.pdb	L_CDR3	0026.pdb	1.4053	44.4444	642.42	46.1284	596.292
AlphaPanda	7xjf.pdb	L_CDR3	0027.pdb	1.38848	44.4444	870.546	46.1284	824.417
AlphaPanda	7xjf.pdb	L_CDR3	0028.pdb	1.54792	44.4444	1083.94	46.1284	1037.81
AlphaPanda	7xjf.pdb	L_CDR3	0029.pdb	1.49013	44.4444	1028.76	46.1284	982.631
AlphaPanda	7xjf.pdb	L_CDR3	0030.pdb	1.58688	55.5556	808.838	46.1284	762.709
AlphaPanda	7xjf.pdb	L_CDR3	0031.pdb	1.28883	44.4444	480.459	46.1284	434.331
AlphaPanda	7xjf.pdb	L_CDR3	0032.pdb	1.35589	44.4444	1104.07	46.1284	1057.94
AlphaPanda	7xjf.pdb	L_CDR3	0033.pdb	0.87736	44.4444	257.054	46.1284	210.926
AlphaPanda	7xjf.pdb	L_CDR3	0034.pdb	1.352	44.4444	55.8223	46.1284	9.6939
AlphaPanda	7xjf.pdb	L_CDR3	0035.pdb	1.87323	44.4444	540.279	46.1284	494.15
AlphaPanda	7xjf.pdb	L_CDR3	0036.pdb	1.81735	44.4444	69.7688	46.1284	23.6405
AlphaPanda	7xjf.pdb	L_CDR3	0037.pdb	1.29784	44.4444	126.441	46.1284	80.3131
AlphaPanda	7xjf.pdb	L_CDR3	0038.pdb	1.64777	44.4444	383.35	46.1284	337.222
AlphaPanda	7xjf.pdb	L_CDR3	0040.pdb	1.60297	44.4444	651.081	46.1284	604.953
AlphaPanda	7xjf.pdb	L_CDR3	0039.pdb	1.49632	44.4444	616.818	46.1284	570.689
AlphaPanda	7xjf.pdb	L_CDR3	0041.pdb	1.06226	55.5556	56.5546	46.1284	10.4262
AlphaPanda	7xjf.pdb	L_CDR3	0042.pdb	1.10936	55.5556	332.571	46.1284	286.442
AlphaPanda	7xjf.pdb	L_CDR3	0043.pdb	1.22195	44.4444	95.215	46.1284	49.0867
AlphaPanda	7xjf.pdb	L_CDR3	0044.pdb	1.23197	44.4444	107.584	46.1284	61.4554
AlphaPanda	7xjf.pdb	L_CDR3	0045.pdb	1.40027	44.4444	729.449	46.1284	683.321
AlphaPanda	7xjf.pdb	L_CDR3	0046.pdb	1.85767	44.4444	183.7	46.1284	137.571
AlphaPanda	7xjf.pdb	L_CDR3	0047.pdb	1.28044	44.4444	428.46	46.1284	382.331
AlphaPanda	7xjf.pdb	L_CDR3	0048.pdb	1.48878	44.4444	1040.34	46.1284	994.214
AlphaPanda	7xjf.pdb	L_CDR3	0049.pdb	1.64906	44.4444	602.721	46.1284	556.593
AlphaPanda	7xjf.pdb	L_CDR3	0050.pdb	0.752215	44.4444	103.477	46.1284	57.3485
AlphaPanda	7xjf.pdb	L_CDR3	0051.pdb	1.2317	44.4444	862.296	46.1284	816.167
AlphaPanda	7xjf.pdb	L_CDR3	0052.pdb	1.51412	44.4444	211.195	46.1284	165.067
AlphaPanda	7xjf.pdb	L_CDR3	0053.pdb	1.40605	44.4444	1004.35	46.1284	958.226
AlphaPanda	7xjf.pdb	L_CDR3	0054.pdb	1.65517	44.4444	58.7747	46.1284	12.6463
AlphaPanda	7xjf.pdb	L_CDR3	0055.pdb	1.49198	44.4444	802.747	46.1284	756.619
AlphaPanda	7xjf.pdb	L_CDR3	0056.pdb	1.4042	44.4444	1179.36	46.1284	1133.23
AlphaPanda	7xjf.pdb	L_CDR3	0057.pdb	1.42256	44.4444	129.877	46.1284	83.7486
AlphaPanda	7xjf.pdb	L_CDR3	0058.pdb	1.3079	44.4444	345.986	46.1284	299.857
AlphaPanda	7xjf.pdb	L_CDR3	0059.pdb	1.06168	55.5556	658.405	41.3964	617.009
AlphaPanda	7xjf.pdb	L_CDR3	0061.pdb	1.42692	44.4444	255.213	46.1284	209.085
AlphaPanda	7xjf.pdb	L_CDR3	0060.pdb	1.62078	44.4444	820.373	46.1284	774.245
AlphaPanda	7xjf.pdb	L_CDR3	0062.pdb	1.60194	33.3333	451.218	46.1284	405.09
AlphaPanda	7xjf.pdb	L_CDR3	0063.pdb	0.987048	44.4444	53.892	46.1284	7.76362
AlphaPanda	7xjf.pdb	L_CDR3	0064.pdb	1.71915	44.4444	104.064	46.1284	57.936
AlphaPanda	7xjf.pdb	L_CDR3	0065.pdb	1.62347	55.5556	59.0043	46.1284	12.876
AlphaPanda	7xjf.pdb	L_CDR3	0066.pdb	1.71406	44.4444	701.858	45.1934	656.664
AlphaPanda	7xjf.pdb	L_CDR3	0067.pdb	0.989689	44.4444	58.5719	46.1284	12.4435
AlphaPanda	7xjf.pdb	L_CDR3	0068.pdb	1.15946	44.4444	70.9968	46.1284	24.8685
AlphaPanda	7xjf.pdb	L_CDR3	0069.pdb	1.65073	55.5556	622.958	46.1284	576.83
AlphaPanda	7xjf.pdb	L_CDR3	0070.pdb	1.63721	44.4444	1187.08	46.1284	1140.95
AlphaPanda	7xjf.pdb	L_CDR3	0072.pdb	1.62837	44.4444	83.7519	46.1284	37.6235
AlphaPanda	7xjf.pdb	L_CDR3	0071.pdb	1.15148	44.4444	641.567	46.1284	595.439
AlphaPanda	7xjf.pdb	L_CDR3	0073.pdb	1.78478	44.4444	704.855	46.1284	658.726
AlphaPanda	7xjf.pdb	L_CDR3	0074.pdb	1.60696	44.4444	143.182	46.1284	97.0538
AlphaPanda	7xjf.pdb	L_CDR3	0075.pdb	2.08786	55.5556	978.657	46.1284	932.529
AlphaPanda	7xjf.pdb	L_CDR3	0076.pdb	1.87937	44.4444	1639.64	46.1284	1593.51
AlphaPanda	7xjf.pdb	L_CDR3	0077.pdb	1.55966	44.4444	874.952	41.3964	833.556
AlphaPanda	7xjf.pdb	L_CDR3	0078.pdb	1.72189	44.4444	471.704	41.3964	430.307
AlphaPanda	7xjf.pdb	L_CDR3	0079.pdb	1.6978	44.4444	152.385	46.1284	106.256
AlphaPanda	7xjf.pdb	L_CDR3	0080.pdb	1.21721	55.5556	555.777	46.1284	509.648
AlphaPanda	7xjf.pdb	L_CDR3	0082.pdb	1.53745	44.4444	165.318	46.1284	119.19
AlphaPanda	7xjf.pdb	L_CDR3	0081.pdb	1.02912	44.4444	508.926	46.1284	462.797
AlphaPanda	7xjf.pdb	L_CDR3	0083.pdb	1.69648	44.4444	75.9893	46.1284	29.8609
AlphaPanda	7xjf.pdb	L_CDR3	0084.pdb	1.61639	44.4444	312.89	46.1284	266.762
AlphaPanda	7xjf.pdb	L_CDR3	0085.pdb	1.38318	44.4444	960.853	46.1284	914.724
AlphaPanda	7xjf.pdb	L_CDR3	0086.pdb	1.37069	44.4444	153.023	41.3964	111.626
AlphaPanda	7xjf.pdb	L_CDR3	0087.pdb	1.2639	33.3333	58.0979	46.1284	11.9695
AlphaPanda	7xjf.pdb	L_CDR3	0088.pdb	1.41768	44.4444	191.195	46.1284	145.066
AlphaPanda	7xjf.pdb	L_CDR3	0089.pdb	1.50984	44.4444	108.406	46.1284	62.2775
AlphaPanda	7xjf.pdb	L_CDR3	0090.pdb	1.13409	44.4444	97.569	46.1284	51.4406
AlphaPanda	7xjf.pdb	L_CDR3	0091.pdb	1.74815	44.4444	1408.5	46.1284	1362.38
AlphaPanda	7xjf.pdb	L_CDR3	0092.pdb	1.36796	44.4444	322.289	46.1284	276.16
AlphaPanda	7xjf.pdb	L_CDR3	0093.pdb	1.59113	55.5556	134.178	46.1284	88.0493
AlphaPanda	7xjf.pdb	L_CDR3	0094.pdb	1.63785	44.4444	565.282	46.1284	519.154
AlphaPanda	7xjf.pdb	L_CDR3	0095.pdb	1.73839	44.4444	473.51	46.1284	427.382
AlphaPanda	7xjf.pdb	L_CDR3	0096.pdb	1.9471	55.5556	740.049	46.1284	693.921
AlphaPanda	7xjf.pdb	L_CDR3	0097.pdb	1.74331	55.5556	90.7564	46.1284	44.628
AlphaPanda	7xjf.pdb	L_CDR3	0098.pdb	1.15298	44.4444	1342.12	46.1284	1296
AlphaPanda	7xjf.pdb	L_CDR3	0099.pdb	1.21901	44.4444	386.039	46.1284	339.91
AlphaPanda	7xjf.pdb	L_CDR3	0100.pdb	1.22892	44.4444	83.4618	46.1284	37.3334
AlphaPanda	7xjf.pdb	L_CDR3	0101.pdb	1.86744	44.4444	255.085	46.1284	208.957
AlphaPanda	7xjf.pdb	L_CDR3	0102.pdb	1.8024	44.4444	752.353	46.1284	706.225
AlphaPanda	7xjf.pdb	L_CDR3	0103.pdb	1.28378	44.4444	230.561	46.1284	184.433
AlphaPanda	7xjf.pdb	L_CDR3	0104.pdb	1.75875	44.4444	685.973	46.1284	639.845
AlphaPanda	7xjf.pdb	L_CDR3	0105.pdb	1.3441	44.4444	990.943	46.1284	944.815
AlphaPanda	7xjf.pdb	L_CDR3	0106.pdb	1.24905	44.4444	461.025	46.1284	414.896
AlphaPanda	7xjf.pdb	L_CDR3	0107.pdb	2.01516	44.4444	134.425	46.1284	88.2971
AlphaPanda	7xjf.pdb	L_CDR3	0108.pdb	1.86108	44.4444	64.2158	46.1284	18.0874
AlphaPanda	7xjf.pdb	L_CDR3	0109.pdb	1.50858	55.5556	406.332	46.1284	360.204
AlphaPanda	7xjf.pdb	L_CDR3	0110.pdb	1.85522	44.4444	280.321	46.1284	234.192
AlphaPanda	7xjf.pdb	L_CDR3	0111.pdb	2.08344	44.4444	2099.94	46.1284	2053.81
AlphaPanda	7xjf.pdb	L_CDR3	0112.pdb	1.7021	44.4444	506.432	46.1284	460.304
AlphaPanda	7xjf.pdb	L_CDR3	0113.pdb	1.76372	44.4444	683.706	46.1284	637.578
AlphaPanda	7xjf.pdb	L_CDR3	0114.pdb	1.53775	44.4444	658.111	46.1284	611.982
AlphaPanda	7xjf.pdb	L_CDR3	0115.pdb	0.79294	44.4444	855.29	46.1284	809.161
AlphaPanda	7xjf.pdb	L_CDR3	0116.pdb	1.89986	44.4444	1065.32	46.1284	1019.19
AlphaPanda	7xjf.pdb	L_CDR3	0117.pdb	1.76425	15.3846	831.442	45.1934	786.249
AlphaPanda	7xjf.pdb	L_CDR3	0118.pdb	1.19652	55.5556	819.47	46.1284	773.341
AlphaPanda	7xjf.pdb	L_CDR3	0119.pdb	1.07103	44.4444	360.308	46.1284	314.179
AlphaPanda	7xjf.pdb	L_CDR3	0120.pdb	1.74968	44.4444	1358.92	46.1284	1312.79
AlphaPanda	7xjf.pdb	L_CDR3	0122.pdb	1.36872	44.4444	149.246	41.3964	107.85
AlphaPanda	7xjf.pdb	L_CDR3	0123.pdb	0.899743	44.4444	211.495	46.1284	165.367
AlphaPanda	7xjf.pdb	L_CDR3	0121.pdb	0.955987	44.4444	373.368	46.1284	327.24
AlphaPanda	7xjf.pdb	L_CDR3	0124.pdb	1.62771	44.4444	846.158	46.1284	800.03
AlphaPanda	7xjf.pdb	L_CDR3	0125.pdb	1.58313	44.4444	658.152	46.1284	612.024
AlphaPanda	7xjf.pdb	L_CDR3	0126.pdb	1.81178	55.5556	457.357	46.1284	411.229
AlphaPanda	7xjf.pdb	L_CDR3	0127.pdb	1.58326	44.4444	474.126	46.1284	427.997
AlphaPanda	7xjf.pdb	L_CDR3	0128.pdb	1.66754	44.4444	351.459	46.1284	305.33
AlphaPanda	7xjf.pdb	L_CDR3	0129.pdb	1.6072	55.5556	140.01	46.1284	93.8816
AlphaPanda	7xjf.pdb	L_CDR3	0130.pdb	1.51944	44.4444	46.1612	46.1284	0.032799
AlphaPanda	7xjf.pdb	L_CDR3	0131.pdb	1.13628	44.4444	359.608	46.1284	313.48
AlphaPanda	7xjf.pdb	L_CDR3	0132.pdb	1.01057	44.4444	87.073	46.1284	40.9447
AlphaPanda	7xjf.pdb	L_CDR3	0133.pdb	1.48128	44.4444	99.9982	46.1284	53.8698
AlphaPanda	7xjf.pdb	L_CDR3	0134.pdb	1.58207	55.5556	171.881	46.1284	125.753
AlphaPanda	7xjf.pdb	L_CDR3	0135.pdb	1.31735	44.4444	152.154	46.1284	106.026
AlphaPanda	7xjf.pdb	L_CDR3	0137.pdb	1.56803	44.4444	1353.89	46.1284	1307.76
AlphaPanda	7xjf.pdb	L_CDR3	0136.pdb	1.7199	55.5556	439.171	46.1284	393.043
AlphaPanda	7xjf.pdb	L_CDR3	0138.pdb	1.26316	44.4444	90.6206	46.1284	44.4923
AlphaPanda	7xjf.pdb	L_CDR3	0139.pdb	1.4606	55.5556	178.276	46.1284	132.147
AlphaPanda	7xjf.pdb	L_CDR3	0140.pdb	1.7048	55.5556	1321.72	46.1284	1275.59
AlphaPanda	7xjf.pdb	L_CDR3	0141.pdb	1.34224	44.4444	107.083	46.1284	60.9543
AlphaPanda	7xjf.pdb	L_CDR3	0142.pdb	1.0934	44.4444	524.709	46.1284	478.581
AlphaPanda	7xjf.pdb	L_CDR3	0143.pdb	1.97096	44.4444	547.416	46.1284	501.287
AlphaPanda	7xjf.pdb	L_CDR3	0144.pdb	1.66863	44.4444	1484.38	46.1284	1438.25
AlphaPanda	7xjf.pdb	L_CDR3	0145.pdb	1.20597	44.4444	282.675	46.1284	236.547
AlphaPanda	7xjf.pdb	L_CDR3	0146.pdb	1.10664	44.4444	89.6928	46.1284	43.5645
AlphaPanda	7xjf.pdb	L_CDR3	0147.pdb	1.71662	55.5556	343.066	46.1284	296.938
AlphaPanda	7xjf.pdb	L_CDR3	0148.pdb	1.64586	44.4444	793.809	46.1284	747.681
AlphaPanda	7xjf.pdb	L_CDR3	0149.pdb	1.20879	44.4444	151.633	46.1284	105.504
AlphaPanda	7xjf.pdb	L_CDR3	0150.pdb	1.90672	44.4444	925.723	46.1284	879.595
AlphaPanda	7xjf.pdb	L_CDR3	0151.pdb	1.65955	55.5556	46.1288	46.1284	0.000477
AlphaPanda	7xjf.pdb	L_CDR3	0152.pdb	1.15919	44.4444	438.429	46.1284	392.301
AlphaPanda	7xjf.pdb	L_CDR3	0153.pdb	1.32858	44.4444	80.6971	46.1284	34.5687
AlphaPanda	7xjf.pdb	L_CDR3	0154.pdb	1.77015	66.6667	52.1153	46.1284	5.9869
AlphaPanda	7xjf.pdb	L_CDR3	0155.pdb	1.56104	44.4444	153.751	46.1284	107.623
AlphaPanda	7xjf.pdb	L_CDR3	0156.pdb	1.82813	44.4444	122.077	41.3964	80.6801
AlphaPanda	7xjf.pdb	L_CDR3	0157.pdb	1.82876	44.4444	1142.85	46.1284	1096.72
AlphaPanda	7xjf.pdb	L_CDR3	0158.pdb	1.41334	44.4444	320.679	46.1284	274.551
AlphaPanda	7xjf.pdb	L_CDR3	0159.pdb	1.81787	55.5556	666.524	46.1284	620.396
AlphaPanda	7xjf.pdb	L_CDR3	0160.pdb	1.37065	44.4444	171.035	46.1284	124.907
AlphaPanda	7xjf.pdb	L_CDR3	0161.pdb	1.18829	44.4444	258.699	46.1284	212.571
AlphaPanda	7xjf.pdb	L_CDR3	0162.pdb	1.98825	55.5556	221.542	46.1284	175.414
AlphaPanda	7xjf.pdb	L_CDR3	0163.pdb	1.25076	44.4444	202.793	46.1284	156.664
AlphaPanda	7xjf.pdb	L_CDR3	0164.pdb	1.29747	44.4444	411.704	46.1284	365.575
AlphaPanda	7xjf.pdb	L_CDR3	0165.pdb	1.03557	44.4444	340.515	46.1284	294.386
AlphaPanda	7xjf.pdb	L_CDR3	0166.pdb	1.88861	44.4444	870.246	46.1284	824.118
AlphaPanda	7xjf.pdb	L_CDR3	0167.pdb	1.71334	44.4444	1069.21	46.1284	1023.08
AlphaPanda	7xjf.pdb	L_CDR3	0168.pdb	1.61765	44.4444	672.118	46.1284	625.989
AlphaPanda	7xjf.pdb	L_CDR3	0169.pdb	1.35509	55.5556	1253.21	46.1284	1207.08
AlphaPanda	7xjf.pdb	L_CDR3	0170.pdb	1.76603	44.4444	1153.86	46.1284	1107.73
AlphaPanda	7xjf.pdb	L_CDR3	0171.pdb	1.07245	44.4444	420.3	46.1284	374.171
AlphaPanda	7xjf.pdb	L_CDR3	0172.pdb	1.5717	44.4444	404.385	46.1284	358.257
AlphaPanda	7xjf.pdb	L_CDR3	0173.pdb	1.37923	44.4444	881.301	46.1284	835.173
AlphaPanda	7xjf.pdb	L_CDR3	0174.pdb	1.11715	55.5556	287.356	46.1284	241.227
AlphaPanda	7xjf.pdb	L_CDR3	0175.pdb	1.10356	44.4444	142.391	46.1284	96.2629
AlphaPanda	7xjf.pdb	L_CDR3	0176.pdb	1.45518	44.4444	349.691	46.1284	303.563
AlphaPanda	7xjf.pdb	L_CDR3	0177.pdb	1.69871	55.5556	1002.63	46.1284	956.497
AlphaPanda	7xjf.pdb	L_CDR3	0178.pdb	1.58991	55.5556	598.482	46.1284	552.354
AlphaPanda	7xjf.pdb	L_CDR3	0179.pdb	1.72916	44.4444	425.574	46.1284	379.445
AlphaPanda	7xjf.pdb	L_CDR3	0180.pdb	1.15181	44.4444	373.122	46.1284	326.994
AlphaPanda	7xjf.pdb	L_CDR3	0181.pdb	1.72945	44.4444	130.43	46.1284	84.3015
AlphaPanda	7xjf.pdb	L_CDR3	0182.pdb	1.43663	44.4444	939.188	46.1284	893.06
AlphaPanda	7xjf.pdb	L_CDR3	0183.pdb	1.27033	44.4444	1099.59	46.1284	1053.46
AlphaPanda	7xjf.pdb	L_CDR3	0184.pdb	1.21248	33.3333	620.705	46.1284	574.577
AlphaPanda	7xjf.pdb	L_CDR3	0185.pdb	1.66407	55.5556	691.309	46.1284	645.181
AlphaPanda	7xjf.pdb	L_CDR3	0186.pdb	1.28532	44.4444	389.099	46.1284	342.971
AlphaPanda	7xjf.pdb	L_CDR3	0187.pdb	1.33301	44.4444	894.805	46.1284	848.676
AlphaPanda	7xjf.pdb	L_CDR3	0188.pdb	1.31194	44.4444	595.934	46.1284	549.805
AlphaPanda	7xjf.pdb	L_CDR3	0189.pdb	1.13429	44.4444	231.713	46.1284	185.585
AlphaPanda	7xjf.pdb	L_CDR3	0190.pdb	1.11233	44.4444	46.1292	46.1284	0.000885
AlphaPanda	7xjf.pdb	L_CDR3	0191.pdb	0.930551	44.4444	331.28	46.1284	285.152
AlphaPanda	7xjf.pdb	L_CDR3	0192.pdb	1.29791	44.4444	621.742	46.1284	575.614
AlphaPanda	7xjf.pdb	L_CDR3	0193.pdb	1.44449	44.4444	532	46.1284	485.872
AlphaPanda	7xjf.pdb	L_CDR3	0194.pdb	1.20386	44.4444	261.812	46.1284	215.684
AlphaPanda	7xjf.pdb	L_CDR3	0195.pdb	1.79039	44.4444	99.5743	41.3964	58.1779
AlphaPanda	7xjf.pdb	L_CDR3	0196.pdb	1.43389	44.4444	291.962	46.1284	245.833
AlphaPanda	7xjf.pdb	L_CDR3	0197.pdb	1.69987	44.4444	66.2172	46.1284	20.0888
AlphaPanda	7xjf.pdb	L_CDR3	0198.pdb	1.42704	66.6667	151.814	46.1284	105.686
AlphaPanda	7xjf.pdb	L_CDR3	0199.pdb	1.45905	44.4444	1010.4	46.1284	964.27
AlphaPanda	7xjf.pdb	L_CDR2	0000.pdb	1.30499	42.8571	46.5974	46.1284	0.469013
AlphaPanda	7xjf.pdb	L_CDR2	0001.pdb	0.95144	42.8571	33.9076	46.1284	-12.2207
AlphaPanda	7xjf.pdb	L_CDR2	0002.pdb	1.06952	57.1429	38.8898	46.1284	-7.23852
AlphaPanda	7xjf.pdb	L_CDR2	0003.pdb	0.962004	42.8571	46.7176	46.1284	0.589275
AlphaPanda	7xjf.pdb	L_CDR2	0004.pdb	0.862878	57.1429	46.8858	41.3964	5.48935
AlphaPanda	7xjf.pdb	L_CDR2	0005.pdb	1.05811	42.8571	45.8546	46.1284	-0.273739
AlphaPanda	7xjf.pdb	L_CDR2	0006.pdb	0.935687	42.8571	38.2816	46.1284	-7.84677
AlphaPanda	7xjf.pdb	L_CDR2	0007.pdb	1.10499	42.8571	37.752	46.1284	-8.37637
AlphaPanda	7xjf.pdb	L_CDR2	0008.pdb	0.872633	42.8571	46.9586	46.1284	0.830292
AlphaPanda	7xjf.pdb	L_CDR2	0009.pdb	1.0768	57.1429	46.9895	46.1284	0.861179
AlphaPanda	7xjf.pdb	L_CDR2	0010.pdb	0.999053	42.8571	46.1916	46.1284	0.063213
AlphaPanda	7xjf.pdb	L_CDR2	0011.pdb	0.79009	42.8571	38.6337	41.3964	-2.76271
AlphaPanda	7xjf.pdb	L_CDR2	0012.pdb	0.880869	42.8571	45.2247	46.1284	-0.903652
AlphaPanda	7xjf.pdb	L_CDR2	0013.pdb	0.991502	57.1429	45.7562	46.1284	-0.372116
AlphaPanda	7xjf.pdb	L_CDR2	0014.pdb	1.35447	42.8571	38.3062	46.1284	-7.82214
AlphaPanda	7xjf.pdb	L_CDR2	0015.pdb	1.07912	57.1429	40.8259	46.1284	-5.30248
AlphaPanda	7xjf.pdb	L_CDR2	0016.pdb	0.840616	42.8571	38.6841	46.1284	-7.44426
AlphaPanda	7xjf.pdb	L_CDR2	0017.pdb	1.61302	57.1429	35.3061	46.1284	-10.8223
AlphaPanda	7xjf.pdb	L_CDR2	0018.pdb	0.934767	42.8571	37.7976	46.1284	-8.33075
AlphaPanda	7xjf.pdb	L_CDR2	0019.pdb	1.01404	42.8571	46.1723	46.1284	0.043938
AlphaPanda	7xjf.pdb	L_CDR2	0020.pdb	0.969142	42.8571	46.6831	46.1284	0.554756
AlphaPanda	7xjf.pdb	L_CDR2	0021.pdb	0.853269	42.8571	36.366	41.3964	-5.03041
AlphaPanda	7xjf.pdb	L_CDR2	0022.pdb	1.1179	42.8571	98.7232	46.1284	52.5948
AlphaPanda	7xjf.pdb	L_CDR2	0023.pdb	0.912874	42.8571	38.41	46.1284	-7.7184
AlphaPanda	7xjf.pdb	L_CDR2	0024.pdb	1.36193	57.1429	41.9138	46.1284	-4.21457
AlphaPanda	7xjf.pdb	L_CDR2	0025.pdb	0.933335	42.8571	33.9129	46.1284	-12.2154
AlphaPanda	7xjf.pdb	L_CDR2	0026.pdb	0.922364	42.8571	45.9309	46.1284	-0.197468
AlphaPanda	7xjf.pdb	L_CDR2	0027.pdb	1.14113	42.8571	41.4566	41.3964	0.060158
AlphaPanda	7xjf.pdb	L_CDR2	0028.pdb	0.996673	42.8571	37.7459	46.1284	-8.38242
AlphaPanda	7xjf.pdb	L_CDR2	0029.pdb	1.78894	42.8571	47.6755	41.3964	6.27903
AlphaPanda	7xjf.pdb	L_CDR2	0030.pdb	1.20196	42.8571	57.0499	46.1284	10.9215
AlphaPanda	7xjf.pdb	L_CDR2	0031.pdb	0.997351	42.8571	38.2522	46.1284	-7.87616
AlphaPanda	7xjf.pdb	L_CDR2	0032.pdb	1.35656	42.8571	38.8684	46.1284	-7.25994
AlphaPanda	7xjf.pdb	L_CDR2	0033.pdb	1.05841	42.8571	35.4618	46.1284	-10.6665
AlphaPanda	7xjf.pdb	L_CDR2	0034.pdb	0.806516	42.8571	45.7852	46.1284	-0.343163
AlphaPanda	7xjf.pdb	L_CDR2	0035.pdb	1.05397	42.8571	48.5758	46.1284	2.44746
AlphaPanda	7xjf.pdb	L_CDR2	0036.pdb	1.19718	42.8571	46.7617	46.1284	0.633316
AlphaPanda	7xjf.pdb	L_CDR2	0037.pdb	1.30741	42.8571	35.9659	46.1284	-10.1624
AlphaPanda	7xjf.pdb	L_CDR2	0038.pdb	1.02129	42.8571	47.5992	46.1284	1.47088
AlphaPanda	7xjf.pdb	L_CDR2	0039.pdb	1.02401	57.1429	46.1554	46.1284	0.027081
AlphaPanda	7xjf.pdb	L_CDR2	0040.pdb	1.13833	42.8571	41.0909	46.1284	-5.03748
AlphaPanda	7xjf.pdb	L_CDR2	0042.pdb	1.08494	42.8571	46.696	46.1284	0.567604
AlphaPanda	7xjf.pdb	L_CDR2	0041.pdb	1.08068	42.8571	46.2915	46.1284	0.163185
AlphaPanda	7xjf.pdb	L_CDR2	0043.pdb	1.1817	42.8571	48.7246	46.1284	2.59623
AlphaPanda	7xjf.pdb	L_CDR2	0044.pdb	0.936335	42.8571	49.4522	46.1284	3.32381
AlphaPanda	7xjf.pdb	L_CDR2	0045.pdb	0.78467	42.8571	46.397	46.1284	0.268677
AlphaPanda	7xjf.pdb	L_CDR2	0046.pdb	1.27487	42.8571	39.4691	46.1284	-6.65926
AlphaPanda	7xjf.pdb	L_CDR2	0047.pdb	1.4856	42.8571	43.5675	46.1284	-2.56083
AlphaPanda	7xjf.pdb	L_CDR2	0048.pdb	0.820032	42.8571	38.2665	46.1284	-7.8619
AlphaPanda	7xjf.pdb	L_CDR2	0049.pdb	1.0108	42.8571	45.6911	46.1284	-0.437279
AlphaPanda	7xjf.pdb	L_CDR2	0050.pdb	0.945146	42.8571	46.0511	46.1284	-0.077267
AlphaPanda	7xjf.pdb	L_CDR2	0051.pdb	1.41646	42.8571	43.1408	46.1284	-2.98755
AlphaPanda	7xjf.pdb	L_CDR2	0052.pdb	0.870206	42.8571	38.5691	46.1284	-7.55926
AlphaPanda	7xjf.pdb	L_CDR2	0053.pdb	0.873739	42.8571	35.6621	46.1284	-10.4663
AlphaPanda	7xjf.pdb	L_CDR2	0054.pdb	1.04739	42.8571	45.5012	46.1284	-0.627132
AlphaPanda	7xjf.pdb	L_CDR2	0056.pdb	1.03804	42.8571	44.8124	46.1284	-1.31598
AlphaPanda	7xjf.pdb	L_CDR2	0057.pdb	0.728459	57.1429	38.4976	46.1284	-7.63071
AlphaPanda	7xjf.pdb	L_CDR2	0055.pdb	1.25588	57.1429	38.4727	41.3964	-2.92379
AlphaPanda	7xjf.pdb	L_CDR2	0058.pdb	1.0132	42.8571	38.6597	46.1284	-7.46864
AlphaPanda	7xjf.pdb	L_CDR2	0059.pdb	1.11153	42.8571	46.1324	46.1284	0.00404
AlphaPanda	7xjf.pdb	L_CDR2	0060.pdb	1.07167	57.1429	33.6142	46.1284	-12.5141
AlphaPanda	7xjf.pdb	L_CDR2	0061.pdb	1.36002	57.1429	46.3603	46.1284	0.23196
AlphaPanda	7xjf.pdb	L_CDR2	0062.pdb	0.962145	42.8571	60.9349	46.1284	14.8066
AlphaPanda	7xjf.pdb	L_CDR2	0063.pdb	1.43762	42.8571	34.0652	46.1284	-12.0631
AlphaPanda	7xjf.pdb	L_CDR2	0064.pdb	0.691488	57.1429	41.5454	46.1284	-4.58299
AlphaPanda	7xjf.pdb	L_CDR2	0065.pdb	0.86991	42.8571	38.2773	46.1284	-7.85104
AlphaPanda	7xjf.pdb	L_CDR2	0066.pdb	1.11681	57.1429	45.2926	46.1284	-0.8358
AlphaPanda	7xjf.pdb	L_CDR2	0068.pdb	0.861758	42.8571	38.5023	46.1284	-7.62605
AlphaPanda	7xjf.pdb	L_CDR2	0067.pdb	0.993078	42.8571	47.7329	46.1284	1.60457
AlphaPanda	7xjf.pdb	L_CDR2	0069.pdb	0.882457	42.8571	46.0045	46.1284	-0.123901
AlphaPanda	7xjf.pdb	L_CDR2	0070.pdb	0.757557	42.8571	38.0424	46.1284	-8.08594
AlphaPanda	7xjf.pdb	L_CDR2	0071.pdb	0.888749	42.8571	46.3627	46.1284	0.234318
AlphaPanda	7xjf.pdb	L_CDR2	0072.pdb	0.803334	42.8571	46.3588	46.1284	0.230431
AlphaPanda	7xjf.pdb	L_CDR2	0073.pdb	0.767029	42.8571	357.549	46.1284	311.42
AlphaPanda	7xjf.pdb	L_CDR2	0074.pdb	0.933763	42.8571	38.4457	46.1284	-7.68267
AlphaPanda	7xjf.pdb	L_CDR2	0075.pdb	0.965059	57.1429	34.0615	46.1284	-12.0669
AlphaPanda	7xjf.pdb	L_CDR2	0076.pdb	0.702631	42.8571	38.2943	46.1284	-7.83406
AlphaPanda	7xjf.pdb	L_CDR2	0077.pdb	1.05278	42.8571	33.7076	46.1284	-12.4208
AlphaPanda	7xjf.pdb	L_CDR2	0078.pdb	0.958692	42.8571	45.9743	46.1284	-0.154041
AlphaPanda	7xjf.pdb	L_CDR2	0079.pdb	1.19523	42.8571	45.173	46.1284	-0.955353
AlphaPanda	7xjf.pdb	L_CDR2	0080.pdb	1.44715	42.8571	35.3244	46.1284	-10.804
AlphaPanda	7xjf.pdb	L_CDR2	0081.pdb	0.824414	42.8571	38.1446	46.1284	-7.98377
AlphaPanda	7xjf.pdb	L_CDR2	0082.pdb	0.901313	28.5714	39.3693	46.1284	-6.75908
AlphaPanda	7xjf.pdb	L_CDR2	0083.pdb	0.872543	57.1429	46.1332	46.1284	0.004845
AlphaPanda	7xjf.pdb	L_CDR2	0084.pdb	0.841995	42.8571	37.8589	46.1284	-8.26946
AlphaPanda	7xjf.pdb	L_CDR2	0085.pdb	1.0472	42.8571	44.4209	46.1284	-1.70747
AlphaPanda	7xjf.pdb	L_CDR2	0086.pdb	0.881939	42.8571	38.5056	46.1284	-7.62273
AlphaPanda	7xjf.pdb	L_CDR2	0087.pdb	1.15888	42.8571	38.3224	46.1284	-7.80598
AlphaPanda	7xjf.pdb	L_CDR2	0088.pdb	1.35054	42.8571	38.7041	46.1284	-7.42424
AlphaPanda	7xjf.pdb	L_CDR2	0089.pdb	1.3614	42.8571	38.9859	46.1284	-7.14243
AlphaPanda	7xjf.pdb	L_CDR2	0090.pdb	0.889252	42.8571	38.5347	41.3964	-2.86178
AlphaPanda	7xjf.pdb	L_CDR2	0091.pdb	0.670047	42.8571	38.419	46.1284	-7.7094
AlphaPanda	7xjf.pdb	L_CDR2	0092.pdb	1.28446	57.1429	45.3339	46.1284	-0.794472
AlphaPanda	7xjf.pdb	L_CDR2	0093.pdb	1.00104	42.8571	38.6042	46.1284	-7.52414
AlphaPanda	7xjf.pdb	L_CDR2	0094.pdb	1.15034	57.1429	46.7773	46.1284	0.64893
AlphaPanda	7xjf.pdb	L_CDR2	0095.pdb	1.26432	42.8571	39.1835	46.1284	-6.94484
AlphaPanda	7xjf.pdb	L_CDR2	0096.pdb	1.07697	42.8571	48.2479	46.1284	2.11958
AlphaPanda	7xjf.pdb	L_CDR2	0097.pdb	0.850144	42.8571	46.1503	45.1934	0.956917
AlphaPanda	7xjf.pdb	L_CDR2	0098.pdb	1.37112	42.8571	61.443	46.1284	15.3146
AlphaPanda	7xjf.pdb	L_CDR2	0099.pdb	1.15737	42.8571	46.6504	46.1284	0.522079
AlphaPanda	7xjf.pdb	L_CDR2	0100.pdb	1.28033	42.8571	38.5286	46.1284	-7.5998
AlphaPanda	7xjf.pdb	L_CDR2	0102.pdb	0.862864	42.8571	45.9063	46.1284	-0.222027
AlphaPanda	7xjf.pdb	L_CDR2	0101.pdb	2.15408	42.8571	86.7516	46.1284	40.6233
AlphaPanda	7xjf.pdb	L_CDR2	0103.pdb	0.909661	42.8571	38.3903	46.1284	-7.73802
AlphaPanda	7xjf.pdb	L_CDR2	0104.pdb	0.888373	42.8571	38.4113	46.1284	-7.71711
AlphaPanda	7xjf.pdb	L_CDR2	0105.pdb	0.995692	42.8571	43.1532	41.3964	1.75679
AlphaPanda	7xjf.pdb	L_CDR2	0106.pdb	0.841866	42.8571	46.5089	46.1284	0.380573
AlphaPanda	7xjf.pdb	L_CDR2	0107.pdb	0.958593	42.8571	46.1328	46.1284	0.004406
AlphaPanda	7xjf.pdb	L_CDR2	0109.pdb	1.11682	42.8571	35.4504	46.1284	-10.6779
AlphaPanda	7xjf.pdb	L_CDR2	0108.pdb	1.02917	42.8571	37.7656	46.1284	-8.36275
AlphaPanda	7xjf.pdb	L_CDR2	0110.pdb	1.11703	42.8571	39.0697	46.1284	-7.05863
AlphaPanda	7xjf.pdb	L_CDR2	0111.pdb	1.0778	42.8571	38.5088	46.1284	-7.61954
AlphaPanda	7xjf.pdb	L_CDR2	0112.pdb	1.26804	28.5714	40.4638	46.1284	-5.66458
AlphaPanda	7xjf.pdb	L_CDR2	0113.pdb	0.862691	57.1429	46.4991	46.1284	0.370766
AlphaPanda	7xjf.pdb	L_CDR2	0114.pdb	1.14753	42.8571	46.2256	41.3964	4.82916
AlphaPanda	7xjf.pdb	L_CDR2	0115.pdb	0.913936	42.8571	33.8593	46.1284	-12.2691
AlphaPanda	7xjf.pdb	L_CDR2	0116.pdb	1.23184	42.8571	39.9347	46.1284	-6.19362
AlphaPanda	7xjf.pdb	L_CDR2	0117.pdb	0.713689	42.8571	38.4531	46.1284	-7.67525
AlphaPanda	7xjf.pdb	L_CDR2	0118.pdb	0.682543	42.8571	38.6098	46.1284	-7.51851
AlphaPanda	7xjf.pdb	L_CDR2	0119.pdb	0.892138	42.8571	38.5907	46.1284	-7.53762
AlphaPanda	7xjf.pdb	L_CDR2	0120.pdb	1.12428	42.8571	33.752	46.1284	-12.3763
AlphaPanda	7xjf.pdb	L_CDR2	0121.pdb	0.738959	42.8571	37.9722	46.1284	-8.15616
AlphaPanda	7xjf.pdb	L_CDR2	0122.pdb	1.20029	42.8571	35.2196	46.1284	-10.9088
AlphaPanda	7xjf.pdb	L_CDR2	0123.pdb	0.940263	42.8571	38.2502	46.1284	-7.87811
AlphaPanda	7xjf.pdb	L_CDR2	0124.pdb	0.963841	42.8571	46.531	46.1284	0.402649
AlphaPanda	7xjf.pdb	L_CDR2	0125.pdb	0.923075	42.8571	41.6644	46.1284	-4.46401
AlphaPanda	7xjf.pdb	L_CDR2	0126.pdb	1.30601	42.8571	39.5751	46.1284	-6.55327
AlphaPanda	7xjf.pdb	L_CDR2	0127.pdb	1.047	42.8571	46.0318	46.1284	-0.096584
AlphaPanda	7xjf.pdb	L_CDR2	0128.pdb	0.819775	42.8571	44.496	46.1284	-1.63234
AlphaPanda	7xjf.pdb	L_CDR2	0129.pdb	1.31764	42.8571	46.2157	46.1284	0.087345
AlphaPanda	7xjf.pdb	L_CDR2	0130.pdb	1.13999	42.8571	46.7351	46.1284	0.60675
AlphaPanda	7xjf.pdb	L_CDR2	0131.pdb	1.16797	42.8571	46.5151	46.1284	0.386791
AlphaPanda	7xjf.pdb	L_CDR2	0132.pdb	1.07211	42.8571	35.0139	46.1284	-11.1144
AlphaPanda	7xjf.pdb	L_CDR2	0133.pdb	1.16764	57.1429	37.3852	46.1284	-8.74316
AlphaPanda	7xjf.pdb	L_CDR2	0134.pdb	0.866689	42.8571	45.6495	46.1284	-0.478809
AlphaPanda	7xjf.pdb	L_CDR2	0135.pdb	1.03098	42.8571	46.3951	46.1284	0.266785
AlphaPanda	7xjf.pdb	L_CDR2	0136.pdb	0.656223	42.8571	45.8901	46.1284	-0.238228
AlphaPanda	7xjf.pdb	L_CDR2	0137.pdb	0.79921	42.8571	46.0248	45.1934	0.831406
AlphaPanda	7xjf.pdb	L_CDR2	0138.pdb	0.751735	57.1429	33.2757	46.1284	-12.8527
AlphaPanda	7xjf.pdb	L_CDR2	0139.pdb	1.118	42.8571	46.4336	46.1284	0.305214
AlphaPanda	7xjf.pdb	L_CDR2	0140.pdb	1.28192	42.8571	45.9302	46.1284	-0.19817
AlphaPanda	7xjf.pdb	L_CDR2	0141.pdb	1.09821	57.1429	38.6714	46.1284	-7.45698
AlphaPanda	7xjf.pdb	L_CDR2	0142.pdb	1.64873	42.8571	45.7071	46.1284	-0.421268
AlphaPanda	7xjf.pdb	L_CDR2	0143.pdb	0.770821	42.8571	38.4645	46.1284	-7.66386
AlphaPanda	7xjf.pdb	L_CDR2	0144.pdb	1.22834	42.8571	38.4234	46.1284	-7.70491
AlphaPanda	7xjf.pdb	L_CDR2	0145.pdb	1.02528	42.8571	30.8579	46.1284	-15.2705
AlphaPanda	7xjf.pdb	L_CDR2	0146.pdb	1.10613	42.8571	37.8185	46.1284	-8.30987
AlphaPanda	7xjf.pdb	L_CDR2	0147.pdb	0.907426	42.8571	46.347	46.1284	0.218639
AlphaPanda	7xjf.pdb	L_CDR2	0148.pdb	1.11123	42.8571	46.6857	46.1284	0.557373
AlphaPanda	7xjf.pdb	L_CDR2	0149.pdb	1.01005	42.8571	46.1603	46.1284	0.031967
AlphaPanda	7xjf.pdb	L_CDR2	0150.pdb	1.08983	57.1429	46.3245	46.1284	0.196136
AlphaPanda	7xjf.pdb	L_CDR2	0151.pdb	1.181	42.8571	38.5594	46.1284	-7.569
AlphaPanda	7xjf.pdb	L_CDR2	0152.pdb	0.977607	42.8571	37.8594	46.1284	-8.26898
AlphaPanda	7xjf.pdb	L_CDR2	0153.pdb	1.03786	42.8571	47.1949	46.1284	1.06651
AlphaPanda	7xjf.pdb	L_CDR2	0154.pdb	1.08797	57.1429	46.6391	46.1284	0.510757
AlphaPanda	7xjf.pdb	L_CDR2	0155.pdb	1.13649	57.1429	46.0598	46.1284	-0.068508
AlphaPanda	7xjf.pdb	L_CDR2	0156.pdb	1.98085	42.8571	37.9874	46.1284	-8.14094
AlphaPanda	7xjf.pdb	L_CDR2	0157.pdb	1.73345	42.8571	50.134	41.3964	8.73758
AlphaPanda	7xjf.pdb	L_CDR2	0158.pdb	1.04461	57.1429	38.0858	46.1284	-8.04256
AlphaPanda	7xjf.pdb	L_CDR2	0159.pdb	0.859923	42.8571	38.1531	46.1284	-7.9753
AlphaPanda	7xjf.pdb	L_CDR2	0160.pdb	1.12985	42.8571	41.2362	46.1284	-4.89212
AlphaPanda	7xjf.pdb	L_CDR2	0161.pdb	1.21173	42.8571	47.0839	46.1284	0.955494
AlphaPanda	7xjf.pdb	L_CDR2	0162.pdb	1.03527	42.8571	38.1635	46.1284	-7.96487
AlphaPanda	7xjf.pdb	L_CDR2	0163.pdb	0.974454	57.1429	38.5164	46.1284	-7.61193
AlphaPanda	7xjf.pdb	L_CDR2	0164.pdb	0.914867	42.8571	45.9577	46.1284	-0.170624
AlphaPanda	7xjf.pdb	L_CDR2	0165.pdb	1.02868	57.1429	36.8771	46.1284	-9.25124
AlphaPanda	7xjf.pdb	L_CDR2	0166.pdb	0.98796	42.8571	38.4537	46.1284	-7.67466
AlphaPanda	7xjf.pdb	L_CDR2	0167.pdb	1.2608	42.8571	38.7931	46.1284	-7.33528
AlphaPanda	7xjf.pdb	L_CDR2	0168.pdb	0.652821	42.8571	33.4268	46.1284	-12.7016
AlphaPanda	7xjf.pdb	L_CDR2	0169.pdb	0.970834	42.8571	34.0066	46.1284	-12.1218
AlphaPanda	7xjf.pdb	L_CDR2	0170.pdb	1.14572	42.8571	38.5791	46.1284	-7.54929
AlphaPanda	7xjf.pdb	L_CDR2	0171.pdb	1.02615	42.8571	46.3643	46.1284	0.235981
AlphaPanda	7xjf.pdb	L_CDR2	0172.pdb	0.906873	42.8571	38.3538	46.1284	-7.77454
AlphaPanda	7xjf.pdb	L_CDR2	0173.pdb	0.721406	57.1429	38.855	46.1284	-7.27339
AlphaPanda	7xjf.pdb	L_CDR2	0174.pdb	0.953928	42.8571	45.8102	46.1284	-0.318157
AlphaPanda	7xjf.pdb	L_CDR2	0175.pdb	0.909569	42.8571	38.0246	46.1284	-8.10376
AlphaPanda	7xjf.pdb	L_CDR2	0176.pdb	1.06838	42.8571	39.1877	46.1284	-6.94068
AlphaPanda	7xjf.pdb	L_CDR2	0177.pdb	0.77758	42.8571	38.4082	46.1284	-7.72013
AlphaPanda	7xjf.pdb	L_CDR2	0178.pdb	0.909011	42.8571	38.5947	46.1284	-7.53367
AlphaPanda	7xjf.pdb	L_CDR2	0179.pdb	0.845418	42.8571	34.0183	46.1284	-12.1101
AlphaPanda	7xjf.pdb	L_CDR2	0180.pdb	1.16129	42.8571	38.5478	46.1284	-7.58057
AlphaPanda	7xjf.pdb	L_CDR2	0181.pdb	1.25003	42.8571	37.0934	46.1284	-9.035
AlphaPanda	7xjf.pdb	L_CDR2	0182.pdb	0.828524	42.8571	46.05	46.1284	-0.078354
AlphaPanda	7xjf.pdb	L_CDR2	0183.pdb	1.20784	42.8571	46.2107	46.1284	0.082321
AlphaPanda	7xjf.pdb	L_CDR2	0184.pdb	0.834303	42.8571	33.79	46.1284	-12.3384
AlphaPanda	7xjf.pdb	L_CDR2	0185.pdb	0.830115	57.1429	38.5064	46.1284	-7.62194
AlphaPanda	7xjf.pdb	L_CDR2	0186.pdb	0.968723	42.8571	45.9304	46.1284	-0.197929
AlphaPanda	7xjf.pdb	L_CDR2	0187.pdb	1.12419	57.1429	35.4303	46.1284	-10.6981
AlphaPanda	7xjf.pdb	L_CDR2	0188.pdb	0.801178	57.1429	38.33	46.1284	-7.79837
AlphaPanda	7xjf.pdb	L_CDR2	0189.pdb	0.954371	42.8571	38.4878	46.1284	-7.64054
AlphaPanda	7xjf.pdb	L_CDR2	0190.pdb	0.729254	57.1429	46.1684	46.1284	0.040051
AlphaPanda	7xjf.pdb	L_CDR2	0191.pdb	0.861344	42.8571	38.8288	46.1284	-7.29959
AlphaPanda	7xjf.pdb	L_CDR2	0192.pdb	1.04407	42.8571	43.7616	46.1284	-2.36672
AlphaPanda	7xjf.pdb	L_CDR2	0193.pdb	0.932374	42.8571	38.3125	46.1284	-7.81584
AlphaPanda	7xjf.pdb	L_CDR2	0194.pdb	1.33201	42.8571	48.661	46.1284	2.53262
AlphaPanda	7xjf.pdb	L_CDR2	0195.pdb	0.828837	42.8571	36.0366	46.1284	-10.0918
AlphaPanda	7xjf.pdb	L_CDR2	0196.pdb	0.684819	57.1429	45.7768	46.1284	-0.351509
AlphaPanda	7xjf.pdb	L_CDR2	0197.pdb	1.03755	57.1429	45.9504	46.1284	-0.177975
AlphaPanda	7xjf.pdb	L_CDR2	0198.pdb	1.00396	42.8571	37.8153	46.1284	-8.3131
AlphaPanda	7xjf.pdb	L_CDR2	0199.pdb	0.950879	42.8571	38.3838	41.3964	-3.01269
AlphaPanda	7xjf.pdb	L_CDR1	0000.pdb	1.06322	72.7273	384.014	46.1284	337.886
AlphaPanda	7xjf.pdb	L_CDR1	0001.pdb	0.911903	45.4545	48.3214	46.1284	2.193
AlphaPanda	7xjf.pdb	L_CDR1	0002.pdb	1.18303	54.5455	111.887	46.1284	65.7582
AlphaPanda	7xjf.pdb	L_CDR1	0003.pdb	0.846989	54.5455	63.9459	46.1284	17.8175
AlphaPanda	7xjf.pdb	L_CDR1	0004.pdb	0.818227	54.5455	55.736	41.3964	14.3396
AlphaPanda	7xjf.pdb	L_CDR1	0005.pdb	0.893157	72.7273	337.75	46.1284	291.621
AlphaPanda	7xjf.pdb	L_CDR1	0006.pdb	0.879355	63.6364	46.47	46.1284	0.341675
AlphaPanda	7xjf.pdb	L_CDR1	0007.pdb	0.93233	63.6364	216.907	46.1284	170.779
AlphaPanda	7xjf.pdb	L_CDR1	0008.pdb	0.945229	63.6364	409.1	46.1284	362.972
AlphaPanda	7xjf.pdb	L_CDR1	0009.pdb	1.09979	45.4545	158.012	46.1284	111.883
AlphaPanda	7xjf.pdb	L_CDR1	0010.pdb	0.634119	54.5455	216.495	46.1284	170.367
AlphaPanda	7xjf.pdb	L_CDR1	0011.pdb	0.894449	72.7273	195.045	46.1284	148.917
AlphaPanda	7xjf.pdb	L_CDR1	0012.pdb	1.14335	63.6364	92.6235	46.1284	46.4951
AlphaPanda	7xjf.pdb	L_CDR1	0013.pdb	0.770499	63.6364	408.594	46.1284	362.466
AlphaPanda	7xjf.pdb	L_CDR1	0014.pdb	0.767891	54.5455	293.624	46.1284	247.496
AlphaPanda	7xjf.pdb	L_CDR1	0015.pdb	1.11652	54.5455	46.8623	46.1284	0.733936
AlphaPanda	7xjf.pdb	L_CDR1	0016.pdb	0.863421	54.5455	47.3016	46.1284	1.17328
AlphaPanda	7xjf.pdb	L_CDR1	0017.pdb	0.87257	54.5455	46.894	46.1284	0.765686
AlphaPanda	7xjf.pdb	L_CDR1	0018.pdb	1.01175	54.5455	398.429	46.1284	352.3
AlphaPanda	7xjf.pdb	L_CDR1	0019.pdb	1.44647	54.5455	97.105	46.1284	50.9767
AlphaPanda	7xjf.pdb	L_CDR1	0020.pdb	1.07182	54.5455	74.8364	46.1284	28.7081
AlphaPanda	7xjf.pdb	L_CDR1	0021.pdb	0.93544	63.6364	295.872	46.1284	249.744
AlphaPanda	7xjf.pdb	L_CDR1	0022.pdb	0.889682	72.7273	93.6346	46.1284	47.5062
AlphaPanda	7xjf.pdb	L_CDR1	0023.pdb	0.755428	63.6364	64.5765	46.1284	18.4481
AlphaPanda	7xjf.pdb	L_CDR1	0024.pdb	0.9968	54.5455	288.96	46.1284	242.831
AlphaPanda	7xjf.pdb	L_CDR1	0025.pdb	1.00946	54.5455	309.178	46.1284	263.049
AlphaPanda	7xjf.pdb	L_CDR1	0026.pdb	0.99247	63.6364	291.65	46.1284	245.522
AlphaPanda	7xjf.pdb	L_CDR1	0027.pdb	0.796014	54.5455	196.551	46.1284	150.423
AlphaPanda	7xjf.pdb	L_CDR1	0028.pdb	1.03916	54.5455	42.182	46.1284	-3.94632
AlphaPanda	7xjf.pdb	L_CDR1	0029.pdb	1.11592	63.6364	147.705	46.1284	101.577
AlphaPanda	7xjf.pdb	L_CDR1	0030.pdb	0.815835	63.6364	404.975	46.1284	358.846
AlphaPanda	7xjf.pdb	L_CDR1	0031.pdb	0.99945	54.5455	52.9177	46.1284	6.7893
AlphaPanda	7xjf.pdb	L_CDR1	0032.pdb	0.938448	63.6364	261.36	46.1284	215.232
AlphaPanda	7xjf.pdb	L_CDR1	0033.pdb	1.0104	72.7273	242.073	46.1284	195.945
AlphaPanda	7xjf.pdb	L_CDR1	0034.pdb	0.782152	54.5455	263.458	46.1284	217.33
AlphaPanda	7xjf.pdb	L_CDR1	0036.pdb	0.971278	54.5455	328.048	46.1284	281.919
AlphaPanda	7xjf.pdb	L_CDR1	0035.pdb	0.848685	72.7273	117.818	46.1284	71.6895
AlphaPanda	7xjf.pdb	L_CDR1	0037.pdb	0.929838	81.8182	197.665	46.1284	151.536
AlphaPanda	7xjf.pdb	L_CDR1	0038.pdb	1.18711	72.7273	56.048	46.1284	9.91966
AlphaPanda	7xjf.pdb	L_CDR1	0039.pdb	0.697332	54.5455	493.579	46.1284	447.45
AlphaPanda	7xjf.pdb	L_CDR1	0040.pdb	0.978527	63.6364	152.095	46.1284	105.967
AlphaPanda	7xjf.pdb	L_CDR1	0041.pdb	1.36563	54.5455	291.633	46.1284	245.505
AlphaPanda	7xjf.pdb	L_CDR1	0042.pdb	0.95799	54.5455	46.8843	46.1284	0.755959
AlphaPanda	7xjf.pdb	L_CDR1	0043.pdb	1.23908	63.6364	107.297	46.1284	61.1688
AlphaPanda	7xjf.pdb	L_CDR1	0044.pdb	0.843783	72.7273	259.99	46.1284	213.861
AlphaPanda	7xjf.pdb	L_CDR1	0045.pdb	0.999164	63.6364	343.446	46.1284	297.317
AlphaPanda	7xjf.pdb	L_CDR1	0046.pdb	0.781867	54.5455	48.4545	46.1284	2.32613
AlphaPanda	7xjf.pdb	L_CDR1	0047.pdb	1.24873	45.4545	46.9262	46.1284	0.797871
AlphaPanda	7xjf.pdb	L_CDR1	0048.pdb	1.0003	72.7273	115.566	46.1284	69.4375
AlphaPanda	7xjf.pdb	L_CDR1	0049.pdb	1.00588	72.7273	460.789	46.1284	414.661
AlphaPanda	7xjf.pdb	L_CDR1	0050.pdb	0.893231	63.6364	247.656	46.1284	201.528
AlphaPanda	7xjf.pdb	L_CDR1	0051.pdb	1.11238	63.6364	412.003	46.1284	365.875
AlphaPanda	7xjf.pdb	L_CDR1	0052.pdb	0.83734	63.6364	121.428	46.1284	75.3001
AlphaPanda	7xjf.pdb	L_CDR1	0053.pdb	0.971732	54.5455	72.8897	46.1284	26.7613
AlphaPanda	7xjf.pdb	L_CDR1	0054.pdb	1.05415	63.6364	441.286	46.1284	395.157
AlphaPanda	7xjf.pdb	L_CDR1	0055.pdb	1.35464	72.7273	46.6684	46.1284	0.540024
AlphaPanda	7xjf.pdb	L_CDR1	0057.pdb	0.953571	72.7273	273.053	46.1284	226.925
AlphaPanda	7xjf.pdb	L_CDR1	0056.pdb	0.961428	72.7273	345.074	46.1284	298.946
AlphaPanda	7xjf.pdb	L_CDR1	0058.pdb	0.98917	63.6364	234.395	46.1284	188.267
AlphaPanda	7xjf.pdb	L_CDR1	0059.pdb	0.941942	54.5455	340.336	46.1284	294.208
AlphaPanda	7xjf.pdb	L_CDR1	0060.pdb	0.879723	54.5455	46.5064	46.1284	0.377995
AlphaPanda	7xjf.pdb	L_CDR1	0061.pdb	1.09878	81.8182	149.538	46.1284	103.41
AlphaPanda	7xjf.pdb	L_CDR1	0062.pdb	1.18014	63.6364	97.6636	46.1284	51.5352
AlphaPanda	7xjf.pdb	L_CDR1	0063.pdb	0.913652	54.5455	46.6862	46.1284	0.557835
AlphaPanda	7xjf.pdb	L_CDR1	0064.pdb	0.859066	81.8182	444.839	46.1284	398.711
AlphaPanda	7xjf.pdb	L_CDR1	0065.pdb	1.11409	72.7273	449.039	46.1284	402.91
AlphaPanda	7xjf.pdb	L_CDR1	0066.pdb	0.896642	54.5455	47.7619	46.1284	1.63352
AlphaPanda	7xjf.pdb	L_CDR1	0067.pdb	1.24968	81.8182	51.2601	46.1284	5.1317
AlphaPanda	7xjf.pdb	L_CDR1	0068.pdb	1.06405	54.5455	148.612	46.1284	102.484
AlphaPanda	7xjf.pdb	L_CDR1	0069.pdb	1.06329	72.7273	258.199	46.1284	212.071
AlphaPanda	7xjf.pdb	L_CDR1	0070.pdb	1.20881	54.5455	187.99	46.1284	141.862
AlphaPanda	7xjf.pdb	L_CDR1	0071.pdb	1.0042	81.8182	468.27	46.1284	422.141
AlphaPanda	7xjf.pdb	L_CDR1	0072.pdb	1.08017	45.4545	153.621	46.1284	107.492
AlphaPanda	7xjf.pdb	L_CDR1	0073.pdb	0.937471	72.7273	294.254	46.1284	248.126
AlphaPanda	7xjf.pdb	L_CDR1	0074.pdb	1.03642	72.7273	277.039	41.3964	235.642
AlphaPanda	7xjf.pdb	L_CDR1	0075.pdb	0.903568	54.5455	219.446	46.1284	173.318
AlphaPanda	7xjf.pdb	L_CDR1	0076.pdb	0.936794	63.6364	63.2545	46.1284	17.1261
AlphaPanda	7xjf.pdb	L_CDR1	0077.pdb	0.80304	72.7273	437.52	46.1284	391.392
AlphaPanda	7xjf.pdb	L_CDR1	0078.pdb	0.941577	54.5455	387.023	46.1284	340.895
AlphaPanda	7xjf.pdb	L_CDR1	0079.pdb	0.885734	63.6364	46.8125	46.1284	0.684124
AlphaPanda	7xjf.pdb	L_CDR1	0080.pdb	1.10956	63.6364	349.399	46.1284	303.271
AlphaPanda	7xjf.pdb	L_CDR1	0081.pdb	1.52806	72.7273	107.445	46.1284	61.317
AlphaPanda	7xjf.pdb	L_CDR1	0082.pdb	1.13138	45.4545	81.7289	46.1284	35.6006
AlphaPanda	7xjf.pdb	L_CDR1	0083.pdb	1.10839	63.6364	47.5942	46.1284	1.46589
AlphaPanda	7xjf.pdb	L_CDR1	0084.pdb	1.29227	54.5455	39.8235	46.1284	-6.30487
AlphaPanda	7xjf.pdb	L_CDR1	0085.pdb	1.25956	54.5455	63.672	46.1284	17.5437
AlphaPanda	7xjf.pdb	L_CDR1	0086.pdb	1.01572	63.6364	46.8823	46.1284	0.753933
AlphaPanda	7xjf.pdb	L_CDR1	0087.pdb	0.899754	54.5455	56.5982	46.1284	10.4698
AlphaPanda	7xjf.pdb	L_CDR1	0088.pdb	1.05405	36.3636	115.336	46.1284	69.2073
AlphaPanda	7xjf.pdb	L_CDR1	0089.pdb	1.13061	54.5455	113.5	46.1284	67.3712
AlphaPanda	7xjf.pdb	L_CDR1	0090.pdb	1.02911	45.4545	117.194	46.1284	71.0655
AlphaPanda	7xjf.pdb	L_CDR1	0091.pdb	0.782325	72.7273	76.5194	46.1284	30.391
AlphaPanda	7xjf.pdb	L_CDR1	0092.pdb	1.00812	54.5455	324.803	46.1284	278.674
AlphaPanda	7xjf.pdb	L_CDR1	0093.pdb	1.23889	72.7273	51.8731	46.1284	5.74479
AlphaPanda	7xjf.pdb	L_CDR1	0094.pdb	0.874438	54.5455	403.161	46.1284	357.033
AlphaPanda	7xjf.pdb	L_CDR1	0095.pdb	1.12714	54.5455	489.177	46.1284	443.049
AlphaPanda	7xjf.pdb	L_CDR1	0096.pdb	1.29056	63.6364	47.5456	46.1284	1.41724
AlphaPanda	7xjf.pdb	L_CDR1	0097.pdb	1.19801	72.7273	141.287	46.1284	95.1591
AlphaPanda	7xjf.pdb	L_CDR1	0098.pdb	0.771407	72.7273	257.324	46.1284	211.196
AlphaPanda	7xjf.pdb	L_CDR1	0099.pdb	0.975161	54.5455	46.9274	46.1284	0.799034
AlphaPanda	7xjf.pdb	L_CDR1	0100.pdb	1.0459	63.6364	225.367	46.1284	179.239
AlphaPanda	7xjf.pdb	L_CDR1	0101.pdb	0.987712	63.6364	46.6582	46.1284	0.529846
AlphaPanda	7xjf.pdb	L_CDR1	0103.pdb	0.972801	63.6364	435.8	46.1284	389.671
AlphaPanda	7xjf.pdb	L_CDR1	0102.pdb	0.84708	63.6364	399.517	46.1284	353.388
AlphaPanda	7xjf.pdb	L_CDR1	0104.pdb	1.04755	45.4545	47.972	46.1284	1.84364
AlphaPanda	7xjf.pdb	L_CDR1	0105.pdb	1.39496	54.5455	231.061	46.1284	184.933
AlphaPanda	7xjf.pdb	L_CDR1	0106.pdb	0.718021	54.5455	46.4918	46.1284	0.363457
AlphaPanda	7xjf.pdb	L_CDR1	0107.pdb	0.933064	63.6364	150.879	46.1284	104.751
AlphaPanda	7xjf.pdb	L_CDR1	0109.pdb	1.00243	45.4545	46.6645	46.1284	0.536167
AlphaPanda	7xjf.pdb	L_CDR1	0108.pdb	1.13024	45.4545	49.3026	46.1284	3.17428
AlphaPanda	7xjf.pdb	L_CDR1	0110.pdb	0.917838	54.5455	106.451	46.1284	60.3227
AlphaPanda	7xjf.pdb	L_CDR1	0111.pdb	0.982784	72.7273	346.429	46.1284	300.301
AlphaPanda	7xjf.pdb	L_CDR1	0112.pdb	1.019	54.5455	178.984	46.1284	132.856
AlphaPanda	7xjf.pdb	L_CDR1	0113.pdb	0.879702	54.5455	51.532	46.1284	5.40366
AlphaPanda	7xjf.pdb	L_CDR1	0114.pdb	0.875461	36.3636	56.8273	46.1284	10.6989
AlphaPanda	7xjf.pdb	L_CDR1	0115.pdb	0.934907	54.5455	329.06	46.1284	282.932
AlphaPanda	7xjf.pdb	L_CDR1	0116.pdb	0.898455	72.7273	226.682	46.1284	180.553
AlphaPanda	7xjf.pdb	L_CDR1	0117.pdb	1.2367	72.7273	202.837	41.3964	161.44
AlphaPanda	7xjf.pdb	L_CDR1	0118.pdb	0.908705	54.5455	48.2598	46.1284	2.13143
AlphaPanda	7xjf.pdb	L_CDR1	0119.pdb	1.44877	72.7273	48.0183	46.1284	1.88996
AlphaPanda	7xjf.pdb	L_CDR1	0120.pdb	1.00198	54.5455	280.733	46.1284	234.605
AlphaPanda	7xjf.pdb	L_CDR1	0121.pdb	1.39298	63.6364	46.6747	46.1284	0.546303
AlphaPanda	7xjf.pdb	L_CDR1	0122.pdb	1.14252	72.7273	239.862	46.1284	193.734
AlphaPanda	7xjf.pdb	L_CDR1	0123.pdb	0.925851	63.6364	178.24	46.1284	132.112
AlphaPanda	7xjf.pdb	L_CDR1	0124.pdb	1.16977	54.5455	259.274	46.1284	213.146
AlphaPanda	7xjf.pdb	L_CDR1	0125.pdb	1.06502	54.5455	225.901	46.1284	179.773
AlphaPanda	7xjf.pdb	L_CDR1	0126.pdb	0.897659	72.7273	435.345	46.1284	389.217
AlphaPanda	7xjf.pdb	L_CDR1	0127.pdb	0.763751	72.7273	309.661	46.1284	263.533
AlphaPanda	7xjf.pdb	L_CDR1	0128.pdb	1.35108	54.5455	48.3225	46.1284	2.19414
AlphaPanda	7xjf.pdb	L_CDR1	0129.pdb	1.04461	54.5455	53.651	46.1284	7.52267
AlphaPanda	7xjf.pdb	L_CDR1	0130.pdb	1.07594	45.4545	78.4454	46.1284	32.3171
AlphaPanda	7xjf.pdb	L_CDR1	0131.pdb	0.884635	54.5455	252.706	46.1284	206.578
AlphaPanda	7xjf.pdb	L_CDR1	0132.pdb	0.866028	72.7273	194.895	46.1284	148.767
AlphaPanda	7xjf.pdb	L_CDR1	0133.pdb	1.11984	72.7273	343.751	46.1284	297.623
AlphaPanda	7xjf.pdb	L_CDR1	0134.pdb	1.15818	63.6364	362.544	46.1284	316.415
AlphaPanda	7xjf.pdb	L_CDR1	0135.pdb	1.18979	63.6364	160.118	46.1284	113.99
AlphaPanda	7xjf.pdb	L_CDR1	0136.pdb	1.0993	63.6364	197.627	46.1284	151.499
AlphaPanda	7xjf.pdb	L_CDR1	0137.pdb	0.830328	63.6364	182.969	46.1284	136.841
AlphaPanda	7xjf.pdb	L_CDR1	0138.pdb	1.23949	63.6364	392.366	46.1284	346.237
AlphaPanda	7xjf.pdb	L_CDR1	0139.pdb	0.926084	63.6364	280.516	46.1284	234.387
AlphaPanda	7xjf.pdb	L_CDR1	0140.pdb	1.11645	63.6364	212.084	46.1284	165.956
AlphaPanda	7xjf.pdb	L_CDR1	0141.pdb	1.49352	63.6364	70.9247	41.3964	29.5283
AlphaPanda	7xjf.pdb	L_CDR1	0142.pdb	0.939281	63.6364	47.4317	46.1284	1.30332
AlphaPanda	7xjf.pdb	L_CDR1	0143.pdb	0.976935	72.7273	138.398	46.1284	92.2696
AlphaPanda	7xjf.pdb	L_CDR1	0144.pdb	0.887927	54.5455	443.358	46.1284	397.23
AlphaPanda	7xjf.pdb	L_CDR1	0145.pdb	0.948564	54.5455	478.963	46.1284	432.834
AlphaPanda	7xjf.pdb	L_CDR1	0146.pdb	1.59759	63.6364	390.506	46.1284	344.378
AlphaPanda	7xjf.pdb	L_CDR1	0147.pdb	1.37548	72.7273	213.341	46.1284	167.213
AlphaPanda	7xjf.pdb	L_CDR1	0148.pdb	0.956028	45.4545	83.6306	46.1284	37.5022
AlphaPanda	7xjf.pdb	L_CDR1	0149.pdb	1.06719	72.7273	417.888	46.1284	371.76
AlphaPanda	7xjf.pdb	L_CDR1	0150.pdb	1.06847	45.4545	234.105	46.1284	187.977
AlphaPanda	7xjf.pdb	L_CDR1	0151.pdb	0.973374	63.6364	240.16	46.1284	194.032
AlphaPanda	7xjf.pdb	L_CDR1	0152.pdb	1.07203	54.5455	182.623	46.1284	136.495
AlphaPanda	7xjf.pdb	L_CDR1	0153.pdb	1.21667	54.5455	47.3669	46.1284	1.23854
AlphaPanda	7xjf.pdb	L_CDR1	0154.pdb	0.965414	54.5455	73.3757	46.1284	27.2473
AlphaPanda	7xjf.pdb	L_CDR1	0155.pdb	0.938194	81.8182	271.971	46.1284	225.843
AlphaPanda	7xjf.pdb	L_CDR1	0156.pdb	1.0125	54.5455	235.721	46.1284	189.593
AlphaPanda	7xjf.pdb	L_CDR1	0157.pdb	1.1176	63.6364	141.824	46.1284	95.696
AlphaPanda	7xjf.pdb	L_CDR1	0158.pdb	1.06113	45.4545	45.4081	46.1284	-0.720242
AlphaPanda	7xjf.pdb	L_CDR1	0159.pdb	0.915311	54.5455	223.215	46.1284	177.087
AlphaPanda	7xjf.pdb	L_CDR1	0160.pdb	0.845195	72.7273	264.261	46.1284	218.133
AlphaPanda	7xjf.pdb	L_CDR1	0161.pdb	1.11806	63.6364	46.7868	46.1284	0.658398
AlphaPanda	7xjf.pdb	L_CDR1	0162.pdb	1.09233	54.5455	349.16	46.1284	303.032
AlphaPanda	7xjf.pdb	L_CDR1	0163.pdb	1.31305	63.6364	337.904	46.1284	291.775
AlphaPanda	7xjf.pdb	L_CDR1	0164.pdb	1.00294	63.6364	51.8552	46.1284	5.72684
AlphaPanda	7xjf.pdb	L_CDR1	0165.pdb	1.22222	63.6364	51.5671	46.1284	5.43875
AlphaPanda	7xjf.pdb	L_CDR1	0166.pdb	0.885342	54.5455	50.3162	46.1284	4.18788
AlphaPanda	7xjf.pdb	L_CDR1	0167.pdb	1.05364	72.7273	47.6804	46.1284	1.55205
AlphaPanda	7xjf.pdb	L_CDR1	0168.pdb	1.04034	63.6364	316.064	46.1284	269.936
AlphaPanda	7xjf.pdb	L_CDR1	0169.pdb	0.894747	45.4545	257.428	46.1284	211.3
AlphaPanda	7xjf.pdb	L_CDR1	0170.pdb	0.781849	72.7273	283.748	46.1284	237.62
AlphaPanda	7xjf.pdb	L_CDR1	0171.pdb	1.16162	54.5455	427.62	46.1284	381.492
AlphaPanda	7xjf.pdb	L_CDR1	0172.pdb	1.09467	54.5455	57.8745	46.1284	11.7462
AlphaPanda	7xjf.pdb	L_CDR1	0173.pdb	1.19416	72.7273	129.78	46.1284	83.652
AlphaPanda	7xjf.pdb	L_CDR1	0174.pdb	1.01369	54.5455	142.329	46.1284	96.2007
AlphaPanda	7xjf.pdb	L_CDR1	0175.pdb	1.1727	54.5455	288.918	46.1284	242.79
AlphaPanda	7xjf.pdb	L_CDR1	0176.pdb	1.04199	63.6364	209.082	46.1284	162.954
AlphaPanda	7xjf.pdb	L_CDR1	0177.pdb	0.883086	54.5455	49.9602	46.1284	3.83181
AlphaPanda	7xjf.pdb	L_CDR1	0178.pdb	1.18117	63.6364	452.845	46.1284	406.717
AlphaPanda	7xjf.pdb	L_CDR1	0179.pdb	1.01336	72.7273	272.304	46.1284	226.175
AlphaPanda	7xjf.pdb	L_CDR1	0180.pdb	1.06584	54.5455	242.523	46.1284	196.394
AlphaPanda	7xjf.pdb	L_CDR1	0181.pdb	1.12894	54.5455	398.251	46.1284	352.122
AlphaPanda	7xjf.pdb	L_CDR1	0182.pdb	0.922798	45.4545	46.7221	46.1284	0.593693
AlphaPanda	7xjf.pdb	L_CDR1	0183.pdb	0.837767	72.7273	281.636	46.1284	235.508
AlphaPanda	7xjf.pdb	L_CDR1	0184.pdb	0.898673	54.5455	341.564	46.1284	295.436
AlphaPanda	7xjf.pdb	L_CDR1	0185.pdb	1.10058	54.5455	302.62	46.1284	256.491
AlphaPanda	7xjf.pdb	L_CDR1	0186.pdb	0.931653	45.4545	71.7713	46.1284	25.6429
AlphaPanda	7xjf.pdb	L_CDR1	0187.pdb	0.999915	81.8182	232.847	46.1284	186.719
AlphaPanda	7xjf.pdb	L_CDR1	0188.pdb	0.968182	72.7273	51.9914	46.1284	5.86306
AlphaPanda	7xjf.pdb	L_CDR1	0189.pdb	1.15156	63.6364	443.398	46.1284	397.27
AlphaPanda	7xjf.pdb	L_CDR1	0190.pdb	1.13473	63.6364	109.707	46.1284	63.5788
AlphaPanda	7xjf.pdb	L_CDR1	0191.pdb	0.634201	54.5455	292.531	46.1284	246.403
AlphaPanda	7xjf.pdb	L_CDR1	0192.pdb	0.972746	54.5455	65.0993	46.1284	18.971
AlphaPanda	7xjf.pdb	L_CDR1	0193.pdb	1.39565	45.4545	59.3142	46.1284	13.1858
AlphaPanda	7xjf.pdb	L_CDR1	0194.pdb	0.935298	54.5455	69.3626	46.1284	23.2342
AlphaPanda	7xjf.pdb	L_CDR1	0195.pdb	0.920211	63.6364	291.302	46.1284	245.173
AlphaPanda	7xjf.pdb	L_CDR1	0196.pdb	0.931132	63.6364	212.671	46.1284	166.543
AlphaPanda	7xjf.pdb	L_CDR1	0197.pdb	1.01313	63.6364	94.6901	46.1284	48.5617
AlphaPanda	7xjf.pdb	L_CDR1	0198.pdb	0.831203	72.7273	362.312	46.1284	316.184
AlphaPanda	7xjf.pdb	L_CDR1	0199.pdb	0.984314	63.6364	401.547	46.1284	355.419
AlphaPanda	7xjf.pdb	H_CDR2	0000.pdb	0.994524	9.09091	1108.95	41.3964	1067.55
AlphaPanda	7xjf.pdb	H_CDR2	0001.pdb	0.858404	0	418.141	46.1284	372.012
AlphaPanda	7xjf.pdb	H_CDR2	0002.pdb	0.835789	9.09091	637.3	46.1284	591.172
AlphaPanda	7xjf.pdb	H_CDR2	0003.pdb	0.795471	16.6667	486.39	46.1284	440.262
AlphaPanda	7xjf.pdb	H_CDR2	0004.pdb	0.790685	11.1111	66.4253	46.1284	20.297
AlphaPanda	7xjf.pdb	H_CDR2	0005.pdb	1.0359	25	1456.52	46.1284	1410.39
AlphaPanda	7xjf.pdb	H_CDR2	0006.pdb	0.71459	42.8571	41.2579	46.1284	-4.87043
AlphaPanda	7xjf.pdb	H_CDR2	0007.pdb	0.922841	33.3333	52.3015	46.1284	6.17315
AlphaPanda	7xjf.pdb	H_CDR2	0008.pdb	1.20369	16.6667	106.571	46.1284	60.443
AlphaPanda	7xjf.pdb	H_CDR2	0009.pdb	0.895571	25	1497.08	46.1284	1450.95
AlphaPanda	7xjf.pdb	H_CDR2	0011.pdb	1.09908	42.8571	42.6556	46.1284	-3.4728
AlphaPanda	7xjf.pdb	H_CDR2	0010.pdb	0.937032	12.5	1392.69	46.1284	1346.56
AlphaPanda	7xjf.pdb	H_CDR2	0012.pdb	0.794271	33.3333	767.589	46.1284	721.461
AlphaPanda	7xjf.pdb	H_CDR2	0013.pdb	1.00732	0	1241.14	46.1284	1195.01
AlphaPanda	7xjf.pdb	H_CDR2	0014.pdb	0.734395	33.3333	143.207	46.1284	97.0784
AlphaPanda	7xjf.pdb	H_CDR2	0015.pdb	0.934776	12.5	1558.59	46.1284	1512.47
AlphaPanda	7xjf.pdb	H_CDR2	0016.pdb	1.04195	16.6667	1354.83	46.1284	1308.7
AlphaPanda	7xjf.pdb	H_CDR2	0017.pdb	0.685039	12.5	315.511	46.1284	269.383
AlphaPanda	7xjf.pdb	H_CDR2	0018.pdb	0.871984	25	185.989	46.1284	139.861
AlphaPanda	7xjf.pdb	H_CDR2	0019.pdb	0.824449	16.6667	38.9978	46.1284	-7.13057
AlphaPanda	7xjf.pdb	H_CDR2	0020.pdb	0.992193	33.3333	88.3932	46.1284	42.2648
AlphaPanda	7xjf.pdb	H_CDR2	0021.pdb	0.997071	12.5	1444.95	46.1284	1398.82
AlphaPanda	7xjf.pdb	H_CDR2	0022.pdb	0.580069	12.5	1136.38	46.1284	1090.25
AlphaPanda	7xjf.pdb	H_CDR2	0023.pdb	0.834568	50	223.023	46.1284	176.895
AlphaPanda	7xjf.pdb	H_CDR2	0024.pdb	0.745516	33.3333	1494.72	46.1284	1448.59
AlphaPanda	7xjf.pdb	H_CDR2	0025.pdb	0.815725	16.6667	402.295	46.1284	356.166
AlphaPanda	7xjf.pdb	H_CDR2	0026.pdb	0.702494	25	35.9626	46.1284	-10.1658
AlphaPanda	7xjf.pdb	H_CDR2	0027.pdb	1.06547	12.5	421.341	46.1284	375.213
AlphaPanda	7xjf.pdb	H_CDR2	0028.pdb	0.788316	33.3333	52.9336	46.1284	6.80528
AlphaPanda	7xjf.pdb	H_CDR2	0029.pdb	0.792738	33.3333	633.241	46.1284	587.113
AlphaPanda	7xjf.pdb	H_CDR2	0030.pdb	0.804668	50	53.7589	46.1284	7.63051
AlphaPanda	7xjf.pdb	H_CDR2	0031.pdb	0.889353	37.5	48.6783	46.1284	2.54993
AlphaPanda	7xjf.pdb	H_CDR2	0032.pdb	0.584624	33.3333	88.4133	46.1284	42.285
AlphaPanda	7xjf.pdb	H_CDR2	0033.pdb	0.511611	12.5	1632.21	46.1284	1586.08
AlphaPanda	7xjf.pdb	H_CDR2	0034.pdb	0.901054	22.2222	311.012	46.1284	264.884
AlphaPanda	7xjf.pdb	H_CDR2	0035.pdb	1.10692	9.09091	36.0323	46.1284	-10.096
AlphaPanda	7xjf.pdb	H_CDR2	0036.pdb	0.613285	16.6667	318.671	46.1284	272.542
AlphaPanda	7xjf.pdb	H_CDR2	0037.pdb	1.14723	66.6667	82.1305	46.1284	36.0022
AlphaPanda	7xjf.pdb	H_CDR2	0038.pdb	0.608052	9.09091	122.13	46.1284	76.0018
AlphaPanda	7xjf.pdb	H_CDR2	0039.pdb	0.888106	9.09091	405.691	46.1284	359.563
AlphaPanda	7xjf.pdb	H_CDR2	0040.pdb	0.753479	12.5	1531.12	46.1284	1484.99
AlphaPanda	7xjf.pdb	H_CDR2	0041.pdb	0.85525	33.3333	149.4	46.1284	103.271
AlphaPanda	7xjf.pdb	H_CDR2	0042.pdb	0.717089	25	949.393	46.1284	903.264
AlphaPanda	7xjf.pdb	H_CDR2	0043.pdb	0.963039	33.3333	71.5328	46.1284	25.4045
AlphaPanda	7xjf.pdb	H_CDR2	0044.pdb	0.793249	50	71.714	46.1284	25.5856
AlphaPanda	7xjf.pdb	H_CDR2	0045.pdb	0.976912	33.3333	77.9308	46.1284	31.8025
AlphaPanda	7xjf.pdb	H_CDR2	0046.pdb	1.10153	33.3333	366.959	46.1284	320.831
AlphaPanda	7xjf.pdb	H_CDR2	0047.pdb	0.857051	33.3333	1077.6	46.1284	1031.48
AlphaPanda	7xjf.pdb	H_CDR2	0048.pdb	0.868907	50	66.0934	46.1284	19.9651
AlphaPanda	7xjf.pdb	H_CDR2	0049.pdb	0.777531	12.5	1516.02	46.1284	1469.89
AlphaPanda	7xjf.pdb	H_CDR2	0050.pdb	0.886725	33.3333	41.7542	46.1284	-4.37421
AlphaPanda	7xjf.pdb	H_CDR2	0051.pdb	0.827351	33.3333	132.03	46.1284	85.9012
AlphaPanda	7xjf.pdb	H_CDR2	0052.pdb	1.07648	33.3333	282.971	46.1284	236.843
AlphaPanda	7xjf.pdb	H_CDR2	0053.pdb	1.14906	16.6667	1816.32	45.1934	1771.13
AlphaPanda	7xjf.pdb	H_CDR2	0054.pdb	1.2143	33.3333	35.9074	46.1284	-10.221
AlphaPanda	7xjf.pdb	H_CDR2	0055.pdb	0.89802	50	55.5808	46.1284	9.45243
AlphaPanda	7xjf.pdb	H_CDR2	0056.pdb	1.20869	16.6667	139.046	46.1284	92.9174
AlphaPanda	7xjf.pdb	H_CDR2	0057.pdb	0.754062	22.2222	1292.32	46.1284	1246.19
AlphaPanda	7xjf.pdb	H_CDR2	0058.pdb	0.645935	50	113.975	46.1284	67.847
AlphaPanda	7xjf.pdb	H_CDR2	0059.pdb	1.3765	33.3333	211.998	46.1284	165.87
AlphaPanda	7xjf.pdb	H_CDR2	0060.pdb	0.868221	0	953.13	41.3964	911.733
AlphaPanda	7xjf.pdb	H_CDR2	0061.pdb	0.55348	14.2857	45.3137	46.1284	-0.814648
AlphaPanda	7xjf.pdb	H_CDR2	0062.pdb	0.605528	33.3333	56.3732	46.1284	10.2448
AlphaPanda	7xjf.pdb	H_CDR2	0063.pdb	0.742632	16.6667	1295.51	46.1284	1249.38
AlphaPanda	7xjf.pdb	H_CDR2	0064.pdb	0.944366	12.5	123.697	46.1284	77.5688
AlphaPanda	7xjf.pdb	H_CDR2	0065.pdb	1.13101	33.3333	216.836	46.1284	170.708
AlphaPanda	7xjf.pdb	H_CDR2	0066.pdb	1.26793	37.5	62.6244	46.1284	16.4961
AlphaPanda	7xjf.pdb	H_CDR2	0067.pdb	0.791343	33.3333	196.949	46.1284	150.821
AlphaPanda	7xjf.pdb	H_CDR2	0068.pdb	0.587458	50	309.355	46.1284	263.226
AlphaPanda	7xjf.pdb	H_CDR2	0069.pdb	1.20538	16.6667	1138.25	46.1284	1092.12
AlphaPanda	7xjf.pdb	H_CDR2	0070.pdb	0.756678	12.5	1222.86	46.1284	1176.73
AlphaPanda	7xjf.pdb	H_CDR2	0072.pdb	1.37212	50	1616.29	46.1284	1570.17
AlphaPanda	7xjf.pdb	H_CDR2	0071.pdb	0.535523	22.2222	63.1994	46.1284	17.071
AlphaPanda	7xjf.pdb	H_CDR2	0073.pdb	0.827341	16.6667	612.679	46.1284	566.551
AlphaPanda	7xjf.pdb	H_CDR2	0074.pdb	0.742425	25	1358.4	46.1284	1312.27
AlphaPanda	7xjf.pdb	H_CDR2	0075.pdb	0.703228	33.3333	51.3061	46.1284	5.17778
AlphaPanda	7xjf.pdb	H_CDR2	0076.pdb	0.911433	50	169.207	46.1284	123.079
AlphaPanda	7xjf.pdb	H_CDR2	0077.pdb	1.06993	22.2222	88.5175	46.1284	42.3892
AlphaPanda	7xjf.pdb	H_CDR2	0078.pdb	1.10576	33.3333	76.6811	46.1284	30.5527
AlphaPanda	7xjf.pdb	H_CDR2	0079.pdb	0.989044	25	406.401	46.1284	360.273
AlphaPanda	7xjf.pdb	H_CDR2	0080.pdb	0.778293	50	1151.38	46.1284	1105.26
AlphaPanda	7xjf.pdb	H_CDR2	0081.pdb	0.864438	33.3333	855.629	46.1284	809.501
AlphaPanda	7xjf.pdb	H_CDR2	0082.pdb	0.897835	50	60.9727	46.1284	14.8444
AlphaPanda	7xjf.pdb	H_CDR2	0083.pdb	0.629811	50	41.4241	46.1284	-4.70427
AlphaPanda	7xjf.pdb	H_CDR2	0084.pdb	0.836257	33.3333	623.74	46.1284	577.612
AlphaPanda	7xjf.pdb	H_CDR2	0085.pdb	0.820497	33.3333	97.0294	46.1284	50.9011
AlphaPanda	7xjf.pdb	H_CDR2	0086.pdb	1.02798	16.6667	62.2989	46.1284	16.1706
AlphaPanda	7xjf.pdb	H_CDR2	0087.pdb	0.736386	16.6667	41.0251	46.1284	-5.10325
AlphaPanda	7xjf.pdb	H_CDR2	0088.pdb	0.855973	25	1435.76	46.1284	1389.63
AlphaPanda	7xjf.pdb	H_CDR2	0089.pdb	1.09459	33.3333	38.1501	46.1284	-7.97828
AlphaPanda	7xjf.pdb	H_CDR2	0090.pdb	0.728664	33.3333	123.832	46.1284	77.7033
AlphaPanda	7xjf.pdb	H_CDR2	0091.pdb	0.776629	9.09091	1443.76	46.1284	1397.63
AlphaPanda	7xjf.pdb	H_CDR2	0092.pdb	1.36139	33.3333	1736.38	46.1284	1690.25
AlphaPanda	7xjf.pdb	H_CDR2	0093.pdb	1.11299	33.3333	42.5605	46.1284	-3.5679
AlphaPanda	7xjf.pdb	H_CDR2	0094.pdb	0.950151	16.6667	1444.38	46.1284	1398.25
AlphaPanda	7xjf.pdb	H_CDR2	0095.pdb	1.02985	22.2222	150.724	46.1284	104.596
AlphaPanda	7xjf.pdb	H_CDR2	0096.pdb	0.913841	14.2857	995.482	46.1284	949.353
AlphaPanda	7xjf.pdb	H_CDR2	0097.pdb	0.685816	9.09091	1551.11	46.1284	1504.98
AlphaPanda	7xjf.pdb	H_CDR2	0098.pdb	0.823685	37.5	401.126	46.1284	354.998
AlphaPanda	7xjf.pdb	H_CDR2	0099.pdb	0.78219	12.5	40.3121	46.1284	-5.8163
AlphaPanda	7xjf.pdb	H_CDR2	0100.pdb	0.380363	33.3333	93.3579	46.1284	47.2296
AlphaPanda	7xjf.pdb	H_CDR2	0101.pdb	0.926557	25	1881.18	46.1284	1835.05
AlphaPanda	7xjf.pdb	H_CDR2	0102.pdb	1.21337	33.3333	40.2635	46.1284	-5.86484
AlphaPanda	7xjf.pdb	H_CDR2	0103.pdb	0.92063	33.3333	98.0611	46.1284	51.9327
AlphaPanda	7xjf.pdb	H_CDR2	0104.pdb	0.944085	25	986.596	46.1284	940.468
AlphaPanda	7xjf.pdb	H_CDR2	0105.pdb	0.963376	33.3333	39.1537	46.1284	-6.97466
AlphaPanda	7xjf.pdb	H_CDR2	0106.pdb	1.31036	11.1111	1013.98	46.1284	967.847
AlphaPanda	7xjf.pdb	H_CDR2	0107.pdb	0.844985	0	1095.9	46.1284	1049.77
AlphaPanda	7xjf.pdb	H_CDR2	0108.pdb	1.10285	22.2222	36.8492	46.1284	-9.27914
AlphaPanda	7xjf.pdb	H_CDR2	0109.pdb	0.791709	12.5	56.4003	46.1284	10.2719
AlphaPanda	7xjf.pdb	H_CDR2	0110.pdb	0.688876	33.3333	1576.09	46.1284	1529.96
AlphaPanda	7xjf.pdb	H_CDR2	0111.pdb	0.930604	33.3333	1690.78	46.1284	1644.65
AlphaPanda	7xjf.pdb	H_CDR2	0112.pdb	0.822184	12.5	1101.72	46.1284	1055.59
AlphaPanda	7xjf.pdb	H_CDR2	0113.pdb	0.758	33.3333	152.446	46.1284	106.318
AlphaPanda	7xjf.pdb	H_CDR2	0114.pdb	0.877044	16.6667	1383.08	46.1284	1336.95
AlphaPanda	7xjf.pdb	H_CDR2	0115.pdb	0.922922	33.3333	1089.82	46.1284	1043.69
AlphaPanda	7xjf.pdb	H_CDR2	0116.pdb	0.990093	16.6667	133.328	46.1284	87.1992
AlphaPanda	7xjf.pdb	H_CDR2	0117.pdb	1.15729	12.5	1666.39	46.1284	1620.26
AlphaPanda	7xjf.pdb	H_CDR2	0118.pdb	0.572064	12.5	454.109	46.1284	407.98
AlphaPanda	7xjf.pdb	H_CDR2	0119.pdb	0.950934	10	163.84	46.1284	117.712
AlphaPanda	7xjf.pdb	H_CDR2	0120.pdb	0.819438	16.6667	54.1189	46.1284	7.99059
AlphaPanda	7xjf.pdb	H_CDR2	0121.pdb	1.00449	33.3333	191.94	46.1284	145.812
AlphaPanda	7xjf.pdb	H_CDR2	0122.pdb	0.729362	50	96.6375	46.1284	50.5092
AlphaPanda	7xjf.pdb	H_CDR2	0123.pdb	0.88506	22.2222	93.1613	46.1284	47.0329
AlphaPanda	7xjf.pdb	H_CDR2	0124.pdb	0.764666	33.3333	502.637	46.1284	456.508
AlphaPanda	7xjf.pdb	H_CDR2	0125.pdb	0.869887	33.3333	128.546	46.1284	82.4173
AlphaPanda	7xjf.pdb	H_CDR2	0126.pdb	0.887732	33.3333	56.4498	46.1284	10.3215
AlphaPanda	7xjf.pdb	H_CDR2	0128.pdb	1.45426	9.09091	38.3664	46.1284	-7.76198
AlphaPanda	7xjf.pdb	H_CDR2	0127.pdb	0.961298	33.3333	257.496	46.1284	211.367
AlphaPanda	7xjf.pdb	H_CDR2	0129.pdb	1.02212	12.5	1243.7	46.1284	1197.57
AlphaPanda	7xjf.pdb	H_CDR2	0130.pdb	0.842494	33.3333	37.9181	46.1284	-8.2103
AlphaPanda	7xjf.pdb	H_CDR2	0131.pdb	0.689374	50	99.8385	46.1284	53.7101
AlphaPanda	7xjf.pdb	H_CDR2	0132.pdb	0.916751	22.2222	75.2516	46.1284	29.1232
AlphaPanda	7xjf.pdb	H_CDR2	0133.pdb	1.32184	50	177.359	46.1284	131.23
AlphaPanda	7xjf.pdb	H_CDR2	0134.pdb	0.779183	33.3333	245.555	46.1284	199.427
AlphaPanda	7xjf.pdb	H_CDR2	0135.pdb	0.759818	16.6667	40.2236	46.1284	-5.90475
AlphaPanda	7xjf.pdb	H_CDR2	0136.pdb	0.709134	50	138.438	46.1284	92.3098
AlphaPanda	7xjf.pdb	H_CDR2	0137.pdb	0.825989	42.8571	154.214	46.1284	108.085
AlphaPanda	7xjf.pdb	H_CDR2	0138.pdb	0.829834	42.8571	229.201	46.1284	183.072
AlphaPanda	7xjf.pdb	H_CDR2	0139.pdb	0.654991	16.6667	367.36	46.1284	321.231
AlphaPanda	7xjf.pdb	H_CDR2	0140.pdb	0.696	33.3333	40.6538	46.1284	-5.4746
AlphaPanda	7xjf.pdb	H_CDR2	0141.pdb	0.993657	12.5	187.225	46.1284	141.097
AlphaPanda	7xjf.pdb	H_CDR2	0142.pdb	0.926039	33.3333	41.2297	46.1284	-4.89865
AlphaPanda	7xjf.pdb	H_CDR2	0143.pdb	1.04444	33.3333	48.9155	46.1284	2.78715
AlphaPanda	7xjf.pdb	H_CDR2	0144.pdb	0.982822	0	675.426	46.1284	629.297
AlphaPanda	7xjf.pdb	H_CDR2	0145.pdb	0.687659	50	55.8373	46.1284	9.70892
AlphaPanda	7xjf.pdb	H_CDR2	0146.pdb	0.561499	9.09091	1471.88	46.1284	1425.75
AlphaPanda	7xjf.pdb	H_CDR2	0147.pdb	0.688347	16.6667	1438.43	46.1284	1392.3
AlphaPanda	7xjf.pdb	H_CDR2	0148.pdb	1.10106	50	80.0178	46.1284	33.8895
AlphaPanda	7xjf.pdb	H_CDR2	0149.pdb	1.27122	33.3333	102.161	46.1284	56.0325
AlphaPanda	7xjf.pdb	H_CDR2	0150.pdb	1.09824	33.3333	58.6441	46.1284	12.5158
AlphaPanda	7xjf.pdb	H_CDR2	0151.pdb	0.790715	33.3333	1510.3	46.1284	1464.17
AlphaPanda	7xjf.pdb	H_CDR2	0152.pdb	0.680815	16.6667	545.459	46.1284	499.331
AlphaPanda	7xjf.pdb	H_CDR2	0153.pdb	0.79686	25	792.161	46.1284	746.032
AlphaPanda	7xjf.pdb	H_CDR2	0154.pdb	0.955462	9.09091	858.76	46.1284	812.631
AlphaPanda	7xjf.pdb	H_CDR2	0155.pdb	1.01889	33.3333	111.54	46.1284	65.4118
AlphaPanda	7xjf.pdb	H_CDR2	0156.pdb	1.14717	10	84.9996	46.1284	38.8712
AlphaPanda	7xjf.pdb	H_CDR2	0157.pdb	1.08196	12.5	79.434	46.1284	33.3056
AlphaPanda	7xjf.pdb	H_CDR2	0158.pdb	0.664543	33.3333	534.398	46.1284	488.27
AlphaPanda	7xjf.pdb	H_CDR2	0159.pdb	0.725203	25	1044.15	46.1284	998.021
AlphaPanda	7xjf.pdb	H_CDR2	0160.pdb	0.759434	12.5	264.43	46.1284	218.301
AlphaPanda	7xjf.pdb	H_CDR2	0161.pdb	0.982083	33.3333	118.386	46.1284	72.2575
AlphaPanda	7xjf.pdb	H_CDR2	0162.pdb	0.95778	16.6667	924.237	46.1284	878.109
AlphaPanda	7xjf.pdb	H_CDR2	0163.pdb	0.928354	16.6667	1474.95	41.3964	1433.56
AlphaPanda	7xjf.pdb	H_CDR2	0164.pdb	0.42788	16.6667	539.372	46.1284	493.244
AlphaPanda	7xjf.pdb	H_CDR2	0165.pdb	1.01567	22.2222	171.687	46.1284	125.559
AlphaPanda	7xjf.pdb	H_CDR2	0166.pdb	0.563898	9.09091	41.9801	46.1284	-4.14821
AlphaPanda	7xjf.pdb	H_CDR2	0167.pdb	1.07253	12.5	1515.94	46.1284	1469.81
AlphaPanda	7xjf.pdb	H_CDR2	0168.pdb	1.12255	28.5714	733.476	46.1284	687.347
AlphaPanda	7xjf.pdb	H_CDR2	0169.pdb	0.993724	33.3333	467.592	46.1284	421.464
AlphaPanda	7xjf.pdb	H_CDR2	0170.pdb	0.981466	25	1949.85	46.1284	1903.72
AlphaPanda	7xjf.pdb	H_CDR2	0171.pdb	0.729395	33.3333	874.772	41.3964	833.376
AlphaPanda	7xjf.pdb	H_CDR2	0172.pdb	0.83762	16.6667	162.677	46.1284	116.549
AlphaPanda	7xjf.pdb	H_CDR2	0173.pdb	0.806783	16.6667	1231.62	46.1284	1185.49
AlphaPanda	7xjf.pdb	H_CDR2	0174.pdb	0.965166	33.3333	119.783	46.1284	73.6543
AlphaPanda	7xjf.pdb	H_CDR2	0175.pdb	0.62958	9.09091	889.874	46.1284	843.746
AlphaPanda	7xjf.pdb	H_CDR2	0176.pdb	0.807755	33.3333	55.2539	46.1284	9.12558
AlphaPanda	7xjf.pdb	H_CDR2	0177.pdb	0.858033	25	457.835	46.1284	411.706
AlphaPanda	7xjf.pdb	H_CDR2	0178.pdb	0.791137	33.3333	186.434	46.1284	140.306
AlphaPanda	7xjf.pdb	H_CDR2	0179.pdb	0.923343	9.09091	1589.09	46.1284	1542.96
AlphaPanda	7xjf.pdb	H_CDR2	0180.pdb	1.11996	9.09091	2231.5	46.1284	2185.37
AlphaPanda	7xjf.pdb	H_CDR2	0181.pdb	1.27401	33.3333	167.829	46.1284	121.7
AlphaPanda	7xjf.pdb	H_CDR2	0182.pdb	0.722484	16.6667	991.462	46.1284	945.334
AlphaPanda	7xjf.pdb	H_CDR2	0183.pdb	1.07852	37.5	62.7	46.1284	16.5716
AlphaPanda	7xjf.pdb	H_CDR2	0184.pdb	0.829747	16.6667	1198.35	46.1284	1152.22
AlphaPanda	7xjf.pdb	H_CDR2	0185.pdb	1.11587	33.3333	79.1493	46.1284	33.0209
AlphaPanda	7xjf.pdb	H_CDR2	0186.pdb	0.977559	12.5	505.163	46.1284	459.034
AlphaPanda	7xjf.pdb	H_CDR2	0187.pdb	0.704425	12.5	1658.59	46.1284	1612.46
AlphaPanda	7xjf.pdb	H_CDR2	0188.pdb	0.797892	10	40.5684	46.1284	-5.55996
AlphaPanda	7xjf.pdb	H_CDR2	0189.pdb	0.718808	33.3333	52.253	46.1284	6.1246
AlphaPanda	7xjf.pdb	H_CDR2	0190.pdb	1.48505	12.5	1747.31	46.1284	1701.19
AlphaPanda	7xjf.pdb	H_CDR2	0191.pdb	0.871726	33.3333	43.6408	46.1284	-2.48758
AlphaPanda	7xjf.pdb	H_CDR2	0192.pdb	0.760778	50	82.1456	46.1284	36.0172
AlphaPanda	7xjf.pdb	H_CDR2	0193.pdb	0.812588	12.5	1332.52	46.1284	1286.39
AlphaPanda	7xjf.pdb	H_CDR2	0194.pdb	0.651414	33.3333	355.68	46.1284	309.552
AlphaPanda	7xjf.pdb	H_CDR2	0195.pdb	0.905718	33.3333	1597.5	46.1284	1551.37
AlphaPanda	7xjf.pdb	H_CDR2	0196.pdb	0.816335	33.3333	549.332	46.1284	503.204
AlphaPanda	7xjf.pdb	H_CDR2	0197.pdb	0.714347	50	85.664	46.1284	39.5356
AlphaPanda	7xjf.pdb	H_CDR2	0198.pdb	0.709737	33.3333	655.512	46.1284	609.383
AlphaPanda	7xjf.pdb	H_CDR2	0199.pdb	1.01614	12.5	1396.55	46.1284	1350.42
AlphaPanda	7xjf.pdb	H_CDR1	0002.pdb	0.979738	71.4286	218.805	46.1284	172.677
AlphaPanda	7xjf.pdb	H_CDR1	0003.pdb	1.07469	71.4286	355.411	46.1284	309.283
AlphaPanda	7xjf.pdb	H_CDR1	0004.pdb	1.66804	71.4286	100.284	46.1284	54.1556
AlphaPanda	7xjf.pdb	H_CDR1	0000.pdb	1.42214	71.4286	120.907	46.1284	74.7789
AlphaPanda	7xjf.pdb	H_CDR1	0001.pdb	0.603948	71.4286	253.635	46.1284	207.507
AlphaPanda	7xjf.pdb	H_CDR1	0005.pdb	1.24171	71.4286	132.448	46.1284	86.3192
AlphaPanda	7xjf.pdb	H_CDR1	0006.pdb	1.25079	71.4286	401.68	46.1284	355.552
AlphaPanda	7xjf.pdb	H_CDR1	0008.pdb	1.1245	71.4286	1055.06	46.1284	1008.93
AlphaPanda	7xjf.pdb	H_CDR1	0007.pdb	0.96804	71.4286	112.958	46.1284	66.8293
AlphaPanda	7xjf.pdb	H_CDR1	0009.pdb	1.28432	71.4286	239.619	46.1284	193.491
AlphaPanda	7xjf.pdb	H_CDR1	0010.pdb	0.763762	57.1429	467.508	46.1284	421.379
AlphaPanda	7xjf.pdb	H_CDR1	0011.pdb	0.960615	57.1429	74.2276	41.3964	32.8311
AlphaPanda	7xjf.pdb	H_CDR1	0012.pdb	1.00083	71.4286	315.596	46.1284	269.468
AlphaPanda	7xjf.pdb	H_CDR1	0013.pdb	1.49858	42.8571	74.2426	46.1284	28.1142
AlphaPanda	7xjf.pdb	H_CDR1	0014.pdb	0.993992	71.4286	475.518	46.1284	429.39
AlphaPanda	7xjf.pdb	H_CDR1	0015.pdb	1.23429	71.4286	247.079	46.1284	200.95
AlphaPanda	7xjf.pdb	H_CDR1	0016.pdb	0.824024	71.4286	449.436	46.1284	403.307
AlphaPanda	7xjf.pdb	H_CDR1	0017.pdb	1.16439	71.4286	350.42	46.1284	304.292
AlphaPanda	7xjf.pdb	H_CDR1	0019.pdb	1.18104	71.4286	883.477	46.1284	837.349
AlphaPanda	7xjf.pdb	H_CDR1	0018.pdb	1.26092	71.4286	506.387	46.1284	460.259
AlphaPanda	7xjf.pdb	H_CDR1	0020.pdb	0.679593	71.4286	341.061	46.1284	294.932
AlphaPanda	7xjf.pdb	H_CDR1	0021.pdb	1.13672	71.4286	295.915	46.1284	249.786
AlphaPanda	7xjf.pdb	H_CDR1	0022.pdb	1.48867	71.4286	195.282	46.1284	149.153
AlphaPanda	7xjf.pdb	H_CDR1	0023.pdb	1.13865	71.4286	349.614	46.1284	303.486
AlphaPanda	7xjf.pdb	H_CDR1	0024.pdb	1.20588	71.4286	538.802	46.1284	492.673
AlphaPanda	7xjf.pdb	H_CDR1	0025.pdb	0.755137	71.4286	695.233	46.1284	649.105
AlphaPanda	7xjf.pdb	H_CDR1	0026.pdb	1.04781	71.4286	322.502	46.1284	276.373
AlphaPanda	7xjf.pdb	H_CDR1	0027.pdb	0.779543	57.1429	270.327	46.1284	224.198
AlphaPanda	7xjf.pdb	H_CDR1	0028.pdb	1.15304	71.4286	195.104	46.1284	148.975
AlphaPanda	7xjf.pdb	H_CDR1	0029.pdb	1.40284	71.4286	261.045	46.1284	214.916
AlphaPanda	7xjf.pdb	H_CDR1	0030.pdb	1.28445	71.4286	504.574	46.1284	458.446
AlphaPanda	7xjf.pdb	H_CDR1	0031.pdb	1.11492	71.4286	287.586	46.1284	241.458
AlphaPanda	7xjf.pdb	H_CDR1	0032.pdb	0.769658	71.4286	276.417	46.1284	230.288
AlphaPanda	7xjf.pdb	H_CDR1	0033.pdb	1.34328	71.4286	298.519	46.1284	252.39
AlphaPanda	7xjf.pdb	H_CDR1	0034.pdb	1.17167	71.4286	579.374	46.1284	533.245
AlphaPanda	7xjf.pdb	H_CDR1	0035.pdb	1.40397	71.4286	238.074	46.1284	191.946
AlphaPanda	7xjf.pdb	H_CDR1	0036.pdb	1.35355	71.4286	217.052	46.1284	170.923
AlphaPanda	7xjf.pdb	H_CDR1	0037.pdb	1.4626	71.4286	556.003	46.1284	509.875
AlphaPanda	7xjf.pdb	H_CDR1	0038.pdb	0.824305	57.1429	330.163	46.1284	284.035
AlphaPanda	7xjf.pdb	H_CDR1	0039.pdb	0.878429	71.4286	304.143	46.1284	258.014
AlphaPanda	7xjf.pdb	H_CDR1	0040.pdb	1.0937	71.4286	212.906	46.1284	166.778
AlphaPanda	7xjf.pdb	H_CDR1	0041.pdb	1.36556	71.4286	337.113	46.1284	290.984
AlphaPanda	7xjf.pdb	H_CDR1	0042.pdb	0.998992	71.4286	606.649	46.1284	560.521
AlphaPanda	7xjf.pdb	H_CDR1	0043.pdb	0.996808	71.4286	430.818	46.1284	384.689
AlphaPanda	7xjf.pdb	H_CDR1	0044.pdb	1.23897	71.4286	370.423	46.1284	324.295
AlphaPanda	7xjf.pdb	H_CDR1	0045.pdb	1.3694	71.4286	530.374	46.1284	484.246
AlphaPanda	7xjf.pdb	H_CDR1	0046.pdb	0.962306	71.4286	279.178	46.1284	233.049
AlphaPanda	7xjf.pdb	H_CDR1	0047.pdb	1.50974	71.4286	250.627	41.3964	209.23
AlphaPanda	7xjf.pdb	H_CDR1	0048.pdb	0.764828	71.4286	174.891	46.1284	128.763
AlphaPanda	7xjf.pdb	H_CDR1	0049.pdb	0.928449	71.4286	625.866	46.1284	579.738
AlphaPanda	7xjf.pdb	H_CDR1	0050.pdb	1.43162	57.1429	140.923	46.1284	94.795
AlphaPanda	7xjf.pdb	H_CDR1	0051.pdb	1.16116	71.4286	299.682	46.1284	253.553
AlphaPanda	7xjf.pdb	H_CDR1	0052.pdb	1.24972	71.4286	1125.28	46.1284	1079.15
AlphaPanda	7xjf.pdb	H_CDR1	0053.pdb	1.21399	71.4286	165.175	46.1284	119.047
AlphaPanda	7xjf.pdb	H_CDR1	0054.pdb	1.0317	71.4286	540.097	46.1284	493.968
AlphaPanda	7xjf.pdb	H_CDR1	0055.pdb	1.13505	71.4286	246.351	46.1284	200.223
AlphaPanda	7xjf.pdb	H_CDR1	0057.pdb	1.68378	57.1429	307.157	46.1284	261.029
AlphaPanda	7xjf.pdb	H_CDR1	0056.pdb	1.68279	57.1429	260.137	46.1284	214.008
AlphaPanda	7xjf.pdb	H_CDR1	0058.pdb	1.29598	71.4286	677.424	46.1284	631.296
AlphaPanda	7xjf.pdb	H_CDR1	0059.pdb	0.906193	71.4286	351.19	46.1284	305.061
AlphaPanda	7xjf.pdb	H_CDR1	0060.pdb	1.35242	57.1429	647.477	46.1284	601.348
AlphaPanda	7xjf.pdb	H_CDR1	0061.pdb	0.90377	71.4286	299.136	46.1284	253.007
AlphaPanda	7xjf.pdb	H_CDR1	0062.pdb	1.1992	71.4286	348.387	46.1284	302.258
AlphaPanda	7xjf.pdb	H_CDR1	0063.pdb	0.891596	71.4286	521.855	46.1284	475.726
AlphaPanda	7xjf.pdb	H_CDR1	0064.pdb	0.899216	71.4286	682.644	46.1284	636.516
AlphaPanda	7xjf.pdb	H_CDR1	0065.pdb	0.93954	71.4286	588.158	46.1284	542.03
AlphaPanda	7xjf.pdb	H_CDR1	0066.pdb	1.30842	71.4286	489.527	46.1284	443.399
AlphaPanda	7xjf.pdb	H_CDR1	0067.pdb	0.964351	71.4286	361.103	46.1284	314.975
AlphaPanda	7xjf.pdb	H_CDR1	0068.pdb	1.51627	71.4286	319.055	46.1284	272.927
AlphaPanda	7xjf.pdb	H_CDR1	0069.pdb	1.18019	71.4286	165.686	45.1934	120.493
AlphaPanda	7xjf.pdb	H_CDR1	0070.pdb	1.17304	71.4286	504.576	46.1284	458.448
AlphaPanda	7xjf.pdb	H_CDR1	0071.pdb	1.4464	71.4286	180.871	46.1284	134.743
AlphaPanda	7xjf.pdb	H_CDR1	0072.pdb	0.871401	71.4286	460.965	46.1284	414.837
AlphaPanda	7xjf.pdb	H_CDR1	0073.pdb	0.836176	71.4286	727.338	46.1284	681.209
AlphaPanda	7xjf.pdb	H_CDR1	0074.pdb	1.17894	71.4286	526.427	46.1284	480.298
AlphaPanda	7xjf.pdb	H_CDR1	0075.pdb	0.769402	71.4286	155.048	46.1284	108.919
AlphaPanda	7xjf.pdb	H_CDR1	0076.pdb	1.38735	57.1429	113.669	46.1284	67.541
AlphaPanda	7xjf.pdb	H_CDR1	0077.pdb	0.913282	71.4286	245.395	46.1284	199.267
AlphaPanda	7xjf.pdb	H_CDR1	0078.pdb	1.13471	71.4286	375.455	46.1284	329.327
AlphaPanda	7xjf.pdb	H_CDR1	0079.pdb	1.3591	71.4286	1305.61	46.1284	1259.48
AlphaPanda	7xjf.pdb	H_CDR1	0080.pdb	0.991511	57.1429	166.686	46.1284	120.557
AlphaPanda	7xjf.pdb	H_CDR1	0081.pdb	1.20829	71.4286	422.223	46.1284	376.095
AlphaPanda	7xjf.pdb	H_CDR1	0082.pdb	1.39345	71.4286	125.001	46.1284	78.8731
AlphaPanda	7xjf.pdb	H_CDR1	0083.pdb	1.33479	57.1429	117.402	46.1284	71.2737
AlphaPanda	7xjf.pdb	H_CDR1	0084.pdb	1.32662	57.1429	170.072	46.1284	123.944
AlphaPanda	7xjf.pdb	H_CDR1	0085.pdb	1.4501	71.4286	184.4	46.1284	138.272
AlphaPanda	7xjf.pdb	H_CDR1	0086.pdb	1.26859	71.4286	374.5	41.3964	333.103
AlphaPanda	7xjf.pdb	H_CDR1	0087.pdb	1.22837	57.1429	346.897	46.1284	300.769
AlphaPanda	7xjf.pdb	H_CDR1	0088.pdb	1.4387	71.4286	540.216	46.1284	494.087
AlphaPanda	7xjf.pdb	H_CDR1	0089.pdb	1.3845	71.4286	207.018	46.1284	160.89
AlphaPanda	7xjf.pdb	H_CDR1	0090.pdb	1.34569	71.4286	433.073	46.1284	386.944
AlphaPanda	7xjf.pdb	H_CDR1	0091.pdb	1.37228	57.1429	880.143	46.1284	834.015
AlphaPanda	7xjf.pdb	H_CDR1	0092.pdb	1.08203	71.4286	225.588	46.1284	179.46
AlphaPanda	7xjf.pdb	H_CDR1	0093.pdb	1.19237	71.4286	578.227	46.1284	532.098
AlphaPanda	7xjf.pdb	H_CDR1	0094.pdb	1.11563	71.4286	416.038	46.1284	369.909
AlphaPanda	7xjf.pdb	H_CDR1	0095.pdb	1.12637	71.4286	418.087	46.1284	371.959
AlphaPanda	7xjf.pdb	H_CDR1	0096.pdb	1.40086	71.4286	203.372	46.1284	157.244
AlphaPanda	7xjf.pdb	H_CDR1	0097.pdb	0.915647	71.4286	360.569	46.1284	314.44
AlphaPanda	7xjf.pdb	H_CDR1	0098.pdb	1.05374	71.4286	279.152	46.1284	233.023
AlphaPanda	7xjf.pdb	H_CDR1	0099.pdb	1.14516	71.4286	263.35	46.1284	217.221
AlphaPanda	7xjf.pdb	H_CDR1	0100.pdb	1.04328	71.4286	259.173	46.1284	213.044
[truncated: 99 more rows]

## Sheet: 7b3o
method	structure	cdr	filename	rmsd	seqid	dG_gen	dG_ref	ddG
diffab	7b3o.pdb	H_CDR3	0036.pdb	0.9574	18.1818	1224.78	50.4888	1174.29
diffab	7b3o.pdb	H_CDR3	0001.pdb	1.05333	25	696.077	50.6087	645.468
diffab	7b3o.pdb	H_CDR3	0088.pdb	1.94097	7.14286	1151.66	50.6087	1101.05
diffab	7b3o.pdb	H_CDR3	0024.pdb	1.5376	8.33333	546.594	50.4888	496.105
diffab	7b3o.pdb	H_CDR3	0026.pdb	0.704997	7.14286	900.447	49.7721	850.675
diffab	7b3o.pdb	H_CDR3	0060.pdb	1.67539	25	888.113	50.6087	837.505
diffab	7b3o.pdb	H_CDR3	0057.pdb	1.39884	7.14286	838.053	50.6087	787.445
diffab	7b3o.pdb	H_CDR3	0041.pdb	0.595034	7.14286	380.492	50.6087	329.883
diffab	7b3o.pdb	H_CDR3	0048.pdb	2.05416	25	1292.41	50.6087	1241.81
diffab	7b3o.pdb	H_CDR3	0044.pdb	1.35028	16.6667	408.317	50.6087	357.709
diffab	7b3o.pdb	H_CDR3	0083.pdb	1.60812	0	1056.94	50.4888	1006.45
diffab	7b3o.pdb	H_CDR3	0067.pdb	1.51287	8.33333	877.661	50.6087	827.052
diffab	7b3o.pdb	H_CDR3	0045.pdb	1.77534	37.5	100.03	50.4888	49.5415
diffab	7b3o.pdb	H_CDR3	0050.pdb	1.37873	7.14286	909.085	50.5189	858.566
diffab	7b3o.pdb	H_CDR3	0030.pdb	1.41526	20	1099.04	50.4888	1048.55
diffab	7b3o.pdb	H_CDR3	0078.pdb	1.75391	37.5	732.361	49.7721	682.588
diffab	7b3o.pdb	H_CDR3	0002.pdb	1.44272	10	488.46	50.6087	437.851
diffab	7b3o.pdb	H_CDR3	0056.pdb	1.44358	37.5	737.377	50.4888	686.889
diffab	7b3o.pdb	H_CDR3	0031.pdb	1.78278	33.3333	627.745	50.6087	577.137
diffab	7b3o.pdb	H_CDR3	0042.pdb	1.59507	37.5	1698.18	50.4888	1647.69
diffab	7b3o.pdb	H_CDR3	0027.pdb	1.47673	25	1738.72	50.4888	1688.23
diffab	7b3o.pdb	H_CDR3	0009.pdb	1.78164	25	1191.69	50.4888	1141.2
diffab	7b3o.pdb	H_CDR3	0065.pdb	1.34721	37.5	2296.86	50.4888	2246.37
diffab	7b3o.pdb	H_CDR3	0066.pdb	1.66707	6.66667	437.523	50.6087	386.915
diffab	7b3o.pdb	H_CDR3	0093.pdb	0.488049	37.5	1708.22	50.6087	1657.61
diffab	7b3o.pdb	H_CDR3	0069.pdb	1.43221	7.14286	680.681	50.4888	630.193
diffab	7b3o.pdb	H_CDR3	0014.pdb	1.76836	7.14286	1138.09	50.6087	1087.48
diffab	7b3o.pdb	H_CDR3	0054.pdb	0.887386	7.14286	1206.08	50.6087	1155.47
diffab	7b3o.pdb	H_CDR3	0000.pdb	1.60156	10	1309.54	50.6087	1258.93
diffab	7b3o.pdb	H_CDR3	0037.pdb	1.40329	37.5	1250.2	50.4888	1199.71
diffab	7b3o.pdb	H_CDR3	0082.pdb	2.19487	7.14286	1060.03	50.4888	1009.54
diffab	7b3o.pdb	H_CDR3	0010.pdb	2.30118	25	695.811	50.4888	645.322
diffab	7b3o.pdb	H_CDR3	0086.pdb	1.27993	37.5	522.981	50.4888	472.492
diffab	7b3o.pdb	H_CDR3	0068.pdb	1.94268	37.5	561.544	50.4888	511.055
diffab	7b3o.pdb	H_CDR3	0077.pdb	1.75004	7.14286	1728.9	50.4888	1678.42
diffab	7b3o.pdb	H_CDR3	0080.pdb	1.42778	20	727.484	50.4888	676.995
diffab	7b3o.pdb	H_CDR3	0087.pdb	1.86378	37.5	521.838	50.5189	471.319
diffab	7b3o.pdb	H_CDR3	0081.pdb	2.23204	7.14286	607.848	50.4888	557.359
diffab	7b3o.pdb	H_CDR3	0092.pdb	1.43583	50	550.505	50.6087	499.896
diffab	7b3o.pdb	H_CDR3	0019.pdb	1.45774	7.14286	1772.42	50.4888	1721.94
diffab	7b3o.pdb	H_CDR3	0007.pdb	1.02749	7.14286	742.712	50.6087	692.103
diffab	7b3o.pdb	H_CDR3	0003.pdb	1.63894	25	2196.57	50.6087	2145.97
diffab	7b3o.pdb	H_CDR3	0064.pdb	1.60174	7.14286	367.343	50.5189	316.824
diffab	7b3o.pdb	H_CDR3	0058.pdb	1.5055	0	944.416	50.4888	893.928
diffab	7b3o.pdb	H_CDR3	0011.pdb	0.846876	0	325.118	50.4888	274.63
diffab	7b3o.pdb	H_CDR3	0090.pdb	2.0187	12.5	1205.96	50.4888	1155.47
diffab	7b3o.pdb	H_CDR3	0070.pdb	0.991328	37.5	1470.05	50.4888	1419.56
diffab	7b3o.pdb	H_CDR3	0094.pdb	1.17243	25	1274.27	50.4888	1223.78
diffab	7b3o.pdb	H_CDR3	0006.pdb	2.24878	37.5	1556.07	50.6087	1505.46
diffab	7b3o.pdb	H_CDR3	0089.pdb	1.36444	7.14286	963.55	50.4888	913.061
diffab	7b3o.pdb	H_CDR3	0035.pdb	1.97297	44.4444	2227.1	50.6087	2176.49
diffab	7b3o.pdb	H_CDR3	0020.pdb	1.20475	33.3333	749.923	50.6087	699.314
diffab	7b3o.pdb	H_CDR3	0098.pdb	2.25368	14.2857	56.3469	50.4888	5.85812
diffab	7b3o.pdb	H_CDR3	0046.pdb	1.52954	37.5	1458.89	50.4888	1408.4
diffab	7b3o.pdb	H_CDR3	0053.pdb	1.34336	7.14286	362.251	50.6087	311.643
diffab	7b3o.pdb	H_CDR3	0097.pdb	1.09097	7.14286	1639.07	50.6087	1588.46
diffab	7b3o.pdb	H_CDR3	0059.pdb	1.91288	25	761.021	50.4888	710.532
diffab	7b3o.pdb	H_CDR3	0043.pdb	1.37034	25	1160.93	50.6087	1110.32
diffab	7b3o.pdb	H_CDR3	0022.pdb	2.04892	25	1031.6	50.6087	980.99
diffab	7b3o.pdb	H_CDR3	0052.pdb	1.16039	25	84.4705	50.6087	33.8618
diffab	7b3o.pdb	H_CDR3	0096.pdb	0.878244	7.14286	926.724	50.4888	876.235
diffab	7b3o.pdb	H_CDR3	0017.pdb	1.2445	37.5	970.793	50.4888	920.304
diffab	7b3o.pdb	H_CDR3	0075.pdb	1.48234	25	875.731	50.6087	825.122
diffab	7b3o.pdb	H_CDR3	0076.pdb	0.92496	0	939.172	50.6087	888.564
diffab	7b3o.pdb	H_CDR3	0071.pdb	1.83947	7.14286	591.963	49.09	542.873
diffab	7b3o.pdb	H_CDR3	0085.pdb	2.94609	25	1152.79	50.4888	1102.3
diffab	7b3o.pdb	H_CDR3	0016.pdb	1.40682	33.3333	1696.52	50.4888	1646.03
diffab	7b3o.pdb	H_CDR3	0021.pdb	1.28506	7.14286	1446.98	50.6087	1396.37
diffab	7b3o.pdb	H_CDR3	0051.pdb	2.55903	50	882.125	50.6087	831.517
diffab	7b3o.pdb	H_CDR3	0040.pdb	1.60878	7.14286	447.421	50.6087	396.812
diffab	7b3o.pdb	H_CDR3	0023.pdb	2.13688	30	650.917	50.5189	600.398
diffab	7b3o.pdb	H_CDR3	0074.pdb	2.44245	7.14286	395.098	50.6087	344.489
diffab	7b3o.pdb	H_CDR3	0028.pdb	2.63382	37.5	573.703	50.4888	523.214
diffab	7b3o.pdb	H_CDR3	0091.pdb	1.47246	25	804.769	50.4888	754.28
diffab	7b3o.pdb	H_CDR3	0025.pdb	1.69071	25	888.001	50.6087	837.392
diffab	7b3o.pdb	H_CDR3	0084.pdb	1.17386	7.14286	923.56	50.6087	872.952
diffab	7b3o.pdb	H_CDR3	0034.pdb	1.94516	37.5	436.903	50.5189	386.384
diffab	7b3o.pdb	H_CDR3	0047.pdb	0.774106	7.14286	1970.03	49.8455	1920.18
diffab	7b3o.pdb	H_CDR3	0095.pdb	0.734321	37.5	598.041	50.6087	547.432
diffab	7b3o.pdb	H_CDR3	0033.pdb	2.40612	7.14286	859.921	50.4888	809.432
diffab	7b3o.pdb	H_CDR3	0039.pdb	1.39347	0	630.867	50.6087	580.259
diffab	7b3o.pdb	H_CDR3	0012.pdb	1.29829	30	908.114	50.4888	857.625
diffab	7b3o.pdb	H_CDR3	0063.pdb	1.546	7.14286	2160.7	50.6087	2110.09
diffab	7b3o.pdb	H_CDR3	0062.pdb	2.11775	0	1246.97	50.6087	1196.36
diffab	7b3o.pdb	H_CDR3	0073.pdb	1.51496	25	1035.58	50.6087	984.969
diffab	7b3o.pdb	H_CDR3	0008.pdb	2.22057	8.33333	539.09	50.6087	488.481
diffab	7b3o.pdb	H_CDR3	0005.pdb	1.94308	7.14286	618.866	50.4888	568.378
diffab	7b3o.pdb	H_CDR3	0072.pdb	1.19359	37.5	732.856	50.6087	682.247
diffab	7b3o.pdb	H_CDR3	0029.pdb	1.23085	12.5	793.717	50.6087	743.108
diffab	7b3o.pdb	H_CDR3	0061.pdb	1.69897	37.5	997.229	50.6087	946.62
diffab	7b3o.pdb	H_CDR3	0099.pdb	2.13622	37.5	623.723	50.4888	573.234
diffab	7b3o.pdb	H_CDR3	0079.pdb	1.84923	7.14286	1309.8	49.7721	1260.03
diffab	7b3o.pdb	H_CDR3	0004.pdb	1.30127	25	869.658	50.4888	819.169
diffab	7b3o.pdb	H_CDR3	0013.pdb	1.67714	7.14286	843.193	50.6087	792.584
diffab	7b3o.pdb	H_CDR3	0015.pdb	1.39777	25	2352.24	50.6087	2301.63
diffab	7b3o.pdb	H_CDR3	0049.pdb	1.63379	7.69231	464.296	50.6087	413.687
diffab	7b3o.pdb	H_CDR3	0055.pdb	1.5944	25	548.494	50.6087	497.885
diffab	7b3o.pdb	H_CDR3	0038.pdb	1.4545	7.14286	724.412	50.6087	673.804
diffab	7b3o.pdb	H_CDR3	0018.pdb	2.08205	12.5	869.296	50.4888	818.808
diffab	7b3o.pdb	H_CDR3	0032.pdb	1.59337	7.14286	767.911	50.6087	717.302
diffab	7b3o.pdb	L_CDR2	0001.pdb	0.335164	71.4286	47.9855	50.6087	-2.62326
diffab	7b3o.pdb	L_CDR2	0026.pdb	0.57342	71.4286	48.1547	50.6087	-2.45404
diffab	7b3o.pdb	L_CDR2	0088.pdb	0.446918	71.4286	47.2144	50.4888	-3.27434
diffab	7b3o.pdb	L_CDR2	0036.pdb	0.320177	85.7143	48.005	50.5189	-2.51387
diffab	7b3o.pdb	L_CDR2	0024.pdb	0.493875	71.4286	47.9989	50.6087	-2.60988
diffab	7b3o.pdb	L_CDR2	0060.pdb	0.331467	100	48.2043	50.4888	-2.28449
diffab	7b3o.pdb	L_CDR2	0057.pdb	0.342378	71.4286	48.3638	50.6087	-2.24493
diffab	7b3o.pdb	L_CDR2	0048.pdb	0.42222	85.7143	47.5147	50.6087	-3.09404
diffab	7b3o.pdb	L_CDR2	0041.pdb	0.527748	71.4286	47.7682	50.4888	-2.7206
diffab	7b3o.pdb	L_CDR2	0044.pdb	0.667585	42.8571	47.9997	50.4888	-2.48909
diffab	7b3o.pdb	L_CDR2	0083.pdb	0.335573	71.4286	48.4333	50.6087	-2.17542
diffab	7b3o.pdb	L_CDR2	0067.pdb	0.349457	71.4286	48.1214	50.5189	-2.3975
diffab	7b3o.pdb	L_CDR2	0045.pdb	0.330239	28.5714	47.5713	50.6087	-3.03748
diffab	7b3o.pdb	L_CDR2	0050.pdb	0.515	57.1429	48.5437	50.6087	-2.06502
diffab	7b3o.pdb	L_CDR2	0030.pdb	0.566013	42.8571	47.5367	50.6087	-3.07203
diffab	7b3o.pdb	L_CDR2	0078.pdb	0.398683	85.7143	46.8195	50.4888	-3.66924
diffab	7b3o.pdb	L_CDR2	0002.pdb	0.398502	71.4286	48.1726	50.4888	-2.31617
diffab	7b3o.pdb	L_CDR2	0031.pdb	0.501807	71.4286	47.9188	50.4888	-2.56991
diffab	7b3o.pdb	L_CDR2	0056.pdb	0.46472	71.4286	48.2933	50.4888	-2.19546
diffab	7b3o.pdb	L_CDR2	0042.pdb	0.348669	57.1429	48.2876	49.09	-0.802429
diffab	7b3o.pdb	L_CDR2	0027.pdb	0.540382	57.1429	47.7307	50.6087	-2.87803
diffab	7b3o.pdb	L_CDR2	0009.pdb	0.316425	85.7143	46.8483	50.4888	-3.64049
diffab	7b3o.pdb	L_CDR2	0066.pdb	0.359212	57.1429	47.3586	50.4888	-3.13012
diffab	7b3o.pdb	L_CDR2	0065.pdb	0.294396	57.1429	48.3142	50.4888	-2.17458
diffab	7b3o.pdb	L_CDR2	0093.pdb	0.331136	71.4286	48.2857	50.6087	-2.32301
diffab	7b3o.pdb	L_CDR2	0069.pdb	0.448019	100	47.1552	50.6087	-3.45355
diffab	7b3o.pdb	L_CDR2	0014.pdb	0.389839	85.7143	48.1687	48.2369	-0.068142
diffab	7b3o.pdb	L_CDR2	0054.pdb	0.428334	85.7143	47.0338	49.09	-2.0562
diffab	7b3o.pdb	L_CDR2	0000.pdb	0.549257	85.7143	47.9382	50.6087	-2.67051
diffab	7b3o.pdb	L_CDR2	0037.pdb	0.398519	85.7143	48.3688	49.8455	-1.47666
diffab	7b3o.pdb	L_CDR2	0082.pdb	0.453633	71.4286	48.1027	48.3267	-0.22406
diffab	7b3o.pdb	L_CDR2	0010.pdb	0.229103	57.1429	48.1028	50.4888	-2.38597
diffab	7b3o.pdb	L_CDR2	0086.pdb	0.552544	57.1429	47.0415	50.6087	-3.56719
diffab	7b3o.pdb	L_CDR2	0068.pdb	0.473295	85.7143	48.1534	50.6087	-2.45533
diffab	7b3o.pdb	L_CDR2	0077.pdb	0.491415	71.4286	48.0834	50.6087	-2.52536
diffab	7b3o.pdb	L_CDR2	0080.pdb	0.609335	71.4286	48.3216	50.4888	-2.16714
diffab	7b3o.pdb	L_CDR2	0087.pdb	0.544161	100	48.2288	50.5189	-2.29002
diffab	7b3o.pdb	L_CDR2	0081.pdb	0.301822	71.4286	48.1452	50.6087	-2.46355
diffab	7b3o.pdb	L_CDR2	0092.pdb	0.400671	100	48.2259	50.4888	-2.26285
diffab	7b3o.pdb	L_CDR2	0019.pdb	0.338113	71.4286	48.0913	50.6087	-2.51745
diffab	7b3o.pdb	L_CDR2	0007.pdb	0.424971	100	47.1929	50.6087	-3.41586
diffab	7b3o.pdb	L_CDR2	0003.pdb	0.39701	71.4286	47.7997	50.4888	-2.68907
diffab	7b3o.pdb	L_CDR2	0064.pdb	0.591736	57.1429	47.8767	50.4888	-2.61208
diffab	7b3o.pdb	L_CDR2	0058.pdb	0.622022	71.4286	47.3495	48.97	-1.62054
diffab	7b3o.pdb	L_CDR2	0011.pdb	0.308721	85.7143	48.1859	50.4888	-2.30281
diffab	7b3o.pdb	L_CDR2	0090.pdb	0.368295	85.7143	48.058	50.6087	-2.55076
diffab	7b3o.pdb	L_CDR2	0070.pdb	0.421947	57.1429	46.297	50.4888	-4.19177
diffab	7b3o.pdb	L_CDR2	0094.pdb	0.465706	57.1429	47.5738	50.4888	-2.91498
diffab	7b3o.pdb	L_CDR2	0006.pdb	0.470713	85.7143	47.0916	50.6087	-3.51714
diffab	7b3o.pdb	L_CDR2	0089.pdb	0.39809	85.7143	47.8633	50.4888	-2.62548
diffab	7b3o.pdb	L_CDR2	0035.pdb	0.514795	85.7143	47.9272	50.4888	-2.56156
diffab	7b3o.pdb	L_CDR2	0020.pdb	0.452312	71.4286	48.1795	50.6087	-2.42918
diffab	7b3o.pdb	L_CDR2	0098.pdb	0.420325	57.1429	47.776	50.6087	-2.83276
diffab	7b3o.pdb	L_CDR2	0046.pdb	0.285751	100	48.1874	50.5189	-2.33147
diffab	7b3o.pdb	L_CDR2	0053.pdb	0.275621	100	47.9297	50.4888	-2.55906
diffab	7b3o.pdb	L_CDR2	0097.pdb	0.398821	85.7143	48.1719	50.4888	-2.31681
diffab	7b3o.pdb	L_CDR2	0059.pdb	0.628054	71.4286	48.4857	50.4888	-2.00304
diffab	7b3o.pdb	L_CDR2	0043.pdb	0.410526	85.7143	47.4298	50.4888	-3.05898
diffab	7b3o.pdb	L_CDR2	0022.pdb	0.373127	71.4286	47.9465	50.4888	-2.5422
diffab	7b3o.pdb	L_CDR2	0052.pdb	0.373203	57.1429	49.6474	50.6087	-0.961308
diffab	7b3o.pdb	L_CDR2	0096.pdb	0.398456	85.7143	48.0654	50.4888	-2.42333
diffab	7b3o.pdb	L_CDR2	0017.pdb	0.407057	71.4286	54.4059	50.6087	3.79717
diffab	7b3o.pdb	L_CDR2	0075.pdb	0.523079	85.7143	48.23	50.6087	-2.37869
diffab	7b3o.pdb	L_CDR2	0076.pdb	0.383397	85.7143	47.8508	50.6087	-2.75797
diffab	7b3o.pdb	L_CDR2	0071.pdb	0.380396	85.7143	47.822	50.6087	-2.7867
diffab	7b3o.pdb	L_CDR2	0085.pdb	0.539047	57.1429	46.9252	50.4888	-3.56351
diffab	7b3o.pdb	L_CDR2	0016.pdb	0.28889	71.4286	48.0238	50.6087	-2.58493
diffab	7b3o.pdb	L_CDR2	0021.pdb	0.424034	71.4286	48.1364	50.6087	-2.4723
diffab	7b3o.pdb	L_CDR2	0051.pdb	0.303289	71.4286	48.1152	50.4888	-2.37351
diffab	7b3o.pdb	L_CDR2	0040.pdb	0.302431	71.4286	47.4361	50.6087	-3.17265
diffab	7b3o.pdb	L_CDR2	0023.pdb	0.424892	71.4286	47.6707	50.4888	-2.81804
diffab	7b3o.pdb	L_CDR2	0074.pdb	0.532996	85.7143	48.304	50.4888	-2.18478
diffab	7b3o.pdb	L_CDR2	0028.pdb	0.557953	57.1429	48.3625	50.6087	-2.24619
diffab	7b3o.pdb	L_CDR2	0025.pdb	0.287088	85.7143	48.2361	50.5189	-2.28278
diffab	7b3o.pdb	L_CDR2	0091.pdb	0.337457	100	48.0279	50.6087	-2.58085
diffab	7b3o.pdb	L_CDR2	0084.pdb	0.410875	85.7143	48.3144	50.4888	-2.17437
diffab	7b3o.pdb	L_CDR2	0034.pdb	0.593022	57.1429	48.3709	50.4888	-2.11785
diffab	7b3o.pdb	L_CDR2	0047.pdb	0.44858	85.7143	48.4439	50.6087	-2.16484
diffab	7b3o.pdb	L_CDR2	0095.pdb	0.44903	100	49.1588	50.6087	-1.44996
diffab	7b3o.pdb	L_CDR2	0033.pdb	0.51363	71.4286	47.4602	50.4888	-3.02853
diffab	7b3o.pdb	L_CDR2	0039.pdb	0.482879	85.7143	48.3296	50.6087	-2.27913
diffab	7b3o.pdb	L_CDR2	0012.pdb	0.270168	85.7143	48.2504	50.6087	-2.35833
diffab	7b3o.pdb	L_CDR2	0063.pdb	0.462618	57.1429	53.7039	50.6087	3.09513
diffab	7b3o.pdb	L_CDR2	0073.pdb	0.313873	71.4286	48.3516	50.4888	-2.13716
diffab	7b3o.pdb	L_CDR2	0062.pdb	0.471965	71.4286	49.7726	50.5189	-0.746288
diffab	7b3o.pdb	L_CDR2	0008.pdb	0.521644	85.7143	47.08	50.6087	-3.52869
diffab	7b3o.pdb	L_CDR2	0005.pdb	0.318626	100	48.0274	50.4888	-2.46139
diffab	7b3o.pdb	L_CDR2	0072.pdb	0.508302	71.4286	48.2757	50.4888	-2.2131
diffab	7b3o.pdb	L_CDR2	0029.pdb	0.519256	71.4286	47.957	49.09	-1.13302
diffab	7b3o.pdb	L_CDR2	0061.pdb	0.451411	85.7143	48.2262	50.6087	-2.38248
diffab	7b3o.pdb	L_CDR2	0099.pdb	0.38775	71.4286	48.3754	50.4888	-2.1133
diffab	7b3o.pdb	L_CDR2	0079.pdb	0.24629	71.4286	48.2117	50.4888	-2.27703
diffab	7b3o.pdb	L_CDR2	0004.pdb	0.436987	71.4286	47.9267	50.4888	-2.56204
diffab	7b3o.pdb	L_CDR2	0013.pdb	0.366361	71.4286	48.1003	50.4888	-2.38849
diffab	7b3o.pdb	L_CDR2	0015.pdb	0.495014	57.1429	49.7213	50.4888	-0.767418
diffab	7b3o.pdb	L_CDR2	0049.pdb	0.453488	57.1429	48.1056	50.4888	-2.38312
diffab	7b3o.pdb	L_CDR2	0055.pdb	0.317108	57.1429	47.9154	50.6087	-2.69331
diffab	7b3o.pdb	L_CDR2	0038.pdb	0.44795	71.4286	48.1405	49.7721	-1.63157
diffab	7b3o.pdb	L_CDR3	0001.pdb	3.15892	50	1807.37	49.8455	1757.52
diffab	7b3o.pdb	L_CDR2	0018.pdb	0.397405	85.7143	48.2342	50.4888	-2.25456
diffab	7b3o.pdb	L_CDR2	0032.pdb	0.477369	71.4286	48.2784	50.5189	-2.24042
diffab	7b3o.pdb	L_CDR3	0026.pdb	3.38243	40	2963.81	50.4888	2913.32
diffab	7b3o.pdb	L_CDR3	0088.pdb	2.87329	40	3413.16	50.4888	3362.67
diffab	7b3o.pdb	L_CDR3	0036.pdb	2.70353	40	2534.64	50.4888	2484.15
diffab	7b3o.pdb	L_CDR3	0024.pdb	2.72266	40	984.266	50.6087	933.658
diffab	7b3o.pdb	L_CDR3	0060.pdb	2.12396	50	2555.39	50.6087	2504.78
diffab	7b3o.pdb	L_CDR3	0057.pdb	2.84902	27.2727	2602.99	50.4888	2552.51
diffab	7b3o.pdb	L_CDR3	0048.pdb	2.79636	50	1743.79	50.4888	1693.3
diffab	7b3o.pdb	L_CDR3	0041.pdb	2.85349	70	2339.06	50.4888	2288.57
diffab	7b3o.pdb	L_CDR3	0044.pdb	2.93249	40	1671.74	50.4888	1621.25
diffab	7b3o.pdb	L_CDR3	0083.pdb	3.12636	40	3030.06	49.0001	2981.06
diffab	7b3o.pdb	L_CDR3	0067.pdb	2.6208	40	3125.04	50.5189	3074.52
diffab	7b3o.pdb	L_CDR3	0045.pdb	2.85494	40	2706.16	50.4888	2655.67
diffab	7b3o.pdb	L_CDR3	0050.pdb	2.54684	50	2444.15	49.7721	2394.38
diffab	7b3o.pdb	L_CDR3	0030.pdb	2.83247	50	1808.83	50.6087	1758.22
diffab	7b3o.pdb	L_CDR3	0078.pdb	2.52796	50	2808.34	50.4888	2757.85
diffab	7b3o.pdb	L_CDR3	0002.pdb	3.05917	50	3497.24	49.8455	3447.4
diffab	7b3o.pdb	L_CDR3	0031.pdb	3.40929	40	1416.41	50.6087	1365.8
diffab	7b3o.pdb	L_CDR3	0056.pdb	2.8542	60	1962.23	50.6087	1911.62
diffab	7b3o.pdb	L_CDR3	0042.pdb	2.81104	40	2444.28	50.4888	2393.79
diffab	7b3o.pdb	L_CDR3	0027.pdb	2.58716	50	2603.13	50.6087	2552.52
diffab	7b3o.pdb	L_CDR3	0009.pdb	2.81181	60	2046.41	49.09	1997.32
diffab	7b3o.pdb	L_CDR3	0066.pdb	2.95315	60	3151.74	50.4888	3101.25
diffab	7b3o.pdb	L_CDR3	0065.pdb	3.30105	50	2803.45	50.6087	2752.84
diffab	7b3o.pdb	L_CDR3	0093.pdb	3.08832	60	2158.06	50.4888	2107.57
diffab	7b3o.pdb	L_CDR3	0069.pdb	2.39577	60	2424.53	50.5189	2374.01
diffab	7b3o.pdb	L_CDR3	0014.pdb	3.04353	60	484.183	50.4888	433.694
diffab	7b3o.pdb	L_CDR3	0054.pdb	2.7919	50	1591.3	50.6087	1540.69
diffab	7b3o.pdb	L_CDR3	0000.pdb	2.76335	50	2606.75	50.5189	2556.23
diffab	7b3o.pdb	L_CDR3	0037.pdb	2.40292	50	2760.91	50.6087	2710.3
diffab	7b3o.pdb	L_CDR3	0082.pdb	3.3269	50	1928.67	49.7721	1878.89
diffab	7b3o.pdb	L_CDR3	0010.pdb	2.95758	60	1955.57	50.4888	1905.09
diffab	7b3o.pdb	L_CDR3	0086.pdb	2.91732	50	1302.54	50.6087	1251.93
diffab	7b3o.pdb	L_CDR3	0068.pdb	2.71286	63.6364	3472.25	50.6087	3421.64
diffab	7b3o.pdb	L_CDR3	0077.pdb	2.69136	50	2489.87	50.4888	2439.39
diffab	7b3o.pdb	L_CDR3	0080.pdb	2.83852	40	2583.06	50.6087	2532.45
diffab	7b3o.pdb	L_CDR3	0087.pdb	3.0408	60	3882.53	50.6087	3831.93
diffab	7b3o.pdb	L_CDR3	0081.pdb	2.76281	60	783.683	50.5189	733.164
diffab	7b3o.pdb	L_CDR3	0092.pdb	2.97237	60	3069.16	50.6087	3018.56
diffab	7b3o.pdb	L_CDR3	0019.pdb	3.02683	50	4056.68	50.6087	4006.07
diffab	7b3o.pdb	L_CDR3	0007.pdb	2.16265	50	3342.31	50.6087	3291.7
diffab	7b3o.pdb	L_CDR3	0003.pdb	2.82666	45.4545	619.992	50.4888	569.503
diffab	7b3o.pdb	L_CDR3	0064.pdb	2.7946	40	2755.81	50.4888	2705.32
diffab	7b3o.pdb	L_CDR3	0058.pdb	2.70422	40	1522.15	50.5189	1471.63
diffab	7b3o.pdb	L_CDR3	0011.pdb	2.55591	30	4821.22	50.6087	4770.61
diffab	7b3o.pdb	L_CDR3	0090.pdb	3.02896	40	2858.87	50.6087	2808.26
diffab	7b3o.pdb	L_CDR3	0070.pdb	3.20061	36.3636	3132.02	50.4888	3081.54
diffab	7b3o.pdb	L_CDR3	0094.pdb	2.91976	60	3198.29	50.6087	3147.68
diffab	7b3o.pdb	L_CDR3	0006.pdb	3.22056	40	2669.1	50.4888	2618.61
diffab	7b3o.pdb	L_CDR3	0089.pdb	2.99035	30	1903.29	50.4888	1852.8
diffab	7b3o.pdb	L_CDR3	0035.pdb	2.58769	60	2423.34	50.5189	2372.83
diffab	7b3o.pdb	L_CDR3	0020.pdb	2.76212	40	2061.64	50.6087	2011.03
diffab	7b3o.pdb	L_CDR3	0098.pdb	2.70133	40	1427.48	50.6087	1376.87
diffab	7b3o.pdb	L_CDR3	0046.pdb	2.74177	50	1200.73	50.6087	1150.12
diffab	7b3o.pdb	L_CDR3	0053.pdb	2.71221	40	775.87	48.97	726.9
diffab	7b3o.pdb	L_CDR3	0097.pdb	2.79619	45.4545	2998.29	50.6087	2947.68
diffab	7b3o.pdb	L_CDR3	0059.pdb	3.37855	40	2975.48	50.6087	2924.87
diffab	7b3o.pdb	L_CDR3	0043.pdb	3.0529	50	3521.14	50.4888	3470.65
diffab	7b3o.pdb	L_CDR3	0022.pdb	3.26276	50	1676.6	50.4888	1626.11
diffab	7b3o.pdb	L_CDR3	0052.pdb	3.13016	40	1823.86	50.5189	1773.34
diffab	7b3o.pdb	L_CDR3	0096.pdb	3.32476	50	3469.38	50.4888	3418.89
diffab	7b3o.pdb	L_CDR3	0017.pdb	2.98576	50	2696.23	50.6087	2645.63
diffab	7b3o.pdb	L_CDR3	0075.pdb	2.8324	50	1672.59	50.4888	1622.1
diffab	7b3o.pdb	L_CDR3	0076.pdb	2.83411	30	2729.24	50.4888	2678.75
diffab	7b3o.pdb	L_CDR3	0071.pdb	3.48625	30	4347.07	50.4888	4296.58
diffab	7b3o.pdb	L_CDR3	0085.pdb	3.20391	50	3998.5	50.4888	3948.01
diffab	7b3o.pdb	L_CDR3	0016.pdb	2.80397	50	1759.14	50.6087	1708.53
diffab	7b3o.pdb	L_CDR3	0051.pdb	2.52212	50	950.775	50.6087	900.166
diffab	7b3o.pdb	L_CDR3	0021.pdb	2.71136	60	1514.22	50.6087	1463.61
diffab	7b3o.pdb	L_CDR3	0040.pdb	2.67243	60	1988.15	50.4888	1937.66
diffab	7b3o.pdb	L_CDR3	0023.pdb	2.99645	40	3175.19	49.09	3126.1
diffab	7b3o.pdb	L_CDR3	0074.pdb	2.91257	30	2128.87	50.6087	2078.26
diffab	7b3o.pdb	L_CDR3	0028.pdb	2.82089	60	1137.63	50.4888	1087.14
diffab	7b3o.pdb	L_CDR3	0025.pdb	2.75686	50	2031.61	50.6087	1981
diffab	7b3o.pdb	L_CDR3	0091.pdb	3.17627	30	977.128	50.4888	926.639
diffab	7b3o.pdb	L_CDR3	0084.pdb	3.54745	40	2748.55	50.6087	2697.94
diffab	7b3o.pdb	L_CDR3	0034.pdb	2.88271	60	507.182	50.6087	456.573
diffab	7b3o.pdb	L_CDR3	0047.pdb	2.07741	70	1210.8	50.4888	1160.31
diffab	7b3o.pdb	L_CDR3	0095.pdb	2.75329	33.3333	2140.7	50.4888	2090.21
diffab	7b3o.pdb	L_CDR3	0033.pdb	2.97924	40	668.1	50.4888	617.611
diffab	7b3o.pdb	L_CDR3	0039.pdb	2.86309	40	1351.24	50.6087	1300.63
diffab	7b3o.pdb	L_CDR3	0012.pdb	3.43429	40	4048.09	50.6087	3997.49
diffab	7b3o.pdb	L_CDR3	0063.pdb	3.2313	50	726.172	50.4888	675.683
diffab	7b3o.pdb	L_CDR3	0062.pdb	3.13868	60	873.254	50.6087	822.645
diffab	7b3o.pdb	L_CDR3	0073.pdb	2.31857	40	2180.57	50.6087	2129.96
diffab	7b3o.pdb	L_CDR3	0008.pdb	2.54764	50	1734.92	50.6087	1684.31
diffab	7b3o.pdb	L_CDR3	0005.pdb	2.81363	60	4313.17	50.4888	4262.68
diffab	7b3o.pdb	L_CDR3	0072.pdb	3.37885	40	2330.57	50.4888	2280.08
diffab	7b3o.pdb	L_CDR3	0029.pdb	2.45033	30	2167.99	50.6087	2117.39
diffab	7b3o.pdb	L_CDR3	0061.pdb	2.37952	50	2156.46	50.6087	2105.85
diffab	7b3o.pdb	L_CDR3	0099.pdb	2.99931	60	915.586	50.6087	864.977
diffab	7b3o.pdb	L_CDR3	0079.pdb	2.77424	50	2631.42	50.6087	2580.81
diffab	7b3o.pdb	L_CDR3	0004.pdb	2.54629	60	2281.17	50.4888	2230.68
diffab	7b3o.pdb	L_CDR3	0013.pdb	2.75128	60	2317.32	50.4888	2266.83
diffab	7b3o.pdb	L_CDR3	0015.pdb	3.01912	40	964.245	50.4888	913.756
diffab	7b3o.pdb	L_CDR3	0049.pdb	3.14229	50	2294.13	50.6087	2243.52
diffab	7b3o.pdb	L_CDR3	0055.pdb	2.90564	50	2154.26	50.6087	2103.65
diffab	7b3o.pdb	L_CDR3	0038.pdb	2.62583	30	1385.36	49.8455	1335.51
diffab	7b3o.pdb	L_CDR3	0018.pdb	2.71699	30	3761.47	50.4888	3710.98
diffab	7b3o.pdb	L_CDR3	0032.pdb	3.39723	36.3636	1662.64	50.6087	1612.03
diffab	7b3o.pdb	H_CDR1	0001.pdb	1.09643	57.1429	704.557	50.4888	654.069
diffab	7b3o.pdb	H_CDR1	0026.pdb	1.01339	57.1429	1122.89	50.6087	1072.28
diffab	7b3o.pdb	H_CDR1	0088.pdb	0.906297	57.1429	1192.86	50.6087	1142.25
diffab	7b3o.pdb	H_CDR1	0036.pdb	0.874931	57.1429	879.67	50.4888	829.181
diffab	7b3o.pdb	H_CDR1	0024.pdb	1.11742	57.1429	673.355	50.6087	622.747
diffab	7b3o.pdb	H_CDR1	0060.pdb	0.803429	57.1429	1089.68	50.4888	1039.19
diffab	7b3o.pdb	H_CDR1	0057.pdb	1.15383	42.8571	826.134	50.5189	775.615
diffab	7b3o.pdb	H_CDR1	0048.pdb	0.814344	71.4286	75.3628	50.4888	24.874
diffab	7b3o.pdb	H_CDR1	0041.pdb	0.957879	42.8571	959.688	50.6087	909.08
diffab	7b3o.pdb	H_CDR1	0044.pdb	0.841088	28.5714	588.77	50.4888	538.281
diffab	7b3o.pdb	H_CDR1	0083.pdb	1.22508	57.1429	1150.57	50.6087	1099.96
diffab	7b3o.pdb	H_CDR1	0067.pdb	0.937741	71.4286	117.17	50.6087	66.5617
diffab	7b3o.pdb	H_CDR1	0045.pdb	1.31774	42.8571	1141.4	50.6087	1090.79
diffab	7b3o.pdb	H_CDR1	0050.pdb	1.22656	57.1429	1218.99	50.6087	1168.38
diffab	7b3o.pdb	H_CDR1	0030.pdb	1.00188	57.1429	1105.9	48.97	1056.93
diffab	7b3o.pdb	H_CDR1	0078.pdb	1.26588	57.1429	1345.19	50.6087	1294.58
diffab	7b3o.pdb	H_CDR1	0002.pdb	1.03501	42.8571	1034.9	50.4888	984.41
diffab	7b3o.pdb	H_CDR1	0031.pdb	1.16529	28.5714	2458.15	50.6087	2407.54
diffab	7b3o.pdb	H_CDR1	0056.pdb	1.12085	71.4286	1467.94	50.6087	1417.33
diffab	7b3o.pdb	H_CDR1	0042.pdb	1.28789	42.8571	1003.72	50.6087	953.108
diffab	7b3o.pdb	H_CDR1	0027.pdb	1.09057	57.1429	443.343	50.6087	392.734
diffab	7b3o.pdb	H_CDR1	0066.pdb	0.957647	85.7143	941.5	50.6087	890.891
diffab	7b3o.pdb	H_CDR1	0009.pdb	1.19944	57.1429	1184.37	50.4888	1133.88
diffab	7b3o.pdb	H_CDR1	0065.pdb	0.940413	28.5714	664.711	50.4888	614.222
diffab	7b3o.pdb	H_CDR1	0093.pdb	1.26433	71.4286	1433.16	50.4888	1382.67
diffab	7b3o.pdb	H_CDR1	0069.pdb	0.851476	57.1429	1178.41	50.6087	1127.8
diffab	7b3o.pdb	H_CDR1	0014.pdb	1.42197	42.8571	987.542	50.6087	936.934
diffab	7b3o.pdb	H_CDR1	0054.pdb	0.800822	57.1429	950.988	50.4888	900.5
diffab	7b3o.pdb	H_CDR1	0000.pdb	1.09893	57.1429	876.108	50.6087	825.499
diffab	7b3o.pdb	H_CDR1	0037.pdb	0.91617	42.8571	1394.87	49.7721	1345.1
diffab	7b3o.pdb	H_CDR1	0010.pdb	0.857871	42.8571	1125.51	50.6087	1074.9
diffab	7b3o.pdb	H_CDR1	0082.pdb	0.940557	42.8571	205.739	50.4888	155.25
diffab	7b3o.pdb	H_CDR1	0086.pdb	1.10329	71.4286	85.3865	50.4888	34.8977
diffab	7b3o.pdb	H_CDR1	0068.pdb	1.24482	42.8571	860.154	50.4888	809.665
diffab	7b3o.pdb	H_CDR1	0077.pdb	0.672353	57.1429	902.83	50.5189	852.311
diffab	7b3o.pdb	H_CDR1	0080.pdb	1.27275	57.1429	838.308	50.6087	787.699
diffab	7b3o.pdb	H_CDR1	0087.pdb	1.12795	57.1429	1115.17	50.4888	1064.68
diffab	7b3o.pdb	H_CDR1	0081.pdb	1.20788	57.1429	1174.83	50.4888	1124.34
diffab	7b3o.pdb	H_CDR1	0092.pdb	1.29122	57.1429	1576.14	50.4888	1525.65
diffab	7b3o.pdb	H_CDR1	0019.pdb	1.25096	42.8571	1247.31	50.6087	1196.7
diffab	7b3o.pdb	H_CDR1	0007.pdb	0.826899	42.8571	995.03	50.6087	944.421
diffab	7b3o.pdb	H_CDR1	0003.pdb	0.870886	42.8571	452.668	50.4888	402.179
diffab	7b3o.pdb	H_CDR1	0064.pdb	1.04589	42.8571	1329.58	50.6087	1278.97
diffab	7b3o.pdb	H_CDR1	0058.pdb	0.558808	42.8571	1406.92	50.6087	1356.31
diffab	7b3o.pdb	H_CDR1	0011.pdb	1.21155	57.1429	1110.5	50.6087	1059.89
diffab	7b3o.pdb	H_CDR1	0090.pdb	1.14898	57.1429	1123.36	50.4888	1072.87
diffab	7b3o.pdb	H_CDR1	0070.pdb	1.32578	57.1429	1322.58	50.6087	1271.97
diffab	7b3o.pdb	H_CDR1	0094.pdb	1.04749	42.8571	877.38	50.6087	826.771
diffab	7b3o.pdb	H_CDR1	0006.pdb	0.992869	42.8571	778.717	50.4888	728.228
diffab	7b3o.pdb	H_CDR1	0089.pdb	1.12299	57.1429	986.551	50.4888	936.062
diffab	7b3o.pdb	H_CDR1	0035.pdb	1.23094	57.1429	1566.01	50.4888	1515.52
diffab	7b3o.pdb	H_CDR1	0020.pdb	1.14169	57.1429	943.019	50.6087	892.41
diffab	7b3o.pdb	H_CDR1	0098.pdb	0.475361	57.1429	983.734	50.6087	933.125
diffab	7b3o.pdb	H_CDR1	0046.pdb	0.994905	57.1429	1660.25	50.6087	1609.64
diffab	7b3o.pdb	H_CDR1	0053.pdb	0.823438	57.1429	1290.58	49.09	1241.49
diffab	7b3o.pdb	H_CDR1	0097.pdb	1.23498	57.1429	1151.98	50.6087	1101.37
diffab	7b3o.pdb	H_CDR1	0043.pdb	1.09749	71.4286	1190.97	50.5189	1140.45
diffab	7b3o.pdb	H_CDR1	0059.pdb	1.36568	57.1429	820.956	49.7721	771.184
diffab	7b3o.pdb	H_CDR1	0022.pdb	1.07325	42.8571	868.081	50.6087	817.473
diffab	7b3o.pdb	H_CDR1	0052.pdb	0.94381	57.1429	1112.06	50.4888	1061.57
diffab	7b3o.pdb	H_CDR1	0096.pdb	1.1662	71.4286	1133.44	50.4888	1082.95
diffab	7b3o.pdb	H_CDR1	0017.pdb	1.24363	57.1429	1308.92	50.6087	1258.32
diffab	7b3o.pdb	H_CDR1	0075.pdb	1.01344	28.5714	673.084	50.6087	622.476
diffab	7b3o.pdb	H_CDR1	0076.pdb	0.921551	57.1429	1011.74	50.5189	961.22
diffab	7b3o.pdb	H_CDR1	0085.pdb	1.07444	57.1429	499.679	48.97	450.709
diffab	7b3o.pdb	H_CDR1	0071.pdb	1.05458	57.1429	1118.56	50.4888	1068.07
diffab	7b3o.pdb	H_CDR1	0016.pdb	0.812438	57.1429	1381.71	50.6087	1331.1
diffab	7b3o.pdb	H_CDR1	0021.pdb	1.05337	57.1429	670.948	50.4888	620.46
diffab	7b3o.pdb	H_CDR1	0051.pdb	0.709708	57.1429	659.72	50.4888	609.231
diffab	7b3o.pdb	H_CDR1	0040.pdb	1.05244	57.1429	422.38	49.7721	372.608
diffab	7b3o.pdb	H_CDR1	0023.pdb	1.24456	71.4286	354.426	50.5189	303.907
diffab	7b3o.pdb	H_CDR1	0074.pdb	1.55099	42.8571	1399.68	49.0001	1350.68
diffab	7b3o.pdb	H_CDR1	0028.pdb	1.27773	42.8571	1378.57	50.4888	1328.08
diffab	7b3o.pdb	H_CDR1	0025.pdb	0.880838	57.1429	700.187	50.4888	649.698
diffab	7b3o.pdb	H_CDR1	0091.pdb	1.23011	28.5714	776.098	50.4888	725.609
diffab	7b3o.pdb	H_CDR1	0084.pdb	1.47059	57.1429	959.025	50.6087	908.416
diffab	7b3o.pdb	H_CDR1	0034.pdb	0.924606	42.8571	967.28	50.6087	916.671
diffab	7b3o.pdb	H_CDR1	0047.pdb	1.35491	42.8571	1368.73	50.4888	1318.24
diffab	7b3o.pdb	H_CDR1	0095.pdb	0.736213	57.1429	613.228	50.4888	562.739
diffab	7b3o.pdb	H_CDR1	0033.pdb	0.816935	57.1429	768.808	50.6087	718.199
diffab	7b3o.pdb	H_CDR1	0039.pdb	1.0434	57.1429	1080.24	50.6087	1029.63
diffab	7b3o.pdb	H_CDR1	0012.pdb	1.15014	57.1429	2192.29	50.4888	2141.8
diffab	7b3o.pdb	H_CDR1	0063.pdb	0.876078	57.1429	934.57	49.8455	884.725
diffab	7b3o.pdb	H_CDR1	0062.pdb	1.28994	42.8571	657.733	50.6087	607.125
diffab	7b3o.pdb	H_CDR1	0073.pdb	0.749608	42.8571	1214.05	50.4888	1163.56
diffab	7b3o.pdb	H_CDR1	0008.pdb	0.951148	57.1429	940.916	50.6087	890.307
diffab	7b3o.pdb	H_CDR1	0005.pdb	1.06937	57.1429	995.328	50.5189	944.809
diffab	7b3o.pdb	H_CDR1	0072.pdb	0.988705	57.1429	546.818	50.4888	496.33
diffab	7b3o.pdb	H_CDR1	0029.pdb	1.06221	57.1429	1080.62	50.5189	1030.1
diffab	7b3o.pdb	H_CDR1	0061.pdb	0.937054	42.8571	1301.09	50.4888	1250.6
diffab	7b3o.pdb	H_CDR1	0099.pdb	1.10701	57.1429	1514	48.97	1465.03
diffab	7b3o.pdb	H_CDR1	0079.pdb	1.06438	57.1429	1150.85	50.6087	1100.24
diffab	7b3o.pdb	H_CDR1	0004.pdb	1.10429	57.1429	1314.21	50.4888	1263.72
diffab	7b3o.pdb	H_CDR1	0013.pdb	0.924006	57.1429	700.338	50.6087	649.729
diffab	7b3o.pdb	H_CDR1	0015.pdb	0.989138	71.4286	1500.85	50.6087	1450.24
diffab	7b3o.pdb	H_CDR1	0049.pdb	0.982138	57.1429	781.675	50.4888	731.186
diffab	7b3o.pdb	H_CDR1	0055.pdb	0.923793	57.1429	843.165	50.5189	792.646
diffab	7b3o.pdb	H_CDR1	0038.pdb	1.30762	57.1429	1002.83	50.4888	952.345
diffab	7b3o.pdb	H_CDR1	0018.pdb	0.593317	57.1429	976.598	49.7721	926.826
diffab	7b3o.pdb	H_CDR1	0032.pdb	1.17958	57.1429	1298.8	50.4888	1248.31
diffab	7b3o.pdb	L_CDR1	0001.pdb	0.51732	63.6364	70.3986	49.09	21.3087
diffab	7b3o.pdb	L_CDR1	0026.pdb	0.500072	81.8182	87.2981	50.4888	36.8094
diffab	7b3o.pdb	L_CDR1	0088.pdb	0.77057	81.8182	110.417	50.4888	59.9278
diffab	7b3o.pdb	L_CDR1	0036.pdb	0.569423	90.9091	73.8319	50.6087	23.2232
diffab	7b3o.pdb	L_CDR1	0024.pdb	0.480279	72.7273	76.0476	50.4888	25.5589
diffab	7b3o.pdb	L_CDR1	0060.pdb	0.690081	81.8182	83.6816	50.4888	33.1929
diffab	7b3o.pdb	L_CDR1	0057.pdb	0.514085	63.6364	103.41	50.4888	52.9209
diffab	7b3o.pdb	L_CDR1	0048.pdb	0.545383	81.8182	129.432	50.6087	78.8236
diffab	7b3o.pdb	L_CDR1	0041.pdb	0.499932	72.7273	188.087	50.6087	137.478
diffab	7b3o.pdb	L_CDR1	0044.pdb	0.733759	63.6364	127.727	48.97	78.7571
diffab	7b3o.pdb	L_CDR1	0083.pdb	0.622411	90.9091	154.763	50.6087	104.154
diffab	7b3o.pdb	L_CDR1	0067.pdb	0.472017	81.8182	184.566	50.4888	134.077
diffab	7b3o.pdb	L_CDR1	0045.pdb	0.466407	90.9091	182.666	50.6087	132.057
diffab	7b3o.pdb	L_CDR1	0050.pdb	0.510093	72.7273	192.508	50.4888	142.019
diffab	7b3o.pdb	L_CDR1	0030.pdb	0.527201	81.8182	114.88	50.5189	64.3613
diffab	7b3o.pdb	L_CDR1	0078.pdb	0.632254	63.6364	194.538	50.6087	143.929
diffab	7b3o.pdb	L_CDR1	0002.pdb	0.7501	81.8182	240.905	50.6087	190.296
diffab	7b3o.pdb	L_CDR1	0031.pdb	0.55345	72.7273	106.518	50.4888	56.0289
diffab	7b3o.pdb	L_CDR1	0042.pdb	0.557025	63.6364	115.805	49.09	66.715
diffab	7b3o.pdb	L_CDR1	0056.pdb	0.513891	63.6364	490.561	50.4888	440.072
diffab	7b3o.pdb	L_CDR1	0027.pdb	0.895044	63.6364	1188.16	50.6087	1137.56
diffab	7b3o.pdb	L_CDR1	0009.pdb	0.45437	90.9091	70.928	50.6087	20.3193
diffab	7b3o.pdb	L_CDR1	0066.pdb	0.529725	90.9091	76.4428	50.4888	25.954
diffab	7b3o.pdb	L_CDR1	0065.pdb	0.716513	90.9091	1204.57	50.6087	1153.96
diffab	7b3o.pdb	L_CDR1	0093.pdb	0.582755	72.7273	78.7582	50.6087	28.1495
diffab	7b3o.pdb	L_CDR1	0069.pdb	0.970079	72.7273	150.374	50.4888	99.8853
diffab	7b3o.pdb	L_CDR1	0014.pdb	0.617619	81.8182	94.7231	50.4888	44.2344
diffab	7b3o.pdb	L_CDR1	0054.pdb	0.428913	72.7273	253.811	50.4888	203.323
diffab	7b3o.pdb	L_CDR1	0000.pdb	0.557704	72.7273	113.883	48.97	64.9131
diffab	7b3o.pdb	L_CDR1	0037.pdb	0.632196	72.7273	158.08	50.6087	107.471
diffab	7b3o.pdb	L_CDR1	0082.pdb	0.857635	54.5455	334.712	50.4888	284.223
diffab	7b3o.pdb	L_CDR1	0010.pdb	0.512766	63.6364	77.6609	50.6087	27.0521
diffab	7b3o.pdb	L_CDR1	0086.pdb	0.447311	81.8182	117.463	50.6087	66.8545
diffab	7b3o.pdb	L_CDR1	0068.pdb	0.745672	90.9091	128.362	50.6087	77.7533
diffab	7b3o.pdb	L_CDR1	0077.pdb	0.768606	81.8182	116.282	50.6087	65.6734
diffab	7b3o.pdb	L_CDR1	0080.pdb	0.775299	81.8182	104.461	50.5189	53.9424
diffab	7b3o.pdb	L_CDR1	0087.pdb	0.754837	72.7273	626.051	50.6087	575.442
diffab	7b3o.pdb	L_CDR1	0081.pdb	0.715367	81.8182	75.4327	50.4888	24.944
diffab	7b3o.pdb	L_CDR1	0092.pdb	0.792395	63.6364	136.515	50.4888	86.0266
diffab	7b3o.pdb	L_CDR1	0019.pdb	0.595906	72.7273	57.6634	50.6087	7.05469
diffab	7b3o.pdb	L_CDR1	0007.pdb	0.72284	90.9091	96.9682	50.4888	46.4795
diffab	7b3o.pdb	L_CDR1	0003.pdb	0.636614	63.6364	86.1574	50.6087	35.5487
diffab	7b3o.pdb	L_CDR1	0064.pdb	0.5593	63.6364	61.2344	50.6087	10.6257
diffab	7b3o.pdb	L_CDR1	0058.pdb	0.826235	72.7273	110.037	50.6087	59.4287
diffab	7b3o.pdb	L_CDR1	0011.pdb	0.575688	63.6364	81.6395	50.4888	31.1508
diffab	7b3o.pdb	L_CDR1	0090.pdb	0.677509	81.8182	57.1325	50.4888	6.6438
diffab	7b3o.pdb	L_CDR1	0070.pdb	0.47985	72.7273	118.35	50.6087	67.7416
diffab	7b3o.pdb	L_CDR1	0006.pdb	0.806744	90.9091	200.142	50.6087	149.533
diffab	7b3o.pdb	L_CDR1	0094.pdb	0.460875	90.9091	94.274	50.4888	43.7852
diffab	7b3o.pdb	L_CDR1	0089.pdb	0.473435	63.6364	1093.51	50.5189	1042.99
diffab	7b3o.pdb	L_CDR1	0035.pdb	0.883338	72.7273	162.299	50.4888	111.811
diffab	7b3o.pdb	L_CDR1	0020.pdb	0.47953	72.7273	70.5876	50.6087	19.9789
diffab	7b3o.pdb	L_CDR1	0098.pdb	0.861773	90.9091	86.4709	50.4888	35.9822
diffab	7b3o.pdb	L_CDR1	0046.pdb	0.439857	63.6364	1220.66	50.6087	1170.05
diffab	7b3o.pdb	L_CDR1	0053.pdb	0.411588	54.5455	62.7708	50.6087	12.162
diffab	7b3o.pdb	L_CDR1	0097.pdb	0.554274	81.8182	53.9778	50.6087	3.36907
diffab	7b3o.pdb	L_CDR1	0043.pdb	0.702084	81.8182	47.1333	50.6087	-3.47544
diffab	7b3o.pdb	L_CDR1	0059.pdb	0.47108	81.8182	200.37	50.4888	149.882
diffab	7b3o.pdb	L_CDR1	0022.pdb	0.448653	90.9091	100.307	50.4888	49.8184
diffab	7b3o.pdb	L_CDR1	0052.pdb	0.713856	63.6364	66.6958	50.4888	16.207
diffab	7b3o.pdb	L_CDR1	0096.pdb	0.555429	63.6364	92.9917	50.6087	42.383
diffab	7b3o.pdb	L_CDR1	0017.pdb	0.551218	72.7273	111.958	50.4888	61.469
diffab	7b3o.pdb	L_CDR1	0075.pdb	0.531894	72.7273	62.4552	50.6087	11.8465
diffab	7b3o.pdb	L_CDR1	0076.pdb	0.804034	72.7273	124.437	50.6087	73.828
diffab	7b3o.pdb	L_CDR1	0071.pdb	0.513728	81.8182	158.421	50.4888	107.932
diffab	7b3o.pdb	L_CDR1	0085.pdb	0.412622	81.8182	93.0193	50.6087	42.4106
diffab	7b3o.pdb	L_CDR1	0016.pdb	0.920073	63.6364	110.557	50.4888	60.0678
diffab	7b3o.pdb	L_CDR1	0021.pdb	0.823846	90.9091	106.427	50.4888	55.9379
diffab	7b3o.pdb	L_CDR1	0051.pdb	0.761192	54.5455	75.5807	50.4888	25.0919
diffab	7b3o.pdb	L_CDR1	0040.pdb	0.738794	90.9091	72.2359	50.6087	21.6272
diffab	7b3o.pdb	L_CDR1	0023.pdb	0.550351	81.8182	85.7501	50.6087	35.1414
diffab	7b3o.pdb	L_CDR1	0074.pdb	0.46281	81.8182	190.694	50.6087	140.085
diffab	7b3o.pdb	L_CDR1	0028.pdb	0.503626	81.8182	118.458	50.6087	67.8497
diffab	7b3o.pdb	L_CDR1	0025.pdb	0.610919	63.6364	203.106	50.4888	152.617
diffab	7b3o.pdb	L_CDR1	0091.pdb	0.725332	72.7273	163.807	50.6087	113.199
diffab	7b3o.pdb	L_CDR1	0084.pdb	0.56205	72.7273	168.142	50.4888	117.653
diffab	7b3o.pdb	L_CDR1	0034.pdb	0.494399	63.6364	96.3737	50.5189	45.8549
diffab	7b3o.pdb	L_CDR1	0047.pdb	0.650672	90.9091	84.0608	50.4888	33.572
diffab	7b3o.pdb	L_CDR1	0095.pdb	0.699724	81.8182	84.9789	50.6087	34.3701
diffab	7b3o.pdb	L_CDR1	0033.pdb	0.547578	90.9091	70.7079	50.6087	20.0991
diffab	7b3o.pdb	L_CDR1	0012.pdb	0.584608	81.8182	89.4819	50.4888	38.9932
diffab	7b3o.pdb	L_CDR1	0039.pdb	0.660053	72.7273	71.6573	50.6087	21.0486
diffab	7b3o.pdb	L_CDR1	0063.pdb	0.60927	90.9091	53.9995	50.6087	3.39077
diffab	7b3o.pdb	L_CDR1	0062.pdb	0.713666	72.7273	60.3766	50.4888	9.88787
diffab	7b3o.pdb	L_CDR1	0073.pdb	0.62913	54.5455	340.886	50.6087	290.277
diffab	7b3o.pdb	L_CDR1	0008.pdb	0.486829	72.7273	205.539	50.4888	155.05
diffab	7b3o.pdb	L_CDR1	0005.pdb	0.566042	81.8182	175.595	50.4888	125.106
diffab	7b3o.pdb	L_CDR1	0072.pdb	0.471831	81.8182	106.006	50.4888	55.5169
diffab	7b3o.pdb	L_CDR1	0029.pdb	0.688257	90.9091	109.683	50.6087	59.0743
diffab	7b3o.pdb	L_CDR1	0061.pdb	0.727036	63.6364	451.417	50.4888	400.928
diffab	7b3o.pdb	L_CDR1	0099.pdb	0.548823	72.7273	142.446	50.6087	91.8375
diffab	7b3o.pdb	L_CDR1	0079.pdb	0.45119	54.5455	108.089	50.4888	57.6001
diffab	7b3o.pdb	L_CDR1	0004.pdb	0.464774	90.9091	49.6641	50.4888	-0.824627
diffab	7b3o.pdb	L_CDR1	0013.pdb	0.587988	90.9091	866.296	50.5189	815.777
diffab	7b3o.pdb	L_CDR1	0015.pdb	0.866265	63.6364	339.35	49.7721	289.578
diffab	7b3o.pdb	L_CDR1	0049.pdb	0.692977	63.6364	105.722	50.6087	55.1132
diffab	7b3o.pdb	L_CDR1	0055.pdb	0.596719	81.8182	128.31	50.4888	77.8209
diffab	7b3o.pdb	L_CDR1	0038.pdb	0.60853	54.5455	377.869	50.6087	327.26
diffab	7b3o.pdb	L_CDR1	0018.pdb	0.63404	72.7273	292.717	50.6087	242.109
diffab	7b3o.pdb	L_CDR1	0032.pdb	0.626027	63.6364	54.9804	50.6087	4.37165
diffab	7b3o.pdb	H_CDR2	0001.pdb	0.283652	80	41.9129	50.6087	-8.69579
diffab	7b3o.pdb	H_CDR2	0026.pdb	0.933755	80	46.1369	50.4888	-4.35188
diffab	7b3o.pdb	H_CDR2	0088.pdb	0.783309	80	72.927	50.6087	22.3182
diffab	7b3o.pdb	H_CDR2	0036.pdb	0.418079	80	46.0607	50.5189	-4.45818
diffab	7b3o.pdb	H_CDR2	0060.pdb	0.474004	80	45.2284	50.6087	-5.38036
diffab	7b3o.pdb	H_CDR2	0024.pdb	0.690095	100	67.2334	49.09	18.1435
diffab	7b3o.pdb	H_CDR2	0057.pdb	0.434793	60	56.3028	50.6087	5.69406
diffab	7b3o.pdb	H_CDR2	0048.pdb	0.63276	80	44.4284	50.4888	-6.06038
diffab	7b3o.pdb	H_CDR2	0041.pdb	0.671165	100	44.523	50.4888	-5.96573
diffab	7b3o.pdb	H_CDR2	0044.pdb	0.449562	60	610.131	49.09	561.041
diffab	7b3o.pdb	H_CDR2	0083.pdb	0.954669	80	44.7898	50.6087	-5.8189
diffab	7b3o.pdb	H_CDR2	0067.pdb	0.64955	80	42.21	50.6087	-8.39873
diffab	7b3o.pdb	H_CDR2	0045.pdb	0.517736	80	47.0094	50.4888	-3.47931
diffab	7b3o.pdb	H_CDR2	0050.pdb	0.72296	100	45.8513	50.6087	-4.75743
diffab	7b3o.pdb	H_CDR2	0030.pdb	0.985568	80	47.5852	50.4888	-2.90353
diffab	7b3o.pdb	H_CDR2	0078.pdb	0.518235	80	46.834	50.6087	-3.77471
diffab	7b3o.pdb	H_CDR2	0002.pdb	0.309501	80	48.2134	50.6087	-2.39532
diffab	7b3o.pdb	H_CDR2	0031.pdb	0.586236	60	514.162	50.4888	463.673
diffab	7b3o.pdb	H_CDR2	0056.pdb	0.385718	80	45.8698	50.6087	-4.73891
diffab	7b3o.pdb	H_CDR2	0042.pdb	0.552372	100	58.8677	50.6087	8.25897
diffab	7b3o.pdb	H_CDR2	0027.pdb	0.769066	80	44.6563	50.6087	-5.9524
diffab	7b3o.pdb	H_CDR2	0009.pdb	0.80294	80	45.2893	50.6087	-5.3194
diffab	7b3o.pdb	H_CDR2	0066.pdb	0.51122	100	100.474	50.6087	49.8657
diffab	7b3o.pdb	H_CDR2	0065.pdb	0.520195	60	88.9286	50.4888	38.4398
diffab	7b3o.pdb	H_CDR2	0093.pdb	0.355674	60	106.949	50.6087	56.3403
diffab	7b3o.pdb	H_CDR2	0069.pdb	0.311096	100	44.9071	50.6087	-5.7016
diffab	7b3o.pdb	H_CDR2	0014.pdb	0.260475	80	46.9094	50.4888	-3.57932
diffab	7b3o.pdb	H_CDR2	0054.pdb	0.465755	80	45.2455	50.6087	-5.36326
diffab	7b3o.pdb	H_CDR2	0000.pdb	0.64786	80	45.9686	50.4888	-4.52018
diffab	7b3o.pdb	H_CDR2	0037.pdb	0.326812	100	63.0862	50.4888	12.5974
diffab	7b3o.pdb	H_CDR2	0082.pdb	0.325274	60	113.523	50.5189	63.0043
diffab	7b3o.pdb	H_CDR2	0010.pdb	1.15092	100	69.3546	50.6087	18.7458
diffab	7b3o.pdb	H_CDR2	0086.pdb	0.773852	80	77.4371	50.4888	26.9484
diffab	7b3o.pdb	H_CDR2	0068.pdb	0.581724	80	98.8973	50.4888	48.4085
diffab	7b3o.pdb	H_CDR2	0077.pdb	0.924447	60	72.952	50.4888	22.4632
diffab	7b3o.pdb	H_CDR2	0080.pdb	0.648391	80	44.9963	50.5189	-5.52253
diffab	7b3o.pdb	H_CDR2	0087.pdb	0.804247	33.3333	848.792	50.4888	798.303
diffab	7b3o.pdb	H_CDR2	0081.pdb	0.735775	60	63.679	49.09	14.5891
diffab	7b3o.pdb	H_CDR2	0092.pdb	0.476295	80	42.9267	50.5189	-7.59219
diffab	7b3o.pdb	H_CDR2	0019.pdb	0.6343	80	208.258	50.5189	157.739
diffab	7b3o.pdb	H_CDR2	0007.pdb	0.573451	80	45.7055	50.4888	-4.78323
diffab	7b3o.pdb	H_CDR2	0003.pdb	0.65049	100	74.9223	50.6087	24.3136
diffab	7b3o.pdb	H_CDR2	0064.pdb	1.32762	60	169.972	50.6087	119.363
diffab	7b3o.pdb	H_CDR2	0011.pdb	0.618924	80	46.6366	50.4888	-3.85216
diffab	7b3o.pdb	H_CDR2	0058.pdb	0.608657	60	337.949	50.6087	287.34
diffab	7b3o.pdb	H_CDR2	0090.pdb	0.485072	100	51.5439	50.4888	1.05512
diffab	7b3o.pdb	H_CDR2	0070.pdb	0.555914	100	54.6795	50.6087	4.07073
diffab	7b3o.pdb	H_CDR2	0094.pdb	0.699775	100	57.5194	50.4888	7.03069
diffab	7b3o.pdb	H_CDR2	0006.pdb	0.553404	100	54.8867	50.4888	4.39796
diffab	7b3o.pdb	H_CDR2	0089.pdb	1.20774	100	43.9339	50.6087	-6.67481
diffab	7b3o.pdb	H_CDR2	0035.pdb	0.462556	80	45.8706	50.5189	-4.64829
diffab	7b3o.pdb	H_CDR2	0020.pdb	0.484041	80	45.4939	48.97	-3.47614
diffab	7b3o.pdb	H_CDR2	0046.pdb	0.6832	60	44.646	50.6087	-5.96277
diffab	7b3o.pdb	H_CDR2	0098.pdb	0.707505	80	42.6101	50.6087	-7.99864
diffab	7b3o.pdb	H_CDR2	0097.pdb	0.390952	80	43.5301	50.4888	-6.95866
diffab	7b3o.pdb	H_CDR2	0053.pdb	0.427607	60	348.58	50.5189	298.061
diffab	7b3o.pdb	H_CDR2	0059.pdb	0.714854	80	47.7591	50.4888	-2.72966
diffab	7b3o.pdb	H_CDR2	0043.pdb	0.759916	60	71.0558	50.6087	20.4471
diffab	7b3o.pdb	H_CDR2	0022.pdb	0.653404	100	84.9972	50.4888	34.5085
diffab	7b3o.pdb	H_CDR2	0052.pdb	0.635034	80	45.0004	50.4888	-5.48836
diffab	7b3o.pdb	H_CDR2	0096.pdb	0.636487	100	48.2396	50.6087	-2.36908
diffab	7b3o.pdb	H_CDR2	0017.pdb	0.41773	80	88.2179	50.6087	37.6092
diffab	7b3o.pdb	H_CDR2	0075.pdb	0.733297	80	95.0117	50.4888	44.5229
diffab	7b3o.pdb	H_CDR2	0076.pdb	0.610747	80	46.0836	50.6087	-4.52516
diffab	7b3o.pdb	H_CDR2	0071.pdb	0.55992	80	42.5265	50.6087	-8.0822
diffab	7b3o.pdb	H_CDR2	0085.pdb	0.590445	80	46.183	50.5189	-4.33582
diffab	7b3o.pdb	H_CDR2	0016.pdb	0.855977	100	44.9662	50.4888	-5.52256
diffab	7b3o.pdb	H_CDR2	0021.pdb	0.610323	80	49.4645	50.4888	-1.02423
diffab	7b3o.pdb	H_CDR2	0051.pdb	0.431741	80	48.9965	50.4888	-1.49228
diffab	7b3o.pdb	H_CDR2	0040.pdb	0.67689	80	44.3394	50.4888	-6.14936
diffab	7b3o.pdb	H_CDR2	0023.pdb	0.829884	80	424.708	50.4888	374.22
diffab	7b3o.pdb	H_CDR2	0074.pdb	0.62335	80	94.9652	50.5189	44.4463
diffab	7b3o.pdb	H_CDR2	0028.pdb	0.703221	100	50.4877	50.4888	-0.001022
diffab	7b3o.pdb	H_CDR2	0025.pdb	0.267371	60	972.221	50.6087	921.612
diffab	7b3o.pdb	H_CDR2	0091.pdb	0.626623	60	47.9796	50.4888	-2.50915
diffab	7b3o.pdb	H_CDR2	0084.pdb	0.720222	80	43.497	50.4888	-6.99177
diffab	7b3o.pdb	H_CDR2	0034.pdb	0.390412	100	59.9893	50.4888	9.50057
diffab	7b3o.pdb	H_CDR2	0047.pdb	0.589154	60	268.789	50.5189	218.27
diffab	7b3o.pdb	H_CDR2	0033.pdb	0.744495	60	64.0971	50.4888	13.6084
diffab	7b3o.pdb	H_CDR2	0095.pdb	0.572306	100	51.8438	50.4888	1.35507
diffab	7b3o.pdb	H_CDR2	0039.pdb	0.704022	80	43.9332	50.4888	-6.55555
diffab	7b3o.pdb	H_CDR2	0063.pdb	0.865798	80	45.8671	48.97	-3.10296
diffab	7b3o.pdb	H_CDR2	0012.pdb	0.663594	80	44.0826	50.6087	-6.52608
diffab	7b3o.pdb	H_CDR2	0062.pdb	1.28861	80	55.7096	50.6087	5.10085
diffab	7b3o.pdb	H_CDR2	0073.pdb	0.501855	60	82.7853	50.6087	32.1766
diffab	7b3o.pdb	H_CDR2	0008.pdb	0.495346	80	58.7715	50.4888	8.28272
diffab	7b3o.pdb	H_CDR2	0005.pdb	0.55986	80	43.3202	50.6087	-7.28851
diffab	7b3o.pdb	H_CDR2	0072.pdb	0.64302	80	46.1937	50.4888	-4.29501
diffab	7b3o.pdb	H_CDR2	0029.pdb	0.652409	100	42.6812	50.6087	-7.92752
diffab	7b3o.pdb	H_CDR2	0061.pdb	0.28163	100	40.9509	50.6087	-9.65784
diffab	7b3o.pdb	H_CDR2	0099.pdb	0.592166	60	51.0942	50.4888	0.60545
diffab	7b3o.pdb	H_CDR2	0079.pdb	0.472062	80	48.5452	50.5189	-1.97365
diffab	7b3o.pdb	H_CDR2	0004.pdb	0.452024	100	46.2013	50.6087	-4.40739
diffab	7b3o.pdb	H_CDR2	0013.pdb	0.799336	80	46.4385	50.6087	-4.17019
diffab	7b3o.pdb	H_CDR2	0015.pdb	0.732428	80	46.8509	50.4888	-3.63788
diffab	7b3o.pdb	H_CDR2	0049.pdb	0.310461	80	99.0019	50.6087	48.3931
diffab	7b3o.pdb	H_CDR2	0055.pdb	0.654553	60	55.0881	50.4888	4.59933
diffab	7b3o.pdb	H_CDR2	0038.pdb	0.540841	33.3333	417.968	50.4888	367.479
diffab	7b3o.pdb	H_CDR2	0018.pdb	0.688701	80	56.1951	50.4888	5.70636
diffab	7b3o.pdb	H_CDR2	0032.pdb	0.683515	60	126.186	50.4888	75.6976
AlphaPanda	7b3o.pdb	L_CDR1	0002.pdb	1.358	72.7273	163.253	50.4888	112.764
AlphaPanda	7b3o.pdb	L_CDR1	0000.pdb	1.46122	54.5455	200.991	50.4888	150.503
AlphaPanda	7b3o.pdb	L_CDR1	0004.pdb	1.16345	81.8182	1181.1	49.8455	1131.26
AlphaPanda	7b3o.pdb	L_CDR1	0003.pdb	1.23454	72.7273	126.82	50.4888	76.3317
AlphaPanda	7b3o.pdb	L_CDR1	0001.pdb	1.09706	63.6364	418.35	50.6087	367.742
AlphaPanda	7b3o.pdb	L_CDR1	0006.pdb	1.18741	72.7273	174.235	50.4888	123.746
AlphaPanda	7b3o.pdb	L_CDR1	0005.pdb	0.833155	81.8182	328.471	50.4888	277.982
AlphaPanda	7b3o.pdb	L_CDR1	0008.pdb	1.50437	81.8182	990.521	50.5189	940.002
AlphaPanda	7b3o.pdb	L_CDR1	0007.pdb	1.30223	63.6364	735.996	50.6087	685.387
AlphaPanda	7b3o.pdb	L_CDR1	0009.pdb	1.22789	81.8182	586.983	50.4888	536.494
AlphaPanda	7b3o.pdb	L_CDR1	0010.pdb	1.23692	72.7273	497.208	50.4888	446.72
AlphaPanda	7b3o.pdb	L_CDR1	0011.pdb	1.39797	63.6364	508.02	50.6087	457.411
AlphaPanda	7b3o.pdb	L_CDR1	0012.pdb	0.975883	81.8182	282.335	50.6087	231.726
AlphaPanda	7b3o.pdb	L_CDR1	0013.pdb	1.20672	72.7273	870.154	50.4888	819.665
AlphaPanda	7b3o.pdb	L_CDR1	0014.pdb	1.31396	72.7273	366.435	48.2534	318.182
AlphaPanda	7b3o.pdb	L_CDR1	0015.pdb	1.21612	81.8182	629.201	50.6087	578.592
AlphaPanda	7b3o.pdb	L_CDR1	0016.pdb	1.26243	81.8182	1017.32	50.4888	966.828
AlphaPanda	7b3o.pdb	L_CDR1	0018.pdb	1.43224	63.6364	322.924	50.4888	272.436
AlphaPanda	7b3o.pdb	L_CDR1	0017.pdb	1.09517	72.7273	108.668	50.4888	58.1788
AlphaPanda	7b3o.pdb	L_CDR1	0019.pdb	1.11519	72.7273	805.557	50.6087	754.949
AlphaPanda	7b3o.pdb	L_CDR1	0020.pdb	1.49149	81.8182	686.272	49.09	637.182
AlphaPanda	7b3o.pdb	L_CDR1	0021.pdb	1.34089	63.6364	697.322	50.6087	646.714
AlphaPanda	7b3o.pdb	L_CDR1	0022.pdb	1.43961	63.6364	270.985	50.6087	220.377
AlphaPanda	7b3o.pdb	L_CDR1	0023.pdb	1.42788	72.7273	704.261	50.4888	653.773
AlphaPanda	7b3o.pdb	L_CDR1	0024.pdb	1.23093	54.5455	74.7346	50.4888	24.2459
AlphaPanda	7b3o.pdb	L_CDR1	0025.pdb	1.7469	81.8182	740.585	50.6087	689.977
AlphaPanda	7b3o.pdb	L_CDR1	0026.pdb	1.34043	81.8182	135.76	50.6087	85.1515
AlphaPanda	7b3o.pdb	L_CDR1	0027.pdb	1.2641	72.7273	1159.6	50.5189	1109.08
AlphaPanda	7b3o.pdb	L_CDR1	0029.pdb	1.53921	90.9091	550.686	50.6087	500.078
AlphaPanda	7b3o.pdb	L_CDR1	0028.pdb	1.16714	63.6364	280.173	50.4888	229.684
AlphaPanda	7b3o.pdb	L_CDR1	0030.pdb	1.68516	90.9091	218.915	50.6087	168.306
AlphaPanda	7b3o.pdb	L_CDR1	0031.pdb	1.55904	81.8182	726.916	50.4888	676.427
AlphaPanda	7b3o.pdb	L_CDR1	0032.pdb	1.51592	63.6364	165.365	50.6087	114.756
AlphaPanda	7b3o.pdb	L_CDR1	0033.pdb	1.29308	81.8182	426.769	50.5189	376.25
AlphaPanda	7b3o.pdb	L_CDR1	0034.pdb	1.18671	81.8182	412.799	50.6087	362.19
AlphaPanda	7b3o.pdb	L_CDR1	0036.pdb	1.28987	81.8182	373.257	49.09	324.167
AlphaPanda	7b3o.pdb	L_CDR1	0035.pdb	0.989438	90.9091	296.246	49.7721	246.474
AlphaPanda	7b3o.pdb	L_CDR1	0037.pdb	0.864114	72.7273	99.4757	49.7721	49.7036
AlphaPanda	7b3o.pdb	L_CDR1	0038.pdb	1.16174	90.9091	328.622	50.6087	278.013
AlphaPanda	7b3o.pdb	L_CDR1	0039.pdb	1.35344	72.7273	526.398	50.5189	475.879
AlphaPanda	7b3o.pdb	L_CDR1	0040.pdb	1.19785	72.7273	261.647	48.3267	213.321
AlphaPanda	7b3o.pdb	L_CDR1	0041.pdb	1.31116	72.7273	121.416	50.6087	70.8075
AlphaPanda	7b3o.pdb	L_CDR1	0042.pdb	1.14028	90.9091	314.376	50.6087	263.767
AlphaPanda	7b3o.pdb	L_CDR1	0043.pdb	1.45588	72.7273	1851.78	50.4888	1801.29
AlphaPanda	7b3o.pdb	L_CDR1	0044.pdb	1.21221	81.8182	365.32	50.6087	314.711
AlphaPanda	7b3o.pdb	L_CDR1	0045.pdb	1.39539	63.6364	395.002	50.6087	344.393
AlphaPanda	7b3o.pdb	L_CDR1	0046.pdb	1.51191	81.8182	311.312	50.6087	260.703
AlphaPanda	7b3o.pdb	L_CDR1	0047.pdb	1.37909	63.6364	198.836	50.4888	148.347
AlphaPanda	7b3o.pdb	L_CDR1	0048.pdb	1.48378	81.8182	1133.87	50.6087	1083.26
AlphaPanda	7b3o.pdb	L_CDR1	0049.pdb	1.26675	81.8182	605.865	50.4888	555.376
AlphaPanda	7b3o.pdb	L_CDR1	0050.pdb	0.987056	63.6364	263.593	50.4888	213.105
AlphaPanda	7b3o.pdb	L_CDR1	0051.pdb	1.19467	63.6364	165.187	50.6087	114.578
AlphaPanda	7b3o.pdb	L_CDR1	0052.pdb	1.62178	90.9091	579.737	50.4888	529.249
AlphaPanda	7b3o.pdb	L_CDR1	0053.pdb	0.955962	63.6364	286.801	50.6087	236.192
AlphaPanda	7b3o.pdb	L_CDR1	0054.pdb	1.0413	72.7273	711.636	50.6087	661.028
AlphaPanda	7b3o.pdb	L_CDR1	0055.pdb	1.30728	90.9091	424.388	50.5189	373.869
AlphaPanda	7b3o.pdb	L_CDR1	0056.pdb	1.1375	72.7273	496.706	50.4888	446.217
AlphaPanda	7b3o.pdb	L_CDR1	0058.pdb	0.990886	81.8182	187.342	50.4888	136.854
AlphaPanda	7b3o.pdb	L_CDR1	0057.pdb	1.34953	63.6364	626.997	50.6087	576.388
AlphaPanda	7b3o.pdb	L_CDR1	0059.pdb	0.875756	81.8182	939.932	50.6087	889.323
AlphaPanda	7b3o.pdb	L_CDR1	0060.pdb	1.61482	72.7273	1579.37	50.4888	1528.89
AlphaPanda	7b3o.pdb	L_CDR1	0061.pdb	1.60895	72.7273	275.937	50.4888	225.448
AlphaPanda	7b3o.pdb	L_CDR1	0062.pdb	1.32273	81.8182	470.545	50.6087	419.937
AlphaPanda	7b3o.pdb	L_CDR1	0063.pdb	1.29244	90.9091	132.396	50.4888	81.907
AlphaPanda	7b3o.pdb	L_CDR1	0064.pdb	1.29453	90.9091	284.78	50.5189	234.261
AlphaPanda	7b3o.pdb	L_CDR1	0065.pdb	1.12092	81.8182	341.66	50.4888	291.171
AlphaPanda	7b3o.pdb	L_CDR1	0066.pdb	1.16396	81.8182	487.595	50.6087	436.986
AlphaPanda	7b3o.pdb	L_CDR1	0067.pdb	1.26547	72.7273	448.562	50.4888	398.073
AlphaPanda	7b3o.pdb	L_CDR1	0068.pdb	1.409	63.6364	288.102	50.5189	237.583
AlphaPanda	7b3o.pdb	L_CDR1	0070.pdb	1.39176	72.7273	402.032	50.4888	351.543
AlphaPanda	7b3o.pdb	L_CDR1	0071.pdb	1.17184	54.5455	1082.45	49.7721	1032.68
AlphaPanda	7b3o.pdb	L_CDR1	0069.pdb	1.08695	81.8182	571.167	49.09	522.077
AlphaPanda	7b3o.pdb	L_CDR1	0072.pdb	1.33622	72.7273	108.684	50.6087	58.0751
AlphaPanda	7b3o.pdb	L_CDR1	0073.pdb	1.46518	63.6364	477.09	49.09	428
AlphaPanda	7b3o.pdb	L_CDR1	0074.pdb	1.43904	72.7273	482.703	50.6087	432.094
AlphaPanda	7b3o.pdb	L_CDR1	0075.pdb	1.25252	63.6364	400.71	50.4888	350.221
AlphaPanda	7b3o.pdb	L_CDR1	0076.pdb	1.07443	81.8182	634.049	50.4888	583.56
AlphaPanda	7b3o.pdb	L_CDR1	0077.pdb	1.26814	72.7273	639.398	50.4888	588.909
AlphaPanda	7b3o.pdb	L_CDR1	0078.pdb	0.869804	63.6364	340.006	50.5189	289.488
AlphaPanda	7b3o.pdb	L_CDR1	0079.pdb	1.63096	72.7273	636.754	50.6087	586.145
AlphaPanda	7b3o.pdb	L_CDR1	0080.pdb	1.09732	72.7273	122.65	50.6087	72.0416
AlphaPanda	7b3o.pdb	L_CDR1	0081.pdb	1.64585	81.8182	341.169	50.4888	290.68
AlphaPanda	7b3o.pdb	L_CDR1	0082.pdb	1.40571	72.7273	670.746	50.4888	620.257
AlphaPanda	7b3o.pdb	L_CDR1	0083.pdb	1.36498	81.8182	283.659	50.5189	233.141
AlphaPanda	7b3o.pdb	L_CDR1	0084.pdb	1.33934	81.8182	394.154	50.6087	343.545
AlphaPanda	7b3o.pdb	L_CDR1	0085.pdb	1.52598	63.6364	176.68	50.4888	126.191
AlphaPanda	7b3o.pdb	L_CDR1	0087.pdb	1.55389	63.6364	733.204	50.6087	682.595
AlphaPanda	7b3o.pdb	L_CDR1	0086.pdb	1.38226	72.7273	53.6936	50.4888	3.2048
AlphaPanda	7b3o.pdb	L_CDR1	0088.pdb	1.05448	81.8182	186.998	50.6087	136.39
AlphaPanda	7b3o.pdb	L_CDR1	0089.pdb	1.36541	81.8182	368.819	50.6087	318.21
AlphaPanda	7b3o.pdb	L_CDR1	0090.pdb	1.42155	72.7273	485.414	50.4888	434.926
AlphaPanda	7b3o.pdb	L_CDR1	0091.pdb	1.29424	100	815.142	50.4888	764.654
AlphaPanda	7b3o.pdb	L_CDR1	0092.pdb	0.825916	81.8182	382.708	50.4888	332.219
AlphaPanda	7b3o.pdb	L_CDR1	0093.pdb	1.19026	72.7273	374.508	50.6087	323.899
AlphaPanda	7b3o.pdb	L_CDR1	0094.pdb	1.1807	81.8182	83.0889	50.6087	32.4802
AlphaPanda	7b3o.pdb	L_CDR1	0095.pdb	1.50365	81.8182	348.511	50.4888	298.023
AlphaPanda	7b3o.pdb	L_CDR1	0096.pdb	1.07745	63.6364	581.793	50.4888	531.304
AlphaPanda	7b3o.pdb	L_CDR1	0098.pdb	1.35622	72.7273	377.28	50.4888	326.791
AlphaPanda	7b3o.pdb	L_CDR1	0097.pdb	1.3942	72.7273	111.177	50.6087	60.5683
AlphaPanda	7b3o.pdb	L_CDR1	0099.pdb	1.20529	63.6364	615.679	50.4888	565.19
AlphaPanda	7b3o.pdb	L_CDR1	0100.pdb	1.04117	81.8182	53.3642	50.6087	2.75542
AlphaPanda	7b3o.pdb	L_CDR1	0101.pdb	1.7451	63.6364	833.142	50.6087	782.533
AlphaPanda	7b3o.pdb	L_CDR1	0102.pdb	0.960896	63.6364	299.13	49.8455	249.285
AlphaPanda	7b3o.pdb	L_CDR1	0103.pdb	1.50967	81.8182	1170.59	50.4888	1120.1
AlphaPanda	7b3o.pdb	L_CDR1	0104.pdb	1.3364	72.7273	185.399	50.5189	134.88
AlphaPanda	7b3o.pdb	L_CDR1	0105.pdb	1.49556	72.7273	422.557	50.6087	371.948
AlphaPanda	7b3o.pdb	L_CDR1	0106.pdb	1.46684	81.8182	769.922	50.6087	719.313
AlphaPanda	7b3o.pdb	L_CDR1	0107.pdb	1.37034	81.8182	286.471	50.4888	235.982
AlphaPanda	7b3o.pdb	L_CDR1	0108.pdb	1.28515	63.6364	574.08	50.4888	523.591
AlphaPanda	7b3o.pdb	L_CDR1	0109.pdb	1.36668	72.7273	280.577	48.97	231.607
AlphaPanda	7b3o.pdb	L_CDR1	0110.pdb	1.2757	72.7273	306.547	50.6087	255.939
AlphaPanda	7b3o.pdb	L_CDR1	0111.pdb	1.57856	72.7273	508.054	50.4888	457.565
AlphaPanda	7b3o.pdb	L_CDR1	0112.pdb	1.7852	63.6364	496.752	50.4888	446.263
AlphaPanda	7b3o.pdb	L_CDR1	0113.pdb	1.11248	81.8182	99.2392	50.6087	48.6304
AlphaPanda	7b3o.pdb	L_CDR1	0114.pdb	1.18036	72.7273	513.098	50.6087	462.49
AlphaPanda	7b3o.pdb	L_CDR1	0115.pdb	1.39732	81.8182	572.039	50.4888	521.551
AlphaPanda	7b3o.pdb	L_CDR1	0116.pdb	1.08958	81.8182	463.903	50.5189	413.384
AlphaPanda	7b3o.pdb	L_CDR1	0117.pdb	1.37695	72.7273	69.7392	50.4888	19.2505
AlphaPanda	7b3o.pdb	L_CDR1	0119.pdb	1.3863	81.8182	663.17	50.6087	612.561
AlphaPanda	7b3o.pdb	L_CDR1	0120.pdb	1.19327	72.7273	756.755	50.4888	706.266
AlphaPanda	7b3o.pdb	L_CDR1	0118.pdb	1.03486	81.8182	603.343	50.4888	552.854
AlphaPanda	7b3o.pdb	L_CDR1	0121.pdb	1.85228	72.7273	347.472	50.4888	296.983
AlphaPanda	7b3o.pdb	L_CDR1	0122.pdb	1.06388	63.6364	794.551	50.4888	744.062
AlphaPanda	7b3o.pdb	L_CDR1	0123.pdb	1.30245	81.8182	564.527	50.4888	514.039
AlphaPanda	7b3o.pdb	L_CDR1	0124.pdb	1.26045	81.8182	183.638	50.5189	133.119
AlphaPanda	7b3o.pdb	L_CDR1	0125.pdb	1.05844	72.7273	350.702	50.4888	300.213
AlphaPanda	7b3o.pdb	L_CDR1	0126.pdb	1.10438	72.7273	559.104	50.6087	508.496
AlphaPanda	7b3o.pdb	L_CDR1	0127.pdb	1.31009	90.9091	508.632	50.5189	458.113
AlphaPanda	7b3o.pdb	L_CDR1	0128.pdb	1.26419	72.7273	244.728	50.4888	194.239
AlphaPanda	7b3o.pdb	L_CDR1	0129.pdb	1.578	72.7273	519.6	50.6087	468.991
AlphaPanda	7b3o.pdb	L_CDR1	0130.pdb	1.22192	63.6364	1103.57	50.6087	1052.96
AlphaPanda	7b3o.pdb	L_CDR1	0131.pdb	0.951771	72.7273	189.465	50.6087	138.856
AlphaPanda	7b3o.pdb	L_CDR1	0132.pdb	1.23706	63.6364	293.181	50.4888	242.692
AlphaPanda	7b3o.pdb	L_CDR1	0133.pdb	0.975705	72.7273	165.881	50.6087	115.272
AlphaPanda	7b3o.pdb	L_CDR1	0134.pdb	1.33211	72.7273	177.791	50.6087	127.183
AlphaPanda	7b3o.pdb	L_CDR1	0136.pdb	1.52823	72.7273	629.615	50.4888	579.126
AlphaPanda	7b3o.pdb	L_CDR1	0135.pdb	1.71677	72.7273	507.279	50.6087	456.67
AlphaPanda	7b3o.pdb	L_CDR1	0137.pdb	1.54695	81.8182	242.436	50.6087	191.827
AlphaPanda	7b3o.pdb	L_CDR1	0138.pdb	1.11437	72.7273	233.459	50.4888	182.97
AlphaPanda	7b3o.pdb	L_CDR1	0139.pdb	0.935909	72.7273	568.173	50.6087	517.564
AlphaPanda	7b3o.pdb	L_CDR1	0140.pdb	1.54869	72.7273	367.063	50.6087	316.454
AlphaPanda	7b3o.pdb	L_CDR1	0141.pdb	1.11973	63.6364	576.088	50.6087	525.479
AlphaPanda	7b3o.pdb	L_CDR1	0142.pdb	0.821101	63.6364	188.436	50.4888	137.948
AlphaPanda	7b3o.pdb	L_CDR1	0143.pdb	1.15945	72.7273	538.822	50.6087	488.213
AlphaPanda	7b3o.pdb	L_CDR1	0144.pdb	1.10946	90.9091	183.652	50.4888	133.163
AlphaPanda	7b3o.pdb	L_CDR1	0145.pdb	1.31046	81.8182	519.523	50.6087	468.915
AlphaPanda	7b3o.pdb	L_CDR1	0147.pdb	1.17356	72.7273	1149.16	50.5189	1098.64
AlphaPanda	7b3o.pdb	L_CDR1	0146.pdb	1.30248	63.6364	122.978	50.6087	72.3694
AlphaPanda	7b3o.pdb	L_CDR1	0148.pdb	1.42513	63.6364	484.831	49.09	435.741
AlphaPanda	7b3o.pdb	L_CDR1	0149.pdb	1.52819	72.7273	403.248	50.6087	352.64
AlphaPanda	7b3o.pdb	L_CDR1	0150.pdb	1.33714	63.6364	137.43	50.4888	86.9409
AlphaPanda	7b3o.pdb	L_CDR1	0151.pdb	1.21349	81.8182	364.188	50.4888	313.699
AlphaPanda	7b3o.pdb	L_CDR1	0152.pdb	1.46347	81.8182	62.7994	50.4888	12.3106
AlphaPanda	7b3o.pdb	L_CDR1	0153.pdb	1.52059	63.6364	318.544	50.4888	268.055
AlphaPanda	7b3o.pdb	L_CDR1	0154.pdb	1.27522	81.8182	789.292	48.97	740.322
AlphaPanda	7b3o.pdb	L_CDR1	0155.pdb	0.986639	100	545.899	50.6087	495.29
AlphaPanda	7b3o.pdb	L_CDR1	0156.pdb	1.21064	72.7273	372.019	50.4888	321.53
AlphaPanda	7b3o.pdb	L_CDR1	0158.pdb	1.26125	72.7273	912.264	50.6087	861.655
AlphaPanda	7b3o.pdb	L_CDR1	0157.pdb	1.6287	63.6364	1180.08	50.6087	1129.47
AlphaPanda	7b3o.pdb	L_CDR1	0159.pdb	1.27299	72.7273	640.251	50.5189	589.732
AlphaPanda	7b3o.pdb	L_CDR1	0160.pdb	1.30771	72.7273	1711.54	50.6087	1660.93
AlphaPanda	7b3o.pdb	L_CDR1	0161.pdb	1.29661	90.9091	731.486	50.4888	680.997
AlphaPanda	7b3o.pdb	L_CDR1	0162.pdb	1.19671	81.8182	311.405	50.6087	260.796
AlphaPanda	7b3o.pdb	L_CDR1	0164.pdb	0.868223	72.7273	187.847	50.6087	137.238
AlphaPanda	7b3o.pdb	L_CDR1	0163.pdb	1.07539	72.7273	165.716	50.4888	115.228
AlphaPanda	7b3o.pdb	L_CDR1	0165.pdb	1.48817	72.7273	233.518	50.6087	182.909
AlphaPanda	7b3o.pdb	L_CDR1	0166.pdb	1.87858	63.6364	1407.7	50.6087	1357.09
AlphaPanda	7b3o.pdb	L_CDR1	0167.pdb	1.16686	81.8182	259.564	50.6087	208.955
AlphaPanda	7b3o.pdb	L_CDR1	0168.pdb	1.34667	72.7273	300.063	50.6087	249.454
AlphaPanda	7b3o.pdb	L_CDR1	0169.pdb	1.18712	72.7273	356.55	50.4888	306.061
AlphaPanda	7b3o.pdb	L_CDR1	0170.pdb	1.35746	72.7273	816.237	48.97	767.267
AlphaPanda	7b3o.pdb	L_CDR1	0171.pdb	1.73816	81.8182	74.2119	50.4888	23.7232
AlphaPanda	7b3o.pdb	L_CDR1	0172.pdb	1.15731	81.8182	746.585	50.4888	696.096
AlphaPanda	7b3o.pdb	L_CDR1	0173.pdb	1.34896	72.7273	182.918	49.7721	133.145
AlphaPanda	7b3o.pdb	L_CDR1	0174.pdb	1.02677	72.7273	525.661	50.6087	475.053
AlphaPanda	7b3o.pdb	L_CDR1	0175.pdb	1.4332	81.8182	104.329	50.4888	53.8404
AlphaPanda	7b3o.pdb	L_CDR1	0176.pdb	1.08664	81.8182	318.757	50.4888	268.269
AlphaPanda	7b3o.pdb	L_CDR1	0177.pdb	1.15009	63.6364	248.76	50.6087	198.151
AlphaPanda	7b3o.pdb	L_CDR1	0178.pdb	1.14127	72.7273	186.999	50.4888	136.51
AlphaPanda	7b3o.pdb	L_CDR1	0179.pdb	1.28886	72.7273	377.197	50.4888	326.708
AlphaPanda	7b3o.pdb	L_CDR1	0180.pdb	1.267	81.8182	263.195	50.4888	212.706
AlphaPanda	7b3o.pdb	L_CDR1	0181.pdb	1.34744	81.8182	183.978	50.6087	133.369
AlphaPanda	7b3o.pdb	L_CDR1	0182.pdb	1.18524	63.6364	315.749	49.7721	265.977
AlphaPanda	7b3o.pdb	L_CDR1	0183.pdb	1.81856	72.7273	1065.64	50.6087	1015.03
AlphaPanda	7b3o.pdb	L_CDR1	0184.pdb	1.28543	72.7273	332.773	50.5189	282.254
AlphaPanda	7b3o.pdb	L_CDR1	0185.pdb	0.951197	81.8182	173.553	50.6087	122.944
AlphaPanda	7b3o.pdb	L_CDR1	0186.pdb	1.21699	72.7273	416.274	50.6087	365.666
AlphaPanda	7b3o.pdb	L_CDR1	0187.pdb	1.52461	72.7273	312.773	50.6087	262.164
AlphaPanda	7b3o.pdb	L_CDR1	0188.pdb	1.54275	90.9091	117.147	50.4888	66.6585
AlphaPanda	7b3o.pdb	L_CDR1	0189.pdb	1.16337	81.8182	454.025	50.4888	403.536
AlphaPanda	7b3o.pdb	L_CDR1	0190.pdb	1.51571	72.7273	660.792	50.6087	610.183
AlphaPanda	7b3o.pdb	L_CDR1	0191.pdb	1.44891	72.7273	1141.16	50.6087	1090.55
AlphaPanda	7b3o.pdb	L_CDR1	0192.pdb	0.907946	72.7273	73.6329	50.4888	23.1442
AlphaPanda	7b3o.pdb	L_CDR1	0193.pdb	0.964811	81.8182	151.15	50.6087	100.542
AlphaPanda	7b3o.pdb	L_CDR1	0194.pdb	1.46776	72.7273	1030.6	50.6087	979.989
AlphaPanda	7b3o.pdb	L_CDR1	0195.pdb	1.35358	63.6364	295.434	50.5189	244.915
AlphaPanda	7b3o.pdb	L_CDR1	0196.pdb	1.14098	81.8182	818.969	50.6087	768.361
AlphaPanda	7b3o.pdb	L_CDR1	0197.pdb	0.997093	81.8182	174.734	50.4888	124.245
AlphaPanda	7b3o.pdb	L_CDR1	0198.pdb	1.16009	72.7273	512.328	50.4888	461.84
AlphaPanda	7b3o.pdb	L_CDR2	0000.pdb	0.822525	85.7143	50.1864	50.4888	-0.302338
AlphaPanda	7b3o.pdb	L_CDR1	0199.pdb	1.12874	72.7273	736.352	50.6087	685.743
AlphaPanda	7b3o.pdb	L_CDR2	0001.pdb	0.924624	85.7143	47.6157	50.6087	-2.99299
AlphaPanda	7b3o.pdb	L_CDR2	0002.pdb	1.05271	57.1429	48.1861	50.4888	-2.30269
AlphaPanda	7b3o.pdb	L_CDR2	0003.pdb	1.40715	57.1429	48.0279	50.6087	-2.58081
AlphaPanda	7b3o.pdb	L_CDR2	0004.pdb	0.893147	85.7143	47.966	50.6087	-2.64269
AlphaPanda	7b3o.pdb	L_CDR2	0005.pdb	0.941758	71.4286	48.0447	49.0001	-0.95541
AlphaPanda	7b3o.pdb	L_CDR2	0006.pdb	0.697787	57.1429	47.9059	50.4888	-2.58286
AlphaPanda	7b3o.pdb	L_CDR2	0007.pdb	0.781723	71.4286	49.4173	50.6087	-1.19146
AlphaPanda	7b3o.pdb	L_CDR2	0008.pdb	0.958509	57.1429	50.539	50.4888	0.050213
AlphaPanda	7b3o.pdb	L_CDR2	0009.pdb	0.91318	71.4286	48.8247	48.97	-0.14534
AlphaPanda	7b3o.pdb	L_CDR2	0011.pdb	0.62504	25	48.0347	50.4888	-2.45404
AlphaPanda	7b3o.pdb	L_CDR2	0012.pdb	0.762521	71.4286	49.1595	49.8455	-0.685955
AlphaPanda	7b3o.pdb	L_CDR2	0013.pdb	1.11096	71.4286	47.9611	50.4888	-2.5276
AlphaPanda	7b3o.pdb	L_CDR2	0010.pdb	0.880027	57.1429	49.9447	50.6087	-0.66407
AlphaPanda	7b3o.pdb	L_CDR2	0014.pdb	0.820415	57.1429	48.0812	50.4888	-2.40759
AlphaPanda	7b3o.pdb	L_CDR2	0015.pdb	0.53784	57.1429	48.036	50.4888	-2.4528
AlphaPanda	7b3o.pdb	L_CDR2	0016.pdb	0.965787	42.8571	48.1003	50.6087	-2.50845
AlphaPanda	7b3o.pdb	L_CDR2	0017.pdb	1.43173	57.1429	49.732	50.6087	-0.876709
AlphaPanda	7b3o.pdb	L_CDR2	0018.pdb	1.01628	57.1429	48.0024	50.6087	-2.60637
AlphaPanda	7b3o.pdb	L_CDR2	0019.pdb	0.777181	71.4286	48.3537	50.4888	-2.13506
AlphaPanda	7b3o.pdb	L_CDR2	0020.pdb	0.883668	57.1429	48.0988	50.6087	-2.50995
AlphaPanda	7b3o.pdb	L_CDR2	0021.pdb	1.08514	71.4286	48.1604	50.6087	-2.4483
AlphaPanda	7b3o.pdb	L_CDR2	0022.pdb	0.674592	85.7143	48.071	50.6087	-2.53773
AlphaPanda	7b3o.pdb	L_CDR2	0023.pdb	0.821089	71.4286	47.6763	50.6087	-2.93247
AlphaPanda	7b3o.pdb	L_CDR2	0024.pdb	0.885488	71.4286	48.2768	50.6087	-2.33195
AlphaPanda	7b3o.pdb	L_CDR2	0025.pdb	1.39307	85.7143	51.1297	48.97	2.15974
AlphaPanda	7b3o.pdb	L_CDR2	0026.pdb	0.915149	71.4286	48.542	50.6087	-2.06668
AlphaPanda	7b3o.pdb	L_CDR2	0027.pdb	0.920162	57.1429	48.2016	50.6087	-2.40716
AlphaPanda	7b3o.pdb	L_CDR2	0028.pdb	1.2509	57.1429	48.4423	50.4888	-2.04646
AlphaPanda	7b3o.pdb	L_CDR2	0029.pdb	1.01401	28.5714	48.8957	50.4888	-1.59302
AlphaPanda	7b3o.pdb	L_CDR2	0030.pdb	0.706719	85.7143	47.8469	50.4888	-2.64189
AlphaPanda	7b3o.pdb	L_CDR2	0031.pdb	1.07341	85.7143	48.5345	50.4888	-1.95427
AlphaPanda	7b3o.pdb	L_CDR2	0032.pdb	1.14205	57.1429	49.1105	50.4888	-1.37829
AlphaPanda	7b3o.pdb	L_CDR2	0033.pdb	1.04363	71.4286	48.2124	50.6087	-2.39635
AlphaPanda	7b3o.pdb	L_CDR2	0034.pdb	1.81782	85.7143	49.753	50.4888	-0.73576
AlphaPanda	7b3o.pdb	L_CDR2	0035.pdb	0.87875	71.4286	46.6816	50.5189	-3.8373
AlphaPanda	7b3o.pdb	L_CDR2	0036.pdb	0.966316	71.4286	48.2453	50.6087	-2.36343
AlphaPanda	7b3o.pdb	L_CDR2	0037.pdb	0.758127	57.1429	48.4176	50.6087	-2.19108
AlphaPanda	7b3o.pdb	L_CDR2	0038.pdb	0.941672	85.7143	48.1244	50.4888	-2.3644
AlphaPanda	7b3o.pdb	L_CDR2	0039.pdb	0.743576	71.4286	49.2101	50.4888	-1.27862
AlphaPanda	7b3o.pdb	L_CDR2	0040.pdb	1.0575	71.4286	47.9819	50.6087	-2.62683
AlphaPanda	7b3o.pdb	L_CDR2	0041.pdb	1.37271	42.8571	47.721	50.5189	-2.79784
AlphaPanda	7b3o.pdb	L_CDR2	0042.pdb	0.702299	71.4286	48.244	50.6087	-2.36477
AlphaPanda	7b3o.pdb	L_CDR2	0043.pdb	0.950268	57.1429	48.4277	50.4888	-2.06106
AlphaPanda	7b3o.pdb	L_CDR2	0044.pdb	0.587357	57.1429	48.5972	50.4888	-1.89151
AlphaPanda	7b3o.pdb	L_CDR2	0046.pdb	0.825275	85.7143	48.299	50.4888	-2.18971
AlphaPanda	7b3o.pdb	L_CDR2	0045.pdb	0.939046	25	47.8237	50.5189	-2.69516
AlphaPanda	7b3o.pdb	L_CDR2	0047.pdb	0.965292	71.4286	50.0654	50.6087	-0.543339
AlphaPanda	7b3o.pdb	L_CDR2	0048.pdb	0.815464	71.4286	48.321	50.4888	-2.16777
AlphaPanda	7b3o.pdb	L_CDR2	0051.pdb	0.990141	71.4286	48.0097	50.6087	-2.59899
AlphaPanda	7b3o.pdb	L_CDR2	0050.pdb	1.07289	71.4286	47.6083	50.6087	-3.0004
AlphaPanda	7b3o.pdb	L_CDR2	0052.pdb	0.869331	71.4286	48.6515	50.4888	-1.83723
AlphaPanda	7b3o.pdb	L_CDR2	0049.pdb	0.852702	85.7143	48.0355	50.5189	-2.4834
AlphaPanda	7b3o.pdb	L_CDR2	0053.pdb	0.868021	57.1429	48.3325	50.4888	-2.15624
AlphaPanda	7b3o.pdb	L_CDR2	0055.pdb	0.892666	71.4286	49.4603	50.6087	-1.14847
AlphaPanda	7b3o.pdb	L_CDR2	0056.pdb	1.41978	71.4286	48.3449	50.4888	-2.14387
AlphaPanda	7b3o.pdb	L_CDR2	0054.pdb	0.809025	57.1429	49.0245	50.6087	-1.5842
AlphaPanda	7b3o.pdb	L_CDR2	0057.pdb	1.03567	57.1429	48.0939	49.8455	-1.75155
AlphaPanda	7b3o.pdb	L_CDR2	0058.pdb	1.29468	71.4286	49.8299	50.6087	-0.778854
AlphaPanda	7b3o.pdb	L_CDR2	0059.pdb	0.955324	71.4286	47.9664	50.4888	-2.52237
AlphaPanda	7b3o.pdb	L_CDR2	0060.pdb	0.685521	85.7143	48.2	50.6087	-2.40872
AlphaPanda	7b3o.pdb	L_CDR2	0061.pdb	0.765679	71.4286	47.604	50.4888	-2.88479
AlphaPanda	7b3o.pdb	L_CDR2	0062.pdb	1.00743	71.4286	47.357	50.6087	-3.25176
AlphaPanda	7b3o.pdb	L_CDR2	0063.pdb	0.965569	85.7143	50.0161	50.6087	-0.592583
AlphaPanda	7b3o.pdb	L_CDR2	0064.pdb	0.733024	85.7143	50.05	50.6087	-0.558777
AlphaPanda	7b3o.pdb	L_CDR2	0065.pdb	1.06036	57.1429	48.1309	50.6087	-2.47787
AlphaPanda	7b3o.pdb	L_CDR2	0066.pdb	1.11367	57.1429	48.038	50.4888	-2.45078
AlphaPanda	7b3o.pdb	L_CDR2	0067.pdb	0.850485	71.4286	48.4613	49.09	-0.628662
AlphaPanda	7b3o.pdb	L_CDR2	0068.pdb	1.00153	71.4286	48.2778	50.6087	-2.33092
AlphaPanda	7b3o.pdb	L_CDR2	0069.pdb	1.1121	71.4286	48.0873	50.6087	-2.52141
AlphaPanda	7b3o.pdb	L_CDR2	0071.pdb	0.845933	85.7143	49.0076	50.4888	-1.48115
AlphaPanda	7b3o.pdb	L_CDR2	0070.pdb	0.760981	57.1429	48.9466	49.09	-0.143353
AlphaPanda	7b3o.pdb	L_CDR2	0072.pdb	0.907556	57.1429	48.8037	50.4888	-1.68508
AlphaPanda	7b3o.pdb	L_CDR2	0073.pdb	1.44124	85.7143	48.0168	50.4888	-2.47197
AlphaPanda	7b3o.pdb	L_CDR2	0074.pdb	0.907192	71.4286	47.8828	50.5189	-2.63608
AlphaPanda	7b3o.pdb	L_CDR2	0075.pdb	0.951909	71.4286	48.2485	50.6087	-2.36022
AlphaPanda	7b3o.pdb	L_CDR2	0076.pdb	0.850298	71.4286	48.238	50.4888	-2.2507
AlphaPanda	7b3o.pdb	L_CDR2	0077.pdb	1.29931	57.1429	48.39	49.8455	-1.45542
AlphaPanda	7b3o.pdb	L_CDR2	0079.pdb	1.01215	85.7143	48.5988	50.6087	-2.00994
AlphaPanda	7b3o.pdb	L_CDR2	0078.pdb	0.808899	42.8571	48.1882	50.4888	-2.30051
AlphaPanda	7b3o.pdb	L_CDR2	0080.pdb	0.99082	71.4286	50.4894	50.5189	-0.029446
AlphaPanda	7b3o.pdb	L_CDR2	0081.pdb	0.842379	71.4286	48.6106	50.6087	-1.99809
AlphaPanda	7b3o.pdb	L_CDR2	0082.pdb	0.873956	42.8571	48.2831	50.6087	-2.32558
AlphaPanda	7b3o.pdb	L_CDR2	0083.pdb	0.785512	71.4286	48.4671	50.6087	-2.14167
AlphaPanda	7b3o.pdb	L_CDR2	0085.pdb	1.09466	57.1429	48.2743	50.4888	-2.2144
AlphaPanda	7b3o.pdb	L_CDR2	0084.pdb	1.37536	71.4286	48.1132	50.4888	-2.37553
AlphaPanda	7b3o.pdb	L_CDR2	0086.pdb	0.90632	71.4286	48.1958	50.4888	-2.29299
AlphaPanda	7b3o.pdb	L_CDR2	0087.pdb	0.872234	71.4286	49.2358	50.6087	-1.37291
AlphaPanda	7b3o.pdb	L_CDR2	0088.pdb	0.920293	71.4286	48.6721	50.6087	-1.93658
AlphaPanda	7b3o.pdb	L_CDR2	0089.pdb	1.2597	71.4286	46.8335	50.6087	-3.77521
AlphaPanda	7b3o.pdb	L_CDR2	0090.pdb	1.08004	71.4286	47.9971	50.4888	-2.49161
AlphaPanda	7b3o.pdb	L_CDR2	0091.pdb	1.39268	85.7143	53.8432	48.97	4.87323
AlphaPanda	7b3o.pdb	L_CDR2	0092.pdb	1.41044	71.4286	50.7356	50.4888	0.246838
AlphaPanda	7b3o.pdb	L_CDR2	0093.pdb	0.617323	57.1429	48.1352	50.6087	-2.4735
AlphaPanda	7b3o.pdb	L_CDR2	0094.pdb	1.02534	71.4286	48.3867	50.6087	-2.22198
AlphaPanda	7b3o.pdb	L_CDR2	0096.pdb	1.15407	71.4286	48.0231	50.6087	-2.5856
AlphaPanda	7b3o.pdb	L_CDR2	0095.pdb	0.82072	42.8571	48.81	50.4888	-1.67877
AlphaPanda	7b3o.pdb	L_CDR2	0097.pdb	0.849933	71.4286	47.972	50.4888	-2.51676
AlphaPanda	7b3o.pdb	L_CDR2	0098.pdb	0.792001	71.4286	47.9111	50.4888	-2.57766
AlphaPanda	7b3o.pdb	L_CDR2	0099.pdb	1.64317	57.1429	52.3213	50.4888	1.83255
AlphaPanda	7b3o.pdb	L_CDR2	0100.pdb	0.765122	57.1429	48.2838	48.3267	-0.042969
AlphaPanda	7b3o.pdb	L_CDR2	0102.pdb	0.745973	85.7143	50.0888	50.4888	-0.39999
AlphaPanda	7b3o.pdb	L_CDR2	0101.pdb	1.31798	85.7143	47.8467	50.4888	-2.64209
AlphaPanda	7b3o.pdb	L_CDR2	0103.pdb	0.967274	71.4286	48.1815	50.6087	-2.42721
AlphaPanda	7b3o.pdb	L_CDR2	0104.pdb	0.925044	85.7143	47.9786	50.6087	-2.6301
AlphaPanda	7b3o.pdb	L_CDR2	0105.pdb	0.864569	71.4286	48.4642	50.4888	-2.02453
AlphaPanda	7b3o.pdb	L_CDR2	0106.pdb	1.02969	71.4286	48.0453	48.97	-0.924763
AlphaPanda	7b3o.pdb	L_CDR2	0107.pdb	0.696302	57.1429	48.4229	50.4888	-2.06584
AlphaPanda	7b3o.pdb	L_CDR2	0108.pdb	0.911093	57.1429	48.5072	50.6087	-2.10155
AlphaPanda	7b3o.pdb	L_CDR2	0109.pdb	1.24133	71.4286	49.0949	50.4888	-1.39383
AlphaPanda	7b3o.pdb	L_CDR2	0110.pdb	0.831386	57.1429	63.4636	50.4888	12.9749
AlphaPanda	7b3o.pdb	L_CDR2	0111.pdb	1.24072	57.1429	48.4198	50.6087	-2.18888
AlphaPanda	7b3o.pdb	L_CDR2	0112.pdb	1.04484	57.1429	49.473	50.4888	-1.01578
AlphaPanda	7b3o.pdb	L_CDR2	0113.pdb	1.06559	71.4286	48.1435	50.6087	-2.46523
AlphaPanda	7b3o.pdb	L_CDR2	0114.pdb	1.00213	57.1429	48.1868	50.5189	-2.33203
AlphaPanda	7b3o.pdb	L_CDR2	0115.pdb	1.10465	71.4286	47.9044	50.4888	-2.58434
AlphaPanda	7b3o.pdb	L_CDR2	0116.pdb	1.03389	85.7143	48.3615	50.4888	-2.12729
AlphaPanda	7b3o.pdb	L_CDR2	0117.pdb	0.957038	85.7143	47.4543	50.4888	-3.03449
AlphaPanda	7b3o.pdb	L_CDR2	0118.pdb	0.958707	71.4286	48.3342	50.4888	-2.15459
AlphaPanda	7b3o.pdb	L_CDR2	0119.pdb	0.847549	71.4286	48.199	50.6087	-2.40977
AlphaPanda	7b3o.pdb	L_CDR2	0120.pdb	0.744179	85.7143	48.47	49.8455	-1.37549
AlphaPanda	7b3o.pdb	L_CDR2	0121.pdb	1.24535	71.4286	49.9486	50.4888	-0.540115
AlphaPanda	7b3o.pdb	L_CDR2	0122.pdb	0.778558	42.8571	48.5056	50.6087	-2.10317
AlphaPanda	7b3o.pdb	L_CDR2	0123.pdb	1.07333	42.8571	47.936	50.6087	-2.67271
AlphaPanda	7b3o.pdb	L_CDR2	0125.pdb	1.13698	71.4286	49.1715	50.6087	-1.43721
AlphaPanda	7b3o.pdb	L_CDR2	0124.pdb	1.13753	71.4286	48.1889	50.4888	-2.29983
AlphaPanda	7b3o.pdb	L_CDR2	0126.pdb	0.74628	71.4286	58.6456	50.5189	8.12672
AlphaPanda	7b3o.pdb	L_CDR2	0128.pdb	1.23691	71.4286	48.0357	50.4888	-2.45308
AlphaPanda	7b3o.pdb	L_CDR2	0127.pdb	0.931985	71.4286	48.1275	48.97	-0.842503
AlphaPanda	7b3o.pdb	L_CDR2	0130.pdb	1.32402	71.4286	47.4573	49.0001	-1.54281
AlphaPanda	7b3o.pdb	L_CDR2	0129.pdb	0.835444	57.1429	48.3464	50.6087	-2.2623
AlphaPanda	7b3o.pdb	L_CDR2	0131.pdb	0.854722	57.1429	48.7264	50.6087	-1.88236
AlphaPanda	7b3o.pdb	L_CDR2	0132.pdb	1.20236	42.8571	47.8525	50.6087	-2.75624
AlphaPanda	7b3o.pdb	L_CDR2	0133.pdb	0.995627	71.4286	45.7794	50.6087	-4.8293
AlphaPanda	7b3o.pdb	L_CDR2	0135.pdb	1.07527	57.1429	48.0687	50.4888	-2.42009
AlphaPanda	7b3o.pdb	L_CDR2	0134.pdb	0.77006	71.4286	48.424	50.6087	-2.18473
AlphaPanda	7b3o.pdb	L_CDR2	0136.pdb	0.766143	71.4286	48.011	50.6087	-2.59769
AlphaPanda	7b3o.pdb	L_CDR2	0137.pdb	1.07517	57.1429	47.9441	50.6087	-2.66464
AlphaPanda	7b3o.pdb	L_CDR2	0139.pdb	1.08043	85.7143	47.7908	50.4888	-2.69799
AlphaPanda	7b3o.pdb	L_CDR2	0138.pdb	1.00877	71.4286	50.6797	50.4888	0.190987
AlphaPanda	7b3o.pdb	L_CDR2	0140.pdb	1.22373	71.4286	48.6729	50.4888	-1.81583
AlphaPanda	7b3o.pdb	L_CDR2	0141.pdb	1.0758	71.4286	48.0329	50.6087	-2.57583
AlphaPanda	7b3o.pdb	L_CDR2	0142.pdb	1.30849	57.1429	48.6247	50.6087	-1.98399
AlphaPanda	7b3o.pdb	L_CDR2	0143.pdb	1.00598	71.4286	48.4673	50.6087	-2.14139
AlphaPanda	7b3o.pdb	L_CDR2	0145.pdb	0.82359	42.8571	48.4146	50.6087	-2.19417
AlphaPanda	7b3o.pdb	L_CDR2	0144.pdb	0.755081	71.4286	48.2625	50.4888	-2.22628
AlphaPanda	7b3o.pdb	L_CDR2	0146.pdb	1.23294	85.7143	48.2962	50.5189	-2.22269
AlphaPanda	7b3o.pdb	L_CDR2	0147.pdb	0.76687	71.4286	48.6067	50.6087	-2.00207
AlphaPanda	7b3o.pdb	L_CDR2	0148.pdb	1.10346	85.7143	49.697	50.4888	-0.791748
AlphaPanda	7b3o.pdb	L_CDR2	0149.pdb	0.973092	85.7143	48.1963	50.5189	-2.32254
AlphaPanda	7b3o.pdb	L_CDR2	0150.pdb	1.13003	85.7143	50.2508	50.4888	-0.237984
AlphaPanda	7b3o.pdb	L_CDR2	0151.pdb	1.36863	71.4286	48.1445	50.6087	-2.46418
AlphaPanda	7b3o.pdb	L_CDR2	0152.pdb	1.00334	71.4286	49.3198	49.7721	-0.452305
AlphaPanda	7b3o.pdb	L_CDR2	0153.pdb	0.880041	85.7143	47.7745	50.6087	-2.83424
AlphaPanda	7b3o.pdb	L_CDR2	0154.pdb	1.25701	57.1429	48.2551	50.6087	-2.35364
AlphaPanda	7b3o.pdb	L_CDR2	0155.pdb	0.945878	57.1429	48.0742	50.6087	-2.53454
AlphaPanda	7b3o.pdb	L_CDR2	0156.pdb	1.25381	71.4286	48.1184	50.4888	-2.37038
AlphaPanda	7b3o.pdb	L_CDR2	0157.pdb	1.4049	57.1429	47.6241	50.4888	-2.86465
AlphaPanda	7b3o.pdb	L_CDR2	0158.pdb	0.886304	71.4286	49.756	50.4888	-0.732742
AlphaPanda	7b3o.pdb	L_CDR2	0159.pdb	0.867523	57.1429	48.1345	50.4888	-2.35421
AlphaPanda	7b3o.pdb	L_CDR2	0161.pdb	0.937464	71.4286	49.3414	50.4888	-1.14735
AlphaPanda	7b3o.pdb	L_CDR2	0160.pdb	1.09169	71.4286	47.9384	50.4888	-2.55032
AlphaPanda	7b3o.pdb	L_CDR2	0162.pdb	0.653294	71.4286	49.0199	50.6087	-1.5888
AlphaPanda	7b3o.pdb	L_CDR2	0163.pdb	0.958911	85.7143	47.8385	50.4888	-2.65029
AlphaPanda	7b3o.pdb	L_CDR2	0164.pdb	0.988945	71.4286	47.9712	50.6087	-2.63753
AlphaPanda	7b3o.pdb	L_CDR2	0165.pdb	0.466014	71.4286	48.3331	50.6087	-2.27565
AlphaPanda	7b3o.pdb	L_CDR2	0167.pdb	1.1413	85.7143	50.4249	50.4888	-0.063808
AlphaPanda	7b3o.pdb	L_CDR2	0166.pdb	0.881736	71.4286	48.4216	50.6087	-2.18715
AlphaPanda	7b3o.pdb	L_CDR2	0168.pdb	0.930696	71.4286	47.8491	50.4888	-2.63968
AlphaPanda	7b3o.pdb	L_CDR2	0169.pdb	0.78771	57.1429	49.2107	50.6087	-1.39806
AlphaPanda	7b3o.pdb	L_CDR2	0170.pdb	1.05429	42.8571	48.7129	50.5189	-1.80599
AlphaPanda	7b3o.pdb	L_CDR2	0171.pdb	0.890845	71.4286	48.5421	50.4888	-1.94667
AlphaPanda	7b3o.pdb	L_CDR2	0172.pdb	0.923687	71.4286	48.3698	50.6087	-2.23895
AlphaPanda	7b3o.pdb	L_CDR2	0173.pdb	0.868242	71.4286	48.3237	50.4888	-2.16505
AlphaPanda	7b3o.pdb	L_CDR2	0174.pdb	0.749544	57.1429	48.5452	50.4888	-1.94358
AlphaPanda	7b3o.pdb	L_CDR2	0175.pdb	0.720174	71.4286	49.1981	50.4888	-1.29066
AlphaPanda	7b3o.pdb	L_CDR2	0176.pdb	1.2134	57.1429	48.7446	50.4888	-1.74416
AlphaPanda	7b3o.pdb	L_CDR2	0177.pdb	0.84206	85.7143	47.8258	50.6087	-2.78292
AlphaPanda	7b3o.pdb	L_CDR2	0178.pdb	0.885155	71.4286	48.0225	50.6087	-2.58623
AlphaPanda	7b3o.pdb	L_CDR2	0179.pdb	0.777908	57.1429	47.9954	50.6087	-2.61329
AlphaPanda	7b3o.pdb	L_CDR2	0180.pdb	0.445325	71.4286	48.1252	50.6087	-2.4835
AlphaPanda	7b3o.pdb	L_CDR2	0181.pdb	0.856257	57.1429	48.0434	50.4888	-2.44539
AlphaPanda	7b3o.pdb	L_CDR2	0182.pdb	0.971878	85.7143	47.1195	50.4888	-3.36929
AlphaPanda	7b3o.pdb	L_CDR2	0183.pdb	1.2823	85.7143	50.608	50.4888	0.119209
AlphaPanda	7b3o.pdb	L_CDR2	0184.pdb	1.15816	57.1429	50.3681	50.6087	-0.240662
AlphaPanda	7b3o.pdb	L_CDR2	0185.pdb	1.09667	71.4286	48.4991	50.6087	-2.10959
AlphaPanda	7b3o.pdb	L_CDR2	0186.pdb	0.749943	71.4286	48.1058	50.6087	-2.50293
AlphaPanda	7b3o.pdb	L_CDR2	0188.pdb	0.784549	71.4286	48.2259	49.8455	-1.61955
AlphaPanda	7b3o.pdb	L_CDR2	0187.pdb	0.770003	71.4286	47.8897	48.97	-1.08036
AlphaPanda	7b3o.pdb	L_CDR2	0189.pdb	0.85258	57.1429	47.099	50.4888	-3.38973
AlphaPanda	7b3o.pdb	L_CDR2	0190.pdb	0.680886	71.4286	48.1712	50.5189	-2.34764
AlphaPanda	7b3o.pdb	L_CDR2	0191.pdb	0.91486	85.7143	50.0451	50.4888	-0.443699
AlphaPanda	7b3o.pdb	L_CDR2	0192.pdb	0.732538	85.7143	48.0064	50.4888	-2.48235
AlphaPanda	7b3o.pdb	L_CDR2	0193.pdb	0.877492	71.4286	49.0273	50.4888	-1.46145
AlphaPanda	7b3o.pdb	L_CDR2	0194.pdb	0.718889	71.4286	48.0155	50.4888	-2.47323
AlphaPanda	7b3o.pdb	L_CDR2	0195.pdb	0.581598	71.4286	48.2438	50.6087	-2.3649
AlphaPanda	7b3o.pdb	L_CDR2	0196.pdb	1.14578	42.8571	51.7675	50.6087	1.1588
AlphaPanda	7b3o.pdb	L_CDR2	0197.pdb	0.841234	71.4286	48.2197	50.4888	-2.26905
AlphaPanda	7b3o.pdb	L_CDR2	0199.pdb	0.980272	71.4286	46.5239	50.4888	-3.96481
AlphaPanda	7b3o.pdb	L_CDR2	0198.pdb	0.858098	71.4286	48.2932	50.6087	-2.31551
AlphaPanda	7b3o.pdb	L_CDR3	0000.pdb	2.75152	80	394.489	50.4888	344.001
AlphaPanda	7b3o.pdb	L_CDR3	0001.pdb	3.03653	70	2632.65	49.7721	2582.88
AlphaPanda	7b3o.pdb	L_CDR3	0002.pdb	3.07833	60	2048.28	50.4888	1997.79
AlphaPanda	7b3o.pdb	L_CDR3	0003.pdb	3.24233	60	2578.03	50.4888	2527.54
AlphaPanda	7b3o.pdb	L_CDR3	0004.pdb	2.92283	70	1348.67	50.6087	1298.07
AlphaPanda	7b3o.pdb	L_CDR3	0005.pdb	3.07647	50	2577.9	48.97	2528.93
AlphaPanda	7b3o.pdb	L_CDR3	0006.pdb	3.01881	70	1295.89	50.6087	1245.28
AlphaPanda	7b3o.pdb	L_CDR3	0007.pdb	2.78449	70	2421.51	50.5189	2370.99
AlphaPanda	7b3o.pdb	L_CDR3	0008.pdb	3.046	80	1195.1	50.6087	1144.49
AlphaPanda	7b3o.pdb	L_CDR3	0009.pdb	3.20079	60	2847.09	50.4888	2796.6
AlphaPanda	7b3o.pdb	L_CDR3	0010.pdb	2.73277	70	1259.52	50.4888	1209.04
AlphaPanda	7b3o.pdb	L_CDR3	0011.pdb	2.92029	80	830.093	50.4888	779.604
AlphaPanda	7b3o.pdb	L_CDR3	0012.pdb	2.90834	70	997.559	50.5189	947.04
AlphaPanda	7b3o.pdb	L_CDR3	0013.pdb	2.50665	50	585.204	50.6087	534.595
AlphaPanda	7b3o.pdb	L_CDR3	0014.pdb	2.73498	70	612.002	50.4888	561.513
AlphaPanda	7b3o.pdb	L_CDR3	0016.pdb	2.57467	70	327.926	50.6087	277.317
AlphaPanda	7b3o.pdb	L_CDR3	0015.pdb	3.14779	60	955.326	50.6087	904.718
AlphaPanda	7b3o.pdb	L_CDR3	0017.pdb	2.70802	90	1032.71	50.6087	982.103
AlphaPanda	7b3o.pdb	L_CDR3	0018.pdb	2.82827	60	1224.13	50.4888	1173.64
AlphaPanda	7b3o.pdb	L_CDR3	0020.pdb	2.602	60	2277.4	50.6087	2226.79
AlphaPanda	7b3o.pdb	L_CDR3	0021.pdb	2.86629	70	588.214	50.4888	537.726
AlphaPanda	7b3o.pdb	L_CDR3	0019.pdb	3.57558	70	4022.29	50.6087	3971.68
AlphaPanda	7b3o.pdb	L_CDR3	0022.pdb	2.42392	50	1419.6	50.6087	1368.99
AlphaPanda	7b3o.pdb	L_CDR3	0023.pdb	2.70129	80	1909.12	50.4888	1858.64
AlphaPanda	7b3o.pdb	L_CDR3	0024.pdb	3.21708	80	1918.3	50.6087	1867.69
AlphaPanda	7b3o.pdb	L_CDR3	0025.pdb	3.15728	60	1058.33	50.4888	1007.84
AlphaPanda	7b3o.pdb	L_CDR3	0026.pdb	2.76345	70	318.424	50.6087	267.815
AlphaPanda	7b3o.pdb	L_CDR3	0027.pdb	3.35734	70	533.106	50.4888	482.617
AlphaPanda	7b3o.pdb	L_CDR3	0028.pdb	3.22235	50	3140.57	50.4888	3090.09
AlphaPanda	7b3o.pdb	L_CDR3	0029.pdb	3.56377	70	2074.65	50.4888	2024.16
AlphaPanda	7b3o.pdb	L_CDR3	0030.pdb	2.81605	60	1770.16	50.6087	1719.55
AlphaPanda	7b3o.pdb	L_CDR3	0032.pdb	3.25997	80	1360.02	50.6087	1309.41
AlphaPanda	7b3o.pdb	L_CDR3	0031.pdb	3.42012	50	2846.07	50.6087	2795.46
AlphaPanda	7b3o.pdb	L_CDR3	0033.pdb	2.96268	70	3099.44	50.4888	3048.95
AlphaPanda	7b3o.pdb	L_CDR3	0035.pdb	2.90374	70	312.356	50.6087	261.748
AlphaPanda	7b3o.pdb	L_CDR3	0034.pdb	3.20243	70	2901.84	50.6087	2851.23
AlphaPanda	7b3o.pdb	L_CDR3	0036.pdb	2.73856	40	1351.55	50.4888	1301.06
AlphaPanda	7b3o.pdb	L_CDR3	0037.pdb	2.74203	70	3003.55	50.6087	2952.94
AlphaPanda	7b3o.pdb	L_CDR3	0038.pdb	3.21672	60	671.491	50.6087	620.883
AlphaPanda	7b3o.pdb	L_CDR3	0039.pdb	2.83332	70	1383.19	50.6087	1332.58
AlphaPanda	7b3o.pdb	L_CDR3	0040.pdb	2.90588	70	654.194	50.6087	603.585
AlphaPanda	7b3o.pdb	L_CDR3	0041.pdb	2.40967	60	720.164	50.6087	669.555
AlphaPanda	7b3o.pdb	L_CDR3	0042.pdb	2.77497	60	3163.07	50.4888	3112.58
AlphaPanda	7b3o.pdb	L_CDR3	0043.pdb	3.20943	70	3055.46	50.6087	3004.85
AlphaPanda	7b3o.pdb	L_CDR3	0044.pdb	2.70823	60	1388.24	50.4888	1337.75
AlphaPanda	7b3o.pdb	L_CDR3	0045.pdb	3.2819	80	1900.81	50.4888	1850.33
AlphaPanda	7b3o.pdb	L_CDR3	0046.pdb	3.28432	70	1046.98	50.5189	996.461
AlphaPanda	7b3o.pdb	L_CDR3	0048.pdb	2.91232	60	835.961	50.4888	785.472
AlphaPanda	7b3o.pdb	L_CDR3	0047.pdb	3.09191	60	1107.68	50.4888	1057.19
AlphaPanda	7b3o.pdb	L_CDR3	0049.pdb	3.19752	70	1188.86	50.4888	1138.37
AlphaPanda	7b3o.pdb	L_CDR3	0050.pdb	3.25785	40	2488.1	50.4888	2437.61
AlphaPanda	7b3o.pdb	L_CDR3	0051.pdb	2.38788	80	1974.24	49.09	1925.15
AlphaPanda	7b3o.pdb	L_CDR3	0052.pdb	2.93506	60	700.788	50.4888	650.299
AlphaPanda	7b3o.pdb	L_CDR3	0054.pdb	3.00055	80	1348.05	50.4888	1297.56
AlphaPanda	7b3o.pdb	L_CDR3	0055.pdb	2.66875	60	1075.04	50.4888	1024.56
AlphaPanda	7b3o.pdb	L_CDR3	0053.pdb	2.96656	60	979.026	50.4888	928.537
AlphaPanda	7b3o.pdb	L_CDR3	0056.pdb	3.27204	60	1412.61	50.4888	1362.13
AlphaPanda	7b3o.pdb	L_CDR3	0057.pdb	3.02128	60	156.937	50.4888	106.449
AlphaPanda	7b3o.pdb	L_CDR3	0059.pdb	2.95853	70	2583.03	49.09	2533.94
AlphaPanda	7b3o.pdb	L_CDR3	0058.pdb	3.66416	70	2352.67	50.6087	2302.06
AlphaPanda	7b3o.pdb	L_CDR3	0060.pdb	3.38368	50	624.82	50.5189	574.302
AlphaPanda	7b3o.pdb	L_CDR3	0061.pdb	3.12165	60	836.572	50.6087	785.963
AlphaPanda	7b3o.pdb	L_CDR3	0062.pdb	2.93705	70	251.347	50.6087	200.738
AlphaPanda	7b3o.pdb	L_CDR3	0063.pdb	2.61932	60	2393.13	50.6087	2342.52
AlphaPanda	7b3o.pdb	L_CDR3	0064.pdb	3.06007	70	1391.29	50.6087	1340.69
AlphaPanda	7b3o.pdb	L_CDR3	0065.pdb	2.6371	70	297.331	50.5189	246.812
AlphaPanda	7b3o.pdb	L_CDR3	0066.pdb	3.00398	40	1591.93	50.6087	1541.32
AlphaPanda	7b3o.pdb	L_CDR3	0067.pdb	3.02054	80	1815.01	50.6087	1764.4
AlphaPanda	7b3o.pdb	L_CDR3	0068.pdb	2.72752	70	560.248	49.7721	510.476
AlphaPanda	7b3o.pdb	L_CDR3	0069.pdb	2.7625	70	691.616	50.4888	641.127
AlphaPanda	7b3o.pdb	L_CDR3	0070.pdb	3.33222	50	2815.57	50.6087	2764.96
AlphaPanda	7b3o.pdb	L_CDR3	0071.pdb	2.71249	50	2073.03	50.6087	2022.42
AlphaPanda	7b3o.pdb	L_CDR3	0072.pdb	2.40934	80	1260.4	50.4888	1209.91
AlphaPanda	7b3o.pdb	L_CDR3	0073.pdb	3.41462	80	2178.21	50.5189	2127.69
AlphaPanda	7b3o.pdb	L_CDR3	0074.pdb	3.21885	70	2405.53	50.5189	2355.01
AlphaPanda	7b3o.pdb	L_CDR3	0075.pdb	2.68163	60	621.758	50.5189	571.24
AlphaPanda	7b3o.pdb	L_CDR3	0076.pdb	2.89903	70	2184.69	50.4888	2134.2
AlphaPanda	7b3o.pdb	L_CDR3	0077.pdb	2.63049	60	2065.3	50.4888	2014.81
AlphaPanda	7b3o.pdb	L_CDR3	0078.pdb	2.8513	60	2733.2	50.4888	2682.71
AlphaPanda	7b3o.pdb	L_CDR3	0079.pdb	3.2012	60	2657.27	50.6087	2606.66
AlphaPanda	7b3o.pdb	L_CDR3	0081.pdb	3.20258	80	1429.12	50.5189	1378.6
AlphaPanda	7b3o.pdb	L_CDR3	0080.pdb	3.0801	70	139.478	50.6087	88.8692
AlphaPanda	7b3o.pdb	L_CDR3	0082.pdb	2.73369	80	3026.4	50.6087	2975.79
AlphaPanda	7b3o.pdb	L_CDR3	0083.pdb	2.5823	80	1517.34	50.4888	1466.85
AlphaPanda	7b3o.pdb	L_CDR3	0084.pdb	3.08626	70	3139.17	50.6087	3088.56
AlphaPanda	7b3o.pdb	L_CDR3	0085.pdb	3.39878	70	771.483	50.6087	720.874
AlphaPanda	7b3o.pdb	L_CDR3	0086.pdb	2.87432	80	1495.99	50.4888	1445.5
AlphaPanda	7b3o.pdb	L_CDR3	0088.pdb	3.06227	80	748.724	50.6087	698.115
AlphaPanda	7b3o.pdb	L_CDR3	0087.pdb	3.49816	80	2221	50.4888	2170.51
AlphaPanda	7b3o.pdb	L_CDR3	0089.pdb	2.57599	80	2033.15	50.6087	1982.55
AlphaPanda	7b3o.pdb	L_CDR3	0090.pdb	2.59232	60	2950.51	50.6087	2899.9
AlphaPanda	7b3o.pdb	L_CDR3	0091.pdb	3.28789	70	2201.68	50.6087	2151.07
AlphaPanda	7b3o.pdb	L_CDR3	0092.pdb	3.20333	70	1159.23	50.4888	1108.74
AlphaPanda	7b3o.pdb	L_CDR3	0093.pdb	2.89119	60	1630.22	50.6087	1579.61
AlphaPanda	7b3o.pdb	L_CDR3	0094.pdb	3.17355	70	613.061	50.4888	562.572
AlphaPanda	7b3o.pdb	L_CDR3	0095.pdb	2.80578	40	1011.46	50.4888	960.969
AlphaPanda	7b3o.pdb	L_CDR3	0096.pdb	3.41243	70	2879.69	49.09	2830.6
AlphaPanda	7b3o.pdb	L_CDR3	0097.pdb	2.75112	70	1558.49	50.4888	1508
AlphaPanda	7b3o.pdb	L_CDR3	0099.pdb	3.02107	60	383.306	50.6087	332.697
AlphaPanda	7b3o.pdb	L_CDR3	0098.pdb	3.10204	70	1223.84	49.09	1174.75
AlphaPanda	7b3o.pdb	L_CDR3	0100.pdb	3.00126	50	1590.85	50.4888	1540.36
AlphaPanda	7b3o.pdb	L_CDR3	0101.pdb	2.97801	80	918.677	50.4888	868.188
AlphaPanda	7b3o.pdb	L_CDR3	0102.pdb	2.73555	60	1279.74	50.4888	1229.26
AlphaPanda	7b3o.pdb	L_CDR3	0103.pdb	2.32719	80	1481.95	50.4888	1431.46
AlphaPanda	7b3o.pdb	L_CDR3	0104.pdb	3.003	70	1599.28	50.6087	1548.68
AlphaPanda	7b3o.pdb	L_CDR3	0105.pdb	3.35776	70	1640.75	50.4888	1590.26
AlphaPanda	7b3o.pdb	L_CDR3	0106.pdb	3.32148	60	262.78	50.6087	212.171
AlphaPanda	7b3o.pdb	L_CDR3	0107.pdb	2.52027	60	721.488	50.4888	670.999
AlphaPanda	7b3o.pdb	L_CDR3	0108.pdb	2.93021	70	3203.03	50.4888	3152.54
AlphaPanda	7b3o.pdb	L_CDR3	0109.pdb	2.78089	70	584.035	50.6087	533.427
AlphaPanda	7b3o.pdb	L_CDR3	0110.pdb	2.71119	80	942.34	48.3267	894.013
AlphaPanda	7b3o.pdb	L_CDR3	0111.pdb	3.27201	80	420.419	49.8455	370.574
AlphaPanda	7b3o.pdb	L_CDR3	0112.pdb	3.22117	80	2058.21	50.4888	2007.72
AlphaPanda	7b3o.pdb	L_CDR3	0113.pdb	3.45234	50	692.065	49.7721	642.293
AlphaPanda	7b3o.pdb	L_CDR3	0114.pdb	2.82694	60	1917.14	50.4888	1866.65
AlphaPanda	7b3o.pdb	L_CDR3	0115.pdb	3.13144	70	1779.04	50.6087	1728.43
AlphaPanda	7b3o.pdb	L_CDR3	0117.pdb	2.82483	60	1003.55	50.6087	952.946
AlphaPanda	7b3o.pdb	L_CDR3	0116.pdb	3.1405	70	671.229	49.09	622.139
AlphaPanda	7b3o.pdb	L_CDR3	0118.pdb	2.98296	50	1093.55	50.6087	1042.94
AlphaPanda	7b3o.pdb	L_CDR3	0119.pdb	3.23706	50	2646.97	50.4888	2596.48
AlphaPanda	7b3o.pdb	L_CDR3	0120.pdb	3.18772	70	1430.03	50.4888	1379.54
AlphaPanda	7b3o.pdb	L_CDR3	0121.pdb	2.70896	60	2197.19	50.4888	2146.7
AlphaPanda	7b3o.pdb	L_CDR3	0122.pdb	3.2317	70	1249.66	50.6087	1199.05
AlphaPanda	7b3o.pdb	L_CDR3	0124.pdb	3.15153	70	455.427	50.4888	404.938
AlphaPanda	7b3o.pdb	L_CDR3	0123.pdb	2.85192	70	1007.11	50.4888	956.617
AlphaPanda	7b3o.pdb	L_CDR3	0125.pdb	2.82993	50	762.566	50.4888	712.077
AlphaPanda	7b3o.pdb	L_CDR3	0126.pdb	2.9971	60	640.243	50.5189	589.725
AlphaPanda	7b3o.pdb	L_CDR3	0127.pdb	2.6743	60	1662.56	50.6087	1611.95
AlphaPanda	7b3o.pdb	L_CDR3	0129.pdb	3.27477	70	687.029	50.6087	636.42
AlphaPanda	7b3o.pdb	L_CDR3	0128.pdb	2.78918	50	505.18	50.6087	454.571
AlphaPanda	7b3o.pdb	L_CDR3	0130.pdb	2.82518	60	385.562	50.4888	335.074
AlphaPanda	7b3o.pdb	L_CDR3	0131.pdb	3.27854	90	2142.19	50.6087	2091.58
AlphaPanda	7b3o.pdb	L_CDR3	0132.pdb	2.78698	70	1782.45	50.5189	1731.93
AlphaPanda	7b3o.pdb	L_CDR3	0134.pdb	3.00668	50	1209.65	50.4888	1159.16
AlphaPanda	7b3o.pdb	L_CDR3	0133.pdb	3.16021	70	3314.6	50.6087	3264
AlphaPanda	7b3o.pdb	L_CDR3	0135.pdb	3.13031	70	1249.41	50.6087	1198.81
AlphaPanda	7b3o.pdb	L_CDR3	0136.pdb	2.48897	60	146.225	50.6087	95.6161
AlphaPanda	7b3o.pdb	L_CDR3	0137.pdb	3.15808	80	1888.33	50.6087	1837.72
AlphaPanda	7b3o.pdb	L_CDR3	0139.pdb	2.56338	70	1272.02	50.6087	1221.41
AlphaPanda	7b3o.pdb	L_CDR3	0138.pdb	2.48741	80	2072.1	50.4888	2021.61
AlphaPanda	7b3o.pdb	L_CDR3	0140.pdb	3.23448	70	781.422	50.6087	730.814
AlphaPanda	7b3o.pdb	L_CDR3	0141.pdb	2.90048	60	481.764	50.6087	431.155
AlphaPanda	7b3o.pdb	L_CDR3	0142.pdb	3.16334	60	1503.44	50.4888	1452.95
AlphaPanda	7b3o.pdb	L_CDR3	0144.pdb	2.84965	70	512.149	50.6087	461.54
AlphaPanda	7b3o.pdb	L_CDR3	0143.pdb	2.94207	70	526.107	50.5189	475.588
AlphaPanda	7b3o.pdb	L_CDR3	0145.pdb	2.92236	70	466.046	50.4888	415.557
AlphaPanda	7b3o.pdb	L_CDR3	0147.pdb	2.42456	80	238.604	49.7721	188.831
AlphaPanda	7b3o.pdb	L_CDR3	0146.pdb	2.85279	70	847.857	48.97	798.887
AlphaPanda	7b3o.pdb	L_CDR3	0149.pdb	2.98606	70	2835.88	50.4888	2785.39
AlphaPanda	7b3o.pdb	L_CDR3	0150.pdb	2.83258	70	2653.27	50.4888	2602.78
AlphaPanda	7b3o.pdb	L_CDR3	0148.pdb	2.9006	70	1498.91	50.6087	1448.3
AlphaPanda	7b3o.pdb	L_CDR3	0151.pdb	3.04831	40	690.146	50.6087	639.537
AlphaPanda	7b3o.pdb	L_CDR3	0153.pdb	2.72989	70	782.783	50.6087	732.174
AlphaPanda	7b3o.pdb	L_CDR3	0154.pdb	2.95129	50	2642.64	50.6087	2592.03
AlphaPanda	7b3o.pdb	L_CDR3	0155.pdb	2.53117	80	2048.17	50.6087	1997.56
AlphaPanda	7b3o.pdb	L_CDR3	0152.pdb	2.60944	70	2402.15	50.6087	2351.54
AlphaPanda	7b3o.pdb	L_CDR3	0157.pdb	3.22286	80	2399.48	50.6087	2348.87
AlphaPanda	7b3o.pdb	L_CDR3	0156.pdb	2.97243	60	684.5	50.4888	634.011
AlphaPanda	7b3o.pdb	L_CDR3	0158.pdb	3.11469	70	1053.76	50.4888	1003.27
AlphaPanda	7b3o.pdb	L_CDR3	0160.pdb	3.01565	70	1306.77	50.6087	1256.17
AlphaPanda	7b3o.pdb	L_CDR3	0159.pdb	2.7422	60	1884.77	50.6087	1834.16
AlphaPanda	7b3o.pdb	L_CDR3	0161.pdb	2.59049	60	692.288	50.6087	641.679
AlphaPanda	7b3o.pdb	L_CDR3	0162.pdb	2.92912	60	390.142	50.6087	339.533
AlphaPanda	7b3o.pdb	L_CDR3	0163.pdb	2.72985	60	256.677	50.6087	206.069
AlphaPanda	7b3o.pdb	L_CDR3	0164.pdb	2.59502	60	1023.24	50.6087	972.628
AlphaPanda	7b3o.pdb	L_CDR3	0165.pdb	3.41433	60	2098.54	50.6087	2047.93
AlphaPanda	7b3o.pdb	L_CDR3	0166.pdb	3.04797	60	1169.36	50.6087	1118.75
AlphaPanda	7b3o.pdb	L_CDR3	0167.pdb	2.65661	70	812.987	50.6087	762.379
AlphaPanda	7b3o.pdb	L_CDR3	0168.pdb	2.60068	80	2442.19	50.4888	2391.7
AlphaPanda	7b3o.pdb	L_CDR3	0169.pdb	3.37853	70	1358.44	49.8455	1308.6
AlphaPanda	7b3o.pdb	L_CDR3	0170.pdb	2.87857	60	1027.6	50.4888	977.112
AlphaPanda	7b3o.pdb	L_CDR3	0171.pdb	2.75624	60	1698.97	50.6087	1648.36
AlphaPanda	7b3o.pdb	L_CDR3	0172.pdb	3.11308	60	1347.11	50.6087	1296.5
AlphaPanda	7b3o.pdb	L_CDR3	0173.pdb	3.07684	60	1405.98	50.4888	1355.49
AlphaPanda	7b3o.pdb	L_CDR3	0175.pdb	3.07204	70	2541.28	50.6087	2490.67
AlphaPanda	7b3o.pdb	L_CDR3	0174.pdb	3.30941	70	1215.73	50.4888	1165.24
AlphaPanda	7b3o.pdb	L_CDR3	0176.pdb	3.12925	70	1654.76	50.6087	1604.15
AlphaPanda	7b3o.pdb	L_CDR3	0178.pdb	2.93654	70	505.91	50.6087	455.301
AlphaPanda	7b3o.pdb	L_CDR3	0177.pdb	2.7885	80	989.862	50.6087	939.253
AlphaPanda	7b3o.pdb	L_CDR3	0179.pdb	2.84172	60	2737.82	50.6087	2687.21
AlphaPanda	7b3o.pdb	L_CDR3	0180.pdb	2.91358	70	3052.87	49.7721	3003.1
AlphaPanda	7b3o.pdb	L_CDR3	0181.pdb	2.89273	60	1127.94	50.4888	1077.45
AlphaPanda	7b3o.pdb	L_CDR3	0182.pdb	3.20472	80	286.614	50.4888	236.125
AlphaPanda	7b3o.pdb	L_CDR3	0183.pdb	3.13308	70	662.43	50.6087	611.821
AlphaPanda	7b3o.pdb	L_CDR3	0184.pdb	3.3882	50	1989.7	50.6087	1939.09
AlphaPanda	7b3o.pdb	L_CDR3	0185.pdb	3.21794	80	903.669	50.5189	853.15
AlphaPanda	7b3o.pdb	L_CDR3	0186.pdb	3.14913	70	1445.44	50.4888	1394.96
AlphaPanda	7b3o.pdb	L_CDR3	0187.pdb	3.17447	60	2098.21	50.5189	2047.69
AlphaPanda	7b3o.pdb	L_CDR3	0188.pdb	3.34068	70	1223.29	50.6087	1172.68
AlphaPanda	7b3o.pdb	L_CDR3	0189.pdb	3.04832	80	364.485	50.6087	313.876
AlphaPanda	7b3o.pdb	L_CDR3	0190.pdb	2.84298	80	2011.31	50.4888	1960.82
AlphaPanda	7b3o.pdb	L_CDR3	0191.pdb	2.62954	60	974.14	50.4888	923.651
AlphaPanda	7b3o.pdb	L_CDR3	0192.pdb	3.00269	60	1916.63	50.6087	1866.02
AlphaPanda	7b3o.pdb	L_CDR3	0193.pdb	2.82513	80	1715.25	50.5189	1664.73
AlphaPanda	7b3o.pdb	L_CDR3	0194.pdb	3.03191	70	851.997	50.6087	801.388
AlphaPanda	7b3o.pdb	L_CDR3	0195.pdb	2.95987	60	1984.4	50.5189	1933.88
AlphaPanda	7b3o.pdb	L_CDR3	0196.pdb	3.65707	70	2807.96	50.5189	2757.44
AlphaPanda	7b3o.pdb	L_CDR3	0197.pdb	2.44877	70	1066.65	50.4888	1016.16
AlphaPanda	7b3o.pdb	L_CDR3	0198.pdb	2.75542	70	860.226	50.5189	809.707
AlphaPanda	7b3o.pdb	L_CDR3	0199.pdb	2.91711	80	711.372	50.4888	660.883
AlphaPanda	7b3o.pdb	H_CDR1	0000.pdb	1.78209	57.1429	1203.56	50.6087	1152.95
AlphaPanda	7b3o.pdb	H_CDR1	0001.pdb	0.990664	57.1429	2139.39	50.6087	2088.78
AlphaPanda	7b3o.pdb	H_CDR1	0002.pdb	1.25016	57.1429	3130.34	50.4888	3079.85
AlphaPanda	7b3o.pdb	H_CDR1	0003.pdb	1.79071	57.1429	1724.19	50.5189	1673.67
AlphaPanda	7b3o.pdb	H_CDR1	0004.pdb	1.40081	57.1429	2075.55	50.5189	2025.03
AlphaPanda	7b3o.pdb	H_CDR1	0005.pdb	1.77474	57.1429	2956.62	50.6087	2906.01
AlphaPanda	7b3o.pdb	H_CDR1	0006.pdb	1.81813	57.1429	1976.36	50.6087	1925.75
AlphaPanda	7b3o.pdb	H_CDR1	0007.pdb	1.41651	57.1429	2376.16	50.4888	2325.67
AlphaPanda	7b3o.pdb	H_CDR1	0008.pdb	1.643	57.1429	2351.9	50.6087	2301.29
AlphaPanda	7b3o.pdb	H_CDR1	0009.pdb	1.72239	57.1429	1580.69	50.4888	1530.2
AlphaPanda	7b3o.pdb	H_CDR1	0010.pdb	1.11532	57.1429	809.846	49.7721	760.074
AlphaPanda	7b3o.pdb	H_CDR1	0011.pdb	1.07779	57.1429	2023.22	50.6087	1972.61
AlphaPanda	7b3o.pdb	H_CDR1	0012.pdb	1.49242	57.1429	2369.1	50.4888	2318.61
AlphaPanda	7b3o.pdb	H_CDR1	0013.pdb	1.55522	57.1429	1681.04	50.6087	1630.43
AlphaPanda	7b3o.pdb	H_CDR1	0014.pdb	1.67587	57.1429	2183.01	50.6087	2132.4
AlphaPanda	7b3o.pdb	H_CDR1	0016.pdb	1.37081	57.1429	1582.06	50.6087	1531.45
AlphaPanda	7b3o.pdb	H_CDR1	0017.pdb	1.2618	42.8571	1851.05	50.4888	1800.56
AlphaPanda	7b3o.pdb	H_CDR1	0015.pdb	1.58468	57.1429	3503.53	50.6087	3452.92
AlphaPanda	7b3o.pdb	H_CDR1	0018.pdb	2.00473	57.1429	2968.79	50.6087	2918.18
AlphaPanda	7b3o.pdb	H_CDR1	0019.pdb	2.02298	57.1429	2604.47	50.4888	2553.99
AlphaPanda	7b3o.pdb	H_CDR1	0020.pdb	1.35359	57.1429	851.35	50.6087	800.741
AlphaPanda	7b3o.pdb	H_CDR1	0021.pdb	1.6081	57.1429	2200.66	50.6087	2150.05
AlphaPanda	7b3o.pdb	H_CDR1	0022.pdb	1.49638	57.1429	1554.37	50.6087	1503.76
AlphaPanda	7b3o.pdb	H_CDR1	0023.pdb	1.29354	57.1429	1869.12	50.6087	1818.51
AlphaPanda	7b3o.pdb	H_CDR1	0024.pdb	1.75323	57.1429	2021.07	50.4888	1970.58
AlphaPanda	7b3o.pdb	H_CDR1	0025.pdb	1.44367	57.1429	3394.9	50.4888	3344.42
AlphaPanda	7b3o.pdb	H_CDR1	0026.pdb	1.60616	57.1429	2607.43	50.4888	2556.94
AlphaPanda	7b3o.pdb	H_CDR1	0027.pdb	1.34783	57.1429	2861.11	50.5189	2810.59
AlphaPanda	7b3o.pdb	H_CDR1	0028.pdb	1.70339	57.1429	1941.67	50.6087	1891.06
AlphaPanda	7b3o.pdb	H_CDR1	0029.pdb	1.74674	57.1429	2347.31	50.6087	2296.7
AlphaPanda	7b3o.pdb	H_CDR1	0030.pdb	1.81943	57.1429	1175.64	50.4888	1125.15
AlphaPanda	7b3o.pdb	H_CDR1	0031.pdb	1.66525	57.1429	2466.89	50.5189	2416.37
AlphaPanda	7b3o.pdb	H_CDR1	0032.pdb	1.62802	57.1429	2718.77	50.4888	2668.28
AlphaPanda	7b3o.pdb	H_CDR1	0033.pdb	1.69938	57.1429	2435.82	50.5189	2385.3
AlphaPanda	7b3o.pdb	H_CDR1	0034.pdb	1.12913	42.8571	2251.15	50.4888	2200.66
AlphaPanda	7b3o.pdb	H_CDR1	0035.pdb	1.53205	57.1429	1297.1	50.4888	1246.61
AlphaPanda	7b3o.pdb	H_CDR1	0036.pdb	1.28316	57.1429	1652.21	50.6087	1601.61
AlphaPanda	7b3o.pdb	H_CDR1	0037.pdb	1.31526	57.1429	2861.74	50.4888	2811.25
AlphaPanda	7b3o.pdb	H_CDR1	0038.pdb	1.58431	57.1429	1363.75	50.4888	1313.26
AlphaPanda	7b3o.pdb	H_CDR1	0039.pdb	1.28377	57.1429	2048.25	50.4888	1997.76
AlphaPanda	7b3o.pdb	H_CDR1	0040.pdb	1.71548	57.1429	1818.22	50.4888	1767.73
AlphaPanda	7b3o.pdb	H_CDR1	0041.pdb	2.0526	57.1429	1060.6	50.6087	1009.99
AlphaPanda	7b3o.pdb	H_CDR1	0042.pdb	1.27143	57.1429	2283.42	50.6087	2232.81
AlphaPanda	7b3o.pdb	H_CDR1	0043.pdb	1.80418	57.1429	1835.97	50.4888	1785.49
AlphaPanda	7b3o.pdb	H_CDR1	0044.pdb	1.79732	57.1429	2550.86	50.5189	2500.34
AlphaPanda	7b3o.pdb	H_CDR1	0045.pdb	2.08	57.1429	1521.09	50.5189	1470.57
AlphaPanda	7b3o.pdb	H_CDR1	0046.pdb	1.84684	57.1429	1954.96	50.6087	1904.35
AlphaPanda	7b3o.pdb	H_CDR1	0048.pdb	1.19491	57.1429	2227.56	50.4888	2177.07
AlphaPanda	7b3o.pdb	H_CDR1	0047.pdb	1.68205	71.4286	560.755	50.5189	510.236
AlphaPanda	7b3o.pdb	H_CDR1	0049.pdb	1.30813	57.1429	907.57	50.4888	857.081
AlphaPanda	7b3o.pdb	H_CDR1	0050.pdb	1.51017	57.1429	1954.74	50.4888	1904.25
AlphaPanda	7b3o.pdb	H_CDR1	0051.pdb	1.91038	71.4286	1346.02	50.5189	1295.5
AlphaPanda	7b3o.pdb	H_CDR1	0052.pdb	1.73126	57.1429	1575.27	50.4888	1524.78
AlphaPanda	7b3o.pdb	H_CDR1	0053.pdb	1.23783	57.1429	2066.58	50.6087	2015.97
AlphaPanda	7b3o.pdb	H_CDR1	0054.pdb	1.55326	57.1429	1259.69	50.6087	1209.08
AlphaPanda	7b3o.pdb	H_CDR1	0055.pdb	1.54161	57.1429	2455.29	50.6087	2404.68
AlphaPanda	7b3o.pdb	H_CDR1	0056.pdb	1.51634	42.8571	2526.31	50.5189	2475.79
AlphaPanda	7b3o.pdb	H_CDR1	0057.pdb	2.21482	57.1429	2800.91	50.4888	2750.43
AlphaPanda	7b3o.pdb	H_CDR1	0058.pdb	1.67289	57.1429	2282.23	50.6087	2231.62
AlphaPanda	7b3o.pdb	H_CDR1	0059.pdb	1.95635	57.1429	1951.29	50.4888	1900.81
AlphaPanda	7b3o.pdb	H_CDR1	0060.pdb	1.59753	57.1429	2985.07	50.5189	2934.55
AlphaPanda	7b3o.pdb	H_CDR1	0061.pdb	1.3686	57.1429	1639.02	50.6087	1588.41
AlphaPanda	7b3o.pdb	H_CDR1	0062.pdb	2.05083	57.1429	2310.28	50.6087	2259.67
AlphaPanda	7b3o.pdb	H_CDR1	0063.pdb	1.48602	57.1429	2898.04	50.4888	2847.55
AlphaPanda	7b3o.pdb	H_CDR1	0064.pdb	1.53376	57.1429	2305.89	50.4888	2255.4
AlphaPanda	7b3o.pdb	H_CDR1	0065.pdb	1.57632	57.1429	1982.88	50.4888	1932.39
AlphaPanda	7b3o.pdb	H_CDR1	0066.pdb	1.46096	57.1429	1104.18	50.4888	1053.69
AlphaPanda	7b3o.pdb	H_CDR1	0067.pdb	1.34123	57.1429	2215.52	50.6087	2164.91
AlphaPanda	7b3o.pdb	H_CDR1	0068.pdb	1.88328	57.1429	2055.28	50.6087	2004.68
AlphaPanda	7b3o.pdb	H_CDR1	0069.pdb	2.07726	57.1429	1300.22	50.4888	1249.73
AlphaPanda	7b3o.pdb	H_CDR1	0070.pdb	2.23457	57.1429	2155.61	50.4888	2105.12
AlphaPanda	7b3o.pdb	H_CDR1	0071.pdb	1.8989	57.1429	1344.89	50.4888	1294.4
AlphaPanda	7b3o.pdb	H_CDR1	0072.pdb	1.64471	57.1429	2320.56	50.4888	2270.07
AlphaPanda	7b3o.pdb	H_CDR1	0074.pdb	1.38178	57.1429	1550.08	50.4888	1499.59
AlphaPanda	7b3o.pdb	H_CDR1	0073.pdb	1.22763	57.1429	1630.21	49.7721	1580.44
AlphaPanda	7b3o.pdb	H_CDR1	0075.pdb	1.52318	57.1429	2467.87	50.4888	2417.38
AlphaPanda	7b3o.pdb	H_CDR1	0076.pdb	1.89441	57.1429	3358.1	50.6087	3307.49
AlphaPanda	7b3o.pdb	H_CDR1	0077.pdb	1.67198	57.1429	2807.47	50.4888	2756.98
AlphaPanda	7b3o.pdb	H_CDR1	0078.pdb	1.40586	57.1429	2154.93	50.4888	2104.44
AlphaPanda	7b3o.pdb	H_CDR1	0079.pdb	1.88903	57.1429	1570	50.6087	1519.4
AlphaPanda	7b3o.pdb	H_CDR1	0080.pdb	1.33471	71.4286	1560.18	50.4888	1509.69
AlphaPanda	7b3o.pdb	H_CDR1	0081.pdb	1.43669	57.1429	2024.63	50.4888	1974.14
AlphaPanda	7b3o.pdb	H_CDR1	0082.pdb	1.41602	57.1429	1522.96	50.6087	1472.35
AlphaPanda	7b3o.pdb	H_CDR1	0083.pdb	1.3654	57.1429	2080.26	50.6087	2029.65
AlphaPanda	7b3o.pdb	H_CDR1	0084.pdb	2.05753	57.1429	2178.79	50.6087	2128.18
AlphaPanda	7b3o.pdb	H_CDR1	0085.pdb	2.14493	57.1429	3164.43	50.4888	3113.94
AlphaPanda	7b3o.pdb	H_CDR1	0086.pdb	1.39491	57.1429	2313.68	50.6087	2263.07
AlphaPanda	7b3o.pdb	H_CDR1	0087.pdb	1.05732	57.1429	1546.95	50.5189	1496.44
AlphaPanda	7b3o.pdb	H_CDR1	0088.pdb	2.34499	57.1429	1517.73	50.4888	1467.25
AlphaPanda	7b3o.pdb	H_CDR1	0089.pdb	1.5477	57.1429	2305.94	50.4888	2255.45
AlphaPanda	7b3o.pdb	H_CDR1	0090.pdb	1.55918	57.1429	2544.89	50.5189	2494.37
AlphaPanda	7b3o.pdb	H_CDR1	0091.pdb	2.14056	57.1429	2367.4	50.6087	2316.8
AlphaPanda	7b3o.pdb	H_CDR1	0092.pdb	1.56856	57.1429	1582.53	50.6087	1531.92
AlphaPanda	7b3o.pdb	H_CDR1	0093.pdb	1.40439	57.1429	965.641	50.6087	915.032
AlphaPanda	7b3o.pdb	H_CDR1	0095.pdb	1.32204	71.4286	1574.39	50.6087	1523.78
AlphaPanda	7b3o.pdb	H_CDR1	0094.pdb	1.43198	57.1429	1887.82	50.4888	1837.33
AlphaPanda	7b3o.pdb	H_CDR1	0096.pdb	1.81416	57.1429	1956.33	50.4888	1905.84
AlphaPanda	7b3o.pdb	H_CDR1	0097.pdb	1.88864	57.1429	1570.93	48.97	1521.96
AlphaPanda	7b3o.pdb	H_CDR1	0098.pdb	1.74237	57.1429	2169.73	50.4888	2119.25
AlphaPanda	7b3o.pdb	H_CDR1	0099.pdb	1.36446	57.1429	2787.25	50.6087	2736.64
AlphaPanda	7b3o.pdb	H_CDR1	0100.pdb	1.40528	57.1429	2384.17	50.4888	2333.68
AlphaPanda	7b3o.pdb	H_CDR1	0101.pdb	1.94036	57.1429	1132.46	50.4888	1081.98
AlphaPanda	7b3o.pdb	H_CDR1	0103.pdb	1.09823	57.1429	1997.92	50.4888	1947.43
AlphaPanda	7b3o.pdb	H_CDR1	0102.pdb	1.43019	57.1429	1473.06	50.6087	1422.45
AlphaPanda	7b3o.pdb	H_CDR1	0104.pdb	0.735373	57.1429	1132.22	50.6087	1081.62
AlphaPanda	7b3o.pdb	H_CDR1	0105.pdb	1.65863	57.1429	1055.2	50.4888	1004.71
AlphaPanda	7b3o.pdb	H_CDR1	0106.pdb	1.84545	57.1429	3152.79	50.6087	3102.18
AlphaPanda	7b3o.pdb	H_CDR1	0107.pdb	1.04095	57.1429	1638.44	50.6087	1587.83
AlphaPanda	7b3o.pdb	H_CDR1	0108.pdb	1.38683	42.8571	1944.86	50.4888	1894.37
AlphaPanda	7b3o.pdb	H_CDR1	0109.pdb	1.33241	57.1429	2874.44	50.4888	2823.95
AlphaPanda	7b3o.pdb	H_CDR1	0111.pdb	1.40484	57.1429	1750.72	50.4888	1700.23
AlphaPanda	7b3o.pdb	H_CDR1	0110.pdb	1.57393	57.1429	1937.18	50.4888	1886.69
AlphaPanda	7b3o.pdb	H_CDR1	0112.pdb	1.88104	57.1429	1647.49	50.4888	1597
AlphaPanda	7b3o.pdb	H_CDR1	0113.pdb	1.18324	57.1429	266.191	50.6087	215.582
AlphaPanda	7b3o.pdb	H_CDR1	0114.pdb	1.48259	57.1429	2306	50.6087	2255.39
AlphaPanda	7b3o.pdb	H_CDR1	0115.pdb	0.912537	57.1429	1752.24	50.4888	1701.75
AlphaPanda	7b3o.pdb	H_CDR1	0116.pdb	1.86016	57.1429	1999.87	50.6087	1949.26
AlphaPanda	7b3o.pdb	H_CDR1	0117.pdb	2.04985	57.1429	1556.02	50.4888	1505.53
AlphaPanda	7b3o.pdb	H_CDR1	0118.pdb	1.54189	57.1429	2292.94	50.4888	2242.45
AlphaPanda	7b3o.pdb	H_CDR1	0119.pdb	1.90532	57.1429	3023.83	50.6087	2973.23
AlphaPanda	7b3o.pdb	H_CDR1	0120.pdb	0.926566	57.1429	2592.43	50.4888	2541.95
AlphaPanda	7b3o.pdb	H_CDR1	0121.pdb	1.64145	57.1429	1620.95	49.09	1571.86
AlphaPanda	7b3o.pdb	H_CDR1	0122.pdb	1.65458	57.1429	1949.84	50.4888	1899.35
AlphaPanda	7b3o.pdb	H_CDR1	0123.pdb	1.77876	57.1429	3209.83	50.6087	3159.22
AlphaPanda	7b3o.pdb	H_CDR1	0124.pdb	1.79864	57.1429	1801.98	50.4888	1751.49
AlphaPanda	7b3o.pdb	H_CDR1	0125.pdb	1.57093	57.1429	2454.63	50.4888	2404.14
AlphaPanda	7b3o.pdb	H_CDR1	0126.pdb	1.16641	57.1429	901.824	50.6087	851.215
AlphaPanda	7b3o.pdb	H_CDR1	0127.pdb	1.55243	57.1429	3628.65	50.5189	3578.13
AlphaPanda	7b3o.pdb	H_CDR1	0128.pdb	2.09215	71.4286	1038.47	50.6087	987.857
AlphaPanda	7b3o.pdb	H_CDR1	0129.pdb	1.67538	57.1429	1833.08	50.5189	1782.56
AlphaPanda	7b3o.pdb	H_CDR1	0130.pdb	1.07975	57.1429	2225.75	50.6087	2175.14
AlphaPanda	7b3o.pdb	H_CDR1	0131.pdb	1.60773	57.1429	2046.65	50.4888	1996.16
AlphaPanda	7b3o.pdb	H_CDR1	0132.pdb	1.49382	57.1429	2500.48	50.6087	2449.87
AlphaPanda	7b3o.pdb	H_CDR1	0133.pdb	1.85612	57.1429	2673.47	50.4888	2622.98
AlphaPanda	7b3o.pdb	H_CDR1	0134.pdb	1.74942	57.1429	2034.5	50.4888	1984.01
AlphaPanda	7b3o.pdb	H_CDR1	0135.pdb	1.886	57.1429	1480.76	50.4888	1430.27
AlphaPanda	7b3o.pdb	H_CDR1	0136.pdb	1.73023	57.1429	2330.06	50.4888	2279.57
AlphaPanda	7b3o.pdb	H_CDR1	0137.pdb	1.42501	71.4286	1587.95	50.6087	1537.34
AlphaPanda	7b3o.pdb	H_CDR1	0139.pdb	1.59312	57.1429	1726.41	50.4888	1675.92
AlphaPanda	7b3o.pdb	H_CDR1	0138.pdb	1.55932	42.8571	1326.66	50.6087	1276.05
AlphaPanda	7b3o.pdb	H_CDR1	0140.pdb	1.40551	71.4286	931.992	50.6087	881.383
AlphaPanda	7b3o.pdb	H_CDR1	0141.pdb	1.84267	57.1429	2502.84	48.97	2453.87
AlphaPanda	7b3o.pdb	H_CDR1	0142.pdb	1.47104	57.1429	1847.99	50.4888	1797.5
AlphaPanda	7b3o.pdb	H_CDR1	0143.pdb	1.76694	57.1429	1362.49	49.09	1313.4
AlphaPanda	7b3o.pdb	H_CDR1	0144.pdb	1.2371	71.4286	659.084	50.6087	608.475
AlphaPanda	7b3o.pdb	H_CDR1	0145.pdb	1.60089	57.1429	1296.04	50.6087	1245.43
AlphaPanda	7b3o.pdb	H_CDR1	0146.pdb	1.64592	57.1429	1929.98	50.4888	1879.5
AlphaPanda	7b3o.pdb	H_CDR1	0147.pdb	1.4742	57.1429	2447.6	50.4888	2397.11
AlphaPanda	7b3o.pdb	H_CDR1	0148.pdb	1.15809	57.1429	2729.06	50.4888	2678.57
AlphaPanda	7b3o.pdb	H_CDR1	0149.pdb	1.33356	57.1429	1342.65	50.4888	1292.16
AlphaPanda	7b3o.pdb	H_CDR1	0150.pdb	1.49509	57.1429	1139.79	50.6087	1089.18
AlphaPanda	7b3o.pdb	H_CDR1	0151.pdb	1.53145	57.1429	2012.69	50.6087	1962.09
AlphaPanda	7b3o.pdb	H_CDR1	0152.pdb	2.1791	57.1429	2507.4	50.6087	2456.79
AlphaPanda	7b3o.pdb	H_CDR1	0153.pdb	2.03319	57.1429	1913.38	50.6087	1862.77
AlphaPanda	7b3o.pdb	H_CDR1	0154.pdb	1.98276	57.1429	1657.91	50.6087	1607.3
AlphaPanda	7b3o.pdb	H_CDR1	0155.pdb	1.65901	57.1429	1523.59	50.6087	1472.98
AlphaPanda	7b3o.pdb	H_CDR1	0156.pdb	2.36747	57.1429	3165.17	50.6087	3114.56
AlphaPanda	7b3o.pdb	H_CDR1	0157.pdb	1.71348	57.1429	2562.2	50.5189	2511.68
AlphaPanda	7b3o.pdb	H_CDR1	0158.pdb	1.50946	57.1429	3303.18	50.4888	3252.69
AlphaPanda	7b3o.pdb	H_CDR1	0160.pdb	1.30926	57.1429	1325.94	49.7556	1276.18
AlphaPanda	7b3o.pdb	H_CDR1	0159.pdb	1.69132	57.1429	1708.23	49.09	1659.14
AlphaPanda	7b3o.pdb	H_CDR1	0161.pdb	1.2259	57.1429	2350.21	50.4888	2299.72
AlphaPanda	7b3o.pdb	H_CDR1	0162.pdb	1.9492	57.1429	2014.57	50.4888	1964.08
AlphaPanda	7b3o.pdb	H_CDR1	0163.pdb	0.81314	57.1429	1668.3	50.6087	1617.69
AlphaPanda	7b3o.pdb	H_CDR1	0164.pdb	1.30437	57.1429	2564.13	50.4888	2513.64
AlphaPanda	7b3o.pdb	H_CDR1	0165.pdb	1.59735	57.1429	1777.85	50.4888	1727.36
AlphaPanda	7b3o.pdb	H_CDR1	0166.pdb	2.02714	57.1429	2388.54	50.4888	2338.05
AlphaPanda	7b3o.pdb	H_CDR1	0167.pdb	1.52449	57.1429	1743.73	49.7721	1693.95
AlphaPanda	7b3o.pdb	H_CDR1	0168.pdb	1.89169	57.1429	1981.89	50.6087	1931.28
AlphaPanda	7b3o.pdb	H_CDR1	0169.pdb	1.46986	57.1429	2953.87	50.4888	2903.38
AlphaPanda	7b3o.pdb	H_CDR1	0170.pdb	1.61172	57.1429	1305.39	50.5189	1254.87
AlphaPanda	7b3o.pdb	H_CDR1	0171.pdb	1.74965	57.1429	2530.09	50.6087	2479.48
AlphaPanda	7b3o.pdb	H_CDR1	0172.pdb	0.739203	57.1429	771.508	50.6087	720.9
AlphaPanda	7b3o.pdb	H_CDR1	0173.pdb	1.9065	57.1429	1908.51	50.4888	1858.02
AlphaPanda	7b3o.pdb	H_CDR1	0174.pdb	2.07712	57.1429	2896.4	50.6087	2845.79
AlphaPanda	7b3o.pdb	H_CDR1	0175.pdb	1.07271	57.1429	2679.23	50.6087	2628.62
AlphaPanda	7b3o.pdb	H_CDR1	0176.pdb	2.12973	57.1429	2224.05	50.4888	2173.56
AlphaPanda	7b3o.pdb	H_CDR1	0177.pdb	1.47505	57.1429	2451.41	50.5189	2400.89
AlphaPanda	7b3o.pdb	H_CDR1	0178.pdb	1.83672	57.1429	2193.45	50.6087	2142.84
AlphaPanda	7b3o.pdb	H_CDR1	0179.pdb	1.66315	57.1429	2054.95	50.6087	2004.34
AlphaPanda	7b3o.pdb	H_CDR1	0180.pdb	1.3039	57.1429	2084.95	49.7721	2035.17
AlphaPanda	7b3o.pdb	H_CDR1	0181.pdb	1.36207	57.1429	1634.93	50.4888	1584.44
AlphaPanda	7b3o.pdb	H_CDR1	0182.pdb	1.43637	57.1429	1938.76	50.6087	1888.15
AlphaPanda	7b3o.pdb	H_CDR1	0183.pdb	1.15108	57.1429	1217.84	50.4888	1167.35
AlphaPanda	7b3o.pdb	H_CDR1	0184.pdb	2.0309	57.1429	1021.96	50.6087	971.346
AlphaPanda	7b3o.pdb	H_CDR1	0185.pdb	1.53373	57.1429	2350.8	50.4888	2300.31
AlphaPanda	7b3o.pdb	H_CDR1	0186.pdb	1.71763	57.1429	2444.3	50.6087	2393.69
AlphaPanda	7b3o.pdb	H_CDR1	0187.pdb	1.62789	57.1429	2068.61	50.4888	2018.12
AlphaPanda	7b3o.pdb	H_CDR1	0188.pdb	1.04248	57.1429	993.705	50.6087	943.096
AlphaPanda	7b3o.pdb	H_CDR1	0189.pdb	1.71992	57.1429	957.542	50.4888	907.053
AlphaPanda	7b3o.pdb	H_CDR1	0190.pdb	1.42199	57.1429	853.124	48.97	804.154
AlphaPanda	7b3o.pdb	H_CDR1	0191.pdb	2.30465	71.4286	1872.47	50.4888	1821.98
AlphaPanda	7b3o.pdb	H_CDR1	0193.pdb	1.57113	57.1429	1662.59	50.6087	1611.98
AlphaPanda	7b3o.pdb	H_CDR1	0192.pdb	1.23959	57.1429	2101.81	50.6087	2051.2
AlphaPanda	7b3o.pdb	H_CDR1	0194.pdb	1.41527	57.1429	2387.1	50.4888	2336.61
AlphaPanda	7b3o.pdb	H_CDR1	0195.pdb	1.31724	57.1429	1977.98	50.6087	1927.37
AlphaPanda	7b3o.pdb	H_CDR1	0196.pdb	2.13833	57.1429	1977.94	50.5189	1927.42
AlphaPanda	7b3o.pdb	H_CDR1	0197.pdb	1.45035	71.4286	1435.04	50.4888	1384.55
AlphaPanda	7b3o.pdb	H_CDR1	0198.pdb	1.64464	57.1429	2139.01	50.4888	2088.52
AlphaPanda	7b3o.pdb	H_CDR1	0199.pdb	1.50607	57.1429	2986.14	50.4888	2935.65
AlphaPanda	7b3o.pdb	H_CDR2	0000.pdb	0.901777	60	200.391	49.8455	150.546
AlphaPanda	7b3o.pdb	H_CDR2	0001.pdb	0.694163	40	66.4396	50.6087	15.8309
AlphaPanda	7b3o.pdb	H_CDR2	0002.pdb	0.746877	40	51.0068	50.5189	0.487907
AlphaPanda	7b3o.pdb	H_CDR2	0003.pdb	0.92856	80	49.4768	49.09	0.386784
AlphaPanda	7b3o.pdb	H_CDR2	0004.pdb	0.927793	40	134.24	50.4888	83.751
AlphaPanda	7b3o.pdb	H_CDR2	0005.pdb	0.650904	80	59.0365	50.6087	8.42774
AlphaPanda	7b3o.pdb	H_CDR2	0007.pdb	0.697576	60	289.579	50.4888	239.09
AlphaPanda	7b3o.pdb	H_CDR2	0006.pdb	0.901665	80	102.285	50.5189	51.7661
AlphaPanda	7b3o.pdb	H_CDR2	0008.pdb	0.576231	50	50.0032	49.7721	0.231136
AlphaPanda	7b3o.pdb	H_CDR2	0009.pdb	0.934063	100	91.6897	50.6087	41.081
AlphaPanda	7b3o.pdb	H_CDR2	0010.pdb	1.11687	60	91.0002	49.8455	41.1547
AlphaPanda	7b3o.pdb	H_CDR2	0011.pdb	0.662295	60	145.881	50.6087	95.2727
AlphaPanda	7b3o.pdb	H_CDR2	0013.pdb	0.909919	80	76.2363	50.4888	25.7476
AlphaPanda	7b3o.pdb	H_CDR2	0014.pdb	0.939598	40	145.447	50.6087	94.8383
AlphaPanda	7b3o.pdb	H_CDR2	0012.pdb	1.26185	60	134.73	50.4888	84.2417
AlphaPanda	7b3o.pdb	H_CDR2	0015.pdb	0.60373	33.3333	57.5589	49.7721	7.7868
AlphaPanda	7b3o.pdb	H_CDR2	0016.pdb	1.21994	16.6667	47.5251	50.5189	-2.99371
AlphaPanda	7b3o.pdb	H_CDR2	0017.pdb	0.877654	16.6667	143.233	50.4888	92.7441
AlphaPanda	7b3o.pdb	H_CDR2	0018.pdb	1.07169	33.3333	63.5166	50.4888	13.0279
AlphaPanda	7b3o.pdb	H_CDR2	0019.pdb	1.44952	40	44.7757	50.6087	-5.83303
AlphaPanda	7b3o.pdb	H_CDR2	0020.pdb	0.424236	16.6667	108.05	50.4888	57.5616
AlphaPanda	7b3o.pdb	H_CDR2	0021.pdb	0.658748	40	67.203	50.5189	16.6842
AlphaPanda	7b3o.pdb	H_CDR2	0022.pdb	0.949505	60	112.873	50.4888	62.3844
AlphaPanda	7b3o.pdb	H_CDR2	0023.pdb	0.920802	80	106.537	50.6087	55.9284
AlphaPanda	7b3o.pdb	H_CDR2	0024.pdb	0.518787	40	289.623	50.4888	239.134
AlphaPanda	7b3o.pdb	H_CDR2	0025.pdb	0.589536	50	51.9143	50.5189	1.39544
AlphaPanda	7b3o.pdb	H_CDR2	0026.pdb	0.799156	28.5714	77.6092	48.97	28.6392
AlphaPanda	7b3o.pdb	H_CDR2	0027.pdb	0.940036	16.6667	69.9103	50.4888	19.4216
AlphaPanda	7b3o.pdb	H_CDR2	0028.pdb	0.724409	16.6667	156.863	50.6087	106.254
AlphaPanda	7b3o.pdb	H_CDR2	0029.pdb	0.850363	33.3333	145.863	49.7721	96.0906
AlphaPanda	7b3o.pdb	H_CDR2	0030.pdb	1.20939	20	269.735	50.4888	219.246
AlphaPanda	7b3o.pdb	H_CDR2	0031.pdb	1.32272	33.3333	298.45	50.6087	247.842
AlphaPanda	7b3o.pdb	H_CDR2	0032.pdb	0.956791	40	70.4296	50.4888	19.9408
AlphaPanda	7b3o.pdb	H_CDR2	0033.pdb	0.500384	20	129.763	49.09	80.6727
AlphaPanda	7b3o.pdb	H_CDR2	0034.pdb	0.666002	40	86.4333	50.6087	35.8245
AlphaPanda	7b3o.pdb	H_CDR2	0035.pdb	1.41595	33.3333	120.748	50.6087	70.139
AlphaPanda	7b3o.pdb	H_CDR2	0036.pdb	0.726917	50	47.0427	50.4888	-3.44603
AlphaPanda	7b3o.pdb	H_CDR2	0037.pdb	0.915268	80	85.9072	50.5189	35.3884
AlphaPanda	7b3o.pdb	H_CDR2	0038.pdb	0.603451	33.3333	61.634	50.5189	11.1151
AlphaPanda	7b3o.pdb	H_CDR2	0039.pdb	0.639978	40	44.5881	49.8455	-5.25741
AlphaPanda	7b3o.pdb	H_CDR2	0040.pdb	0.787177	60	110.001	50.6087	59.392
AlphaPanda	7b3o.pdb	H_CDR2	0041.pdb	0.855561	60	206.318	50.4888	155.83
AlphaPanda	7b3o.pdb	H_CDR2	0042.pdb	0.563363	20	70.1005	50.4888	19.6117
AlphaPanda	7b3o.pdb	H_CDR2	0043.pdb	0.706348	60	98.4851	50.4888	47.9964
AlphaPanda	7b3o.pdb	H_CDR2	0045.pdb	1.15713	40	46.349	50.6087	-4.25968
AlphaPanda	7b3o.pdb	H_CDR2	0044.pdb	0.777984	33.3333	147.796	50.6087	97.1878
AlphaPanda	7b3o.pdb	H_CDR2	0046.pdb	0.849805	40	55.7053	50.4888	5.21653
AlphaPanda	7b3o.pdb	H_CDR2	0047.pdb	0.74319	16.6667	142.099	50.4888	91.6098
AlphaPanda	7b3o.pdb	H_CDR2	0048.pdb	1.00303	40	497.802	50.4888	447.313
AlphaPanda	7b3o.pdb	H_CDR2	0049.pdb	1.06828	16.6667	225.135	50.6087	174.526
AlphaPanda	7b3o.pdb	H_CDR2	0050.pdb	1.3588	40	128.157	50.4888	77.6686
AlphaPanda	7b3o.pdb	H_CDR2	0051.pdb	0.695485	16.6667	48.4123	50.4888	-2.0765
AlphaPanda	7b3o.pdb	H_CDR2	0052.pdb	1.05407	16.6667	65.8662	50.4888	15.3775
AlphaPanda	7b3o.pdb	H_CDR2	0053.pdb	0.742632	60	83.4338	50.4888	32.945
AlphaPanda	7b3o.pdb	H_CDR2	0054.pdb	0.998268	40	246.805	50.6087	196.196
AlphaPanda	7b3o.pdb	H_CDR2	0055.pdb	0.886489	60	120.451	50.6087	69.8426
AlphaPanda	7b3o.pdb	H_CDR2	0056.pdb	0.824024	60	136.837	50.4888	86.3486
AlphaPanda	7b3o.pdb	H_CDR2	0057.pdb	0.884739	20	103.322	50.6087	52.7135
AlphaPanda	7b3o.pdb	H_CDR2	0058.pdb	1.41174	40	468.435	50.6087	417.827
AlphaPanda	7b3o.pdb	H_CDR2	0059.pdb	1.07761	80	175.756	50.5189	125.238
AlphaPanda	7b3o.pdb	H_CDR2	0060.pdb	1.14092	40	53.3667	50.6087	2.75793
AlphaPanda	7b3o.pdb	H_CDR2	0061.pdb	0.541318	80	53.1957	50.4888	2.70699
AlphaPanda	7b3o.pdb	H_CDR2	0063.pdb	1.47765	60	47.2124	50.4888	-3.27632
AlphaPanda	7b3o.pdb	H_CDR2	0062.pdb	1.40264	80	65.7664	50.6087	15.1577
AlphaPanda	7b3o.pdb	H_CDR2	0064.pdb	0.698526	40	516.527	50.4888	466.038
AlphaPanda	7b3o.pdb	H_CDR2	0065.pdb	1.25628	40	229.322	50.4888	178.833
AlphaPanda	7b3o.pdb	H_CDR2	0067.pdb	1.08521	33.3333	109.082	50.4888	58.5931
AlphaPanda	7b3o.pdb	H_CDR2	0068.pdb	0.546026	40	81.0119	50.4888	30.5232
AlphaPanda	7b3o.pdb	H_CDR2	0066.pdb	0.839759	16.6667	83.3109	50.4888	32.8222
AlphaPanda	7b3o.pdb	H_CDR2	0069.pdb	1.27884	66.6667	54.5768	50.6087	3.96806
AlphaPanda	7b3o.pdb	H_CDR2	0070.pdb	0.855107	60	64.6648	50.6087	14.0561
AlphaPanda	7b3o.pdb	H_CDR2	0071.pdb	0.927581	16.6667	50.6654	50.4888	0.176605
AlphaPanda	7b3o.pdb	H_CDR2	0073.pdb	0.696798	40	126.438	50.4888	75.9495
AlphaPanda	7b3o.pdb	H_CDR2	0072.pdb	0.711877	40	59.2104	50.4888	8.72161
AlphaPanda	7b3o.pdb	H_CDR2	0074.pdb	1.03616	80	58.4001	50.4888	7.91139
AlphaPanda	7b3o.pdb	H_CDR2	0076.pdb	1.03003	60	62.295	49.09	13.205
AlphaPanda	7b3o.pdb	H_CDR2	0075.pdb	0.588559	60	80.132	50.4888	29.6433
AlphaPanda	7b3o.pdb	H_CDR2	0078.pdb	0.807631	60	47.8534	50.6087	-2.75537
AlphaPanda	7b3o.pdb	H_CDR2	0077.pdb	1.09329	40	43.2582	50.6087	-7.35055
AlphaPanda	7b3o.pdb	H_CDR2	0079.pdb	0.732511	80	258.992	50.6087	208.383
AlphaPanda	7b3o.pdb	H_CDR2	0080.pdb	0.641931	60	111.227	50.4888	60.7381
AlphaPanda	7b3o.pdb	H_CDR2	0081.pdb	0.858472	33.3333	98.4038	50.6087	47.7951
AlphaPanda	7b3o.pdb	H_CDR2	0083.pdb	0.837856	40	58.8811	50.6087	8.2724
AlphaPanda	7b3o.pdb	H_CDR2	0082.pdb	1.26551	80	211.104	50.4888	160.615
AlphaPanda	7b3o.pdb	H_CDR2	0084.pdb	1.12863	60	94.4623	50.4888	43.9735
AlphaPanda	7b3o.pdb	H_CDR2	0085.pdb	0.598615	60	79.4227	50.6087	28.814
AlphaPanda	7b3o.pdb	H_CDR2	0086.pdb	1.36601	16.6667	58.183	50.4888	7.69424
AlphaPanda	7b3o.pdb	H_CDR2	0087.pdb	0.711822	60	151.195	50.4888	100.707
AlphaPanda	7b3o.pdb	H_CDR2	0088.pdb	0.971612	40	52.8268	50.6087	2.21808
AlphaPanda	7b3o.pdb	H_CDR2	0089.pdb	1.19014	40	134.188	50.4888	83.6996
AlphaPanda	7b3o.pdb	H_CDR2	0090.pdb	1.16128	60	79.8946	50.4888	29.4059
AlphaPanda	7b3o.pdb	H_CDR2	0092.pdb	0.480552	33.3333	97.5437	50.4888	47.055
AlphaPanda	7b3o.pdb	H_CDR2	0091.pdb	0.770048	20	54.3074	50.6087	3.69868
AlphaPanda	7b3o.pdb	H_CDR2	0093.pdb	1.51974	60	67.2655	50.6087	16.6568
AlphaPanda	7b3o.pdb	H_CDR2	0094.pdb	0.882658	16.6667	49.3671	50.6087	-1.2416
AlphaPanda	7b3o.pdb	H_CDR2	0095.pdb	1.13429	60	45.9203	50.4888	-4.56848
AlphaPanda	7b3o.pdb	H_CDR2	0096.pdb	1.28663	60	420.198	50.6087	369.59
AlphaPanda	7b3o.pdb	H_CDR2	0097.pdb	0.767044	40	67.096	49.09	18.006
AlphaPanda	7b3o.pdb	H_CDR2	0098.pdb	0.845774	66.6667	68.5852	50.4888	18.0965
AlphaPanda	7b3o.pdb	H_CDR2	0099.pdb	0.636414	16.6667	49.7753	50.6087	-0.833443
AlphaPanda	7b3o.pdb	H_CDR2	0100.pdb	0.5889	40	51.3542	50.4888	0.865444
AlphaPanda	7b3o.pdb	H_CDR2	0101.pdb	0.834453	60	83.5047	49.8455	33.6593
AlphaPanda	7b3o.pdb	H_CDR2	0102.pdb	1.13071	40	53.9188	50.4888	3.43003
AlphaPanda	7b3o.pdb	H_CDR2	0103.pdb	1.22437	60	91.6378	50.4888	41.149
AlphaPanda	7b3o.pdb	H_CDR2	0104.pdb	0.941498	60	49.2187	50.6087	-1.39003
AlphaPanda	7b3o.pdb	H_CDR2	0105.pdb	0.76106	60	44.2291	50.6087	-6.37959
AlphaPanda	7b3o.pdb	H_CDR2	0106.pdb	1.05575	40	197.125	50.4888	146.637
AlphaPanda	7b3o.pdb	H_CDR2	0107.pdb	0.805239	60	91.2252	50.6087	40.6164
AlphaPanda	7b3o.pdb	H_CDR2	0108.pdb	0.975407	60	230.389	50.4888	179.9
AlphaPanda	7b3o.pdb	H_CDR2	0109.pdb	0.55829	40	58.048	50.4888	7.5593
AlphaPanda	7b3o.pdb	H_CDR2	0110.pdb	1.21846	40	59.7911	50.6087	9.18234
AlphaPanda	7b3o.pdb	H_CDR2	0111.pdb	1.04081	60	123.373	50.6087	72.7647
AlphaPanda	7b3o.pdb	H_CDR2	0112.pdb	1.05261	40	97.5308	48.97	48.5608
AlphaPanda	7b3o.pdb	H_CDR2	0113.pdb	0.686797	40	97.1197	50.4888	46.631
AlphaPanda	7b3o.pdb	H_CDR2	0114.pdb	0.928069	40	54.1538	50.6087	3.54503
AlphaPanda	7b3o.pdb	H_CDR2	0115.pdb	0.454978	33.3333	61.7108	50.6087	11.1021
AlphaPanda	7b3o.pdb	H_CDR2	0116.pdb	0.684388	16.6667	159.54	49.7556	109.785
AlphaPanda	7b3o.pdb	H_CDR2	0118.pdb	0.622112	33.3333	72.4258	48.97	23.4558
AlphaPanda	7b3o.pdb	H_CDR2	0117.pdb	0.613031	60	116.769	50.4888	66.2805
AlphaPanda	7b3o.pdb	H_CDR2	0119.pdb	0.633236	60	128.125	50.6087	77.516
AlphaPanda	7b3o.pdb	H_CDR2	0120.pdb	0.580917	33.3333	73.6604	50.6087	23.0517
AlphaPanda	7b3o.pdb	H_CDR2	0121.pdb	0.41403	60	235.158	50.4888	184.669
AlphaPanda	7b3o.pdb	H_CDR2	0122.pdb	0.654057	60	69.6228	50.6087	19.0141
AlphaPanda	7b3o.pdb	H_CDR2	0123.pdb	0.532663	60	168.616	50.6087	118.007
AlphaPanda	7b3o.pdb	H_CDR2	0124.pdb	0.884086	40	62.391	50.6087	11.7822
AlphaPanda	7b3o.pdb	H_CDR2	0125.pdb	0.877415	60	350.987	50.6087	300.378
AlphaPanda	7b3o.pdb	H_CDR2	0126.pdb	0.77575	20	59.2624	50.6087	8.65367
AlphaPanda	7b3o.pdb	H_CDR2	0127.pdb	0.865747	50	47.285	50.4888	-3.2038
AlphaPanda	7b3o.pdb	H_CDR2	0128.pdb	1.07151	60	221.6	50.5189	171.081
AlphaPanda	7b3o.pdb	H_CDR2	0129.pdb	1.14765	0	57.2026	50.4888	6.71385
AlphaPanda	7b3o.pdb	H_CDR2	0130.pdb	1.04878	33.3333	57.038	50.4888	6.54927
AlphaPanda	7b3o.pdb	H_CDR2	0131.pdb	0.514843	16.6667	55.6383	49.7556	5.88276
AlphaPanda	7b3o.pdb	H_CDR2	0132.pdb	0.599765	80	129.49	49.7556	79.7346
AlphaPanda	7b3o.pdb	H_CDR2	0133.pdb	0.772718	40	70.2207	50.6087	19.6119
AlphaPanda	7b3o.pdb	H_CDR2	0134.pdb	0.625198	40	42.7273	50.6087	-7.88145
AlphaPanda	7b3o.pdb	H_CDR2	0135.pdb	1.21434	33.3333	57.5308	48.97	8.56078
AlphaPanda	7b3o.pdb	H_CDR2	0137.pdb	0.755396	16.6667	62.2343	50.6087	11.6256
AlphaPanda	7b3o.pdb	H_CDR2	0136.pdb	0.607862	80	78.1613	50.4888	27.6725
AlphaPanda	7b3o.pdb	H_CDR2	0138.pdb	0.568915	16.6667	66.3869	50.4888	15.8982
AlphaPanda	7b3o.pdb	H_CDR2	0139.pdb	1.22053	60	84.7268	50.4888	34.238
AlphaPanda	7b3o.pdb	H_CDR2	0140.pdb	0.781058	40	447.735	50.6087	397.126
AlphaPanda	7b3o.pdb	H_CDR2	0141.pdb	0.757605	40	185.714	50.4888	135.225
AlphaPanda	7b3o.pdb	H_CDR2	0142.pdb	0.610267	40	84.6515	49.7556	34.8959
AlphaPanda	7b3o.pdb	H_CDR2	0144.pdb	0.66499	60	90.6225	50.5189	40.1037
AlphaPanda	7b3o.pdb	H_CDR2	0145.pdb	0.997051	16.6667	74.1516	50.6087	23.5429
AlphaPanda	7b3o.pdb	H_CDR2	0143.pdb	1.11197	20	878.758	50.6087	828.15
AlphaPanda	7b3o.pdb	H_CDR2	0146.pdb	0.672888	16.6667	89.0694	50.6087	38.4606
AlphaPanda	7b3o.pdb	H_CDR2	0147.pdb	0.896066	60	60.1658	50.4888	9.67703
AlphaPanda	7b3o.pdb	H_CDR2	0149.pdb	0.950628	16.6667	68.7327	50.6087	18.124
AlphaPanda	7b3o.pdb	H_CDR2	0148.pdb	1.02634	20	78.1753	49.09	29.0853
AlphaPanda	7b3o.pdb	H_CDR2	0150.pdb	1.02852	60	79.5256	50.4888	29.0369
AlphaPanda	7b3o.pdb	H_CDR2	0151.pdb	0.801619	11.1111	273.416	50.4888	222.927
AlphaPanda	7b3o.pdb	H_CDR2	0152.pdb	0.672854	40	117.12	50.4888	66.6308
AlphaPanda	7b3o.pdb	H_CDR2	0154.pdb	0.823124	60	61.9128	50.6087	11.3041
AlphaPanda	7b3o.pdb	H_CDR2	0155.pdb	0.884042	80	58.9324	50.6087	8.3237
AlphaPanda	7b3o.pdb	H_CDR2	0153.pdb	0.864285	60	163.835	50.6087	113.227
AlphaPanda	7b3o.pdb	H_CDR2	0156.pdb	0.740585	60	57.2921	50.6087	6.68342
AlphaPanda	7b3o.pdb	H_CDR2	0157.pdb	0.770653	60	210.265	50.6087	159.656
AlphaPanda	7b3o.pdb	H_CDR2	0159.pdb	1.21775	80	47.437	50.5189	-3.08188
AlphaPanda	7b3o.pdb	H_CDR2	0158.pdb	0.633761	60	102.764	50.6087	52.155
AlphaPanda	7b3o.pdb	H_CDR2	0160.pdb	1.04458	60	482.191	50.4888	431.703
AlphaPanda	7b3o.pdb	H_CDR2	0161.pdb	0.958445	60	152.804	50.6087	102.195
AlphaPanda	7b3o.pdb	H_CDR2	0162.pdb	0.860301	80	121.935	50.6087	71.3263
AlphaPanda	7b3o.pdb	H_CDR2	0163.pdb	0.88811	80	110.63	50.6087	60.0215
AlphaPanda	7b3o.pdb	H_CDR2	0164.pdb	0.888137	40	141.557	50.4888	91.0678
AlphaPanda	7b3o.pdb	H_CDR2	0165.pdb	1.36763	60	146.04	50.4888	95.5515
AlphaPanda	7b3o.pdb	H_CDR2	0166.pdb	0.954862	50	50.2655	50.4888	-0.223202
AlphaPanda	7b3o.pdb	H_CDR2	0167.pdb	1.15037	28.5714	168.06	50.4888	117.571
AlphaPanda	7b3o.pdb	H_CDR2	0168.pdb	0.805647	16.6667	51.8346	50.6087	1.22588
AlphaPanda	7b3o.pdb	H_CDR2	0169.pdb	1.07959	80	153.159	50.6087	102.551
AlphaPanda	7b3o.pdb	H_CDR2	0170.pdb	0.867716	40	48.0447	49.7721	-1.72736
AlphaPanda	7b3o.pdb	H_CDR2	0171.pdb	0.758556	60	75.688	50.4888	25.1993
AlphaPanda	7b3o.pdb	H_CDR2	0172.pdb	0.553092	40	184.087	50.6087	133.478
AlphaPanda	7b3o.pdb	H_CDR2	0173.pdb	0.692051	16.6667	79.8784	50.6087	29.2697
AlphaPanda	7b3o.pdb	H_CDR2	0174.pdb	0.492534	40	91.24	50.4888	40.7512
AlphaPanda	7b3o.pdb	H_CDR2	0175.pdb	1.1182	60	139.829	50.4888	89.34
AlphaPanda	7b3o.pdb	H_CDR2	0176.pdb	0.939413	40	567.509	50.6087	516.9
AlphaPanda	7b3o.pdb	H_CDR2	0177.pdb	0.617097	60	186.514	50.4888	136.025
AlphaPanda	7b3o.pdb	H_CDR2	0178.pdb	0.830354	16.6667	45.0433	50.4888	-5.44547
AlphaPanda	7b3o.pdb	H_CDR2	0179.pdb	1.41455	60	187.484	50.6087	136.875
AlphaPanda	7b3o.pdb	H_CDR2	0180.pdb	0.718311	40	86.4022	49.8455	36.5567
AlphaPanda	7b3o.pdb	H_CDR2	0181.pdb	0.810145	60	119.872	50.6087	69.2632
AlphaPanda	7b3o.pdb	H_CDR2	0182.pdb	0.914183	16.6667	82.9563	50.6087	32.3475
AlphaPanda	7b3o.pdb	H_CDR2	0183.pdb	0.91447	33.3333	56.7838	50.4888	6.29504
AlphaPanda	7b3o.pdb	H_CDR2	0184.pdb	1.03795	40	287.127	50.4888	236.638
AlphaPanda	7b3o.pdb	H_CDR2	0185.pdb	0.832161	60	94.6032	50.6087	43.9945
AlphaPanda	7b3o.pdb	H_CDR2	0186.pdb	0.607488	60	173.139	49.7721	123.367
AlphaPanda	7b3o.pdb	H_CDR2	0187.pdb	0.662416	80	50.9823	50.5189	0.463493
AlphaPanda	7b3o.pdb	H_CDR2	0188.pdb	0.687113	33.3333	70.5517	50.6087	19.943
AlphaPanda	7b3o.pdb	H_CDR2	0189.pdb	0.777937	33.3333	119.464	50.4888	68.9754
AlphaPanda	7b3o.pdb	H_CDR2	0190.pdb	0.980973	40	138.224	50.4888	87.7351
AlphaPanda	7b3o.pdb	H_CDR2	0191.pdb	0.668814	80	49.7207	50.6087	-0.888
AlphaPanda	7b3o.pdb	H_CDR2	0192.pdb	0.979975	80	52.8983	50.6087	2.28953
AlphaPanda	7b3o.pdb	H_CDR2	0193.pdb	0.494007	60	67.1145	50.4888	16.6258
AlphaPanda	7b3o.pdb	H_CDR2	0194.pdb	0.736075	60	128.508	50.4888	78.0194
AlphaPanda	7b3o.pdb	H_CDR2	0195.pdb	1.22069	60	128.45	50.4888	77.9615
AlphaPanda	7b3o.pdb	H_CDR2	0196.pdb	0.745278	60	175.042	50.6087	124.433
AlphaPanda	7b3o.pdb	H_CDR2	0197.pdb	0.919085	80	51.4617	50.6087	0.852947
AlphaPanda	7b3o.pdb	H_CDR2	0198.pdb	0.769007	60	49.6821	49.8455	-0.163372
AlphaPanda	7b3o.pdb	H_CDR2	0199.pdb	0.658101	40	81.7781	50.5189	31.2593
AlphaPanda	7b3o.pdb	H_CDR3	0000.pdb	2.40951	7.14286	411.642	50.4888	361.153
AlphaPanda	7b3o.pdb	H_CDR3	0001.pdb	1.9839	7.14286	1115.2	50.4888	1064.71
AlphaPanda	7b3o.pdb	H_CDR3	0002.pdb	2.21619	7.14286	187.428	49.8455	137.582
AlphaPanda	7b3o.pdb	H_CDR3	0003.pdb	1.93565	6.66667	329.314	49.8455	279.468
AlphaPanda	7b3o.pdb	H_CDR3	0004.pdb	2.13988	7.14286	550.899	50.4888	500.411
AlphaPanda	7b3o.pdb	H_CDR3	0005.pdb	1.85825	25	775.389	50.4888	724.9
AlphaPanda	7b3o.pdb	H_CDR3	0006.pdb	2.63643	7.14286	246.698	50.4888	196.209
AlphaPanda	7b3o.pdb	H_CDR3	0007.pdb	2.28342	6.66667	800.712	50.5189	750.193
AlphaPanda	7b3o.pdb	H_CDR3	0008.pdb	1.79277	7.14286	667.539	50.5189	617.02
AlphaPanda	7b3o.pdb	H_CDR3	0009.pdb	2.4652	7.14286	769.932	50.4888	719.443
AlphaPanda	7b3o.pdb	H_CDR3	0010.pdb	2.00862	37.5	813.758	50.4888	763.269
AlphaPanda	7b3o.pdb	H_CDR3	0011.pdb	1.93511	7.14286	456.127	50.4888	405.638
AlphaPanda	7b3o.pdb	H_CDR3	0012.pdb	2.08696	7.14286	1401.19	50.6087	1350.58
AlphaPanda	7b3o.pdb	H_CDR3	0013.pdb	2.09756	12.5	579.557	50.4888	529.068
AlphaPanda	7b3o.pdb	H_CDR3	0014.pdb	2.1968	0	493.481	50.6087	442.872
AlphaPanda	7b3o.pdb	H_CDR3	0015.pdb	2.41583	7.14286	503.311	50.4888	452.822
AlphaPanda	7b3o.pdb	H_CDR3	0017.pdb	2.17919	18.1818	322.48	50.4888	271.991
AlphaPanda	7b3o.pdb	H_CDR3	0016.pdb	1.39979	7.14286	661.727	50.6087	611.119
AlphaPanda	7b3o.pdb	H_CDR3	0018.pdb	2.07123	7.14286	385.97	50.4888	335.481
AlphaPanda	7b3o.pdb	H_CDR3	0019.pdb	2.13163	7.69231	521.333	49.8455	471.488
AlphaPanda	7b3o.pdb	H_CDR3	0020.pdb	2.51397	7.69231	461.798	50.4888	411.309
AlphaPanda	7b3o.pdb	H_CDR3	0021.pdb	2.64848	7.14286	746.612	50.6087	696.003
AlphaPanda	7b3o.pdb	H_CDR3	0022.pdb	1.99743	25	243.469	50.4888	192.981
AlphaPanda	7b3o.pdb	H_CDR3	0023.pdb	1.9952	7.14286	603.58	50.4888	553.091
AlphaPanda	7b3o.pdb	H_CDR3	0024.pdb	1.20639	10	645.667	50.6087	595.058
AlphaPanda	7b3o.pdb	H_CDR3	0025.pdb	1.8495	7.14286	277.681	50.6087	227.073
AlphaPanda	7b3o.pdb	H_CDR3	0026.pdb	2.058	7.14286	121.862	50.6087	71.2531
AlphaPanda	7b3o.pdb	H_CDR3	0027.pdb	2.28033	6.66667	534.094	50.6087	483.485
AlphaPanda	7b3o.pdb	H_CDR3	0028.pdb	1.89881	7.14286	395.58	50.6087	344.971
AlphaPanda	7b3o.pdb	H_CDR3	0029.pdb	2.87282	50	760.784	50.4888	710.295
AlphaPanda	7b3o.pdb	H_CDR3	0030.pdb	2.24259	7.14286	413.964	50.6087	363.355
AlphaPanda	7b3o.pdb	H_CDR3	0031.pdb	1.34259	8.33333	121.862	50.6087	71.253
AlphaPanda	7b3o.pdb	H_CDR3	0032.pdb	2.56239	7.14286	722.603	50.6087	671.994
AlphaPanda	7b3o.pdb	H_CDR3	0033.pdb	1.87855	14.2857	784.772	50.4888	734.283
AlphaPanda	7b3o.pdb	H_CDR3	0034.pdb	2.79205	25	1381.83	50.5189	1331.31
AlphaPanda	7b3o.pdb	H_CDR3	0035.pdb	2.36275	7.14286	297.089	50.5189	246.57
AlphaPanda	7b3o.pdb	H_CDR3	0036.pdb	1.99281	14.2857	419.819	50.6087	369.21
AlphaPanda	7b3o.pdb	H_CDR3	0037.pdb	2.60271	7.14286	227.622	50.6087	177.013
AlphaPanda	7b3o.pdb	H_CDR3	0038.pdb	2.58065	25	1451.53	50.4888	1401.04
AlphaPanda	7b3o.pdb	H_CDR3	0039.pdb	2.70106	37.5	1197.79	50.6087	1147.18
AlphaPanda	7b3o.pdb	H_CDR3	0040.pdb	1.84821	7.14286	115.775	50.4888	65.2866
AlphaPanda	7b3o.pdb	H_CDR3	0041.pdb	2.14621	7.14286	531.491	50.6087	480.882
AlphaPanda	7b3o.pdb	H_CDR3	0042.pdb	1.90171	7.14286	285.673	50.6087	235.065
AlphaPanda	7b3o.pdb	H_CDR3	0043.pdb	1.34079	7.14286	873.047	50.4888	822.558
AlphaPanda	7b3o.pdb	H_CDR3	0044.pdb	1.91715	15.3846	981.777	50.4888	931.288
AlphaPanda	7b3o.pdb	H_CDR3	0045.pdb	2.03545	7.14286	89.6422	50.5189	39.1233
AlphaPanda	7b3o.pdb	H_CDR3	0046.pdb	2.46989	7.14286	318.787	50.5189	268.268
AlphaPanda	7b3o.pdb	H_CDR3	0047.pdb	1.95305	7.14286	606.831	50.4888	556.342
AlphaPanda	7b3o.pdb	H_CDR3	0048.pdb	1.95537	7.14286	1914.39	50.6087	1863.78
AlphaPanda	7b3o.pdb	H_CDR3	0049.pdb	3.0086	7.14286	2070.82	50.5189	2020.3
AlphaPanda	7b3o.pdb	H_CDR3	0050.pdb	2.1319	25	1047.81	50.6087	997.196
AlphaPanda	7b3o.pdb	H_CDR3	0051.pdb	2.53403	7.14286	837.443	50.6087	786.834
AlphaPanda	7b3o.pdb	H_CDR3	0052.pdb	1.62513	20	1354.74	50.6087	1304.13
AlphaPanda	7b3o.pdb	H_CDR3	0054.pdb	2.66131	7.14286	979.378	50.4888	928.889
AlphaPanda	7b3o.pdb	H_CDR3	0053.pdb	2.37029	7.14286	383.42	50.6087	332.811
AlphaPanda	7b3o.pdb	H_CDR3	0055.pdb	2.19685	0	870	50.6087	819.391
AlphaPanda	7b3o.pdb	H_CDR3	0056.pdb	2.20339	0	171.364	50.6087	120.756
AlphaPanda	7b3o.pdb	H_CDR3	0057.pdb	2.39293	7.14286	885.561	50.6087	834.952
AlphaPanda	7b3o.pdb	H_CDR3	0058.pdb	2.63217	6.66667	276.177	50.4888	225.688
AlphaPanda	7b3o.pdb	H_CDR3	0060.pdb	2.42011	7.14286	1356.93	50.5189	1306.41
AlphaPanda	7b3o.pdb	H_CDR3	0059.pdb	2.12749	0	788.484	50.4888	737.996
AlphaPanda	7b3o.pdb	H_CDR3	0061.pdb	2.41155	7.14286	321.212	50.4888	270.723
AlphaPanda	7b3o.pdb	H_CDR3	0062.pdb	2.25903	7.14286	938.523	50.4888	888.034
AlphaPanda	7b3o.pdb	H_CDR3	0063.pdb	2.68433	7.14286	450.581	50.4888	400.093
AlphaPanda	7b3o.pdb	H_CDR3	0064.pdb	2.57496	10	920.601	49.09	871.511
AlphaPanda	7b3o.pdb	H_CDR3	0065.pdb	2.26912	7.14286	271.974	50.6087	221.366
AlphaPanda	7b3o.pdb	H_CDR3	0066.pdb	1.31188	10	203.12	50.4888	152.631
AlphaPanda	7b3o.pdb	H_CDR3	0067.pdb	2.45018	7.14286	2759.23	50.4888	2708.75
AlphaPanda	7b3o.pdb	H_CDR3	0069.pdb	1.96605	7.14286	308.427	50.6087	257.818
AlphaPanda	7b3o.pdb	H_CDR3	0068.pdb	3.14518	0	627.652	50.4888	577.163
AlphaPanda	7b3o.pdb	H_CDR3	0070.pdb	2.27019	7.14286	1250.6	50.6087	1200
AlphaPanda	7b3o.pdb	H_CDR3	0071.pdb	2.63277	7.14286	1042.14	50.4888	991.652
AlphaPanda	7b3o.pdb	H_CDR3	0072.pdb	2.04085	18.1818	263.888	50.4888	213.4
AlphaPanda	7b3o.pdb	H_CDR3	0073.pdb	2.60734	7.14286	918.208	50.4888	867.72
AlphaPanda	7b3o.pdb	H_CDR3	0074.pdb	1.70991	0	929.014	50.6087	878.405
AlphaPanda	7b3o.pdb	H_CDR3	0075.pdb	2.13961	0	1328.42	50.6087	1277.81
AlphaPanda	7b3o.pdb	H_CDR3	0076.pdb	2.1721	25	496.261	50.4888	445.772
AlphaPanda	7b3o.pdb	H_CDR3	0077.pdb	2.38989	7.14286	614.686	50.6087	564.077
AlphaPanda	7b3o.pdb	H_CDR3	0078.pdb	1.53806	9.09091	175.415	50.6087	124.806
AlphaPanda	7b3o.pdb	H_CDR3	0079.pdb	2.86303	25	2949.57	50.4888	2899.08
AlphaPanda	7b3o.pdb	H_CDR3	0080.pdb	2.07977	7.14286	1173.49	50.6087	1122.88
AlphaPanda	7b3o.pdb	H_CDR3	0081.pdb	1.38542	25	257.699	50.6087	207.09
AlphaPanda	7b3o.pdb	H_CDR3	0082.pdb	1.75753	7.14286	735.815	50.4888	685.326
AlphaPanda	7b3o.pdb	H_CDR3	0083.pdb	1.47788	7.14286	78.843	50.4888	28.3543
AlphaPanda	7b3o.pdb	H_CDR3	0084.pdb	2.02897	7.14286	1054.39	50.6087	1003.78
AlphaPanda	7b3o.pdb	H_CDR3	0085.pdb	1.96084	7.14286	486.998	50.6087	436.389
AlphaPanda	7b3o.pdb	H_CDR3	0086.pdb	2.61429	10	1133.59	50.6087	1082.99
AlphaPanda	7b3o.pdb	H_CDR3	0087.pdb	1.96688	7.14286	252.782	50.4888	202.294
AlphaPanda	7b3o.pdb	H_CDR3	0088.pdb	1.16527	7.14286	845.911	50.4888	795.423
AlphaPanda	7b3o.pdb	H_CDR3	0089.pdb	2.23406	7.14286	1280.29	50.6087	1229.68
AlphaPanda	7b3o.pdb	H_CDR3	0090.pdb	1.79514	7.14286	415.722	50.6087	365.113
AlphaPanda	7b3o.pdb	H_CDR3	0091.pdb	2.168	7.14286	1677.81	50.6087	1627.2
AlphaPanda	7b3o.pdb	H_CDR3	0093.pdb	1.21386	7.14286	1365.01	50.4888	1314.52
AlphaPanda	7b3o.pdb	H_CDR3	0092.pdb	1.51894	18.1818	1560.1	50.4888	1509.61
AlphaPanda	7b3o.pdb	H_CDR3	0094.pdb	1.3297	7.14286	1330.72	50.4888	1280.23
AlphaPanda	7b3o.pdb	H_CDR3	0095.pdb	2.32563	14.2857	424.67	50.6087	374.061
AlphaPanda	7b3o.pdb	H_CDR3	0096.pdb	1.93557	7.14286	852.342	50.6087	801.734
AlphaPanda	7b3o.pdb	H_CDR3	0097.pdb	2.43926	7.14286	1198.56	50.6087	1147.95
AlphaPanda	7b3o.pdb	H_CDR3	0098.pdb	1.54344	7.14286	2235.26	50.6087	2184.65
AlphaPanda	7b3o.pdb	H_CDR3	0099.pdb	2.03999	7.14286	889.14	48.97	840.17
AlphaPanda	7b3o.pdb	H_CDR3	0100.pdb	2.21315	7.14286	1661.84	50.4888	1611.35
AlphaPanda	7b3o.pdb	H_CDR3	0101.pdb	1.75851	7.14286	462.595	50.4888	412.106
AlphaPanda	7b3o.pdb	H_CDR3	0102.pdb	1.54836	37.5	312.852	49.8455	263.007
AlphaPanda	7b3o.pdb	H_CDR3	0103.pdb	2.1437	9.09091	549.57	50.4888	499.081
AlphaPanda	7b3o.pdb	H_CDR3	0104.pdb	2.06696	18.1818	434.719	50.4888	384.23
AlphaPanda	7b3o.pdb	H_CDR3	0105.pdb	1.99652	0	919.239	50.4888	868.75
AlphaPanda	7b3o.pdb	H_CDR3	0106.pdb	1.27878	7.14286	1182.18	50.6087	1131.57
AlphaPanda	7b3o.pdb	H_CDR3	0107.pdb	1.8611	7.14286	561.776	50.4888	511.287
AlphaPanda	7b3o.pdb	H_CDR3	0108.pdb	2.23064	37.5	579.035	50.5189	528.516
AlphaPanda	7b3o.pdb	H_CDR3	0109.pdb	2.13756	14.2857	190.013	50.6087	139.404
AlphaPanda	7b3o.pdb	H_CDR3	0111.pdb	2.33876	7.14286	949.592	50.4888	899.103
AlphaPanda	7b3o.pdb	H_CDR3	0110.pdb	2.5709	25	1026.06	49.8455	976.217
AlphaPanda	7b3o.pdb	H_CDR3	0112.pdb	2.16738	7.14286	2599.25	50.5189	2548.73
AlphaPanda	7b3o.pdb	H_CDR3	0113.pdb	1.88428	37.5	625.531	50.4888	575.042
AlphaPanda	7b3o.pdb	H_CDR3	0114.pdb	2.20841	7.14286	1766.31	50.6087	1715.71
AlphaPanda	7b3o.pdb	H_CDR3	0115.pdb	2.26503	7.14286	1203.7	50.6087	1153.09
AlphaPanda	7b3o.pdb	H_CDR3	0116.pdb	1.47799	10	871.93	50.6087	821.321
AlphaPanda	7b3o.pdb	H_CDR3	0117.pdb	1.9764	7.14286	1148.85	50.6087	1098.24
AlphaPanda	7b3o.pdb	H_CDR3	0118.pdb	2.3129	7.14286	1575.07	50.6087	1524.46
AlphaPanda	7b3o.pdb	H_CDR3	0119.pdb	2.20494	7.14286	1288.78	50.6087	1238.17
AlphaPanda	7b3o.pdb	H_CDR3	0120.pdb	2.52319	37.5	495.667	50.4888	445.178
AlphaPanda	7b3o.pdb	H_CDR3	0121.pdb	2.48553	7.14286	410.763	49.7721	360.991
AlphaPanda	7b3o.pdb	H_CDR3	0122.pdb	2.46308	10	443.876	50.4888	393.387
AlphaPanda	7b3o.pdb	H_CDR3	0123.pdb	3.07404	12.5	689.769	49.09	640.679
AlphaPanda	7b3o.pdb	H_CDR3	0124.pdb	2.56526	15.3846	1313.61	50.6087	1263.01
AlphaPanda	7b3o.pdb	H_CDR3	0126.pdb	1.68258	7.14286	426.333	50.4888	375.844
AlphaPanda	7b3o.pdb	H_CDR3	0125.pdb	2.62132	7.14286	654.808	50.6087	604.199
AlphaPanda	7b3o.pdb	H_CDR3	0127.pdb	2.59918	9.09091	499.735	50.4888	449.246
AlphaPanda	7b3o.pdb	H_CDR3	0128.pdb	2.16077	7.14286	2042.45	50.6087	1991.84
AlphaPanda	7b3o.pdb	H_CDR3	0129.pdb	1.97721	7.14286	1314.05	50.6087	1263.44
AlphaPanda	7b3o.pdb	H_CDR3	0130.pdb	1.56303	25	473.33	50.6087	422.721
AlphaPanda	7b3o.pdb	H_CDR3	0131.pdb	2.17801	7.14286	687.376	50.4888	636.887
AlphaPanda	7b3o.pdb	H_CDR3	0132.pdb	1.61222	18.1818	161.776	50.5189	111.257
AlphaPanda	7b3o.pdb	H_CDR3	0133.pdb	1.99243	37.5	262.892	50.6087	212.284
AlphaPanda	7b3o.pdb	H_CDR3	0134.pdb	2.19875	7.14286	827.454	50.4888	776.965
AlphaPanda	7b3o.pdb	H_CDR3	0135.pdb	1.95905	7.14286	1181.66	50.6087	1131.05
AlphaPanda	7b3o.pdb	H_CDR3	0137.pdb	2.83585	25	1201.19	49.7721	1151.42
AlphaPanda	7b3o.pdb	H_CDR3	0136.pdb	2.05695	18.1818	1402.88	50.4888	1352.39
AlphaPanda	7b3o.pdb	H_CDR3	0138.pdb	2.74635	10	1200.06	49.7721	1150.29
AlphaPanda	7b3o.pdb	H_CDR3	0139.pdb	1.76923	37.5	772.765	50.6087	722.156
AlphaPanda	7b3o.pdb	H_CDR3	0140.pdb	2.55209	6.66667	1486.35	50.6087	1435.74
AlphaPanda	7b3o.pdb	H_CDR3	0141.pdb	1.65229	14.2857	633.457	50.6087	582.849
AlphaPanda	7b3o.pdb	H_CDR3	0142.pdb	2.47559	7.14286	1826.72	50.4888	1776.23
AlphaPanda	7b3o.pdb	H_CDR3	0143.pdb	1.9699	18.1818	225.789	50.4888	175.3
AlphaPanda	7b3o.pdb	H_CDR3	0144.pdb	1.671	7.14286	777.753	50.6087	727.145
AlphaPanda	7b3o.pdb	H_CDR3	0145.pdb	2.66201	7.14286	2348.36	50.4888	2297.87
AlphaPanda	7b3o.pdb	H_CDR3	0146.pdb	2.1226	7.69231	184.218	50.6087	133.609
AlphaPanda	7b3o.pdb	H_CDR3	0147.pdb	2.47748	12.5	1212.43	50.4888	1161.94
AlphaPanda	7b3o.pdb	H_CDR3	0148.pdb	2.56505	6.66667	973.71	50.5189	923.191
AlphaPanda	7b3o.pdb	H_CDR3	0149.pdb	2.1153	0	406.229	50.4888	355.74
AlphaPanda	7b3o.pdb	H_CDR3	0150.pdb	1.7633	7.14286	1621.82	50.6087	1571.21
AlphaPanda	7b3o.pdb	H_CDR3	0151.pdb	2.06732	0	100.031	50.4888	49.5425
AlphaPanda	7b3o.pdb	H_CDR3	0152.pdb	2.39288	18.1818	755.456	50.4888	704.967
AlphaPanda	7b3o.pdb	H_CDR3	0153.pdb	2.38978	0	1027.83	50.5189	977.313
AlphaPanda	7b3o.pdb	H_CDR3	0154.pdb	2.72526	7.14286	774.78	50.6087	724.172
AlphaPanda	7b3o.pdb	H_CDR3	0155.pdb	1.81968	18.1818	189.921	50.5189	139.402
AlphaPanda	7b3o.pdb	H_CDR3	0156.pdb	1.71873	7.14286	1059.13	50.4888	1008.64
AlphaPanda	7b3o.pdb	H_CDR3	0157.pdb	2.61983	7.14286	699.758	50.4888	649.269
AlphaPanda	7b3o.pdb	H_CDR3	0158.pdb	1.31219	7.14286	513.168	50.4888	462.679
AlphaPanda	7b3o.pdb	H_CDR3	0160.pdb	2.61105	7.14286	353.049	48.97	304.079
AlphaPanda	7b3o.pdb	H_CDR3	0159.pdb	2.19515	7.14286	101.628	50.6087	51.0194
AlphaPanda	7b3o.pdb	H_CDR3	0161.pdb	2.3867	37.5	358.924	50.6087	308.315
AlphaPanda	7b3o.pdb	H_CDR3	0162.pdb	1.7584	7.14286	712.558	49.7721	662.786
AlphaPanda	7b3o.pdb	H_CDR3	0163.pdb	2.08475	7.14286	507.51	49.8455	457.664
AlphaPanda	7b3o.pdb	H_CDR3	0164.pdb	2.46854	15.3846	1415.12	50.5189	1364.6
AlphaPanda	7b3o.pdb	H_CDR3	0165.pdb	1.54254	7.14286	1966.29	50.6087	1915.68
AlphaPanda	7b3o.pdb	H_CDR3	0166.pdb	2.60986	7.14286	2472.63	50.4888	2422.14
AlphaPanda	7b3o.pdb	H_CDR3	0167.pdb	1.95781	7.14286	717.453	50.6087	666.844
AlphaPanda	7b3o.pdb	H_CDR3	0168.pdb	2.59489	7.14286	1214.26	50.6087	1163.65
AlphaPanda	7b3o.pdb	H_CDR3	0169.pdb	1.98355	9.09091	736.036	50.4888	685.547
AlphaPanda	7b3o.pdb	H_CDR3	0170.pdb	1.39392	10	156.534	50.4888	106.045
AlphaPanda	7b3o.pdb	H_CDR3	0171.pdb	2.37684	7.14286	937.111	50.6087	886.503
AlphaPanda	7b3o.pdb	H_CDR3	0172.pdb	2.46202	7.14286	1912.27	50.4888	1861.78
AlphaPanda	7b3o.pdb	H_CDR3	0173.pdb	1.79036	7.14286	55.9797	50.4888	5.49099
AlphaPanda	7b3o.pdb	H_CDR3	0174.pdb	1.56679	30	102.727	50.4888	52.2386
AlphaPanda	7b3o.pdb	H_CDR3	0176.pdb	2.14298	7.14286	1300.94	50.4888	1250.45
AlphaPanda	7b3o.pdb	H_CDR3	0175.pdb	2.21187	7.14286	364.791	50.4888	314.303
AlphaPanda	7b3o.pdb	H_CDR3	0177.pdb	2.00653	37.5	136.342	50.6087	85.733
AlphaPanda	7b3o.pdb	H_CDR3	0178.pdb	2.16987	7.69231	493.336	50.6087	442.728
AlphaPanda	7b3o.pdb	H_CDR3	0179.pdb	1.67406	0	501.126	49.09	452.036
AlphaPanda	7b3o.pdb	H_CDR3	0180.pdb	1.24514	37.5	359.363	48.97	310.393
AlphaPanda	7b3o.pdb	H_CDR3	0181.pdb	2.02474	7.14286	460.444	50.4888	409.956
AlphaPanda	7b3o.pdb	H_CDR3	0182.pdb	2.56773	0	1265.35	50.4888	1214.86
AlphaPanda	7b3o.pdb	H_CDR3	0183.pdb	2.06796	18.1818	1776.04	50.4888	1725.55
AlphaPanda	7b3o.pdb	H_CDR3	0184.pdb	2.3643	14.2857	908.714	50.4888	858.225
AlphaPanda	7b3o.pdb	H_CDR3	0185.pdb	2.34952	7.14286	653.989	50.4888	603.5
AlphaPanda	7b3o.pdb	H_CDR3	0186.pdb	1.83065	7.14286	1458.79	50.4888	1408.31
AlphaPanda	7b3o.pdb	H_CDR3	0187.pdb	2.21259	7.14286	1248.6	50.6087	1197.99
AlphaPanda	7b3o.pdb	H_CDR3	0188.pdb	1.53556	33.3333	587.485	50.4888	536.996
AlphaPanda	7b3o.pdb	H_CDR3	0190.pdb	1.84464	20	151.2	50.4888	100.712
AlphaPanda	7b3o.pdb	H_CDR3	0189.pdb	2.56338	7.14286	1841.17	50.5189	1790.65
AlphaPanda	7b3o.pdb	H_CDR3	0191.pdb	2.43857	7.14286	187.65	50.6087	137.041
AlphaPanda	7b3o.pdb	H_CDR3	0192.pdb	1.83844	37.5	177.884	50.6087	127.275
AlphaPanda	7b3o.pdb	H_CDR3	0193.pdb	2.52296	9.09091	555.83	50.6087	505.221
AlphaPanda	7b3o.pdb	H_CDR3	0194.pdb	2.175	0	494.763	50.6087	444.155
AlphaPanda	7b3o.pdb	H_CDR3	0195.pdb	2.21706	7.14286	768.859	50.6087	718.25
AlphaPanda	7b3o.pdb	H_CDR3	0196.pdb	2.72437	20	1204	50.6087	1153.39
AlphaPanda	7b3o.pdb	H_CDR3	0197.pdb	3.12366	16.6667	1238.7	50.5189	1188.18
AlphaPanda	7b3o.pdb	H_CDR3	0198.pdb	2.01895	7.14286	1726.83	50.6087	1676.22
AlphaPanda	7b3o.pdb	H_CDR3	0199.pdb	2.55667	25	804.781	50.6087	754.172

## Sheet: 8a67
method	structure	cdr	filename	rmsd	seqid	dG_gen	dG_ref	ddG
diffab	8a67.pdb	H_CDR3	0024.pdb	5.78743	8.33333	10659	1531.95	9127.08
diffab	8a67.pdb	H_CDR3	0036.pdb	5.09194	25	5046.33	1531.92	3514.41
diffab	8a67.pdb	H_CDR3	0026.pdb	5.52857	20	9095.15	1531.95	7563.2
diffab	8a67.pdb	H_CDR3	0088.pdb	2.87365	15.7895	8837.62	1531.93	7305.7
diffab	8a67.pdb	H_CDR3	0001.pdb	9.06342	20	20492.3	1531.87	18960.5
diffab	8a67.pdb	H_CDR3	0060.pdb	7.66302	21.0526	12373	1531.93	10841.1
diffab	8a67.pdb	H_CDR3	0048.pdb	5.06837	22.2222	13450.9	1531.56	11919.3
diffab	8a67.pdb	H_CDR3	0044.pdb	5.11001	20	6176.85	1531.64	4645.21
diffab	8a67.pdb	H_CDR3	0057.pdb	6.77225	13.0435	12370.3	1531.58	10838.8
diffab	8a67.pdb	H_CDR3	0041.pdb	5.02647	33.3333	7935.67	1531.58	6404.1
diffab	8a67.pdb	H_CDR3	0083.pdb	2.96361	19.0476	7361.75	1531.95	5829.8
diffab	8a67.pdb	H_CDR3	0067.pdb	5.02232	17.6471	11386.1	1532	9854.12
diffab	8a67.pdb	H_CDR3	0030.pdb	4.74735	13.6364	11722.2	1531.02	10191.2
diffab	8a67.pdb	H_CDR3	0045.pdb	2.47739	23.5294	4116.4	1532	2584.4
diffab	8a67.pdb	H_CDR3	0050.pdb	4.72814	25	8726.63	1531.54	7195.09
diffab	8a67.pdb	H_CDR3	0002.pdb	3.47196	18.75	5632.82	1531.92	4100.91
diffab	8a67.pdb	H_CDR3	0078.pdb	6.83695	35.2941	14618.5	1532	13086.5
diffab	8a67.pdb	H_CDR3	0031.pdb	11.4467	18.75	18020.3	1531.92	16488.4
diffab	8a67.pdb	H_CDR3	0056.pdb	4.81883	22.2222	4977.19	1531.95	3445.24
diffab	8a67.pdb	H_CDR3	0042.pdb	3.85533	17.6471	4858.25	1531.93	3326.32
diffab	8a67.pdb	H_CDR3	0027.pdb	4.95096	14.2857	12492.5	1531.95	10960.6
diffab	8a67.pdb	H_CDR3	0009.pdb	5.84246	9.09091	12886.1	1531.95	11354.2
diffab	8a67.pdb	H_CDR3	0066.pdb	4.72517	9.09091	5931.28	1532	4399.28
diffab	8a67.pdb	H_CDR3	0065.pdb	5.89048	14.2857	11413.5	1531.87	9881.63
diffab	8a67.pdb	H_CDR3	0093.pdb	9.83191	20	20159.2	1531.95	18627.2
diffab	8a67.pdb	H_CDR3	0069.pdb	3.73239	21.0526	6241.76	1531.92	4709.84
diffab	8a67.pdb	H_CDR3	0014.pdb	3.51088	25	4970.26	1531.93	3438.33
diffab	8a67.pdb	H_CDR3	0054.pdb	6.99695	31.25	10391.4	1531.64	8859.76
diffab	8a67.pdb	H_CDR3	0037.pdb	5.27647	23.5294	7215.87	1531.93	5683.94
diffab	8a67.pdb	H_CDR3	0000.pdb	5.25934	21.4286	13082.3	1532	11550.3
diffab	8a67.pdb	H_CDR3	0082.pdb	3.13701	17.6471	9169.94	1531.95	7637.98
diffab	8a67.pdb	H_CDR3	0010.pdb	3.66941	18.75	3171.06	1531.97	1639.09
diffab	8a67.pdb	H_CDR3	0068.pdb	5.29876	11.7647	7620.52	1531.92	6088.6
diffab	8a67.pdb	H_CDR3	0086.pdb	9.80861	35.7143	21673.2	1531.5	20141.7
diffab	8a67.pdb	H_CDR3	0077.pdb	6.52347	10.5263	6424.26	1531.64	4892.62
diffab	8a67.pdb	H_CDR3	0080.pdb	6.13847	25	8683.7	1531.93	7151.78
diffab	8a67.pdb	H_CDR3	0087.pdb	5.02522	27.7778	8786.47	1531.61	7254.87
diffab	8a67.pdb	H_CDR3	0081.pdb	4.89738	10	10467.5	1531.64	8935.85
diffab	8a67.pdb	H_CDR3	0019.pdb	8.18402	31.25	16207.9	1531.64	14676.2
diffab	8a67.pdb	H_CDR3	0092.pdb	4.03494	25	8916.9	1532	7384.89
diffab	8a67.pdb	H_CDR3	0007.pdb	5.21509	35.7143	7187.07	1531.95	5655.11
diffab	8a67.pdb	H_CDR3	0003.pdb	6.24456	15.7895	7073.85	1532	5541.84
diffab	8a67.pdb	H_CDR3	0064.pdb	5.34602	15	11953.2	1531.95	10421.3
diffab	8a67.pdb	H_CDR3	0058.pdb	2.81085	35.7143	1823.78	1531.97	291.813
diffab	8a67.pdb	H_CDR3	0011.pdb	4.68133	11.7647	6341.22	1531.87	4809.35
diffab	8a67.pdb	H_CDR3	0090.pdb	5.98946	13.6364	11544.1	1531.58	10012.5
diffab	8a67.pdb	H_CDR3	0094.pdb	6.22975	25	11394.4	1531.97	9862.42
diffab	8a67.pdb	H_CDR3	0070.pdb	3.69541	17.6471	9489.5	1531.58	7957.93
diffab	8a67.pdb	H_CDR3	0006.pdb	7.48709	17.6471	8477.11	1531.97	6945.14
diffab	8a67.pdb	H_CDR3	0089.pdb	3.23902	25	7090.14	1530.79	5559.35
diffab	8a67.pdb	H_CDR3	0035.pdb	4.16104	9.09091	5742.57	1531.95	4210.62
diffab	8a67.pdb	H_CDR3	0020.pdb	5.59585	8.33333	12851.9	1531.61	11320.3
diffab	8a67.pdb	H_CDR3	0098.pdb	3.4954	8.33333	6573.41	1531.97	5041.44
diffab	8a67.pdb	H_CDR3	0046.pdb	3.16716	3.84615	9774.34	1531.97	8242.37
diffab	8a67.pdb	H_CDR3	0053.pdb	3.69655	25	5258.96	1531.95	3727.01
diffab	8a67.pdb	H_CDR3	0097.pdb	5.79113	23.5294	14111.1	1531.24	12579.9
diffab	8a67.pdb	H_CDR3	0059.pdb	5.58425	15	8641.28	1531.87	7109.41
diffab	8a67.pdb	H_CDR3	0043.pdb	5.04369	22.2222	12147	1531.13	10615.9
diffab	8a67.pdb	H_CDR3	0022.pdb	5.14995	10.5263	8037.36	1531.97	6505.39
diffab	8a67.pdb	H_CDR3	0052.pdb	5.49417	23.5294	13789.1	1532	12257.1
diffab	8a67.pdb	H_CDR3	0017.pdb	3.14768	29.4118	7531.83	1531.93	5999.91
diffab	8a67.pdb	H_CDR3	0096.pdb	8.94007	21.4286	20060.1	1531.95	18528.2
diffab	8a67.pdb	H_CDR3	0075.pdb	6.80776	4.34783	12515.9	1531.93	10984
diffab	8a67.pdb	H_CDR3	0076.pdb	6.82662	31.25	16614.5	1532	15082.5
diffab	8a67.pdb	H_CDR3	0071.pdb	5.2514	17.6471	5093.88	1531.95	3561.92
diffab	8a67.pdb	H_CDR3	0085.pdb	6.13277	17.6471	12044.7	1532	10512.7
diffab	8a67.pdb	H_CDR3	0016.pdb	2.53972	25	3664.46	1532	2132.45
diffab	8a67.pdb	H_CDR3	0021.pdb	7.07724	21.4286	19499.8	1531.54	17968.3
diffab	8a67.pdb	H_CDR3	0051.pdb	4.28563	9.52381	7779.98	1531.93	6248.05
diffab	8a67.pdb	H_CDR3	0040.pdb	2.65154	11.7647	5371.51	1531.93	3839.58
diffab	8a67.pdb	H_CDR3	0074.pdb	4.44636	25	8983.99	1532	7451.99
diffab	8a67.pdb	H_CDR3	0023.pdb	4.82001	14.2857	11144.2	1531.92	9612.32
diffab	8a67.pdb	H_CDR3	0028.pdb	3.75605	21.0526	3177.69	1531.97	1645.72
diffab	8a67.pdb	H_CDR3	0025.pdb	5.39025	29.4118	14229	1531.97	12697.1
diffab	8a67.pdb	H_CDR3	0091.pdb	4.35477	4	5395.02	1531.56	3863.46
diffab	8a67.pdb	H_CDR3	0034.pdb	4.68435	33.3333	7798.01	1531.64	6266.37
diffab	8a67.pdb	H_CDR3	0084.pdb	5.14855	10	8756.58	1531.64	7224.94
diffab	8a67.pdb	H_CDR3	0047.pdb	5.82584	21.0526	9815.56	1531.56	8284
diffab	8a67.pdb	H_CDR3	0095.pdb	4.54561	25	7953.01	1531.97	6421.03
diffab	8a67.pdb	H_CDR3	0033.pdb	4.17384	14.2857	9742.72	1532	8210.71
diffab	8a67.pdb	H_CDR3	0012.pdb	4.62591	11.7647	8240.15	1532	6708.15
diffab	8a67.pdb	H_CDR3	0039.pdb	6.43965	22.2222	13665.9	1530.87	12135.1
diffab	8a67.pdb	H_CDR3	0063.pdb	5.67197	40	8719.35	1531.95	7187.39
diffab	8a67.pdb	H_CDR3	0062.pdb	5.80522	26.3158	12213	1531.95	10681.1
diffab	8a67.pdb	H_CDR3	0073.pdb	9.92246	3.84615	19741.8	1530.89	18210.9
diffab	8a67.pdb	H_CDR3	0008.pdb	5.00398	23.5294	10170.9	1531.64	8639.24
diffab	8a67.pdb	H_CDR3	0005.pdb	4.18895	21.0526	5919.24	1532	4387.23
diffab	8a67.pdb	H_CDR3	0072.pdb	10.8498	42.8571	14582.4	1531.97	13050.4
diffab	8a67.pdb	H_CDR3	0029.pdb	7.10737	23.5294	14018.7	1531.64	12487.1
diffab	8a67.pdb	H_CDR3	0061.pdb	4.90545	22.2222	9455.2	1531.97	7923.22
diffab	8a67.pdb	H_CDR3	0099.pdb	5.59562	29.4118	7563.22	1532	6031.22
diffab	8a67.pdb	H_CDR3	0079.pdb	3.85902	18.75	7857.1	1531.87	6325.22
diffab	8a67.pdb	H_CDR3	0004.pdb	6.33778	33.3333	11698.4	1531.93	10166.4
diffab	8a67.pdb	H_CDR3	0013.pdb	4.06868	33.3333	6875.59	1531.92	5343.67
diffab	8a67.pdb	H_CDR3	0015.pdb	7.41983	37.5	10550.3	1531.95	9018.38
diffab	8a67.pdb	H_CDR3	0049.pdb	5.16732	21.0526	7244.28	1531.61	5712.67
diffab	8a67.pdb	H_CDR3	0055.pdb	5.47184	9.09091	10660.5	1531.95	9128.53
diffab	8a67.pdb	H_CDR3	0038.pdb	4.79383	10	4927.29	1531.93	3395.36
diffab	8a67.pdb	H_CDR3	0018.pdb	3.06356	10.5263	6405.06	1532	4873.06
diffab	8a67.pdb	H_CDR3	0032.pdb	6.25782	37.5	13560.8	1531.95	12028.8
diffab	8a67.pdb	H_CDR1	0001.pdb	3.6678	42.8571	3302.98	1531.58	1771.41
diffab	8a67.pdb	H_CDR1	0026.pdb	3.5031	7.69231	3005.35	1531.64	1473.71
diffab	8a67.pdb	H_CDR1	0088.pdb	3.47562	7.69231	2056.14	1531.92	524.222
diffab	8a67.pdb	H_CDR1	0036.pdb	3.48803	28.5714	2126.82	1532	594.821
diffab	8a67.pdb	H_CDR1	0024.pdb	3.70433	28.5714	2774.99	1531.97	1243.02
diffab	8a67.pdb	H_CDR1	0060.pdb	3.42543	7.69231	1952.99	1531.97	421.017
diffab	8a67.pdb	H_CDR1	0057.pdb	3.38584	7.69231	2058.39	1531.95	526.442
diffab	8a67.pdb	H_CDR1	0048.pdb	3.19283	7.69231	2960.79	1531.95	1428.84
diffab	8a67.pdb	H_CDR1	0041.pdb	3.44967	7.69231	2563.54	1532	1031.54
diffab	8a67.pdb	H_CDR1	0044.pdb	3.73296	28.5714	2807.53	1532	1275.53
diffab	8a67.pdb	H_CDR1	0083.pdb	3.49515	7.69231	3642.24	1531.61	2110.63
diffab	8a67.pdb	H_CDR1	0067.pdb	3.58196	28.5714	1791.91	1531.58	260.331
diffab	8a67.pdb	H_CDR1	0045.pdb	3.32163	25	2016.18	1531.16	485.019
diffab	8a67.pdb	H_CDR1	0050.pdb	3.63495	7.69231	2451.94	1532	919.931
diffab	8a67.pdb	H_CDR1	0030.pdb	3.53234	7.69231	1731.4	1531.95	199.445
diffab	8a67.pdb	H_CDR1	0078.pdb	3.09441	7.69231	2087.29	1532	555.286
diffab	8a67.pdb	H_CDR1	0031.pdb	3.48172	7.69231	2393.79	1531.61	862.184
diffab	8a67.pdb	H_CDR1	0002.pdb	3.42262	8.33333	2253.17	1531.58	721.592
diffab	8a67.pdb	H_CDR1	0056.pdb	3.43141	7.69231	2832.92	1531.95	1300.97
diffab	8a67.pdb	H_CDR1	0042.pdb	3.57294	7.69231	4183.84	1530.84	2653
diffab	8a67.pdb	H_CDR1	0027.pdb	3.60306	28.5714	2087.06	1531.97	555.086
diffab	8a67.pdb	H_CDR1	0009.pdb	3.56805	28.5714	2540.89	1528.07	1012.82
diffab	8a67.pdb	H_CDR1	0066.pdb	3.45154	7.69231	3270.44	1532	1738.44
diffab	8a67.pdb	H_CDR1	0065.pdb	3.37092	7.69231	3539.72	1531.97	2007.75
diffab	8a67.pdb	H_CDR1	0093.pdb	3.8069	7.69231	2415.73	1531.97	883.763
diffab	8a67.pdb	H_CDR1	0069.pdb	3.57677	28.5714	1892.8	1530.56	362.243
diffab	8a67.pdb	H_CDR1	0014.pdb	3.6781	7.69231	2260.08	1531.93	728.156
diffab	8a67.pdb	H_CDR1	0054.pdb	3.37152	7.69231	2231.6	1532	699.594
diffab	8a67.pdb	H_CDR1	0000.pdb	3.35507	7.69231	2485.71	1531.92	953.792
diffab	8a67.pdb	H_CDR1	0037.pdb	3.6545	7.69231	1911.15	1529.48	381.674
diffab	8a67.pdb	H_CDR1	0082.pdb	3.82124	7.69231	2338.03	1532	806.023
diffab	8a67.pdb	H_CDR1	0010.pdb	3.54621	28.5714	2421.36	1531.92	889.441
diffab	8a67.pdb	H_CDR1	0086.pdb	3.34327	22.2222	2265.73	1531.56	734.172
diffab	8a67.pdb	H_CDR1	0068.pdb	3.41352	42.8571	2164.63	1531.64	632.986
diffab	8a67.pdb	H_CDR1	0077.pdb	3.90574	7.69231	2288.12	1531.87	756.25
diffab	8a67.pdb	H_CDR1	0080.pdb	3.18598	7.69231	2968.71	1531.95	1436.76
diffab	8a67.pdb	H_CDR1	0087.pdb	3.00516	28.5714	2822.02	1531.64	1290.38
diffab	8a67.pdb	H_CDR1	0081.pdb	3.58586	7.69231	2635	1531.21	1103.78
diffab	8a67.pdb	H_CDR1	0092.pdb	3.56935	7.69231	2596.04	1531.95	1064.08
diffab	8a67.pdb	H_CDR1	0019.pdb	3.57067	7.69231	1967.43	1531.95	435.48
diffab	8a67.pdb	H_CDR1	0007.pdb	3.39459	7.69231	2239.82	1531.87	707.949
diffab	8a67.pdb	H_CDR1	0003.pdb	3.38515	7.69231	2025.39	1531.64	493.748
diffab	8a67.pdb	H_CDR1	0064.pdb	3.50576	7.69231	2372.26	1531.64	840.623
diffab	8a67.pdb	H_CDR1	0011.pdb	3.15706	25	1693.75	1531.93	161.823
diffab	8a67.pdb	H_CDR1	0058.pdb	3.5545	7.69231	2659.86	1531.58	1128.29
diffab	8a67.pdb	H_CDR1	0090.pdb	3.74184	7.69231	2594.28	1531.95	1062.32
diffab	8a67.pdb	H_CDR1	0070.pdb	3.3373	28.5714	1979.8	1531.97	447.83
diffab	8a67.pdb	H_CDR1	0094.pdb	3.12435	7.69231	2109.31	1531.64	577.669
diffab	8a67.pdb	H_CDR1	0006.pdb	3.73742	42.8571	2271.71	1531.97	739.739
diffab	8a67.pdb	H_CDR1	0089.pdb	3.57995	12.5	2024.33	1531.61	492.725
diffab	8a67.pdb	H_CDR1	0035.pdb	3.45203	18.1818	2631.92	1531.92	1100
diffab	8a67.pdb	H_CDR1	0020.pdb	3.02768	28.5714	1996.3	1531.92	464.386
diffab	8a67.pdb	H_CDR1	0098.pdb	3.52599	37.5	1949.42	1532	417.42
diffab	8a67.pdb	H_CDR1	0046.pdb	3.50272	25	2267.69	1531.92	735.773
diffab	8a67.pdb	H_CDR1	0053.pdb	2.96743	7.69231	2570.39	1532	1038.38
diffab	8a67.pdb	H_CDR1	0097.pdb	3.47823	7.69231	2520.68	1531.95	988.727
diffab	8a67.pdb	H_CDR1	0059.pdb	3.34018	7.69231	2108.33	1531.97	576.355
diffab	8a67.pdb	H_CDR1	0043.pdb	3.2463	7.69231	2506.26	1532	974.258
diffab	8a67.pdb	H_CDR1	0022.pdb	3.45491	7.69231	1999.15	1531.64	467.515
diffab	8a67.pdb	H_CDR1	0052.pdb	3.79834	25	2255.73	1532	723.729
diffab	8a67.pdb	H_CDR1	0096.pdb	3.53633	33.3333	2544.76	1531.5	1013.27
diffab	8a67.pdb	H_CDR1	0017.pdb	3.50109	7.69231	3050.1	1532	1518.1
diffab	8a67.pdb	H_CDR1	0075.pdb	3.48209	7.69231	1793.64	1530.23	263.409
diffab	8a67.pdb	H_CDR1	0076.pdb	3.34086	28.5714	2261.62	1531.95	729.669
diffab	8a67.pdb	H_CDR1	0071.pdb	3.34626	28.5714	2200.48	1531.19	669.291
diffab	8a67.pdb	H_CDR1	0085.pdb	3.33357	25	3943.77	1532	2411.77
diffab	8a67.pdb	H_CDR1	0016.pdb	3.55027	18.1818	2045.04	1531.97	513.065
diffab	8a67.pdb	H_CDR1	0021.pdb	3.40797	7.69231	2219.56	1531.97	687.59
diffab	8a67.pdb	H_CDR1	0051.pdb	3.79846	7.69231	2729.54	1531.87	1197.67
diffab	8a67.pdb	H_CDR1	0040.pdb	3.65507	7.69231	1863.87	1531.92	331.95
diffab	8a67.pdb	H_CDR1	0023.pdb	3.44362	7.69231	2682.85	1531.93	1150.93
diffab	8a67.pdb	H_CDR1	0074.pdb	3.6081	8.33333	2009.71	1531.58	478.131
diffab	8a67.pdb	H_CDR1	0028.pdb	3.45997	7.69231	2399.35	1532	867.35
diffab	8a67.pdb	H_CDR1	0025.pdb	3.28087	42.8571	3675.87	1531.95	2143.91
diffab	8a67.pdb	H_CDR1	0091.pdb	3.52207	7.69231	1970.77	1531.97	438.804
diffab	8a67.pdb	H_CDR1	0084.pdb	4.04883	7.69231	1700.05	1531.93	168.124
diffab	8a67.pdb	H_CDR1	0034.pdb	3.60119	20	4133.81	1531.61	2602.21
diffab	8a67.pdb	H_CDR1	0047.pdb	3.52734	7.69231	3385.72	1531.61	1854.11
diffab	8a67.pdb	H_CDR1	0095.pdb	3.4285	7.69231	2306.33	1531.93	774.405
diffab	8a67.pdb	H_CDR1	0033.pdb	3.49246	7.69231	2514.87	1532	982.871
diffab	8a67.pdb	H_CDR1	0062.pdb	3.80512	7.69231	1948.67	1531.61	417.06
diffab	8a67.pdb	H_CDR1	0039.pdb	3.45673	22.2222	2126.01	1530.79	595.214
diffab	8a67.pdb	H_CDR1	0012.pdb	3.41418	7.69231	2502.03	1531.95	970.08
diffab	8a67.pdb	H_CDR1	0063.pdb	3.6048	28.5714	3167.48	1532	1635.47
diffab	8a67.pdb	H_CDR1	0073.pdb	3.37503	22.2222	2596.16	1532	1064.16
diffab	8a67.pdb	H_CDR1	0008.pdb	2.99538	7.69231	2985.8	1531.61	1454.19
diffab	8a67.pdb	H_CDR1	0072.pdb	3.59099	33.3333	2504.74	1531.92	972.822
diffab	8a67.pdb	H_CDR1	0005.pdb	3.49322	22.2222	2175	1531.24	643.765
diffab	8a67.pdb	H_CDR1	0029.pdb	3.8802	22.2222	2177.87	1531.54	646.327
diffab	8a67.pdb	H_CDR1	0061.pdb	3.47308	7.69231	1687	1531.56	155.442
diffab	8a67.pdb	H_CDR1	0099.pdb	3.24544	28.5714	2185.62	1531.95	653.668
diffab	8a67.pdb	H_CDR1	0079.pdb	3.5316	7.69231	3857.53	1531.95	2325.58
diffab	8a67.pdb	H_CDR1	0004.pdb	3.619	7.69231	2599.74	1531.11	1068.64
diffab	8a67.pdb	H_CDR1	0013.pdb	3.73141	7.69231	2166.72	1532	634.715
diffab	8a67.pdb	H_CDR1	0015.pdb	3.31286	7.69231	2010.13	1531.95	478.179
diffab	8a67.pdb	H_CDR1	0049.pdb	3.242	7.69231	3900.43	1531.54	2368.89
diffab	8a67.pdb	H_CDR1	0055.pdb	3.35754	7.69231	2224.51	1531.64	692.868
diffab	8a67.pdb	H_CDR1	0038.pdb	3.38299	7.69231	2319.7	1531.13	788.562
diffab	8a67.pdb	H_CDR1	0018.pdb	3.59892	8.33333	2022.5	1532	490.499
diffab	8a67.pdb	H_CDR1	0032.pdb	3.18197	7.69231	2834.38	1531.64	1302.75
diffab	8a67.pdb	H_CDR2	0001.pdb	0.785116	40	1538.76	1531.92	6.84058
diffab	8a67.pdb	H_CDR2	0026.pdb	0.726287	40	2273.71	1531.87	741.836
diffab	8a67.pdb	H_CDR2	0088.pdb	0.226895	40	1537.23	1531.87	5.35754
diffab	8a67.pdb	H_CDR2	0036.pdb	0.363131	16.6667	1553.97	1531.54	22.431
diffab	8a67.pdb	H_CDR2	0060.pdb	0.625694	40	1539.27	1532	7.26099
diffab	8a67.pdb	H_CDR2	0057.pdb	0.550761	33.3333	1537.15	1532	5.14771
diffab	8a67.pdb	H_CDR2	0024.pdb	0.339629	40	1679.35	1531.97	147.38
diffab	8a67.pdb	H_CDR2	0044.pdb	0.468453	40	1599.43	1531.95	67.4749
diffab	8a67.pdb	H_CDR2	0048.pdb	0.406614	33.3333	1677.23	1531.93	145.307
diffab	8a67.pdb	H_CDR2	0083.pdb	0.705482	60	2986.53	1531.97	1454.56
diffab	8a67.pdb	H_CDR2	0041.pdb	0.425448	40	1531.23	1531.95	-0.720093
diffab	8a67.pdb	H_CDR2	0067.pdb	0.815985	16.6667	1544.4	1532	12.3938
diffab	8a67.pdb	H_CDR2	0045.pdb	0.442964	40	1550.77	1531.95	18.8159
diffab	8a67.pdb	H_CDR2	0030.pdb	0.965371	33.3333	1864.83	1528.71	336.117
diffab	8a67.pdb	H_CDR2	0050.pdb	0.60918	33.3333	2235.42	1531.21	704.204
diffab	8a67.pdb	H_CDR2	0078.pdb	0.717118	33.3333	1765.68	1532	233.676
diffab	8a67.pdb	H_CDR2	0002.pdb	0.381312	40	1692.3	1532	160.298
diffab	8a67.pdb	H_CDR2	0031.pdb	0.88658	33.3333	1780.31	1531.92	248.393
diffab	8a67.pdb	H_CDR2	0056.pdb	0.633116	40	1537.81	1531.64	6.16858
diffab	8a67.pdb	H_CDR2	0027.pdb	0.726748	40	1544.6	1531.93	12.6733
diffab	8a67.pdb	H_CDR2	0042.pdb	0.390603	33.3333	1547.82	1532	15.8115
diffab	8a67.pdb	H_CDR2	0009.pdb	1.0907	40	1711.54	1531.97	179.572
diffab	8a67.pdb	H_CDR2	0066.pdb	0.781688	40	1538.97	1531.58	7.39502
diffab	8a67.pdb	H_CDR2	0065.pdb	1.15885	40	1862.06	1531.95	330.11
diffab	8a67.pdb	H_CDR2	0054.pdb	0.659632	40	1538.45	1531.56	6.89111
diffab	8a67.pdb	H_CDR2	0069.pdb	0.903784	40	1537.88	1531.97	5.91321
diffab	8a67.pdb	H_CDR2	0000.pdb	0.765766	40	1537.3	1531.95	5.3446
diffab	8a67.pdb	H_CDR2	0093.pdb	0.490205	16.6667	1613.32	1532	81.3114
diffab	8a67.pdb	H_CDR2	0014.pdb	0.477513	40	1538.84	1531.93	6.91602
diffab	8a67.pdb	H_CDR2	0037.pdb	0.499605	33.3333	1636.81	1531.97	104.837
diffab	8a67.pdb	H_CDR2	0010.pdb	0.615556	16.6667	2134.36	1532	602.355
diffab	8a67.pdb	H_CDR2	0086.pdb	0.470292	40	1539.38	1531.87	7.50256
diffab	8a67.pdb	H_CDR2	0082.pdb	0.911547	40	1818.24	1532	286.24
diffab	8a67.pdb	H_CDR2	0068.pdb	0.437429	40	1621.82	1531.92	89.9049
diffab	8a67.pdb	H_CDR2	0077.pdb	0.774159	40	1602.77	1531.87	70.8916
diffab	8a67.pdb	H_CDR2	0080.pdb	0.519898	33.3333	2153.43	1532	621.429
diffab	8a67.pdb	H_CDR2	0081.pdb	0.517479	40	1537.72	1531.95	5.77039
diffab	8a67.pdb	H_CDR2	0087.pdb	0.587838	40	1545.52	1532	13.5137
diffab	8a67.pdb	H_CDR2	0092.pdb	0.288884	40	1538.19	1532	6.18884
diffab	8a67.pdb	H_CDR2	0019.pdb	0.290769	16.6667	1711.56	1531.56	180.002
diffab	8a67.pdb	H_CDR2	0007.pdb	0.549418	40	1538.71	1531.97	6.73474
diffab	8a67.pdb	H_CDR2	0003.pdb	0.37128	40	1753.54	1532	221.533
diffab	8a67.pdb	H_CDR2	0064.pdb	0.672206	40	1625.86	1531.97	93.8901
diffab	8a67.pdb	H_CDR2	0011.pdb	1.03146	40	1557.53	1531.61	25.9226
diffab	8a67.pdb	H_CDR2	0058.pdb	0.521237	42.8571	1645.54	1531.58	113.968
diffab	8a67.pdb	H_CDR2	0090.pdb	0.365984	11.1111	1590.67	1531.54	59.1243
diffab	8a67.pdb	H_CDR2	0070.pdb	0.751392	40	1746.39	1531.92	214.473
diffab	8a67.pdb	H_CDR2	0094.pdb	0.549888	40	1793.2	1531.58	261.628
diffab	8a67.pdb	H_CDR2	0006.pdb	0.744348	40	830.344	1532	-701.66
diffab	8a67.pdb	H_CDR2	0035.pdb	0.604379	33.3333	1537.76	1532	5.75342
diffab	8a67.pdb	H_CDR2	0089.pdb	0.413596	40	1937.88	1531.97	405.907
diffab	8a67.pdb	H_CDR2	0020.pdb	0.469922	16.6667	1707.04	1531.97	175.068
diffab	8a67.pdb	H_CDR2	0098.pdb	0.480326	40	1535.95	1532	3.94995
diffab	8a67.pdb	H_CDR2	0046.pdb	0.458651	40	1537.6	1532	5.59619
diffab	8a67.pdb	H_CDR2	0053.pdb	0.434368	33.3333	1537.52	1531.61	5.9093
diffab	8a67.pdb	H_CDR2	0097.pdb	0.912753	40	1537.97	1532	5.96704
diffab	8a67.pdb	H_CDR2	0059.pdb	0.694756	40	2388.4	1531.87	856.529
diffab	8a67.pdb	H_CDR2	0043.pdb	0.597157	40	1537.51	1531.95	5.55493
diffab	8a67.pdb	H_CDR2	0022.pdb	0.427743	40	1538.52	1531.95	6.56238
diffab	8a67.pdb	H_CDR2	0052.pdb	0.555874	20	1543.35	1532	11.3508
diffab	8a67.pdb	H_CDR2	0096.pdb	0.458796	40	1541.34	1531.95	9.39209
diffab	8a67.pdb	H_CDR2	0017.pdb	0.548563	40	1536.82	1531.93	4.89258
diffab	8a67.pdb	H_CDR2	0075.pdb	0.358643	16.6667	1537.06	1531.97	5.09314
diffab	8a67.pdb	H_CDR2	0076.pdb	0.454064	40	1538.12	1531.61	6.5166
diffab	8a67.pdb	H_CDR2	0071.pdb	0.652829	40	1537.41	1532	5.40112
diffab	8a67.pdb	H_CDR2	0085.pdb	0.521905	40	1535.81	1531.97	3.83801
diffab	8a67.pdb	H_CDR2	0016.pdb	0.557235	40	1618.89	1531.97	86.9166
diffab	8a67.pdb	H_CDR2	0021.pdb	0.264537	33.3333	1956.95	1531.87	425.078
diffab	8a67.pdb	H_CDR2	0051.pdb	0.431177	40	1667.86	1531.95	135.905
diffab	8a67.pdb	H_CDR2	0040.pdb	0.547431	40	1538.3	1531.97	6.32605
diffab	8a67.pdb	H_CDR2	0023.pdb	0.493074	16.6667	1537.57	1532	5.56934
diffab	8a67.pdb	H_CDR2	0074.pdb	0.754117	40	1538.51	1531.97	6.53442
diffab	8a67.pdb	H_CDR2	0028.pdb	0.853845	40	1538.46	1531.93	6.53479
diffab	8a67.pdb	H_CDR2	0025.pdb	0.604909	16.6667	1760.81	1530.81	230.001
diffab	8a67.pdb	H_CDR2	0091.pdb	0.376677	40	1537.52	1531.92	5.60388
diffab	8a67.pdb	H_CDR2	0084.pdb	0.516875	16.6667	1894.82	1531.97	362.849
diffab	8a67.pdb	H_CDR2	0034.pdb	0.261844	40	1717.88	1531.95	185.929
diffab	8a67.pdb	H_CDR2	0047.pdb	0.799757	40	1600.79	1531.95	68.842
diffab	8a67.pdb	H_CDR2	0095.pdb	0.926742	40	2141.38	1532	609.371
diffab	8a67.pdb	H_CDR2	0033.pdb	0.974255	40	1935.54	1531.56	403.976
diffab	8a67.pdb	H_CDR2	0039.pdb	0.940585	40	1539.84	1531.64	8.20435
diffab	8a67.pdb	H_CDR2	0012.pdb	0.562276	33.3333	1701.13	1531.18	169.951
diffab	8a67.pdb	H_CDR2	0063.pdb	0.457539	60	1619.32	1531.95	87.3645
diffab	8a67.pdb	H_CDR2	0062.pdb	0.647236	40	1538.83	1531.95	6.87524
diffab	8a67.pdb	H_CDR2	0073.pdb	0.673577	20	1932.62	1531.92	400.702
diffab	8a67.pdb	H_CDR2	0008.pdb	0.850574	40	1536.78	1532	4.7749
diffab	8a67.pdb	H_CDR2	0005.pdb	0.545387	20	1605.75	1532	73.7506
diffab	8a67.pdb	H_CDR2	0029.pdb	0.543615	40	1537.4	1530.6	6.80066
diffab	8a67.pdb	H_CDR2	0072.pdb	0.664117	40	1635.18	1531.64	103.54
diffab	8a67.pdb	H_CDR2	0061.pdb	0.437855	40	2651	1531.95	1119.04
diffab	8a67.pdb	H_CDR2	0099.pdb	0.741283	40	1643.32	1531.64	111.682
diffab	8a67.pdb	H_CDR2	0079.pdb	0.853472	40	1537.39	1531.97	5.42322
diffab	8a67.pdb	H_CDR2	0004.pdb	0.668886	40	1537.57	1532	5.56445
diffab	8a67.pdb	H_CDR2	0013.pdb	0.380653	40	1542.76	1532	10.757
diffab	8a67.pdb	H_CDR2	0015.pdb	0.673304	20	1716.87	1531.64	185.232
diffab	8a67.pdb	H_CDR2	0049.pdb	0.347007	40	2665.7	1532	1133.7
diffab	8a67.pdb	H_CDR2	0055.pdb	0.561188	60	2135.41	1531.95	603.454
diffab	8a67.pdb	H_CDR2	0038.pdb	0.649701	40	2112.73	1531.58	581.152
diffab	8a67.pdb	H_CDR2	0018.pdb	0.714348	16.6667	2167.84	1531.56	636.281
diffab	8a67.pdb	H_CDR2	0032.pdb	0.474556	16.6667	1619.67	1531.95	87.7147
AlphaPanda	8a67.pdb	H_CDR1	0004.pdb	3.1631	7.69231	5303.58	1531.97	3771.61
AlphaPanda	8a67.pdb	H_CDR1	0000.pdb	3.03218	7.69231	5848.61	1531.61	4317
AlphaPanda	8a67.pdb	H_CDR1	0003.pdb	3.20014	7.69231	3367.39	1531.58	1835.81
AlphaPanda	8a67.pdb	H_CDR1	0001.pdb	3.34716	7.69231	3235.76	1532	1703.76
AlphaPanda	8a67.pdb	H_CDR1	0002.pdb	3.5761	7.69231	4843.94	1531.64	3312.3
AlphaPanda	8a67.pdb	H_CDR1	0006.pdb	3.07166	7.69231	3422.64	1532	1890.64
AlphaPanda	8a67.pdb	H_CDR1	0007.pdb	3.24385	7.69231	5440.01	1531.58	3908.43
AlphaPanda	8a67.pdb	H_CDR1	0008.pdb	2.99429	7.69231	5631.63	1531.95	4099.67
AlphaPanda	8a67.pdb	H_CDR1	0005.pdb	3.21587	7.69231	5905.98	1532	4373.98
AlphaPanda	8a67.pdb	H_CDR1	0009.pdb	3.08344	7.69231	7044.96	1531.64	5513.32
AlphaPanda	8a67.pdb	H_CDR1	0010.pdb	3.11045	7.69231	4300.64	1531.95	2768.69
AlphaPanda	8a67.pdb	H_CDR1	0011.pdb	3.2282	7.69231	4147.9	1531.93	2615.98
AlphaPanda	8a67.pdb	H_CDR1	0012.pdb	3.33023	7.69231	4852.61	1531.92	3320.69
AlphaPanda	8a67.pdb	H_CDR1	0013.pdb	2.81023	7.69231	3353.28	1532	1821.28
AlphaPanda	8a67.pdb	H_CDR1	0014.pdb	3.14619	7.69231	3798.45	1531.97	2266.48
AlphaPanda	8a67.pdb	H_CDR1	0015.pdb	3.3866	7.69231	4417.48	1532	2885.47
AlphaPanda	8a67.pdb	H_CDR1	0017.pdb	3.25038	7.69231	6168.68	1531.93	4636.75
AlphaPanda	8a67.pdb	H_CDR1	0016.pdb	2.96244	7.69231	5587.28	1531.95	4055.33
AlphaPanda	8a67.pdb	H_CDR1	0018.pdb	3.38054	7.69231	5295.75	1532	3763.75
AlphaPanda	8a67.pdb	H_CDR1	0019.pdb	3.12819	7.69231	5626.27	1532	4094.26
AlphaPanda	8a67.pdb	H_CDR1	0021.pdb	3.42927	7.69231	3905.5	1531.87	2373.63
AlphaPanda	8a67.pdb	H_CDR1	0020.pdb	3.04543	7.69231	4142.51	1531.97	2610.54
AlphaPanda	8a67.pdb	H_CDR1	0022.pdb	2.67912	7.69231	5700.62	1531.58	4169.04
AlphaPanda	8a67.pdb	H_CDR1	0023.pdb	3.07753	7.69231	6146.32	1532	4614.32
AlphaPanda	8a67.pdb	H_CDR1	0024.pdb	2.92274	7.69231	3831.64	1532	2299.64
AlphaPanda	8a67.pdb	H_CDR1	0025.pdb	3.35831	7.69231	5047.48	1531.61	3515.87
AlphaPanda	8a67.pdb	H_CDR1	0026.pdb	3.04581	7.69231	5930.45	1532	4398.45
AlphaPanda	8a67.pdb	H_CDR1	0027.pdb	3.20519	7.69231	4928.13	1531.95	3396.17
AlphaPanda	8a67.pdb	H_CDR1	0028.pdb	3.17182	7.69231	4755.76	1531.64	3224.12
AlphaPanda	8a67.pdb	H_CDR1	0029.pdb	2.88554	7.69231	5915.85	1531.93	4383.92
AlphaPanda	8a67.pdb	H_CDR1	0030.pdb	2.8508	7.69231	4816.17	1532	3284.17
AlphaPanda	8a67.pdb	H_CDR1	0031.pdb	3.15779	7.69231	4139.76	1532	2607.76
AlphaPanda	8a67.pdb	H_CDR1	0032.pdb	3.33619	7.69231	7207.21	1531.95	5675.26
AlphaPanda	8a67.pdb	H_CDR1	0033.pdb	3.17641	7.69231	6638.21	1531.97	5106.24
AlphaPanda	8a67.pdb	H_CDR1	0034.pdb	3.10953	7.69231	5305.19	1532	3773.18
AlphaPanda	8a67.pdb	H_CDR1	0035.pdb	2.98468	7.69231	6195.98	1531.95	4664.03
AlphaPanda	8a67.pdb	H_CDR1	0037.pdb	3.19241	7.69231	3263.44	1531.97	1731.47
AlphaPanda	8a67.pdb	H_CDR1	0036.pdb	3.14158	7.69231	4531.66	1531.15	3000.51
AlphaPanda	8a67.pdb	H_CDR1	0038.pdb	3.24775	7.69231	3161.21	1532	1629.2
AlphaPanda	8a67.pdb	H_CDR1	0039.pdb	3.50181	7.69231	4577.07	1531.19	3045.89
AlphaPanda	8a67.pdb	H_CDR1	0040.pdb	3.13885	7.69231	5388.2	1531.56	3856.64
AlphaPanda	8a67.pdb	H_CDR1	0041.pdb	2.88195	7.69231	4272.59	1531.56	2741.03
AlphaPanda	8a67.pdb	H_CDR1	0042.pdb	3.27013	7.69231	3488.77	1532	1956.76
AlphaPanda	8a67.pdb	H_CDR1	0043.pdb	3.12001	7.69231	6100.79	1531.97	4568.82
AlphaPanda	8a67.pdb	H_CDR1	0044.pdb	2.94776	7.69231	5975.48	1531.61	4443.87
AlphaPanda	8a67.pdb	H_CDR1	0045.pdb	3.02314	7.69231	5342.63	1531.61	3811.02
AlphaPanda	8a67.pdb	H_CDR1	0046.pdb	3.33182	7.69231	5332.95	1532	3800.94
AlphaPanda	8a67.pdb	H_CDR1	0047.pdb	2.60668	7.69231	4524.14	1531.54	2992.6
AlphaPanda	8a67.pdb	H_CDR1	0048.pdb	3.53892	7.69231	6344.65	1531.95	4812.69
AlphaPanda	8a67.pdb	H_CDR1	0049.pdb	3.06169	7.69231	3409.99	1532	1877.99
AlphaPanda	8a67.pdb	H_CDR1	0050.pdb	2.99256	7.69231	6069.4	1529.84	4539.56
AlphaPanda	8a67.pdb	H_CDR1	0052.pdb	3.02295	7.69231	4566.04	1531.58	3034.47
AlphaPanda	8a67.pdb	H_CDR1	0051.pdb	2.84322	7.69231	7283.72	1531.97	5751.75
AlphaPanda	8a67.pdb	H_CDR1	0053.pdb	3.30938	7.69231	3591.13	1531.64	2059.49
AlphaPanda	8a67.pdb	H_CDR1	0054.pdb	3.05107	7.69231	3879.41	1532	2347.4
AlphaPanda	8a67.pdb	H_CDR1	0055.pdb	2.9794	7.69231	6541.45	1532	5009.44
AlphaPanda	8a67.pdb	H_CDR1	0056.pdb	2.82742	7.69231	4776.35	1532	3244.34
AlphaPanda	8a67.pdb	H_CDR1	0057.pdb	2.96269	7.69231	6258.65	1531.95	4726.69
AlphaPanda	8a67.pdb	H_CDR1	0058.pdb	2.86781	7.69231	3133.45	1531.95	1601.5
AlphaPanda	8a67.pdb	H_CDR1	0059.pdb	2.74388	7.69231	5105.78	1531.58	3574.2
AlphaPanda	8a67.pdb	H_CDR1	0060.pdb	3.28226	25	7415.32	1531.95	5883.37
AlphaPanda	8a67.pdb	H_CDR1	0061.pdb	3.14276	7.69231	4888.87	1531.61	3357.27
AlphaPanda	8a67.pdb	H_CDR1	0062.pdb	3.58826	7.69231	5143.42	1531.95	3611.47
AlphaPanda	8a67.pdb	H_CDR1	0063.pdb	3.34096	7.69231	4833.95	1531.95	3302
AlphaPanda	8a67.pdb	H_CDR1	0064.pdb	3.17784	7.69231	5239.12	1532	3707.11
AlphaPanda	8a67.pdb	H_CDR1	0065.pdb	3.52224	7.69231	4360.72	1531.87	2828.85
AlphaPanda	8a67.pdb	H_CDR1	0066.pdb	3.14288	7.69231	6071.34	1531.61	4539.74
AlphaPanda	8a67.pdb	H_CDR1	0068.pdb	3.32207	7.69231	3533.87	1531.61	2002.26
AlphaPanda	8a67.pdb	H_CDR1	0067.pdb	3.48749	7.69231	5590.24	1531.97	4058.27
AlphaPanda	8a67.pdb	H_CDR1	0069.pdb	2.95429	7.69231	4058.7	1531.58	2527.12
AlphaPanda	8a67.pdb	H_CDR1	0070.pdb	3.15584	7.69231	4740.94	1531.58	3209.36
AlphaPanda	8a67.pdb	H_CDR1	0071.pdb	3.11748	28.5714	3806.52	1531.95	2274.57
AlphaPanda	8a67.pdb	H_CDR1	0072.pdb	3.15256	7.69231	3898.13	1531.87	2366.26
AlphaPanda	8a67.pdb	H_CDR1	0073.pdb	3.35491	7.69231	4348.39	1531.93	2816.46
AlphaPanda	8a67.pdb	H_CDR1	0074.pdb	3.16075	7.69231	5275.24	1531.97	3743.27
AlphaPanda	8a67.pdb	H_CDR1	0075.pdb	3.19841	7.69231	4842.1	1531.87	3310.23
AlphaPanda	8a67.pdb	H_CDR1	0076.pdb	3.14108	7.69231	6567.34	1531.97	5035.37
AlphaPanda	8a67.pdb	H_CDR1	0078.pdb	3.23432	7.69231	5292.7	1532	3760.7
AlphaPanda	8a67.pdb	H_CDR1	0077.pdb	3.21268	7.69231	5225.57	1531.64	3693.93
AlphaPanda	8a67.pdb	H_CDR1	0079.pdb	3.17003	7.69231	6228.72	1531.56	4697.16
AlphaPanda	8a67.pdb	H_CDR1	0080.pdb	3.24876	7.69231	5533.78	1531.87	4001.91
AlphaPanda	8a67.pdb	H_CDR1	0081.pdb	2.84377	7.69231	4252.59	1531.97	2720.62
AlphaPanda	8a67.pdb	H_CDR1	0083.pdb	3.01924	10	6546.68	1530.97	5015.71
AlphaPanda	8a67.pdb	H_CDR1	0082.pdb	3.29147	7.69231	7296.95	1532	5764.95
AlphaPanda	8a67.pdb	H_CDR1	0084.pdb	2.81475	7.69231	4362.96	1532	2830.95
AlphaPanda	8a67.pdb	H_CDR1	0085.pdb	3.2113	7.69231	5367.53	1532	3835.53
AlphaPanda	8a67.pdb	H_CDR1	0086.pdb	3.02693	7.69231	6025.99	1531.64	4494.35
AlphaPanda	8a67.pdb	H_CDR1	0087.pdb	3.25929	7.69231	5719.91	1531.64	4188.27
AlphaPanda	8a67.pdb	H_CDR1	0088.pdb	2.88482	7.69231	3768.75	1531.64	2237.11
AlphaPanda	8a67.pdb	H_CDR1	0089.pdb	2.88199	7.69231	6053.92	1532	4521.91
AlphaPanda	8a67.pdb	H_CDR1	0090.pdb	2.69966	7.69231	6027.54	1531.61	4495.94
AlphaPanda	8a67.pdb	H_CDR1	0091.pdb	3.35013	7.69231	4227.52	1531.58	2695.94
AlphaPanda	8a67.pdb	H_CDR1	0092.pdb	3.07093	7.69231	4392.18	1531.97	2860.21
AlphaPanda	8a67.pdb	H_CDR1	0093.pdb	2.98061	7.69231	3675.57	1532	2143.56
AlphaPanda	8a67.pdb	H_CDR1	0094.pdb	3.33042	7.69231	4965.98	1532	3433.97
AlphaPanda	8a67.pdb	H_CDR1	0095.pdb	3.0976	7.69231	4894.96	1531.92	3363.04
AlphaPanda	8a67.pdb	H_CDR1	0096.pdb	2.68258	7.69231	2920.43	1531.54	1388.89
AlphaPanda	8a67.pdb	H_CDR1	0097.pdb	3.0276	7.69231	5547.27	1532	4015.27
AlphaPanda	8a67.pdb	H_CDR1	0098.pdb	3.4373	7.69231	4843.51	1531.92	3311.59
AlphaPanda	8a67.pdb	H_CDR1	0099.pdb	2.93532	7.69231	4492.88	1532	2960.88
AlphaPanda	8a67.pdb	H_CDR1	0100.pdb	3.21487	7.69231	3800.76	1531.95	2268.81
AlphaPanda	8a67.pdb	H_CDR1	0101.pdb	3.13969	28.5714	5104.41	1531.92	3572.49
AlphaPanda	8a67.pdb	H_CDR1	0102.pdb	3.0689	7.69231	4379.15	1532	2847.15
AlphaPanda	8a67.pdb	H_CDR1	0103.pdb	3.07363	7.69231	5144.8	1531.95	3612.84
AlphaPanda	8a67.pdb	H_CDR1	0104.pdb	3.02157	7.69231	5865	1532	4332.99
AlphaPanda	8a67.pdb	H_CDR1	0105.pdb	2.9303	7.69231	4931.57	1531.92	3399.65
AlphaPanda	8a67.pdb	H_CDR1	0106.pdb	3.39124	7.69231	5794.47	1531.64	4262.83
AlphaPanda	8a67.pdb	H_CDR1	0107.pdb	3.2075	7.69231	4692.06	1531.87	3160.18
AlphaPanda	8a67.pdb	H_CDR1	0108.pdb	3.2347	7.69231	6761.9	1532	5229.9
AlphaPanda	8a67.pdb	H_CDR1	0109.pdb	3.16567	7.69231	5255.65	1531.92	3723.73
AlphaPanda	8a67.pdb	H_CDR1	0110.pdb	2.79904	7.69231	4093.84	1531.24	2562.6
AlphaPanda	8a67.pdb	H_CDR1	0111.pdb	3.06459	7.69231	4432.89	1531.61	2901.28
AlphaPanda	8a67.pdb	H_CDR1	0112.pdb	3.14879	7.69231	4213.13	1531.87	2681.25
AlphaPanda	8a67.pdb	H_CDR1	0113.pdb	3.05086	7.69231	4560.93	1531.95	3028.97
AlphaPanda	8a67.pdb	H_CDR1	0114.pdb	2.84309	7.69231	4184.67	1531.61	2653.06
AlphaPanda	8a67.pdb	H_CDR1	0115.pdb	3.05404	28.5714	3725.45	1531.64	2193.81
AlphaPanda	8a67.pdb	H_CDR1	0116.pdb	3.14025	7.69231	4997.26	1532	3465.25
AlphaPanda	8a67.pdb	H_CDR1	0117.pdb	2.62791	7.69231	3996.96	1532	2464.95
AlphaPanda	8a67.pdb	H_CDR1	0118.pdb	3.10464	7.69231	5986.87	1531.92	4454.95
AlphaPanda	8a67.pdb	H_CDR1	0119.pdb	3.06744	7.69231	5199.98	1531.13	3668.85
AlphaPanda	8a67.pdb	H_CDR1	0120.pdb	3.38278	28.5714	4756.1	1531.61	3224.5
AlphaPanda	8a67.pdb	H_CDR1	0121.pdb	2.844	7.69231	7428.94	1531.18	5897.76
AlphaPanda	8a67.pdb	H_CDR1	0122.pdb	2.90367	7.69231	5212.22	1532	3680.22
AlphaPanda	8a67.pdb	H_CDR1	0123.pdb	3.48911	7.69231	5990.31	1532	4458.31
AlphaPanda	8a67.pdb	H_CDR1	0124.pdb	2.60112	7.69231	4083.16	1531.87	2551.29
AlphaPanda	8a67.pdb	H_CDR1	0125.pdb	2.6465	7.69231	5378.66	1531.97	3846.69
AlphaPanda	8a67.pdb	H_CDR1	0126.pdb	3.25583	28.5714	5405.24	1531.97	3873.27
AlphaPanda	8a67.pdb	H_CDR1	0128.pdb	2.99491	7.69231	4193.85	1531.87	2661.98
AlphaPanda	8a67.pdb	H_CDR1	0127.pdb	2.98902	7.69231	4293.08	1531.87	2761.2
AlphaPanda	8a67.pdb	H_CDR1	0129.pdb	2.76215	28.5714	5047.61	1531.93	3515.69
AlphaPanda	8a67.pdb	H_CDR1	0130.pdb	2.97847	7.69231	6765.09	1531.95	5233.14
AlphaPanda	8a67.pdb	H_CDR1	0131.pdb	3.15892	7.69231	5329.99	1531.97	3798.02
AlphaPanda	8a67.pdb	H_CDR1	0132.pdb	2.94625	7.69231	3922.14	1531.64	2390.5
AlphaPanda	8a67.pdb	H_CDR1	0133.pdb	3.05173	7.69231	6521.31	1532	4989.3
AlphaPanda	8a67.pdb	H_CDR1	0134.pdb	2.9302	7.69231	4452.79	1531.64	2921.15
AlphaPanda	8a67.pdb	H_CDR1	0135.pdb	2.91238	7.69231	4498.72	1531.61	2967.11
AlphaPanda	8a67.pdb	H_CDR1	0136.pdb	3.21287	7.69231	5148.05	1531.54	3616.51
AlphaPanda	8a67.pdb	H_CDR1	0137.pdb	3.19515	7.69231	6339.37	1531.93	4807.45
AlphaPanda	8a67.pdb	H_CDR1	0138.pdb	3.37537	7.69231	5109.95	1531.13	3578.82
AlphaPanda	8a67.pdb	H_CDR1	0139.pdb	3.01844	7.69231	4346.73	1532	2814.72
AlphaPanda	8a67.pdb	H_CDR1	0140.pdb	2.75419	7.69231	5919.05	1531.97	4387.08
AlphaPanda	8a67.pdb	H_CDR1	0141.pdb	3.25774	7.69231	4922.49	1532	3390.49
AlphaPanda	8a67.pdb	H_CDR1	0142.pdb	2.82662	7.69231	4243.59	1531.95	2711.64
AlphaPanda	8a67.pdb	H_CDR1	0143.pdb	3.22219	7.69231	4009.59	1530.87	2478.71
AlphaPanda	8a67.pdb	H_CDR1	0144.pdb	2.83053	7.69231	3530.78	1532	1998.78
AlphaPanda	8a67.pdb	H_CDR1	0145.pdb	2.69118	7.69231	6523.62	1531.95	4991.66
AlphaPanda	8a67.pdb	H_CDR1	0146.pdb	3.40054	28.5714	6243.5	1528.32	4715.18
AlphaPanda	8a67.pdb	H_CDR1	0147.pdb	2.89643	7.69231	4247.72	1531.97	2715.75
AlphaPanda	8a67.pdb	H_CDR1	0148.pdb	2.91184	7.69231	4349.17	1531.64	2817.53
AlphaPanda	8a67.pdb	H_CDR1	0149.pdb	3.27801	7.69231	4938.81	1532	3406.8
AlphaPanda	8a67.pdb	H_CDR1	0150.pdb	3.25509	7.69231	4923.12	1531.58	3391.54
AlphaPanda	8a67.pdb	H_CDR1	0151.pdb	2.99696	7.69231	6882.27	1532	5350.27
AlphaPanda	8a67.pdb	H_CDR1	0152.pdb	3.08343	7.69231	5347.99	1531.97	3816.02
AlphaPanda	8a67.pdb	H_CDR1	0153.pdb	3.16303	7.69231	4979.41	1531.97	3447.44
AlphaPanda	8a67.pdb	H_CDR1	0154.pdb	2.81627	7.69231	5243.24	1532	3711.23
AlphaPanda	8a67.pdb	H_CDR1	0155.pdb	2.7734	7.69231	5096.53	1531.64	3564.89
AlphaPanda	8a67.pdb	H_CDR1	0156.pdb	3.52732	7.69231	6820.25	1531.93	5288.32
AlphaPanda	8a67.pdb	H_CDR1	0157.pdb	3.10077	7.69231	6549.73	1532	5017.73
AlphaPanda	8a67.pdb	H_CDR1	0158.pdb	3.72072	7.69231	4741.46	1531.92	3209.54
AlphaPanda	8a67.pdb	H_CDR1	0159.pdb	2.81714	8.33333	3696.12	1532	2164.12
AlphaPanda	8a67.pdb	H_CDR1	0160.pdb	3.11373	7.69231	4902.99	1529.84	3373.15
AlphaPanda	8a67.pdb	H_CDR1	0163.pdb	3.2708	7.69231	3824.43	1531.95	2292.48
AlphaPanda	8a67.pdb	H_CDR1	0161.pdb	2.85575	7.69231	4647.78	1532	3115.78
AlphaPanda	8a67.pdb	H_CDR1	0162.pdb	2.99095	7.69231	6099.56	1531.5	4568.06
AlphaPanda	8a67.pdb	H_CDR1	0164.pdb	3.3104	7.69231	6102.37	1531.93	4570.44
AlphaPanda	8a67.pdb	H_CDR1	0165.pdb	2.99381	7.69231	5167.26	1531.87	3635.38
AlphaPanda	8a67.pdb	H_CDR1	0166.pdb	2.99974	7.69231	5803.69	1530.15	4273.54
AlphaPanda	8a67.pdb	H_CDR1	0167.pdb	2.85497	7.69231	4644.97	1531.95	3113.01
AlphaPanda	8a67.pdb	H_CDR1	0168.pdb	2.87249	7.69231	3547.91	1531.97	2015.94
AlphaPanda	8a67.pdb	H_CDR1	0169.pdb	3.10176	7.69231	5714.1	1531.95	4182.15
AlphaPanda	8a67.pdb	H_CDR1	0170.pdb	3.23458	7.69231	4908.82	1531.97	3376.85
AlphaPanda	8a67.pdb	H_CDR1	0171.pdb	2.88654	28.5714	5173.25	1531.92	3641.34
AlphaPanda	8a67.pdb	H_CDR1	0172.pdb	2.91927	7.69231	2673.72	1531.95	1141.77
AlphaPanda	8a67.pdb	H_CDR1	0173.pdb	2.7871	7.69231	6202.64	1531.93	4670.71
AlphaPanda	8a67.pdb	H_CDR1	0174.pdb	3.13252	7.69231	5076.1	1531.97	3544.13
AlphaPanda	8a67.pdb	H_CDR1	0175.pdb	3.40589	7.69231	3982.48	1532	2450.47
AlphaPanda	8a67.pdb	H_CDR1	0176.pdb	2.91663	7.69231	5823.55	1531.56	4291.99
AlphaPanda	8a67.pdb	H_CDR1	0177.pdb	3.23131	7.69231	4787.85	1531.95	3255.9
AlphaPanda	8a67.pdb	H_CDR1	0178.pdb	3.18456	7.69231	5115.82	1532	3583.81
AlphaPanda	8a67.pdb	H_CDR1	0179.pdb	3.33434	20	6689.16	1531.95	5157.2
AlphaPanda	8a67.pdb	H_CDR1	0180.pdb	2.99314	7.69231	4257.69	1531.56	2726.13
AlphaPanda	8a67.pdb	H_CDR1	0181.pdb	3.20072	7.69231	4001.61	1531.95	2469.66
AlphaPanda	8a67.pdb	H_CDR1	0182.pdb	3.0404	7.69231	3349.55	1531.58	1817.97
AlphaPanda	8a67.pdb	H_CDR1	0183.pdb	3.44481	7.69231	4161.34	1532	2629.34
AlphaPanda	8a67.pdb	H_CDR1	0184.pdb	2.76107	7.69231	4157.43	1532	2625.42
AlphaPanda	8a67.pdb	H_CDR1	0185.pdb	2.93528	7.69231	4539.95	1532	3007.94
AlphaPanda	8a67.pdb	H_CDR1	0186.pdb	3.30749	7.69231	5667.5	1532	4135.5
AlphaPanda	8a67.pdb	H_CDR1	0187.pdb	3.1389	7.69231	4043.33	1531.87	2511.46
AlphaPanda	8a67.pdb	H_CDR1	0188.pdb	3.00987	7.69231	3926.67	1531.97	2394.7
AlphaPanda	8a67.pdb	H_CDR1	0189.pdb	3.1616	28.5714	7096.64	1531.97	5564.67
AlphaPanda	8a67.pdb	H_CDR1	0190.pdb	3.01203	7.69231	5387.39	1532	3855.39
AlphaPanda	8a67.pdb	H_CDR1	0191.pdb	2.8915	7.69231	4474.75	1531.92	2942.83
AlphaPanda	8a67.pdb	H_CDR1	0192.pdb	3.03188	28.5714	4117.54	1531.97	2585.57
AlphaPanda	8a67.pdb	H_CDR1	0193.pdb	2.89928	7.69231	4732.59	1531.97	3200.62
AlphaPanda	8a67.pdb	H_CDR1	0194.pdb	3.36541	7.69231	4931.38	1531.21	3400.16
AlphaPanda	8a67.pdb	H_CDR1	0195.pdb	3.12371	7.69231	3936.68	1531.64	2405.04
AlphaPanda	8a67.pdb	H_CDR1	0196.pdb	3.043	7.69231	4495.87	1531.58	2964.29
AlphaPanda	8a67.pdb	H_CDR1	0197.pdb	3.30803	7.69231	3977.3	1531.97	2445.33
AlphaPanda	8a67.pdb	H_CDR1	0198.pdb	2.97939	7.69231	4976.18	1531.92	3444.26
AlphaPanda	8a67.pdb	H_CDR2	0000.pdb	0.710868	33.3333	1682.44	1531.95	150.492
AlphaPanda	8a67.pdb	H_CDR1	0199.pdb	3.25683	7.69231	5863.55	1531.64	4331.91
AlphaPanda	8a67.pdb	H_CDR2	0001.pdb	0.994798	16.6667	1801.12	1532	269.112
AlphaPanda	8a67.pdb	H_CDR2	0002.pdb	1.22357	11.1111	1565.37	1531.93	33.4408
AlphaPanda	8a67.pdb	H_CDR2	0003.pdb	1.33823	16.6667	1587.94	1531.95	55.9889
AlphaPanda	8a67.pdb	H_CDR2	0004.pdb	1.2509	33.3333	1742.43	1531.61	210.826
AlphaPanda	8a67.pdb	H_CDR2	0005.pdb	1.08746	0	1663.53	1531.87	131.661
AlphaPanda	8a67.pdb	H_CDR2	0006.pdb	1.19483	28.5714	2076.26	1532	544.253
AlphaPanda	8a67.pdb	H_CDR2	0007.pdb	1.36876	28.5714	1872.54	1532	340.538
AlphaPanda	8a67.pdb	H_CDR2	0008.pdb	1.26127	16.6667	1938.51	1531.95	406.559
AlphaPanda	8a67.pdb	H_CDR2	0009.pdb	1.2324	16.6667	1588.97	1531.97	57.0009
AlphaPanda	8a67.pdb	H_CDR2	0010.pdb	1.21502	50	1016.45	1532	-515.556
AlphaPanda	8a67.pdb	H_CDR2	0011.pdb	0.81838	20	1538.7	1531.87	6.82617
AlphaPanda	8a67.pdb	H_CDR2	0012.pdb	1.6103	14.2857	1694.13	1531.97	162.16
AlphaPanda	8a67.pdb	H_CDR2	0013.pdb	1.44464	50	2105.33	1528.32	577.018
AlphaPanda	8a67.pdb	H_CDR2	0014.pdb	1.22793	28.5714	2268.28	1531.02	737.252
AlphaPanda	8a67.pdb	H_CDR2	0015.pdb	1.22533	16.6667	1620.26	1531.95	88.3053
AlphaPanda	8a67.pdb	H_CDR2	0016.pdb	1.66849	33.3333	1803.83	1531.64	272.194
AlphaPanda	8a67.pdb	H_CDR2	0017.pdb	0.840958	33.3333	1938.12	1531.87	406.247
AlphaPanda	8a67.pdb	H_CDR2	0018.pdb	1.33435	16.6667	1833.71	1532	301.707
AlphaPanda	8a67.pdb	H_CDR2	0019.pdb	1.35377	33.3333	1589.65	1531.92	57.7319
AlphaPanda	8a67.pdb	H_CDR2	0020.pdb	1.06425	20	1769.93	1531.97	237.961
AlphaPanda	8a67.pdb	H_CDR2	0021.pdb	1.21167	16.6667	2086.45	1531.61	554.842
AlphaPanda	8a67.pdb	H_CDR2	0022.pdb	1.3455	33.3333	1542.18	1531.95	10.2251
AlphaPanda	8a67.pdb	H_CDR2	0023.pdb	1.18649	14.2857	1574.04	1531.93	42.1179
AlphaPanda	8a67.pdb	H_CDR2	0024.pdb	0.971537	50	1539.2	1531.56	7.63574
AlphaPanda	8a67.pdb	H_CDR2	0025.pdb	0.95342	16.6667	1703.8	1532	171.796
AlphaPanda	8a67.pdb	H_CDR2	0026.pdb	1.00198	33.3333	943.756	1531.97	-588.214
AlphaPanda	8a67.pdb	H_CDR2	0027.pdb	1.08445	16.6667	1539.23	1532	7.22668
AlphaPanda	8a67.pdb	H_CDR2	0028.pdb	1.29019	40	1539.46	1531.58	7.88477
AlphaPanda	8a67.pdb	H_CDR2	0029.pdb	1.25835	28.5714	1647.53	1531.13	116.396
AlphaPanda	8a67.pdb	H_CDR2	0030.pdb	1.54153	16.6667	1544	1531.92	12.0867
AlphaPanda	8a67.pdb	H_CDR2	0031.pdb	1.43573	16.6667	1539.6	1532	7.59961
AlphaPanda	8a67.pdb	H_CDR2	0032.pdb	0.954079	16.6667	1607.92	1531.92	76.0041
AlphaPanda	8a67.pdb	H_CDR2	0033.pdb	1.11329	33.3333	1651.81	1531.97	119.838
AlphaPanda	8a67.pdb	H_CDR2	0034.pdb	1.25551	16.6667	1540.64	1529.51	11.1305
AlphaPanda	8a67.pdb	H_CDR2	0035.pdb	1.69425	16.6667	2153.53	1532	621.527
AlphaPanda	8a67.pdb	H_CDR2	0036.pdb	1.67338	28.5714	2075.57	1531.97	543.602
AlphaPanda	8a67.pdb	H_CDR2	0037.pdb	1.42206	40	1538.77	1531.92	6.85156
AlphaPanda	8a67.pdb	H_CDR2	0038.pdb	0.965865	28.5714	2061.14	1531.97	529.171
AlphaPanda	8a67.pdb	H_CDR2	0039.pdb	1.00354	33.3333	1735.69	1530.66	205.03
AlphaPanda	8a67.pdb	H_CDR2	0040.pdb	0.803268	16.6667	1741.45	1531.92	209.535
AlphaPanda	8a67.pdb	H_CDR2	0041.pdb	2.00588	0	1736.51	1531.95	204.555
AlphaPanda	8a67.pdb	H_CDR2	0042.pdb	0.795405	16.6667	1724.7	1531.95	192.75
AlphaPanda	8a67.pdb	H_CDR2	0043.pdb	0.989955	33.3333	1746.33	1531.97	214.363
AlphaPanda	8a67.pdb	H_CDR2	0044.pdb	1.01666	16.6667	2232.2	1531.64	700.557
AlphaPanda	8a67.pdb	H_CDR2	0045.pdb	1.14273	50	1117.25	1531.92	-414.666
AlphaPanda	8a67.pdb	H_CDR2	0046.pdb	1.23774	28.5714	1623.22	1531.97	91.2473
AlphaPanda	8a67.pdb	H_CDR2	0047.pdb	0.770883	14.2857	1560.06	1531.97	28.0853
AlphaPanda	8a67.pdb	H_CDR2	0048.pdb	1.13674	16.6667	2186.1	1531.97	654.132
AlphaPanda	8a67.pdb	H_CDR2	0049.pdb	1.24498	28.5714	1719.28	1531.95	187.324
AlphaPanda	8a67.pdb	H_CDR2	0050.pdb	1.25005	20	1539.37	1531.64	7.72986
AlphaPanda	8a67.pdb	H_CDR2	0051.pdb	1.20223	20	1948.83	1531.97	416.862
AlphaPanda	8a67.pdb	H_CDR2	0052.pdb	1.57917	16.6667	3196.73	1532	1664.73
AlphaPanda	8a67.pdb	H_CDR2	0053.pdb	1.72094	0	1633.44	1531.58	101.865
AlphaPanda	8a67.pdb	H_CDR2	0054.pdb	1.89725	16.6667	1661.01	1531.61	129.408
AlphaPanda	8a67.pdb	H_CDR2	0055.pdb	1.23257	16.6667	2586.97	1531.92	1055.05
AlphaPanda	8a67.pdb	H_CDR2	0056.pdb	0.790296	16.6667	1663.1	1531.64	131.463
AlphaPanda	8a67.pdb	H_CDR2	0057.pdb	1.2484	33.3333	1565.63	1532	33.6219
AlphaPanda	8a67.pdb	H_CDR2	0058.pdb	1.88985	16.6667	1542.95	1531.61	11.3422
AlphaPanda	8a67.pdb	H_CDR2	0059.pdb	1.16032	33.3333	1807.02	1531.58	275.44
AlphaPanda	8a67.pdb	H_CDR2	0060.pdb	1.54123	16.6667	1571.65	1531.87	39.7747
AlphaPanda	8a67.pdb	H_CDR2	0061.pdb	0.686115	33.3333	2118.22	1532	586.212
AlphaPanda	8a67.pdb	H_CDR2	0063.pdb	1.34578	33.3333	1857.45	1532	325.443
AlphaPanda	8a67.pdb	H_CDR2	0062.pdb	2.2017	33.3333	1865.62	1531.5	334.121
AlphaPanda	8a67.pdb	H_CDR2	0064.pdb	0.805616	33.3333	1539.68	1531.92	7.76575
AlphaPanda	8a67.pdb	H_CDR2	0065.pdb	1.1245	33.3333	1220.44	1532	-311.568
AlphaPanda	8a67.pdb	H_CDR2	0066.pdb	1.1433	16.6667	2043.26	1531.97	511.29
AlphaPanda	8a67.pdb	H_CDR2	0067.pdb	1.63219	28.5714	2104.56	1531.61	572.949
AlphaPanda	8a67.pdb	H_CDR2	0068.pdb	1.17805	33.3333	813.577	1531.95	-718.376
AlphaPanda	8a67.pdb	H_CDR2	0069.pdb	2.9656	33.3333	3094.26	1531.93	1562.34
AlphaPanda	8a67.pdb	H_CDR2	0070.pdb	1.0684	33.3333	1567.56	1531.64	35.9221
AlphaPanda	8a67.pdb	H_CDR2	0071.pdb	1.54593	28.5714	1850.34	1532	318.337
AlphaPanda	8a67.pdb	H_CDR2	0073.pdb	1.06283	20	1690.42	1531.61	158.811
AlphaPanda	8a67.pdb	H_CDR2	0072.pdb	1.49185	0	1757.79	1532	225.789
AlphaPanda	8a67.pdb	H_CDR2	0074.pdb	0.960234	33.3333	1966.42	1531.95	434.468
AlphaPanda	8a67.pdb	H_CDR2	0075.pdb	0.936987	16.6667	1879.03	1531.58	347.45
AlphaPanda	8a67.pdb	H_CDR2	0076.pdb	1.10326	50	1539.07	1531.5	7.57202
AlphaPanda	8a67.pdb	H_CDR2	0077.pdb	1.21838	14.2857	1710.13	1532	178.121
AlphaPanda	8a67.pdb	H_CDR2	0078.pdb	1.17476	33.3333	1562.87	1531.87	31.0001
AlphaPanda	8a67.pdb	H_CDR2	0079.pdb	1.20314	16.6667	1807.99	1531.2	276.785
AlphaPanda	8a67.pdb	H_CDR2	0080.pdb	1.2168	11.1111	1574.18	1531.54	42.6378
AlphaPanda	8a67.pdb	H_CDR2	0081.pdb	1.18141	33.3333	811.787	1532	-720.217
AlphaPanda	8a67.pdb	H_CDR2	0082.pdb	1.84901	16.6667	1659.91	1531.97	127.942
AlphaPanda	8a67.pdb	H_CDR2	0083.pdb	0.983536	50	2157.68	1531.61	626.079
AlphaPanda	8a67.pdb	H_CDR2	0084.pdb	1.46026	33.3333	2088.64	1531.54	557.094
AlphaPanda	8a67.pdb	H_CDR2	0085.pdb	0.836968	28.5714	2099.67	1531.58	568.092
AlphaPanda	8a67.pdb	H_CDR2	0086.pdb	1.70096	16.6667	1538.48	1531.97	6.51147
AlphaPanda	8a67.pdb	H_CDR2	0087.pdb	1.41836	40	1538.24	1531.92	6.32446
AlphaPanda	8a67.pdb	H_CDR2	0088.pdb	1.06879	11.1111	1718.97	1531.61	187.365
AlphaPanda	8a67.pdb	H_CDR2	0089.pdb	1.71193	50	1537.63	1531.92	5.7113
AlphaPanda	8a67.pdb	H_CDR2	0090.pdb	1.18432	33.3333	1592.56	1531.64	60.9181
AlphaPanda	8a67.pdb	H_CDR2	0091.pdb	1.28346	33.3333	1538.41	1531.95	6.45935
AlphaPanda	8a67.pdb	H_CDR2	0092.pdb	1.39207	20	1808.8	1531.95	276.842
AlphaPanda	8a67.pdb	H_CDR2	0093.pdb	1.74495	0	2102.37	1532	570.362
AlphaPanda	8a67.pdb	H_CDR2	0094.pdb	1.281	16.6667	1559.24	1531.93	27.3129
AlphaPanda	8a67.pdb	H_CDR2	0095.pdb	1.19677	33.3333	1547.71	1531.95	15.7621
AlphaPanda	8a67.pdb	H_CDR2	0096.pdb	1.41885	33.3333	1555.25	1531.61	23.6465
AlphaPanda	8a67.pdb	H_CDR2	0097.pdb	0.97143	33.3333	2159.37	1531.24	628.132
AlphaPanda	8a67.pdb	H_CDR2	0098.pdb	1.35823	16.6667	1782.95	1531.95	250.999
AlphaPanda	8a67.pdb	H_CDR2	0099.pdb	0.934389	0	1980.79	1531.58	449.216
AlphaPanda	8a67.pdb	H_CDR2	0100.pdb	0.697958	33.3333	1898.09	1531.61	366.484
AlphaPanda	8a67.pdb	H_CDR2	0101.pdb	0.965563	40	1733.21	1531.95	201.26
AlphaPanda	8a67.pdb	H_CDR2	0102.pdb	1.38877	33.3333	1567.49	1531.58	35.9139
AlphaPanda	8a67.pdb	H_CDR2	0103.pdb	1.36363	16.6667	1644.94	1531.61	113.338
AlphaPanda	8a67.pdb	H_CDR2	0104.pdb	1.33108	16.6667	1540.13	1531.21	8.91577
AlphaPanda	8a67.pdb	H_CDR2	0105.pdb	0.947822	33.3333	1828.49	1532	296.486
AlphaPanda	8a67.pdb	H_CDR2	0106.pdb	2.23733	0	1862.38	1531.97	330.411
AlphaPanda	8a67.pdb	H_CDR2	0107.pdb	1.39255	33.3333	1972.88	1531.95	440.931
AlphaPanda	8a67.pdb	H_CDR2	0108.pdb	1.35602	40	1572.53	1531.93	40.604
AlphaPanda	8a67.pdb	H_CDR2	0109.pdb	0.942082	16.6667	2107.54	1531.58	575.961
AlphaPanda	8a67.pdb	H_CDR2	0110.pdb	1.19962	20	1578.27	1532	46.2709
AlphaPanda	8a67.pdb	H_CDR2	0111.pdb	1.04417	28.5714	2217.9	1531.56	686.34
AlphaPanda	8a67.pdb	H_CDR2	0112.pdb	1.5493	16.6667	1568.28	1531.95	36.328
AlphaPanda	8a67.pdb	H_CDR2	0113.pdb	1.42725	16.6667	1540.96	1528.47	12.4919
AlphaPanda	8a67.pdb	H_CDR2	0114.pdb	0.781324	50	1538.28	1531.64	6.6416
AlphaPanda	8a67.pdb	H_CDR2	0115.pdb	1.06031	11.1111	1886.06	1530.97	355.091
AlphaPanda	8a67.pdb	H_CDR2	0116.pdb	1.20111	33.3333	1631.26	1531.61	99.6495
AlphaPanda	8a67.pdb	H_CDR2	0118.pdb	0.855648	16.6667	1762.31	1531.97	230.339
AlphaPanda	8a67.pdb	H_CDR2	0117.pdb	1.20383	0	1616.91	1532	84.9061
AlphaPanda	8a67.pdb	H_CDR2	0119.pdb	0.762455	20	1598.11	1531.92	66.1885
AlphaPanda	8a67.pdb	H_CDR2	0120.pdb	1.21366	14.2857	1829.77	1531.95	297.819
AlphaPanda	8a67.pdb	H_CDR2	0121.pdb	0.964973	33.3333	1580.44	1531.95	48.4828
AlphaPanda	8a67.pdb	H_CDR2	0122.pdb	1.29385	40	917.179	1532	-614.825
AlphaPanda	8a67.pdb	H_CDR2	0123.pdb	0.662668	0	1824.91	1531.97	292.94
AlphaPanda	8a67.pdb	H_CDR2	0124.pdb	1.01843	33.3333	1554.7	1531.64	23.0588
AlphaPanda	8a67.pdb	H_CDR2	0125.pdb	1.17923	20	1570.86	1531.92	38.9467
AlphaPanda	8a67.pdb	H_CDR2	0126.pdb	1.14859	0	1853.15	1531.87	321.273
AlphaPanda	8a67.pdb	H_CDR2	0127.pdb	1.13499	28.5714	1772.5	1531.93	240.576
AlphaPanda	8a67.pdb	H_CDR2	0128.pdb	2.01429	16.6667	1883.64	1531.97	351.665
AlphaPanda	8a67.pdb	H_CDR2	0129.pdb	1.48585	33.3333	1988.55	1531.5	457.052
AlphaPanda	8a67.pdb	H_CDR2	0130.pdb	1.22853	16.6667	1630.83	1532	98.8308
AlphaPanda	8a67.pdb	H_CDR2	0131.pdb	0.953132	33.3333	1561.79	1531.95	29.8348
AlphaPanda	8a67.pdb	H_CDR2	0132.pdb	1.15321	33.3333	2270	1532	738
AlphaPanda	8a67.pdb	H_CDR2	0133.pdb	1.09838	0	1745.86	1531.92	213.941
AlphaPanda	8a67.pdb	H_CDR2	0134.pdb	1.21432	16.6667	1750.09	1532	218.087
AlphaPanda	8a67.pdb	H_CDR2	0135.pdb	1.19008	28.5714	1556.36	1531.5	24.864
AlphaPanda	8a67.pdb	H_CDR2	0136.pdb	0.857299	16.6667	1706.86	1531.58	175.288
AlphaPanda	8a67.pdb	H_CDR2	0137.pdb	1.50135	16.6667	1543.54	1532	11.5315
AlphaPanda	8a67.pdb	H_CDR2	0138.pdb	1.08107	40	811.462	1531.61	-720.144
AlphaPanda	8a67.pdb	H_CDR2	0139.pdb	1.16029	33.3333	820.811	1531.92	-711.107
AlphaPanda	8a67.pdb	H_CDR2	0140.pdb	1.44646	28.5714	2266.02	1531.56	734.459
AlphaPanda	8a67.pdb	H_CDR2	0141.pdb	0.783207	16.6667	2038.84	1531.95	506.887
AlphaPanda	8a67.pdb	H_CDR2	0142.pdb	1.17053	16.6667	2005.4	1531.54	473.86
AlphaPanda	8a67.pdb	H_CDR2	0143.pdb	1.47735	50	1989.26	1531.64	457.619
AlphaPanda	8a67.pdb	H_CDR2	0144.pdb	1.46162	16.6667	1537.75	1531.97	5.78223
AlphaPanda	8a67.pdb	H_CDR2	0145.pdb	1.11206	0	1584.67	1531.97	52.6953
AlphaPanda	8a67.pdb	H_CDR2	0146.pdb	0.856132	16.6667	1846.5	1532	314.492
AlphaPanda	8a67.pdb	H_CDR2	0147.pdb	1.70224	14.2857	811.614	1532	-720.39
AlphaPanda	8a67.pdb	H_CDR2	0148.pdb	1.46633	33.3333	1545.62	1531.97	13.65
AlphaPanda	8a67.pdb	H_CDR2	0149.pdb	1.45507	0	1552.98	1532	20.9742
AlphaPanda	8a67.pdb	H_CDR2	0150.pdb	1.08294	33.3333	2262.52	1532	730.517
AlphaPanda	8a67.pdb	H_CDR2	0151.pdb	1.48833	16.6667	1972.54	1531.58	440.965
AlphaPanda	8a67.pdb	H_CDR2	0152.pdb	0.826325	33.3333	2010.45	1532	478.447
AlphaPanda	8a67.pdb	H_CDR2	0153.pdb	0.804574	16.6667	1538.68	1531.61	7.07703
AlphaPanda	8a67.pdb	H_CDR2	0154.pdb	1.15217	50	1559	1531.54	27.4603
AlphaPanda	8a67.pdb	H_CDR2	0155.pdb	0.902336	33.3333	1539.48	1531.64	7.84094
AlphaPanda	8a67.pdb	H_CDR2	0156.pdb	1.15165	16.6667	1609.1	1530.97	78.131
AlphaPanda	8a67.pdb	H_CDR2	0157.pdb	1.08763	33.3333	1570.28	1531.95	38.3281
AlphaPanda	8a67.pdb	H_CDR2	0159.pdb	1.95623	0	814.074	1532	-717.93
AlphaPanda	8a67.pdb	H_CDR2	0158.pdb	0.987263	16.6667	1779.41	1532	247.401
AlphaPanda	8a67.pdb	H_CDR2	0160.pdb	0.735569	16.6667	1727.13	1532	195.126
AlphaPanda	8a67.pdb	H_CDR2	0161.pdb	1.28013	16.6667	1834.44	1531.58	302.869
AlphaPanda	8a67.pdb	H_CDR2	0162.pdb	0.922546	14.2857	1625.97	1532	93.9655
AlphaPanda	8a67.pdb	H_CDR2	0163.pdb	0.782488	20	2040.41	1531.54	508.869
AlphaPanda	8a67.pdb	H_CDR2	0164.pdb	0.994421	40	1880.52	1532	348.514
AlphaPanda	8a67.pdb	H_CDR2	0165.pdb	1.62864	16.6667	2141.82	1531.95	609.869
AlphaPanda	8a67.pdb	H_CDR2	0166.pdb	1.37147	16.6667	1771.7	1532	239.699
AlphaPanda	8a67.pdb	H_CDR2	0167.pdb	1.46819	16.6667	1578.37	1531.92	46.454
AlphaPanda	8a67.pdb	H_CDR2	0168.pdb	0.876747	16.6667	2236.61	1532	704.606
AlphaPanda	8a67.pdb	H_CDR2	0169.pdb	1.62028	16.6667	1940.6	1531.92	408.682
AlphaPanda	8a67.pdb	H_CDR2	0170.pdb	1.45601	33.3333	1869.44	1531.5	337.948
AlphaPanda	8a67.pdb	H_CDR2	0171.pdb	0.902649	16.6667	1907.95	1532	375.948
AlphaPanda	8a67.pdb	H_CDR2	0172.pdb	1.1821	11.1111	1743.64	1531.92	211.724
AlphaPanda	8a67.pdb	H_CDR2	0173.pdb	1.1281	33.3333	1773.67	1532	241.669
AlphaPanda	8a67.pdb	H_CDR2	0174.pdb	0.957443	16.6667	1540.02	1529.84	10.176
AlphaPanda	8a67.pdb	H_CDR2	0175.pdb	1.20936	28.5714	1708.57	1532	176.566
AlphaPanda	8a67.pdb	H_CDR2	0176.pdb	1.25988	33.3333	1915.95	1532	383.95
AlphaPanda	8a67.pdb	H_CDR2	0177.pdb	1.04654	33.3333	2069.63	1531.92	537.716
AlphaPanda	8a67.pdb	H_CDR2	0178.pdb	1.61133	33.3333	1561.71	1532	29.7075
AlphaPanda	8a67.pdb	H_CDR2	0179.pdb	1.74507	20	1630.79	1532	98.7849
AlphaPanda	8a67.pdb	H_CDR2	0180.pdb	1.45129	33.3333	1890.49	1531.93	358.567
AlphaPanda	8a67.pdb	H_CDR2	0181.pdb	0.983238	33.3333	1777.18	1531.92	245.258
AlphaPanda	8a67.pdb	H_CDR2	0182.pdb	1.47178	0	1551.74	1531.92	19.8218
AlphaPanda	8a67.pdb	H_CDR2	0183.pdb	1.0721	16.6667	1542.57	1531.64	10.9302
AlphaPanda	8a67.pdb	H_CDR2	0184.pdb	1.19339	20	1692.7	1531.93	160.771
AlphaPanda	8a67.pdb	H_CDR2	0185.pdb	1.0377	33.3333	1600.48	1531.87	68.6062
AlphaPanda	8a67.pdb	H_CDR2	0186.pdb	0.964264	40	1538.89	1531.64	7.25
AlphaPanda	8a67.pdb	H_CDR2	0187.pdb	1.1162	33.3333	1844.18	1531.54	312.635
AlphaPanda	8a67.pdb	H_CDR2	0188.pdb	1.1165	40	1624.7	1531.93	92.7738
AlphaPanda	8a67.pdb	H_CDR2	0189.pdb	0.946445	33.3333	2118.02	1531.64	586.378
AlphaPanda	8a67.pdb	H_CDR2	0190.pdb	1.53628	20	1759.47	1532	227.462
AlphaPanda	8a67.pdb	H_CDR2	0191.pdb	1.0152	50	1568.02	1531.61	36.4188
AlphaPanda	8a67.pdb	H_CDR2	0192.pdb	1.12334	33.3333	1989.57	1531.64	457.926
AlphaPanda	8a67.pdb	H_CDR2	0193.pdb	0.731344	33.3333	2102.31	1531.64	570.673
AlphaPanda	8a67.pdb	H_CDR2	0194.pdb	1.38031	50	1182.54	1532	-349.463
AlphaPanda	8a67.pdb	H_CDR2	0195.pdb	1.27237	16.6667	2106.9	1532	574.894
AlphaPanda	8a67.pdb	H_CDR2	0197.pdb	0.934039	50	1124.24	1531.54	-407.305
AlphaPanda	8a67.pdb	H_CDR2	0196.pdb	1.38239	28.5714	1556.21	1531.97	24.2439
AlphaPanda	8a67.pdb	H_CDR2	0198.pdb	0.988837	33.3333	2101.06	1531.15	569.909
AlphaPanda	8a67.pdb	H_CDR2	0199.pdb	1.0213	40	811.759	1531.5	-719.738
AlphaPanda	8a67.pdb	H_CDR3	0000.pdb	9.04422	27.7778	17203.6	1531.64	15672
AlphaPanda	8a67.pdb	H_CDR3	0003.pdb	7.38272	11.7647	9064.26	1531.95	7532.31
AlphaPanda	8a67.pdb	H_CDR3	0001.pdb	6.83958	22.2222	14271.1	1531.92	12739.2
AlphaPanda	8a67.pdb	H_CDR3	0002.pdb	4.87531	35.7143	9299.9	1531.61	7768.29
AlphaPanda	8a67.pdb	H_CDR3	0004.pdb	6.78868	16.6667	18205	1530.87	16674.2
AlphaPanda	8a67.pdb	H_CDR3	0005.pdb	5.95376	14.2857	15308.7	1531.95	13776.8
AlphaPanda	8a67.pdb	H_CDR3	0007.pdb	8.06276	25	25343.1	1531.95	23811.2
AlphaPanda	8a67.pdb	H_CDR3	0006.pdb	6.04339	23.8095	16901.1	1531.95	15369.2
AlphaPanda	8a67.pdb	H_CDR3	0008.pdb	6.66574	14.2857	14089.4	1531.95	12557.4
AlphaPanda	8a67.pdb	H_CDR3	0009.pdb	6.5037	22.2222	15446.2	1531.93	13914.3
AlphaPanda	8a67.pdb	H_CDR3	0010.pdb	5.89185	17.6471	9461.49	1531.97	7929.52
AlphaPanda	8a67.pdb	H_CDR3	0011.pdb	8.08837	18.75	16002.5	1532	14470.5
AlphaPanda	8a67.pdb	H_CDR3	0012.pdb	6.89474	14.2857	18218.3	1532	16686.3
AlphaPanda	8a67.pdb	H_CDR3	0013.pdb	6.55197	14.2857	10863.5	1531.92	9331.58
AlphaPanda	8a67.pdb	H_CDR3	0014.pdb	6.46756	22.2222	10526.2	1531.5	8994.67
AlphaPanda	8a67.pdb	H_CDR3	0015.pdb	6.1687	9.09091	14159.2	1531.95	12627.2
AlphaPanda	8a67.pdb	H_CDR3	0016.pdb	5.50909	11.1111	16204.3	1531.61	14672.7
AlphaPanda	8a67.pdb	H_CDR3	0017.pdb	7.47685	25	19332.2	1531.58	17800.6
AlphaPanda	8a67.pdb	H_CDR3	0019.pdb	4.49786	12.5	7375.76	1530.87	5844.89
AlphaPanda	8a67.pdb	H_CDR3	0018.pdb	6.77016	23.5294	10396.9	1531.95	8864.96
AlphaPanda	8a67.pdb	H_CDR3	0020.pdb	8.28877	17.6471	15580.5	1531.24	14049.3
AlphaPanda	8a67.pdb	H_CDR3	0021.pdb	5.5633	18.75	15322	1531.95	13790.1
AlphaPanda	8a67.pdb	H_CDR3	0022.pdb	7.57546	16.6667	19764.1	1531.58	18232.5
AlphaPanda	8a67.pdb	H_CDR3	0023.pdb	7.73841	18.75	15408.5	1531.97	13876.5
AlphaPanda	8a67.pdb	H_CDR3	0024.pdb	5.14179	33.3333	12743.5	1532	11211.5
AlphaPanda	8a67.pdb	H_CDR3	0025.pdb	6.85779	11.7647	13275	1531.92	11743
AlphaPanda	8a67.pdb	H_CDR3	0026.pdb	6.25772	26.6667	9761.13	1532	8229.12
AlphaPanda	8a67.pdb	H_CDR3	0027.pdb	6.96492	15.7895	14593.8	1531.87	13061.9
AlphaPanda	8a67.pdb	H_CDR3	0028.pdb	6.31546	20	8095.85	1531.97	6563.88
AlphaPanda	8a67.pdb	H_CDR3	0029.pdb	7.52716	35.7143	10468	1531.92	8936.1
AlphaPanda	8a67.pdb	H_CDR3	0030.pdb	6.67325	21.4286	16050.2	1531.95	14518.2
AlphaPanda	8a67.pdb	H_CDR3	0032.pdb	5.22561	10.5263	11801.7	1531.54	10270.1
AlphaPanda	8a67.pdb	H_CDR3	0031.pdb	4.11599	13.0435	12338.5	1531.95	10806.5
AlphaPanda	8a67.pdb	H_CDR3	0033.pdb	6.03897	22.2222	12946.8	1531.87	11414.9
AlphaPanda	8a67.pdb	H_CDR3	0034.pdb	7.63931	14.2857	18431.1	1532	16899.1
AlphaPanda	8a67.pdb	H_CDR3	0035.pdb	6.4463	31.25	9473.81	1531.93	7941.89
AlphaPanda	8a67.pdb	H_CDR3	0036.pdb	6.28281	22.2222	17709.9	1531.93	16177.9
AlphaPanda	8a67.pdb	H_CDR3	0037.pdb	6.03702	15.7895	12922.4	1531.95	11390.4
AlphaPanda	8a67.pdb	H_CDR3	0038.pdb	5.7654	22.2222	10074.3	1532	8542.31
AlphaPanda	8a67.pdb	H_CDR3	0039.pdb	7.25114	28.5714	12925.3	1532	11393.3
AlphaPanda	8a67.pdb	H_CDR3	0040.pdb	4.50066	12.5	11363.3	1531.92	9831.41
AlphaPanda	8a67.pdb	H_CDR3	0041.pdb	7.35895	21.4286	13049.8	1532	11517.8
AlphaPanda	8a67.pdb	H_CDR3	0042.pdb	5.19672	0	10405.6	1531.64	8873.99
AlphaPanda	8a67.pdb	H_CDR3	0043.pdb	6.05417	40	14391.8	1531.95	12859.9
AlphaPanda	8a67.pdb	H_CDR3	0044.pdb	4.89429	11.7647	7904.88	1531.87	6373.01
AlphaPanda	8a67.pdb	H_CDR3	0045.pdb	6.60442	25	15010.1	1531.97	13478.1
AlphaPanda	8a67.pdb	H_CDR3	0046.pdb	6.94295	12.5	14000.6	1532	12468.6
AlphaPanda	8a67.pdb	H_CDR3	0047.pdb	7.13729	11.1111	17965.9	1531.58	16434.3
AlphaPanda	8a67.pdb	H_CDR3	0048.pdb	4.87393	8.69565	11758.7	1532	10226.7
AlphaPanda	8a67.pdb	H_CDR3	0049.pdb	7.33049	16.6667	16439.8	1531.61	14908.2
AlphaPanda	8a67.pdb	H_CDR3	0050.pdb	6.41085	18.75	18161.9	1531.56	16630.3
AlphaPanda	8a67.pdb	H_CDR3	0051.pdb	7.05163	13.6364	13658.9	1531.92	12127
AlphaPanda	8a67.pdb	H_CDR3	0052.pdb	4.89986	9.52381	9597.17	1532	8065.16
AlphaPanda	8a67.pdb	H_CDR3	0053.pdb	7.43156	23.5294	13888.4	1531.95	12356.5
AlphaPanda	8a67.pdb	H_CDR3	0054.pdb	9.13218	4	16838.2	1531.58	15306.6
AlphaPanda	8a67.pdb	H_CDR3	0055.pdb	7.02458	5	18693.2	1531.64	17161.6
AlphaPanda	8a67.pdb	H_CDR3	0056.pdb	7.22876	29.4118	17690.5	1531.54	16159
AlphaPanda	8a67.pdb	H_CDR3	0057.pdb	6.93292	9.09091	19722.9	1531.18	18191.7
AlphaPanda	8a67.pdb	H_CDR3	0058.pdb	8.31773	19.0476	12788.1	1532	11256.1
AlphaPanda	8a67.pdb	H_CDR3	0059.pdb	5.13823	17.6471	14052.6	1530.84	12521.8
AlphaPanda	8a67.pdb	H_CDR3	0060.pdb	9.0749	4.54545	24306.1	1531.93	22774.2
AlphaPanda	8a67.pdb	H_CDR3	0061.pdb	6.72859	22.2222	8431.04	1531.58	6899.46
AlphaPanda	8a67.pdb	H_CDR3	0062.pdb	6.86125	12.5	16677.2	1531.64	15145.6
AlphaPanda	8a67.pdb	H_CDR3	0063.pdb	5.85721	16.6667	13215.2	1532	11683.2
AlphaPanda	8a67.pdb	H_CDR3	0064.pdb	6.24763	21.4286	5693.68	1531.64	4162.04
AlphaPanda	8a67.pdb	H_CDR3	0066.pdb	5.28958	15	17325.3	1531.61	15793.7
AlphaPanda	8a67.pdb	H_CDR3	0065.pdb	7.69847	4.54545	13887.1	1531.97	12355.1
AlphaPanda	8a67.pdb	H_CDR3	0068.pdb	6.74528	23.5294	9706.33	1531.64	8174.69
AlphaPanda	8a67.pdb	H_CDR3	0067.pdb	6.32533	22.2222	14767.5	1531.97	13235.5
AlphaPanda	8a67.pdb	H_CDR3	0069.pdb	5.21549	9.09091	8244.85	1531.97	6712.88
AlphaPanda	8a67.pdb	H_CDR3	0070.pdb	7.61495	26.3158	16096.7	1531.95	14564.8
AlphaPanda	8a67.pdb	H_CDR3	0071.pdb	8.57562	16.6667	13907.1	1531.64	12375.5
AlphaPanda	8a67.pdb	H_CDR3	0072.pdb	5.80937	21.0526	20221.2	1532	18689.2
AlphaPanda	8a67.pdb	H_CDR3	0073.pdb	10.7105	14.2857	16170.9	1531.95	14638.9
AlphaPanda	8a67.pdb	H_CDR3	0074.pdb	5.69126	15	12108.9	1531.92	10577
AlphaPanda	8a67.pdb	H_CDR3	0075.pdb	8.75508	15	20089.9	1531.93	18557.9
AlphaPanda	8a67.pdb	H_CDR3	0076.pdb	5.94523	23.5294	12678.1	1531.61	11146.5
AlphaPanda	8a67.pdb	H_CDR3	0077.pdb	6.9815	26.6667	10985.7	1532	9453.69
AlphaPanda	8a67.pdb	H_CDR3	0078.pdb	6.39851	21.0526	15041.8	1531.56	13510.3
AlphaPanda	8a67.pdb	H_CDR3	0079.pdb	6.50073	21.4286	13405.6	1532	11873.6
AlphaPanda	8a67.pdb	H_CDR3	0080.pdb	7.58354	8.33333	13534.4	1531.87	12002.5
AlphaPanda	8a67.pdb	H_CDR3	0081.pdb	5.6117	29.4118	12647.1	1531.95	11115.2
AlphaPanda	8a67.pdb	H_CDR3	0082.pdb	6.45007	15.7895	21309.3	1531.93	19777.4
AlphaPanda	8a67.pdb	H_CDR3	0083.pdb	4.78786	21.0526	11389.2	1531.97	9857.21
AlphaPanda	8a67.pdb	H_CDR3	0084.pdb	7.09527	23.5294	14131.6	1532	12599.6
AlphaPanda	8a67.pdb	H_CDR3	0085.pdb	5.45327	31.25	13634.7	1531.92	12102.8
AlphaPanda	8a67.pdb	H_CDR3	0086.pdb	7.17895	18.1818	17020.4	1531.95	15488.4
AlphaPanda	8a67.pdb	H_CDR3	0087.pdb	8.13553	20	17023.4	1531.21	15492.2
AlphaPanda	8a67.pdb	H_CDR3	0088.pdb	4.61217	19.0476	14093.7	1531.64	12562.1
AlphaPanda	8a67.pdb	H_CDR3	0089.pdb	6.77913	27.7778	9933.54	1531.97	8401.57
AlphaPanda	8a67.pdb	H_CDR3	0090.pdb	5.74451	30	14655.9	1531.95	13123.9
AlphaPanda	8a67.pdb	H_CDR3	0091.pdb	7.71893	27.7778	17449	1531.54	15917.5
AlphaPanda	8a67.pdb	H_CDR3	0092.pdb	7.68638	25	22569.6	1531.97	21037.7
AlphaPanda	8a67.pdb	H_CDR3	0093.pdb	5.14912	14.2857	11587.8	1531.95	10055.9
AlphaPanda	8a67.pdb	H_CDR3	0094.pdb	5.46599	22.2222	8548.44	1529.8	7018.64
AlphaPanda	8a67.pdb	H_CDR3	0095.pdb	6.94823	11.7647	13189.9	1532	11657.9
AlphaPanda	8a67.pdb	H_CDR3	0096.pdb	5.7208	17.6471	10871	1531.92	9339.05
AlphaPanda	8a67.pdb	H_CDR3	0098.pdb	6.84863	15.7895	17068.8	1532	15536.8
AlphaPanda	8a67.pdb	H_CDR3	0097.pdb	9.66397	16.6667	22263	1531.93	20731.1
AlphaPanda	8a67.pdb	H_CDR3	0099.pdb	8.60226	8.69565	17962.2	1531.97	16430.2
AlphaPanda	8a67.pdb	H_CDR3	0100.pdb	7.66034	11.1111	21292.8	1531.64	19761.2
AlphaPanda	8a67.pdb	H_CDR3	0101.pdb	4.00677	26.6667	3947	1531.54	2415.46
AlphaPanda	8a67.pdb	H_CDR3	0102.pdb	8.28585	27.7778	21504	1531.95	19972
AlphaPanda	8a67.pdb	H_CDR3	0103.pdb	4.89518	17.6471	6349.2	1531.97	4817.23
AlphaPanda	8a67.pdb	H_CDR3	0104.pdb	6.48303	21.4286	15948.1	1531.95	14416.2
AlphaPanda	8a67.pdb	H_CDR3	0105.pdb	5.72882	17.6471	14224.3	1531.95	12692.3
AlphaPanda	8a67.pdb	H_CDR3	0106.pdb	4.70517	20	11363	1531.61	9831.43
AlphaPanda	8a67.pdb	H_CDR3	0107.pdb	3.96096	20	11081.1	1531.61	9549.45
AlphaPanda	8a67.pdb	H_CDR3	0108.pdb	5.35207	17.6471	10446.8	1531.95	8914.81
AlphaPanda	8a67.pdb	H_CDR3	0109.pdb	5.44395	18.75	8599.76	1531.92	7067.85
AlphaPanda	8a67.pdb	H_CDR3	0110.pdb	7.26081	28.5714	21751.3	1532	20219.3
AlphaPanda	8a67.pdb	H_CDR3	0111.pdb	6.44778	11.1111	15273.6	1531.64	13742
AlphaPanda	8a67.pdb	H_CDR3	0112.pdb	5.79611	15.7895	12840.8	1531.87	11308.9
AlphaPanda	8a67.pdb	H_CDR3	0113.pdb	6.05874	22.2222	16253.9	1531.95	14722
AlphaPanda	8a67.pdb	H_CDR3	0114.pdb	8.30934	22.2222	17457.3	1531.93	15925.4
AlphaPanda	8a67.pdb	H_CDR3	0115.pdb	7.47541	15	16009.4	1531.97	14477.4
AlphaPanda	8a67.pdb	H_CDR3	0116.pdb	4.51923	25	8640.3	1531.87	7108.43
AlphaPanda	8a67.pdb	H_CDR3	0117.pdb	9.07328	17.6471	16273.1	1531.97	14741.2
AlphaPanda	8a67.pdb	H_CDR3	0118.pdb	4.69856	25	10903.7	1532	9371.72
AlphaPanda	8a67.pdb	H_CDR3	0119.pdb	6.73483	21.0526	18414.2	1531.95	16882.2
AlphaPanda	8a67.pdb	H_CDR3	0120.pdb	5.26806	22.2222	8490.46	1530.87	6959.59
AlphaPanda	8a67.pdb	H_CDR3	0121.pdb	8.95835	15	14795.6	1531.87	13263.7
AlphaPanda	8a67.pdb	H_CDR3	0122.pdb	9.06123	25	15482.4	1531.58	13950.8
AlphaPanda	8a67.pdb	H_CDR3	0123.pdb	9.06844	26.6667	18073.3	1531.95	16541.4
AlphaPanda	8a67.pdb	H_CDR3	0124.pdb	5.9828	11.7647	9415.94	1531.58	7884.36
AlphaPanda	8a67.pdb	H_CDR3	0125.pdb	7.59139	21.4286	15604.5	1531.58	14072.9
AlphaPanda	8a67.pdb	H_CDR3	0126.pdb	5.57139	16.6667	16095.9	1531.64	14564.3
AlphaPanda	8a67.pdb	H_CDR3	0128.pdb	6.46369	27.7778	14134.4	1532	12602.4
AlphaPanda	8a67.pdb	H_CDR3	0127.pdb	7.74934	23.5294	11196.1	1532	9664.07
AlphaPanda	8a67.pdb	H_CDR3	0129.pdb	7.63446	27.7778	24616.7	1531.64	23085.1
AlphaPanda	8a67.pdb	H_CDR3	0130.pdb	4.43711	22.2222	12298.3	1531.56	10766.7
AlphaPanda	8a67.pdb	H_CDR3	0131.pdb	9.13902	14.2857	18011.6	1531.93	16479.6
AlphaPanda	8a67.pdb	H_CDR3	0132.pdb	4.19631	28.5714	10261	1532	8729.01
AlphaPanda	8a67.pdb	H_CDR3	0133.pdb	4.43569	28.5714	8397.59	1531.92	6865.68
AlphaPanda	8a67.pdb	H_CDR3	0134.pdb	6.82746	15.7895	13063.9	1531.64	11532.2
AlphaPanda	8a67.pdb	H_CDR3	0135.pdb	5.60893	19.0476	10587.1	1532	9055.12
AlphaPanda	8a67.pdb	H_CDR3	0136.pdb	6.97529	29.4118	13941.2	1531.92	12409.3
AlphaPanda	8a67.pdb	H_CDR3	0137.pdb	7.89746	12.5	18155.1	1531.61	16623.5
AlphaPanda	8a67.pdb	H_CDR3	0138.pdb	7.84919	16.6667	12890.4	1532	11358.4
AlphaPanda	8a67.pdb	H_CDR3	0139.pdb	5.67	8	7522.05	1532	5990.05
AlphaPanda	8a67.pdb	H_CDR3	0140.pdb	7.17772	15.7895	12965.8	1531.97	11433.9
AlphaPanda	8a67.pdb	H_CDR3	0141.pdb	6.83216	15	16457.8	1532	14925.8
AlphaPanda	8a67.pdb	H_CDR3	0142.pdb	9.34344	18.75	20071.5	1531.24	18540.3
AlphaPanda	8a67.pdb	H_CDR3	0143.pdb	5.4414	17.6471	9786.28	1531.97	8254.31
AlphaPanda	8a67.pdb	H_CDR3	0144.pdb	7.20471	14.2857	14279.9	1531.95	12748
AlphaPanda	8a67.pdb	H_CDR3	0145.pdb	7.2351	28.5714	14544	1532	13012
AlphaPanda	8a67.pdb	H_CDR3	0146.pdb	8.42468	29.4118	15091.1	1531.58	13559.6
AlphaPanda	8a67.pdb	H_CDR3	0147.pdb	7.36605	16.6667	11682.1	1531.87	10150.2
AlphaPanda	8a67.pdb	H_CDR3	0148.pdb	6.65181	15.7895	12114.2	1531.95	10582.2
AlphaPanda	8a67.pdb	H_CDR3	0149.pdb	8.00101	15.7895	16653.5	1532	15121.5
AlphaPanda	8a67.pdb	H_CDR3	0150.pdb	5.94019	31.25	7197.77	1532	5665.77
AlphaPanda	8a67.pdb	H_CDR3	0151.pdb	6.25235	22.2222	16952.7	1532	15420.7
AlphaPanda	8a67.pdb	H_CDR3	0152.pdb	6.27087	25	7746.99	1532	6214.99
AlphaPanda	8a67.pdb	H_CDR3	0153.pdb	8.13884	21.4286	16377.1	1531.5	14845.6
AlphaPanda	8a67.pdb	H_CDR3	0154.pdb	6.26516	31.5789	11834.8	1532	10302.8
AlphaPanda	8a67.pdb	H_CDR3	0155.pdb	5.41585	21.4286	11040.3	1531.58	9508.7
AlphaPanda	8a67.pdb	H_CDR3	0156.pdb	6.30348	11.7647	12037.5	1532	10505.5
AlphaPanda	8a67.pdb	H_CDR3	0157.pdb	7.93651	19.0476	23593.4	1531.61	22061.8
AlphaPanda	8a67.pdb	H_CDR3	0158.pdb	6.2599	25	10619.1	1531.95	9087.17
AlphaPanda	8a67.pdb	H_CDR3	0160.pdb	7.67661	27.7778	12642.5	1532	11110.5
AlphaPanda	8a67.pdb	H_CDR3	0159.pdb	5.27623	26.6667	8629.9	1531.61	7098.3
AlphaPanda	8a67.pdb	H_CDR3	0161.pdb	6.74453	15.7895	14399.7	1531.95	12867.8
AlphaPanda	8a67.pdb	H_CDR3	0163.pdb	5.10198	15	9920.58	1531.95	8388.63
AlphaPanda	8a67.pdb	H_CDR3	0162.pdb	6.55052	23.5294	13967.1	1531.61	12435.5
AlphaPanda	8a67.pdb	H_CDR3	0164.pdb	7.10386	22.2222	21018.9	1531.95	19486.9
AlphaPanda	8a67.pdb	H_CDR3	0165.pdb	5.77278	8	11641.5	1531.97	10109.5
AlphaPanda	8a67.pdb	H_CDR3	0166.pdb	6.08668	11.1111	10557.6	1531.64	9025.91
AlphaPanda	8a67.pdb	H_CDR3	0167.pdb	4.29516	21.0526	10661.8	1531.97	9129.8
AlphaPanda	8a67.pdb	H_CDR3	0168.pdb	6.13091	25	9217.61	1512.52	7705.09
AlphaPanda	8a67.pdb	H_CDR3	0169.pdb	7.44823	8.33333	15963	1531.93	14431.1
AlphaPanda	8a67.pdb	H_CDR3	0170.pdb	6.57135	18.75	15897.8	1531.95	14365.9
AlphaPanda	8a67.pdb	H_CDR3	0171.pdb	6.21759	19.0476	16361.2	1531.95	14829.3
AlphaPanda	8a67.pdb	H_CDR3	0172.pdb	8.20542	28.5714	12087.9	1531.97	10555.9
AlphaPanda	8a67.pdb	H_CDR3	0173.pdb	5.66607	8.69565	18991.5	1531.95	17459.6
AlphaPanda	8a67.pdb	H_CDR3	0174.pdb	4.87308	4	11729.2	1531.93	10197.3
AlphaPanda	8a67.pdb	H_CDR3	0175.pdb	6.4071	20	20530.2	1531.54	18998.6
AlphaPanda	8a67.pdb	H_CDR3	0176.pdb	6.49898	20	18531.6	1531.97	16999.7
AlphaPanda	8a67.pdb	H_CDR3	0177.pdb	4.43788	16.6667	4980.06	1531.93	3448.14
AlphaPanda	8a67.pdb	H_CDR3	0178.pdb	6.81118	16.6667	16141.9	1531.95	14609.9
AlphaPanda	8a67.pdb	H_CDR3	0179.pdb	5.01668	33.3333	10497.3	1531.93	8965.38
AlphaPanda	8a67.pdb	H_CDR3	0180.pdb	5.31539	22.2222	12234.5	1531.92	10702.6
AlphaPanda	8a67.pdb	H_CDR3	0181.pdb	6.61467	15	14910.8	1532	13378.8
AlphaPanda	8a67.pdb	H_CDR3	0182.pdb	8.18652	15	17109.4	1532	15577.4
AlphaPanda	8a67.pdb	H_CDR3	0183.pdb	5.53222	17.6471	14327.2	1532	12795.2
AlphaPanda	8a67.pdb	H_CDR3	0184.pdb	9.64969	11.1111	14750.5	1530.81	13219.7
AlphaPanda	8a67.pdb	H_CDR3	0185.pdb	6.28648	21.0526	13995.9	1531.93	12463.9
AlphaPanda	8a67.pdb	H_CDR3	0186.pdb	5.89932	13.6364	17225	1531.93	15693
AlphaPanda	8a67.pdb	H_CDR3	0187.pdb	7.07699	17.6471	14269.3	1531.61	12737.7
AlphaPanda	8a67.pdb	H_CDR3	0188.pdb	6.71453	20	17357.2	1531.87	15825.3
AlphaPanda	8a67.pdb	H_CDR3	0189.pdb	6.12753	26.6667	8355.29	1531.92	6823.38
AlphaPanda	8a67.pdb	H_CDR3	0190.pdb	6.00127	8.69565	15758.7	1531.58	14227.1
AlphaPanda	8a67.pdb	H_CDR3	0191.pdb	7.24385	21.4286	15426.8	1532	13894.8
AlphaPanda	8a67.pdb	H_CDR3	0192.pdb	5.24142	28.5714	9946.68	1531.58	8415.11
AlphaPanda	8a67.pdb	H_CDR3	0193.pdb	8.69615	19.0476	22171.5	1531.97	20639.5
AlphaPanda	8a67.pdb	H_CDR3	0194.pdb	4.94924	17.6471	6763.64	1531.95	5231.68
AlphaPanda	8a67.pdb	H_CDR3	0195.pdb	5.54479	16.6667	14856.6	1531.58	13325
AlphaPanda	8a67.pdb	H_CDR3	0196.pdb	7.06926	27.7778	11560.3	1531.97	10028.3
AlphaPanda	8a67.pdb	H_CDR3	0197.pdb	10.1591	15	11449.9	1530.73	9919.17
AlphaPanda	8a67.pdb	H_CDR3	0198.pdb	6.70812	15	15410.1	1531.95	13878.1
AlphaPanda	8a67.pdb	H_CDR3	0199.pdb	4.41598	17.3913	13389	1531.5	11857.5

## Sheet: 8hpk
method	structure	cdr	filename	rmsd	seqid	dG_gen	dG_ref	ddG
diffab	8hpk.pdb	H_CDR3	0024.pdb	2.01605	27.2727	260.241	146.908	113.333
diffab	8hpk.pdb	H_CDR3	0026.pdb	1.29189	12.5	474.048	146.908	327.14
diffab	8hpk.pdb	H_CDR3	0001.pdb	2.20516	33.3333	2201.01	146.908	2054.1
diffab	8hpk.pdb	H_CDR3	0036.pdb	1.34002	6.66667	382.028	146.908	235.12
diffab	8hpk.pdb	H_CDR3	0088.pdb	3.49551	14.2857	1586.77	146.908	1439.86
diffab	8hpk.pdb	H_CDR3	0060.pdb	1.66248	44.4444	592.655	146.908	445.747
diffab	8hpk.pdb	H_CDR3	0057.pdb	1.47445	27.2727	160.547	146.908	13.6388
diffab	8hpk.pdb	H_CDR3	0041.pdb	2.21807	44.4444	1480.69	146.908	1333.79
diffab	8hpk.pdb	H_CDR3	0048.pdb	2.85375	14.2857	2059.6	146.908	1912.69
diffab	8hpk.pdb	H_CDR3	0044.pdb	0.956321	44.4444	362.957	146.908	216.049
diffab	8hpk.pdb	H_CDR3	0083.pdb	2.18301	33.3333	1514.82	146.908	1367.91
diffab	8hpk.pdb	H_CDR3	0067.pdb	2.29979	50	664.915	146.908	518.007
diffab	8hpk.pdb	H_CDR3	0045.pdb	2.35056	36.3636	1834.56	146.908	1687.65
diffab	8hpk.pdb	H_CDR3	0050.pdb	2.2172	55.5556	637.431	146.908	490.522
diffab	8hpk.pdb	H_CDR3	0030.pdb	2.14133	6.25	573.436	146.908	426.528
diffab	8hpk.pdb	H_CDR3	0078.pdb	2.09025	14.2857	204.751	146.908	57.8431
diffab	8hpk.pdb	H_CDR3	0002.pdb	1.62477	21.4286	474.061	144.59	329.471
diffab	8hpk.pdb	H_CDR3	0056.pdb	1.93412	8.33333	151.867	146.908	4.95892
diffab	8hpk.pdb	H_CDR3	0031.pdb	1.14453	14.2857	290.612	146.908	143.704
diffab	8hpk.pdb	H_CDR3	0042.pdb	1.56757	14.2857	258.008	146.908	111.1
diffab	8hpk.pdb	H_CDR3	0027.pdb	2.46916	22.2222	1902.89	146.908	1755.99
diffab	8hpk.pdb	H_CDR3	0009.pdb	1.14615	44.4444	672.384	146.908	525.476
diffab	8hpk.pdb	H_CDR3	0065.pdb	1.29067	33.3333	378.913	146.908	232.005
diffab	8hpk.pdb	H_CDR3	0066.pdb	1.23716	44.4444	994.535	146.908	847.627
diffab	8hpk.pdb	H_CDR3	0093.pdb	2.02131	33.3333	1074.21	146.908	927.297
diffab	8hpk.pdb	H_CDR3	0069.pdb	1.66752	33.3333	710.762	146.908	563.854
diffab	8hpk.pdb	H_CDR3	0014.pdb	2.2455	30.7692	640.639	146.908	493.73
diffab	8hpk.pdb	H_CDR3	0054.pdb	1.61114	14.2857	1373.76	144.59	1229.17
diffab	8hpk.pdb	H_CDR3	0000.pdb	1.92863	33.3333	1040.11	146.908	893.206
diffab	8hpk.pdb	H_CDR3	0037.pdb	2.771	50	1516.85	146.908	1369.94
diffab	8hpk.pdb	H_CDR3	0082.pdb	2.51799	13.3333	888.586	146.908	741.678
diffab	8hpk.pdb	H_CDR3	0010.pdb	1.44268	36.3636	358.282	146.908	211.373
diffab	8hpk.pdb	H_CDR3	0086.pdb	1.10873	44.4444	994.344	146.908	847.435
diffab	8hpk.pdb	H_CDR3	0068.pdb	1.05705	6.66667	156.706	146.908	9.79794
diffab	8hpk.pdb	H_CDR3	0077.pdb	1.9406	33.3333	148.914	146.908	2.00594
diffab	8hpk.pdb	H_CDR3	0080.pdb	1.78059	36.3636	784.383	146.908	637.475
diffab	8hpk.pdb	H_CDR3	0087.pdb	1.75858	33.3333	1731.21	144.155	1587.06
diffab	8hpk.pdb	H_CDR3	0081.pdb	1.33436	41.6667	1540.2	146.908	1393.29
diffab	8hpk.pdb	H_CDR3	0092.pdb	1.66795	33.3333	1630.21	146.908	1483.3
diffab	8hpk.pdb	H_CDR3	0019.pdb	2.14423	15.3846	551.946	146.908	405.038
diffab	8hpk.pdb	H_CDR3	0007.pdb	1.45503	14.2857	296.921	146.908	150.013
diffab	8hpk.pdb	H_CDR3	0003.pdb	1.60885	36.3636	141.56	146.908	-5.34854
diffab	8hpk.pdb	H_CDR3	0058.pdb	2.41888	14.2857	1358.43	146.908	1211.52
diffab	8hpk.pdb	H_CDR3	0064.pdb	1.32853	40	1838.95	146.908	1692.04
diffab	8hpk.pdb	H_CDR3	0090.pdb	2.76579	33.3333	1961.91	146.908	1815
diffab	8hpk.pdb	H_CDR3	0070.pdb	1.68337	14.2857	508.63	146.908	361.721
diffab	8hpk.pdb	H_CDR3	0094.pdb	1.49401	33.3333	1898.58	146.908	1751.67
diffab	8hpk.pdb	H_CDR3	0006.pdb	1.72492	30	2131.96	146.908	1985.06
diffab	8hpk.pdb	H_CDR3	0011.pdb	3.31405	27.2727	2020.59	146.908	1873.68
diffab	8hpk.pdb	H_CDR3	0089.pdb	2.49444	14.2857	156.902	146.908	9.99391
diffab	8hpk.pdb	H_CDR3	0035.pdb	3.67769	44.4444	1419.23	146.908	1272.32
diffab	8hpk.pdb	H_CDR3	0020.pdb	1.94257	50	1470.52	146.908	1323.61
diffab	8hpk.pdb	H_CDR3	0098.pdb	1.64997	28.5714	2043.54	146.908	1896.64
diffab	8hpk.pdb	H_CDR3	0046.pdb	1.53252	14.2857	166.337	146.908	19.4289
diffab	8hpk.pdb	H_CDR3	0053.pdb	2.81562	33.3333	1757.98	146.908	1611.07
diffab	8hpk.pdb	H_CDR3	0097.pdb	2.23898	33.3333	2106.51	146.908	1959.6
diffab	8hpk.pdb	H_CDR3	0059.pdb	1.17409	50	181.275	146.908	34.3668
diffab	8hpk.pdb	H_CDR3	0043.pdb	1.83906	33.3333	1630.07	146.908	1483.16
diffab	8hpk.pdb	H_CDR3	0022.pdb	2.48772	30	1613.77	146.908	1466.86
diffab	8hpk.pdb	H_CDR3	0052.pdb	1.30349	33.3333	480.788	146.908	333.88
diffab	8hpk.pdb	H_CDR3	0096.pdb	1.86078	36.3636	254.24	146.908	107.332
diffab	8hpk.pdb	H_CDR3	0017.pdb	2.12043	22.2222	1136.36	146.908	989.454
diffab	8hpk.pdb	H_CDR3	0076.pdb	1.83473	44.4444	775.107	146.908	628.199
diffab	8hpk.pdb	H_CDR3	0075.pdb	1.84988	27.2727	1453.55	146.908	1306.64
diffab	8hpk.pdb	H_CDR3	0071.pdb	2.32734	33.3333	428.718	146.908	281.809
diffab	8hpk.pdb	H_CDR3	0085.pdb	2.40923	50	498.107	146.908	351.199
diffab	8hpk.pdb	H_CDR3	0016.pdb	2.14588	33.3333	754.244	146.908	607.336
diffab	8hpk.pdb	H_CDR3	0021.pdb	2.47254	36.3636	987.125	146.908	840.217
diffab	8hpk.pdb	H_CDR3	0051.pdb	1.8198	40	632.484	146.908	485.575
diffab	8hpk.pdb	H_CDR3	0040.pdb	2.00779	36.3636	2687.85	146.908	2540.94
diffab	8hpk.pdb	H_CDR3	0074.pdb	2.47981	13.3333	558.364	144.155	414.209
diffab	8hpk.pdb	H_CDR3	0023.pdb	2.00489	40	832.04	144.155	687.885
diffab	8hpk.pdb	H_CDR3	0025.pdb	1.96585	12.5	1233.24	146.908	1086.33
diffab	8hpk.pdb	H_CDR3	0028.pdb	1.59004	33.3333	1659.7	146.908	1512.8
diffab	8hpk.pdb	H_CDR3	0091.pdb	1.54791	66.6667	1502.81	146.908	1355.9
diffab	8hpk.pdb	H_CDR3	0084.pdb	1.43712	12.5	1146.62	146.908	999.715
diffab	8hpk.pdb	H_CDR3	0047.pdb	2.57985	5.88235	780.522	146.908	633.613
diffab	8hpk.pdb	H_CDR3	0034.pdb	1.56547	22.2222	652.771	146.908	505.863
diffab	8hpk.pdb	H_CDR3	0095.pdb	1.97349	33.3333	408.268	146.908	261.36
diffab	8hpk.pdb	H_CDR3	0033.pdb	2.13754	36.3636	280.806	146.908	133.898
diffab	8hpk.pdb	H_CDR3	0039.pdb	1.70904	21.4286	287.646	146.908	140.737
diffab	8hpk.pdb	H_CDR3	0012.pdb	1.43788	33.3333	244.809	146.908	97.9004
diffab	8hpk.pdb	H_CDR3	0063.pdb	2.26944	33.3333	961.022	146.908	814.114
diffab	8hpk.pdb	H_CDR3	0062.pdb	2.24486	44.4444	268.506	146.908	121.597
diffab	8hpk.pdb	H_CDR3	0073.pdb	2.1752	44.4444	152.33	146.908	5.42137
diffab	8hpk.pdb	H_CDR3	0008.pdb	2.14511	50	523.975	146.908	377.066
diffab	8hpk.pdb	H_CDR3	0005.pdb	1.79288	22.2222	695.714	146.908	548.805
diffab	8hpk.pdb	H_CDR3	0072.pdb	1.83657	9.09091	2291.61	146.908	2144.71
diffab	8hpk.pdb	H_CDR3	0029.pdb	2.40141	44.4444	767.907	146.908	620.999
diffab	8hpk.pdb	H_CDR3	0061.pdb	1.23143	21.4286	1038.42	146.908	891.509
diffab	8hpk.pdb	H_CDR3	0099.pdb	1.45856	44.4444	1843.73	146.908	1696.82
diffab	8hpk.pdb	H_CDR3	0079.pdb	2.45489	15.3846	181.408	146.908	34.4998
diffab	8hpk.pdb	H_CDR3	0004.pdb	1.33842	36.3636	1644.88	146.908	1497.97
diffab	8hpk.pdb	H_CDR3	0013.pdb	1.33725	40	414.074	144.261	269.813
diffab	8hpk.pdb	H_CDR3	0015.pdb	2.32397	14.2857	144.769	145.206	-0.437347
diffab	8hpk.pdb	H_CDR3	0055.pdb	2.12201	6.66667	148.375	146.908	1.46645
diffab	8hpk.pdb	H_CDR3	0049.pdb	1.31258	36.3636	1303.29	146.908	1156.38
diffab	8hpk.pdb	H_CDR3	0018.pdb	0.746441	55.5556	462.533	146.908	315.624
diffab	8hpk.pdb	H_CDR3	0038.pdb	2.08593	23.0769	2444.32	146.908	2297.41
diffab	8hpk.pdb	H_CDR3	0032.pdb	1.7984	27.2727	768.572	146.908	621.663
diffab	8hpk.pdb	L_CDR2	0001.pdb	0.507424	28.5714	132.029	146.908	-14.8789
diffab	8hpk.pdb	L_CDR2	0026.pdb	0.876501	42.8571	132.963	146.908	-13.9456
diffab	8hpk.pdb	L_CDR2	0088.pdb	0.525272	71.4286	135.187	144.59	-9.40317
diffab	8hpk.pdb	L_CDR2	0036.pdb	0.463893	42.8571	140.868	146.908	-6.04021
diffab	8hpk.pdb	L_CDR2	0024.pdb	0.570626	42.8571	262.032	146.908	115.124
diffab	8hpk.pdb	L_CDR2	0060.pdb	0.692007	71.4286	134.086	144.59	-10.5047
diffab	8hpk.pdb	L_CDR2	0057.pdb	0.684279	57.1429	130.422	146.908	-16.4866
diffab	8hpk.pdb	L_CDR2	0048.pdb	0.657457	57.1429	132.619	146.908	-14.2894
diffab	8hpk.pdb	L_CDR2	0041.pdb	0.418954	57.1429	140.29	146.908	-6.618
diffab	8hpk.pdb	L_CDR2	0044.pdb	0.52655	42.8571	151.559	146.908	4.65024
diffab	8hpk.pdb	L_CDR2	0083.pdb	0.569872	42.8571	131.548	146.908	-15.3605
diffab	8hpk.pdb	L_CDR2	0067.pdb	0.626393	71.4286	129.598	146.908	-17.3101
diffab	8hpk.pdb	L_CDR2	0045.pdb	0.349705	57.1429	160.226	146.908	13.3179
diffab	8hpk.pdb	L_CDR2	0050.pdb	0.506307	71.4286	131.254	144.59	-13.3368
diffab	8hpk.pdb	L_CDR2	0030.pdb	0.423336	57.1429	131.048	146.908	-15.8604
diffab	8hpk.pdb	L_CDR2	0078.pdb	0.498888	85.7143	138.381	146.908	-8.52719
diffab	8hpk.pdb	L_CDR2	0002.pdb	0.403365	57.1429	171.757	146.908	24.8485
diffab	8hpk.pdb	L_CDR2	0031.pdb	0.575558	42.8571	145.004	146.908	-1.9045
diffab	8hpk.pdb	L_CDR2	0056.pdb	0.589781	57.1429	131.981	146.908	-14.927
diffab	8hpk.pdb	L_CDR2	0042.pdb	0.563089	57.1429	315.921	146.908	169.012
diffab	8hpk.pdb	L_CDR2	0027.pdb	0.415711	42.8571	137.811	146.908	-9.09724
diffab	8hpk.pdb	L_CDR2	0009.pdb	0.567408	71.4286	137.61	146.908	-9.29797
diffab	8hpk.pdb	L_CDR2	0066.pdb	0.845879	71.4286	135.667	146.908	-11.2415
diffab	8hpk.pdb	L_CDR2	0065.pdb	0.579775	42.8571	132.73	146.908	-14.1786
diffab	8hpk.pdb	L_CDR2	0093.pdb	0.475069	57.1429	132.289	146.908	-14.6197
diffab	8hpk.pdb	L_CDR2	0069.pdb	0.494291	42.8571	132.311	146.908	-14.5972
diffab	8hpk.pdb	L_CDR2	0014.pdb	0.473936	42.8571	131.909	146.908	-14.999
diffab	8hpk.pdb	L_CDR2	0054.pdb	0.475091	57.1429	136.093	146.908	-10.8158
diffab	8hpk.pdb	L_CDR2	0000.pdb	0.682575	57.1429	206.606	146.908	59.6981
diffab	8hpk.pdb	L_CDR2	0037.pdb	0.522334	42.8571	174.647	146.908	27.7388
diffab	8hpk.pdb	L_CDR2	0082.pdb	0.441901	42.8571	158.672	146.908	11.7632
diffab	8hpk.pdb	L_CDR2	0010.pdb	0.564137	28.5714	132.004	146.908	-14.9044
diffab	8hpk.pdb	L_CDR2	0086.pdb	0.6436	57.1429	230.689	146.908	83.7804
diffab	8hpk.pdb	L_CDR2	0068.pdb	0.554177	42.8571	131.751	146.908	-15.157
diffab	8hpk.pdb	L_CDR2	0077.pdb	0.632017	42.8571	153.652	146.908	6.74313
diffab	8hpk.pdb	L_CDR2	0080.pdb	0.574105	57.1429	153.661	146.908	6.75282
diffab	8hpk.pdb	L_CDR2	0087.pdb	0.380887	57.1429	132.392	146.908	-14.5162
diffab	8hpk.pdb	L_CDR2	0081.pdb	0.609972	42.8571	165.545	146.908	18.6369
diffab	8hpk.pdb	L_CDR2	0092.pdb	0.416199	42.8571	150.278	146.908	3.36917
diffab	8hpk.pdb	L_CDR2	0019.pdb	0.53256	42.8571	131.477	146.908	-15.4312
diffab	8hpk.pdb	L_CDR2	0007.pdb	0.544745	42.8571	132.352	146.908	-14.5559
diffab	8hpk.pdb	L_CDR2	0003.pdb	0.551814	85.7143	172.313	146.908	25.4045
diffab	8hpk.pdb	L_CDR2	0064.pdb	0.503551	42.8571	157.816	146.908	10.9073
diffab	8hpk.pdb	L_CDR2	0058.pdb	0.415356	42.8571	138.528	146.908	-8.38008
diffab	8hpk.pdb	L_CDR2	0011.pdb	0.506095	42.8571	139.508	146.908	-7.40064
diffab	8hpk.pdb	L_CDR2	0090.pdb	0.427793	71.4286	140.749	146.908	-6.15965
diffab	8hpk.pdb	L_CDR2	0070.pdb	0.527533	57.1429	137.044	146.908	-9.86423
diffab	8hpk.pdb	L_CDR2	0094.pdb	0.504448	71.4286	600.729	146.908	453.821
diffab	8hpk.pdb	L_CDR2	0006.pdb	0.362863	57.1429	131.707	146.908	-15.2014
diffab	8hpk.pdb	L_CDR2	0089.pdb	0.483313	57.1429	196.573	146.908	49.665
diffab	8hpk.pdb	L_CDR2	0035.pdb	0.4523	71.4286	130.714	146.908	-16.1942
diffab	8hpk.pdb	L_CDR2	0020.pdb	0.498961	57.1429	132.624	146.908	-14.2845
diffab	8hpk.pdb	L_CDR2	0098.pdb	0.54058	42.8571	212.234	146.908	65.3251
diffab	8hpk.pdb	L_CDR2	0046.pdb	0.612474	42.8571	180.492	144.59	35.9012
diffab	8hpk.pdb	L_CDR2	0053.pdb	0.79862	57.1429	133.167	146.908	-13.7416
diffab	8hpk.pdb	L_CDR2	0097.pdb	0.476983	57.1429	134.318	144.261	-9.94287
diffab	8hpk.pdb	L_CDR2	0022.pdb	0.461046	42.8571	134.327	144.155	-9.82788
diffab	8hpk.pdb	L_CDR2	0059.pdb	0.578003	57.1429	141.719	146.908	-5.18987
diffab	8hpk.pdb	L_CDR2	0043.pdb	0.416151	57.1429	132.226	146.908	-14.6822
diffab	8hpk.pdb	L_CDR2	0052.pdb	0.567061	57.1429	167.42	146.908	20.5112
diffab	8hpk.pdb	L_CDR2	0017.pdb	0.459167	42.8571	151.711	146.908	4.80251
diffab	8hpk.pdb	L_CDR2	0096.pdb	0.7017	57.1429	145.196	146.908	-1.71246
diffab	8hpk.pdb	L_CDR2	0075.pdb	0.57382	42.8571	148.702	146.908	1.79394
diffab	8hpk.pdb	L_CDR2	0076.pdb	0.492393	42.8571	150.515	146.908	3.60623
diffab	8hpk.pdb	L_CDR2	0071.pdb	0.548846	57.1429	129.728	146.908	-17.1801
diffab	8hpk.pdb	L_CDR2	0085.pdb	0.698134	57.1429	128.927	146.908	-17.981
diffab	8hpk.pdb	L_CDR2	0016.pdb	0.666668	42.8571	150.449	146.908	3.54013
diffab	8hpk.pdb	L_CDR2	0021.pdb	0.690907	57.1429	158.574	146.908	11.666
diffab	8hpk.pdb	L_CDR2	0051.pdb	0.688441	42.8571	143.583	146.908	-3.32555
diffab	8hpk.pdb	L_CDR2	0040.pdb	0.410785	57.1429	140.382	146.908	-6.52625
diffab	8hpk.pdb	L_CDR2	0023.pdb	0.492086	42.8571	969.352	146.908	822.444
diffab	8hpk.pdb	L_CDR2	0074.pdb	0.644604	71.4286	153.613	144.59	9.02298
diffab	8hpk.pdb	L_CDR2	0025.pdb	0.71604	57.1429	133.719	146.908	-13.1889
diffab	8hpk.pdb	L_CDR2	0028.pdb	0.521319	42.8571	132.285	146.908	-14.6233
diffab	8hpk.pdb	L_CDR2	0091.pdb	0.595473	18.1818	135.231	146.908	-11.6769
diffab	8hpk.pdb	L_CDR2	0084.pdb	0.469015	57.1429	133.143	146.908	-13.7654
diffab	8hpk.pdb	L_CDR2	0034.pdb	0.512924	57.1429	136.933	146.908	-9.97488
diffab	8hpk.pdb	L_CDR2	0047.pdb	0.699048	71.4286	160.349	146.908	13.4402
diffab	8hpk.pdb	L_CDR2	0095.pdb	0.602849	42.8571	140.714	145.206	-4.492
diffab	8hpk.pdb	L_CDR2	0039.pdb	0.591136	42.8571	248.477	146.908	101.568
diffab	8hpk.pdb	L_CDR2	0033.pdb	0.479699	57.1429	133.829	144.155	-10.3261
diffab	8hpk.pdb	L_CDR2	0012.pdb	0.716051	57.1429	132.405	146.908	-14.5034
diffab	8hpk.pdb	L_CDR2	0063.pdb	0.452708	71.4286	140.265	146.908	-6.64288
diffab	8hpk.pdb	L_CDR2	0062.pdb	0.59125	42.8571	133.136	146.908	-13.7722
diffab	8hpk.pdb	L_CDR2	0073.pdb	0.55795	71.4286	135.086	146.908	-11.8227
diffab	8hpk.pdb	L_CDR2	0008.pdb	0.696818	42.8571	133.175	146.908	-13.7335
diffab	8hpk.pdb	L_CDR2	0005.pdb	0.441208	57.1429	223.527	144.59	78.9367
diffab	8hpk.pdb	L_CDR2	0072.pdb	0.581491	71.4286	139.337	146.908	-7.57129
diffab	8hpk.pdb	L_CDR2	0029.pdb	0.507261	42.8571	132.027	144.59	-12.5629
diffab	8hpk.pdb	L_CDR2	0061.pdb	0.832355	57.1429	132.058	146.908	-14.8506
diffab	8hpk.pdb	L_CDR2	0099.pdb	0.562723	57.1429	182.44	146.908	35.5316
diffab	8hpk.pdb	L_CDR2	0079.pdb	0.414078	42.8571	128.979	145.206	-16.2271
diffab	8hpk.pdb	L_CDR2	0004.pdb	0.644248	57.1429	140.564	146.908	-6.34451
diffab	8hpk.pdb	L_CDR2	0013.pdb	0.690166	57.1429	132.815	144.59	-11.7755
diffab	8hpk.pdb	L_CDR2	0015.pdb	0.567486	42.8571	142.875	146.908	-4.03345
diffab	8hpk.pdb	L_CDR2	0049.pdb	0.562733	42.8571	129.717	146.908	-17.1912
diffab	8hpk.pdb	L_CDR2	0055.pdb	0.587048	71.4286	132.921	146.908	-13.987
diffab	8hpk.pdb	L_CDR2	0038.pdb	0.75009	57.1429	165.094	146.908	18.1857
diffab	8hpk.pdb	L_CDR2	0018.pdb	0.597114	57.1429	131.848	146.908	-15.0606
diffab	8hpk.pdb	L_CDR2	0032.pdb	0.471798	42.8571	133.388	146.908	-13.5207
diffab	8hpk.pdb	L_CDR3	0001.pdb	0.567192	40	220.188	146.908	73.2799
diffab	8hpk.pdb	L_CDR3	0088.pdb	0.959496	44.4444	716.919	146.908	570.011
diffab	8hpk.pdb	L_CDR3	0026.pdb	0.841484	44.4444	230.829	146.908	83.9208
diffab	8hpk.pdb	L_CDR3	0036.pdb	0.942867	55.5556	495.514	146.908	348.606
diffab	8hpk.pdb	L_CDR3	0024.pdb	0.910002	16.6667	1088.85	146.908	941.941
diffab	8hpk.pdb	L_CDR3	0060.pdb	0.937404	55.5556	175.216	146.908	28.3073
diffab	8hpk.pdb	L_CDR3	0057.pdb	0.846984	44.4444	117.328	146.908	-29.58
diffab	8hpk.pdb	L_CDR3	0048.pdb	1.12011	55.5556	489.041	146.908	342.132
diffab	8hpk.pdb	L_CDR3	0041.pdb	0.691049	44.4444	231.198	146.908	84.2898
diffab	8hpk.pdb	L_CDR3	0044.pdb	1.07761	44.4444	656.476	144.155	512.322
diffab	8hpk.pdb	L_CDR3	0083.pdb	0.654221	44.4444	425.598	146.908	278.69
diffab	8hpk.pdb	L_CDR3	0067.pdb	0.772989	55.5556	684.28	146.908	537.372
diffab	8hpk.pdb	L_CDR3	0045.pdb	0.826939	33.3333	386.494	146.908	239.585
diffab	8hpk.pdb	L_CDR3	0050.pdb	0.730718	44.4444	284.377	146.908	137.469
diffab	8hpk.pdb	L_CDR3	0030.pdb	1.07479	33.3333	118.702	146.908	-28.2061
diffab	8hpk.pdb	L_CDR3	0078.pdb	0.465675	44.4444	121.978	146.908	-24.9304
diffab	8hpk.pdb	L_CDR3	0002.pdb	0.771895	55.5556	157.325	146.908	10.4165
diffab	8hpk.pdb	L_CDR3	0031.pdb	0.609557	30	188.724	146.908	41.8161
diffab	8hpk.pdb	L_CDR3	0056.pdb	0.961356	55.5556	291.802	144.155	147.648
diffab	8hpk.pdb	L_CDR3	0042.pdb	0.562308	66.6667	239.405	146.908	92.4963
diffab	8hpk.pdb	L_CDR3	0027.pdb	0.878131	44.4444	371.997	146.908	225.089
diffab	8hpk.pdb	L_CDR3	0009.pdb	0.806399	44.4444	378.251	146.908	231.342
diffab	8hpk.pdb	L_CDR3	0066.pdb	1.01545	33.3333	255.85	145.206	110.643
diffab	8hpk.pdb	L_CDR3	0065.pdb	0.919342	33.3333	199.065	146.908	52.1563
diffab	8hpk.pdb	L_CDR3	0093.pdb	0.911876	44.4444	368.685	146.908	221.777
diffab	8hpk.pdb	L_CDR3	0069.pdb	0.730031	44.4444	238.585	146.908	91.6768
diffab	8hpk.pdb	L_CDR3	0014.pdb	1.06105	33.3333	762.065	146.908	615.157
diffab	8hpk.pdb	L_CDR3	0054.pdb	0.642548	44.4444	143.948	146.908	-2.96085
diffab	8hpk.pdb	L_CDR3	0000.pdb	0.724791	33.3333	386.142	146.908	239.233
diffab	8hpk.pdb	L_CDR3	0037.pdb	0.711246	44.4444	132.584	146.908	-14.3245
diffab	8hpk.pdb	L_CDR3	0082.pdb	0.84035	66.6667	181.847	146.908	34.9391
diffab	8hpk.pdb	L_CDR3	0010.pdb	1.1553	33.3333	127.03	146.908	-19.8782
diffab	8hpk.pdb	L_CDR3	0086.pdb	0.753085	55.5556	301.077	146.908	154.169
diffab	8hpk.pdb	L_CDR3	0068.pdb	0.91843	33.3333	141.739	146.908	-5.16901
diffab	8hpk.pdb	L_CDR3	0077.pdb	0.88487	33.3333	128.639	146.908	-18.269
diffab	8hpk.pdb	L_CDR3	0080.pdb	0.484899	55.5556	130.087	146.908	-16.8217
diffab	8hpk.pdb	L_CDR3	0087.pdb	0.45873	33.3333	480.905	146.908	333.997
diffab	8hpk.pdb	L_CDR3	0081.pdb	0.654877	44.4444	157.798	146.908	10.8894
diffab	8hpk.pdb	L_CDR3	0019.pdb	0.637887	33.3333	395.615	146.908	248.707
diffab	8hpk.pdb	L_CDR3	0092.pdb	0.831998	55.5556	474.115	146.908	327.206
diffab	8hpk.pdb	L_CDR3	0007.pdb	1.20952	55.5556	215.822	146.908	68.9139
diffab	8hpk.pdb	L_CDR3	0003.pdb	1.01849	33.3333	203.7	146.908	56.7921
diffab	8hpk.pdb	L_CDR3	0058.pdb	0.666581	33.3333	251.525	146.908	104.616
diffab	8hpk.pdb	L_CDR3	0064.pdb	0.846778	33.3333	450.011	146.908	303.103
diffab	8hpk.pdb	L_CDR3	0011.pdb	0.841662	44.4444	358.816	146.908	211.907
diffab	8hpk.pdb	L_CDR3	0090.pdb	0.64419	44.4444	245.182	146.908	98.2735
diffab	8hpk.pdb	L_CDR3	0094.pdb	0.813163	55.5556	139.715	144.59	-4.87575
diffab	8hpk.pdb	L_CDR3	0070.pdb	1.07506	44.4444	273.552	146.908	126.644
diffab	8hpk.pdb	L_CDR3	0006.pdb	0.96963	66.6667	847.129	146.908	700.22
diffab	8hpk.pdb	L_CDR3	0089.pdb	0.936465	33.3333	1064.1	146.908	917.191
diffab	8hpk.pdb	L_CDR3	0035.pdb	0.980276	55.5556	183.176	146.908	36.268
diffab	8hpk.pdb	L_CDR3	0020.pdb	0.945161	44.4444	717.118	146.908	570.209
diffab	8hpk.pdb	L_CDR3	0098.pdb	1.24392	44.4444	346.46	146.908	199.552
diffab	8hpk.pdb	L_CDR3	0046.pdb	0.657222	33.3333	391.872	146.908	244.963
diffab	8hpk.pdb	L_CDR3	0053.pdb	1.53901	44.4444	423.424	146.908	276.516
diffab	8hpk.pdb	L_CDR3	0097.pdb	1.14638	33.3333	1046.97	146.908	900.064
diffab	8hpk.pdb	L_CDR3	0059.pdb	0.685283	66.6667	321.402	146.908	174.494
diffab	8hpk.pdb	L_CDR3	0043.pdb	0.679207	55.5556	217.46	146.908	70.5518
diffab	8hpk.pdb	L_CDR3	0022.pdb	0.723033	55.5556	378.401	146.908	231.492
diffab	8hpk.pdb	L_CDR3	0052.pdb	0.751797	55.5556	169.42	146.908	22.5119
diffab	8hpk.pdb	L_CDR3	0017.pdb	0.864219	44.4444	172.463	146.908	25.5548
diffab	8hpk.pdb	L_CDR3	0096.pdb	0.711575	55.5556	506.896	146.908	359.987
diffab	8hpk.pdb	L_CDR3	0075.pdb	0.959162	44.4444	455.192	146.908	308.284
diffab	8hpk.pdb	L_CDR3	0071.pdb	0.864143	44.4444	804.811	146.908	657.903
diffab	8hpk.pdb	L_CDR3	0076.pdb	0.962894	44.4444	167.047	146.908	20.1387
diffab	8hpk.pdb	L_CDR3	0085.pdb	0.450381	44.4444	239.689	146.908	92.7804
diffab	8hpk.pdb	L_CDR3	0016.pdb	0.809356	44.4444	296.115	146.908	149.207
diffab	8hpk.pdb	L_CDR3	0021.pdb	1.00808	44.4444	514.966	144.59	370.375
diffab	8hpk.pdb	L_CDR3	0040.pdb	1.12752	44.4444	219.002	146.908	72.0939
diffab	8hpk.pdb	L_CDR3	0051.pdb	0.767023	55.5556	144.565	146.908	-2.34317
diffab	8hpk.pdb	L_CDR3	0023.pdb	1.02812	55.5556	403.654	144.155	259.499
diffab	8hpk.pdb	L_CDR3	0074.pdb	0.984946	44.4444	113.175	146.908	-33.7333
diffab	8hpk.pdb	L_CDR3	0028.pdb	1.04017	55.5556	412.302	146.908	265.393
diffab	8hpk.pdb	L_CDR3	0025.pdb	0.657642	44.4444	421.474	144.261	277.213
diffab	8hpk.pdb	L_CDR3	0091.pdb	0.78041	44.4444	955.051	146.908	808.142
diffab	8hpk.pdb	L_CDR3	0084.pdb	1.0571	33.3333	435.286	146.908	288.378
diffab	8hpk.pdb	L_CDR3	0034.pdb	0.856244	44.4444	558.697	146.908	411.789
diffab	8hpk.pdb	L_CDR3	0047.pdb	1.17538	55.5556	839.424	144.155	695.27
diffab	8hpk.pdb	L_CDR3	0095.pdb	0.528968	55.5556	291.659	146.908	144.751
diffab	8hpk.pdb	L_CDR3	0033.pdb	0.744637	44.4444	168.702	146.908	21.7939
diffab	8hpk.pdb	L_CDR3	0039.pdb	0.844418	33.3333	139.204	146.908	-7.70424
diffab	8hpk.pdb	L_CDR3	0012.pdb	0.644231	44.4444	246.317	146.908	99.409
diffab	8hpk.pdb	L_CDR3	0063.pdb	0.771114	55.5556	527.576	146.908	380.668
diffab	8hpk.pdb	L_CDR3	0073.pdb	0.704891	44.4444	653.377	146.908	506.468
diffab	8hpk.pdb	L_CDR3	0062.pdb	1.07757	44.4444	613.782	146.908	466.874
diffab	8hpk.pdb	L_CDR3	0008.pdb	0.55178	55.5556	308.623	146.908	161.715
diffab	8hpk.pdb	L_CDR3	0005.pdb	1.00264	30	138.723	146.908	-8.1852
diffab	8hpk.pdb	L_CDR3	0072.pdb	0.705389	33.3333	307.623	146.908	160.714
diffab	8hpk.pdb	L_CDR3	0061.pdb	0.793737	33.3333	796.124	146.908	649.215
diffab	8hpk.pdb	L_CDR3	0029.pdb	0.619727	44.4444	982.44	146.908	835.532
diffab	8hpk.pdb	L_CDR3	0099.pdb	1.12483	44.4444	303.566	144.59	158.976
diffab	8hpk.pdb	L_CDR3	0079.pdb	0.789078	33.3333	152.952	146.908	6.04333
diffab	8hpk.pdb	L_CDR3	0004.pdb	0.422929	44.4444	278.749	146.908	131.84
diffab	8hpk.pdb	L_CDR3	0013.pdb	0.725664	44.4444	422.671	146.908	275.763
diffab	8hpk.pdb	L_CDR3	0015.pdb	0.72765	33.3333	119.305	146.908	-27.6034
diffab	8hpk.pdb	L_CDR3	0049.pdb	0.821465	33.3333	140.882	146.908	-6.02618
diffab	8hpk.pdb	L_CDR3	0055.pdb	1.19985	44.4444	575.983	146.908	429.074
diffab	8hpk.pdb	L_CDR3	0038.pdb	1.2125	44.4444	117.357	146.908	-29.5516
diffab	8hpk.pdb	L_CDR3	0018.pdb	0.967259	44.4444	215.554	146.908	68.6458
diffab	8hpk.pdb	L_CDR3	0032.pdb	0.726652	55.5556	257.445	146.908	110.536
diffab	8hpk.pdb	H_CDR1	0001.pdb	3.05482	42.8571	957.966	146.908	811.057
diffab	8hpk.pdb	H_CDR1	0026.pdb	2.77989	42.8571	1153.64	146.908	1006.73
diffab	8hpk.pdb	H_CDR1	0088.pdb	2.90659	42.8571	1152.47	146.908	1005.56
diffab	8hpk.pdb	H_CDR1	0060.pdb	3.08901	16.6667	1165.13	146.908	1018.22
diffab	8hpk.pdb	H_CDR1	0036.pdb	2.7395	42.8571	1196.94	146.908	1050.03
diffab	8hpk.pdb	H_CDR1	0024.pdb	3.15119	8.33333	713.779	146.908	566.87
diffab	8hpk.pdb	H_CDR1	0057.pdb	3.23792	42.8571	1621.66	146.908	1474.75
diffab	8hpk.pdb	H_CDR1	0048.pdb	2.98492	10	1609.88	146.908	1462.97
diffab	8hpk.pdb	H_CDR1	0041.pdb	2.93779	42.8571	569.237	146.908	422.329
diffab	8hpk.pdb	H_CDR1	0044.pdb	2.98959	8.33333	1639.95	146.908	1493.04
diffab	8hpk.pdb	H_CDR1	0083.pdb	3.06119	42.8571	983.304	146.908	836.396
diffab	8hpk.pdb	H_CDR1	0067.pdb	3.24837	16.6667	667.829	146.908	520.921
diffab	8hpk.pdb	H_CDR1	0045.pdb	2.74767	42.8571	643.515	146.908	496.607
diffab	8hpk.pdb	H_CDR1	0050.pdb	3.09975	42.8571	965.694	144.59	821.104
diffab	8hpk.pdb	H_CDR1	0030.pdb	2.35505	42.8571	268.331	146.908	121.423
diffab	8hpk.pdb	H_CDR1	0078.pdb	2.83008	42.8571	507.892	146.908	360.983
diffab	8hpk.pdb	H_CDR1	0002.pdb	2.67799	42.8571	1201.07	144.59	1056.48
diffab	8hpk.pdb	H_CDR1	0031.pdb	2.7225	16.6667	164.277	146.908	17.3684
diffab	8hpk.pdb	H_CDR1	0056.pdb	3.04148	42.8571	1135.21	146.908	988.299
diffab	8hpk.pdb	H_CDR1	0042.pdb	2.53407	57.1429	314.001	146.908	167.093
diffab	8hpk.pdb	H_CDR1	0027.pdb	2.90902	42.8571	1331.93	146.908	1185.02
diffab	8hpk.pdb	H_CDR1	0009.pdb	2.99204	42.8571	1150.9	146.908	1003.99
diffab	8hpk.pdb	H_CDR1	0066.pdb	2.90129	57.1429	1123.34	146.908	976.428
diffab	8hpk.pdb	H_CDR1	0065.pdb	2.91251	42.8571	1554.47	146.908	1407.56
diffab	8hpk.pdb	H_CDR1	0093.pdb	2.79629	42.8571	1134.4	146.908	987.487
diffab	8hpk.pdb	H_CDR1	0069.pdb	3.07146	42.8571	936.779	146.908	789.871
diffab	8hpk.pdb	H_CDR1	0014.pdb	3.04227	42.8571	1104.74	146.908	957.83
diffab	8hpk.pdb	H_CDR1	0000.pdb	2.80714	16.6667	1183.41	146.908	1036.5
diffab	8hpk.pdb	H_CDR1	0054.pdb	2.86968	42.8571	772.865	146.908	625.956
diffab	8hpk.pdb	H_CDR1	0037.pdb	2.98095	42.8571	1061.62	146.908	914.714
diffab	8hpk.pdb	H_CDR1	0082.pdb	3.02165	42.8571	1026.22	146.908	879.313
diffab	8hpk.pdb	H_CDR1	0086.pdb	2.75621	42.8571	920.96	146.908	774.051
diffab	8hpk.pdb	H_CDR1	0010.pdb	3.18048	42.8571	1709.1	146.908	1562.19
diffab	8hpk.pdb	H_CDR1	0068.pdb	2.88972	16.6667	1224.38	146.908	1077.47
diffab	8hpk.pdb	H_CDR1	0077.pdb	3.15274	42.8571	1406.56	146.908	1259.65
diffab	8hpk.pdb	H_CDR1	0080.pdb	2.76407	16.6667	1085.63	146.908	938.719
diffab	8hpk.pdb	H_CDR1	0087.pdb	3.1721	42.8571	1577.48	146.908	1430.57
diffab	8hpk.pdb	H_CDR1	0081.pdb	2.87585	42.8571	1021.46	144.59	876.865
diffab	8hpk.pdb	H_CDR1	0092.pdb	2.75894	57.1429	947.523	146.908	800.614
diffab	8hpk.pdb	H_CDR1	0019.pdb	3.1771	42.8571	1543.02	146.908	1396.11
diffab	8hpk.pdb	H_CDR1	0007.pdb	3.11908	8.33333	868.708	146.908	721.799
diffab	8hpk.pdb	H_CDR1	0003.pdb	2.71775	42.8571	171.68	146.908	24.7715
diffab	8hpk.pdb	H_CDR1	0064.pdb	3.07444	42.8571	1705.54	146.908	1558.63
diffab	8hpk.pdb	H_CDR1	0058.pdb	3.15618	57.1429	679.135	146.908	532.227
diffab	8hpk.pdb	H_CDR1	0011.pdb	2.90696	57.1429	1590.19	146.908	1443.29
diffab	8hpk.pdb	H_CDR1	0090.pdb	2.98175	42.8571	912.96	146.908	766.052
diffab	8hpk.pdb	H_CDR1	0070.pdb	2.74729	42.8571	198.837	146.908	51.9287
diffab	8hpk.pdb	H_CDR1	0094.pdb	3.04295	8.33333	1224.85	144.261	1080.59
diffab	8hpk.pdb	H_CDR1	0006.pdb	2.92004	42.8571	1347.2	146.908	1200.29
diffab	8hpk.pdb	H_CDR1	0089.pdb	3.15128	42.8571	1403.91	146.908	1257
diffab	8hpk.pdb	H_CDR1	0035.pdb	2.82886	42.8571	1157.72	146.908	1010.82
diffab	8hpk.pdb	H_CDR1	0020.pdb	2.95191	16.6667	1349.26	146.908	1202.35
diffab	8hpk.pdb	H_CDR1	0098.pdb	2.74891	42.8571	677.592	146.908	530.683
diffab	8hpk.pdb	H_CDR1	0046.pdb	2.82655	42.8571	1253.58	146.908	1106.67
diffab	8hpk.pdb	H_CDR1	0053.pdb	3.43815	42.8571	1696.54	146.908	1549.63
diffab	8hpk.pdb	H_CDR1	0097.pdb	2.76295	42.8571	1074.83	146.908	927.924
diffab	8hpk.pdb	H_CDR1	0059.pdb	2.78788	42.8571	896.215	146.908	749.306
diffab	8hpk.pdb	H_CDR1	0043.pdb	3.1234	42.8571	876.294	146.908	729.386
diffab	8hpk.pdb	H_CDR1	0022.pdb	3.08631	42.8571	1169.49	146.908	1022.58
diffab	8hpk.pdb	H_CDR1	0052.pdb	2.9941	57.1429	1031.32	146.908	884.408
diffab	8hpk.pdb	H_CDR1	0017.pdb	2.80106	42.8571	1177.2	146.908	1030.29
diffab	8hpk.pdb	H_CDR1	0096.pdb	2.8308	42.8571	1223.71	146.908	1076.8
diffab	8hpk.pdb	H_CDR1	0075.pdb	2.81697	57.1429	634.538	146.908	487.63
diffab	8hpk.pdb	H_CDR1	0076.pdb	2.84782	57.1429	1020.15	145.206	874.94
diffab	8hpk.pdb	H_CDR1	0085.pdb	2.82766	42.8571	310.79	146.908	163.882
diffab	8hpk.pdb	H_CDR1	0071.pdb	2.73145	16.6667	1065.65	144.155	921.491
diffab	8hpk.pdb	H_CDR1	0016.pdb	2.74055	42.8571	1068.11	146.908	921.206
diffab	8hpk.pdb	H_CDR1	0021.pdb	2.7001	42.8571	739.923	146.908	593.015
diffab	8hpk.pdb	H_CDR1	0051.pdb	3.09089	42.8571	1092.52	146.908	945.609
diffab	8hpk.pdb	H_CDR1	0040.pdb	3.12669	42.8571	1701.22	146.908	1554.31
diffab	8hpk.pdb	H_CDR1	0023.pdb	3.06901	42.8571	907.003	146.908	760.094
diffab	8hpk.pdb	H_CDR1	0074.pdb	2.81462	57.1429	645.082	146.908	498.174
diffab	8hpk.pdb	H_CDR1	0028.pdb	2.97017	16.6667	461.435	146.908	314.527
diffab	8hpk.pdb	H_CDR1	0025.pdb	2.92831	42.8571	1624.65	146.908	1477.74
diffab	8hpk.pdb	H_CDR1	0091.pdb	3.1196	42.8571	932.94	146.908	786.032
diffab	8hpk.pdb	H_CDR1	0084.pdb	2.7754	42.8571	1326.61	146.908	1179.71
diffab	8hpk.pdb	H_CDR1	0034.pdb	3.16172	20	930.412	144.155	786.258
diffab	8hpk.pdb	H_CDR1	0047.pdb	2.92938	8.33333	599.385	146.908	452.477
diffab	8hpk.pdb	H_CDR1	0095.pdb	2.90882	42.8571	1250.85	146.908	1103.94
diffab	8hpk.pdb	H_CDR1	0033.pdb	3.05594	42.8571	1435.29	146.908	1288.38
diffab	8hpk.pdb	H_CDR1	0039.pdb	3.05543	57.1429	1385.96	144.155	1241.8
diffab	8hpk.pdb	H_CDR1	0012.pdb	3.17673	57.1429	1840.28	146.908	1693.38
diffab	8hpk.pdb	H_CDR1	0063.pdb	2.91551	57.1429	520.813	146.908	373.905
diffab	8hpk.pdb	H_CDR1	0062.pdb	3.05833	16.6667	654.457	144.59	509.866
diffab	8hpk.pdb	H_CDR1	0073.pdb	2.92401	42.8571	332.071	146.908	185.163
diffab	8hpk.pdb	H_CDR1	0008.pdb	2.91385	57.1429	1526.17	146.908	1379.26
diffab	8hpk.pdb	H_CDR1	0005.pdb	3.12803	42.8571	1023.75	146.908	876.838
diffab	8hpk.pdb	H_CDR1	0072.pdb	3.18364	42.8571	1237.84	146.908	1090.93
diffab	8hpk.pdb	H_CDR1	0029.pdb	2.77237	42.8571	549.608	146.908	402.7
diffab	8hpk.pdb	H_CDR1	0061.pdb	2.90697	42.8571	1163.94	146.908	1017.04
diffab	8hpk.pdb	H_CDR1	0099.pdb	2.82695	42.8571	797.34	146.908	650.432
diffab	8hpk.pdb	H_CDR1	0079.pdb	2.69861	42.8571	782.264	146.908	635.356
diffab	8hpk.pdb	H_CDR1	0004.pdb	2.65181	57.1429	753.07	146.908	606.161
diffab	8hpk.pdb	H_CDR1	0015.pdb	3.12901	8.33333	923.933	146.908	777.025
diffab	8hpk.pdb	H_CDR1	0013.pdb	2.77914	57.1429	1019.1	146.908	872.192
diffab	8hpk.pdb	H_CDR1	0049.pdb	3.16605	42.8571	813.438	144.59	668.848
diffab	8hpk.pdb	H_CDR1	0055.pdb	2.75682	42.8571	839.012	146.908	692.104
diffab	8hpk.pdb	H_CDR1	0038.pdb	2.94267	42.8571	737.857	144.155	593.702
diffab	8hpk.pdb	H_CDR1	0018.pdb	3.08305	42.8571	1381.34	146.908	1234.43
diffab	8hpk.pdb	H_CDR1	0032.pdb	2.70316	42.8571	492.542	146.908	345.633
diffab	8hpk.pdb	L_CDR1	0001.pdb	0.998089	58.3333	202.648	146.908	55.7394
diffab	8hpk.pdb	L_CDR1	0026.pdb	1.06994	58.3333	143.646	146.908	-3.26273
diffab	8hpk.pdb	L_CDR1	0088.pdb	1.39554	58.3333	386.474	146.908	239.565
diffab	8hpk.pdb	L_CDR1	0036.pdb	0.800376	66.6667	701.067	146.908	554.159
diffab	8hpk.pdb	L_CDR1	0024.pdb	1.21761	58.3333	895.67	146.908	748.762
diffab	8hpk.pdb	L_CDR1	0060.pdb	1.13249	41.6667	390.322	146.908	243.413
diffab	8hpk.pdb	L_CDR1	0057.pdb	1.58404	66.6667	446.23	146.908	299.322
diffab	8hpk.pdb	L_CDR1	0048.pdb	0.621749	66.6667	225.94	146.908	79.0313
diffab	8hpk.pdb	L_CDR1	0041.pdb	1.535	58.3333	501.322	146.908	354.413
diffab	8hpk.pdb	L_CDR1	0044.pdb	0.706123	58.3333	148.939	146.908	2.03064
diffab	8hpk.pdb	L_CDR1	0083.pdb	1.32968	66.6667	306.793	146.908	159.885
diffab	8hpk.pdb	L_CDR1	0067.pdb	0.942267	66.6667	397.069	146.908	250.161
diffab	8hpk.pdb	L_CDR1	0050.pdb	1.15791	58.3333	541.433	146.908	394.525
diffab	8hpk.pdb	L_CDR1	0045.pdb	1.04012	66.6667	220.953	146.908	74.0448
diffab	8hpk.pdb	L_CDR1	0030.pdb	0.888273	66.6667	175.201	146.908	28.2928
diffab	8hpk.pdb	L_CDR1	0078.pdb	1.08323	66.6667	300.992	146.908	154.084
diffab	8hpk.pdb	L_CDR1	0002.pdb	0.819256	58.3333	157.442	146.908	10.5332
diffab	8hpk.pdb	L_CDR1	0031.pdb	1.27689	58.3333	289.512	146.908	142.603
diffab	8hpk.pdb	L_CDR1	0056.pdb	1.13741	58.3333	339.502	146.908	192.594
diffab	8hpk.pdb	L_CDR1	0042.pdb	0.958642	58.3333	548.873	146.908	401.965
diffab	8hpk.pdb	L_CDR1	0027.pdb	0.720095	75	153.646	146.908	6.73807
diffab	8hpk.pdb	L_CDR1	0009.pdb	1.73903	66.6667	404.436	144.59	259.845
diffab	8hpk.pdb	L_CDR1	0066.pdb	1.07536	66.6667	291.664	144.59	147.073
diffab	8hpk.pdb	L_CDR1	0065.pdb	0.948721	66.6667	516.666	146.908	369.757
diffab	8hpk.pdb	L_CDR1	0093.pdb	1.46834	58.3333	182.627	146.908	35.7191
diffab	8hpk.pdb	L_CDR1	0069.pdb	0.910963	58.3333	305.447	146.908	158.538
diffab	8hpk.pdb	L_CDR1	0014.pdb	1.27483	66.6667	332.05	146.908	185.141
diffab	8hpk.pdb	L_CDR1	0054.pdb	0.930001	58.3333	200.805	146.908	53.8964
diffab	8hpk.pdb	L_CDR1	0000.pdb	0.979143	75	302.958	146.908	156.049
diffab	8hpk.pdb	L_CDR1	0037.pdb	0.962394	58.3333	502.795	146.908	355.887
diffab	8hpk.pdb	L_CDR1	0082.pdb	1.20839	58.3333	656.232	146.908	509.323
diffab	8hpk.pdb	L_CDR1	0010.pdb	1.31375	66.6667	478.861	146.908	331.953
diffab	8hpk.pdb	L_CDR1	0086.pdb	0.991297	58.3333	288.726	146.908	141.817
diffab	8hpk.pdb	L_CDR1	0068.pdb	1.00976	66.6667	214.298	146.908	67.3895
diffab	8hpk.pdb	L_CDR1	0077.pdb	1.58164	75	429.526	146.908	282.618
diffab	8hpk.pdb	L_CDR1	0080.pdb	1.08835	66.6667	210.888	146.908	63.98
diffab	8hpk.pdb	L_CDR1	0087.pdb	1.30953	66.6667	339.181	146.908	192.273
diffab	8hpk.pdb	L_CDR1	0081.pdb	0.861936	58.3333	129.833	146.908	-17.0751
diffab	8hpk.pdb	L_CDR1	0092.pdb	0.86485	58.3333	169.825	146.908	22.9166
diffab	8hpk.pdb	L_CDR1	0019.pdb	1.31695	58.3333	410.462	146.908	263.554
diffab	8hpk.pdb	L_CDR1	0007.pdb	1.08469	50	247.813	146.908	100.904
diffab	8hpk.pdb	L_CDR1	0003.pdb	1.0333	58.3333	204.272	146.908	57.3632
diffab	8hpk.pdb	L_CDR1	0064.pdb	1.22792	66.6667	632.766	146.908	485.857
diffab	8hpk.pdb	L_CDR1	0058.pdb	1.13012	66.6667	243.547	146.908	96.6387
diffab	8hpk.pdb	L_CDR1	0011.pdb	1.38382	66.6667	347.221	146.908	200.313
diffab	8hpk.pdb	L_CDR1	0090.pdb	1.34956	58.3333	325.772	146.908	178.863
diffab	8hpk.pdb	L_CDR1	0070.pdb	1.48423	58.3333	303.345	146.908	156.436
diffab	8hpk.pdb	L_CDR1	0094.pdb	1.17568	66.6667	321.107	146.908	174.199
diffab	8hpk.pdb	L_CDR1	0006.pdb	1.45144	66.6667	404.007	146.908	257.099
diffab	8hpk.pdb	L_CDR1	0089.pdb	1.16724	66.6667	346.723	146.908	199.815
diffab	8hpk.pdb	L_CDR1	0035.pdb	1.10918	66.6667	768.117	146.908	621.208
diffab	8hpk.pdb	L_CDR1	0020.pdb	1.11609	66.6667	370.202	146.908	223.294
diffab	8hpk.pdb	L_CDR1	0098.pdb	1.09709	66.6667	185.774	146.908	38.8657
diffab	8hpk.pdb	L_CDR1	0046.pdb	1.45125	83.3333	334.858	146.908	187.95
diffab	8hpk.pdb	L_CDR1	0053.pdb	1.08947	58.3333	350.465	146.908	203.556
diffab	8hpk.pdb	L_CDR1	0097.pdb	1.06426	58.3333	517.613	146.908	370.705
diffab	8hpk.pdb	L_CDR1	0059.pdb	1.12264	66.6667	682.274	146.908	535.366
diffab	8hpk.pdb	L_CDR1	0043.pdb	0.912601	66.6667	238.755	146.908	91.8468
diffab	8hpk.pdb	L_CDR1	0022.pdb	1.08221	66.6667	287.208	146.908	140.3
diffab	8hpk.pdb	L_CDR1	0052.pdb	1.68002	75	1150.45	146.908	1003.54
diffab	8hpk.pdb	L_CDR1	0096.pdb	1.12448	58.3333	421.213	146.908	274.304
diffab	8hpk.pdb	L_CDR1	0017.pdb	1.22089	58.3333	281.522	146.908	134.613
diffab	8hpk.pdb	L_CDR1	0075.pdb	1.27433	58.3333	430.331	146.908	283.423
diffab	8hpk.pdb	L_CDR1	0076.pdb	1.35692	58.3333	577.099	146.908	430.191
diffab	8hpk.pdb	L_CDR1	0071.pdb	0.856624	50	158.668	146.908	11.7599
diffab	8hpk.pdb	L_CDR1	0085.pdb	1.27056	41.6667	508.388	146.908	361.48
diffab	8hpk.pdb	L_CDR1	0021.pdb	1.30045	66.6667	447.726	146.908	300.818
diffab	8hpk.pdb	L_CDR1	0016.pdb	1.10185	66.6667	410.676	146.908	263.768
diffab	8hpk.pdb	L_CDR1	0051.pdb	0.964634	50	193.764	146.908	46.8551
diffab	8hpk.pdb	L_CDR1	0040.pdb	1.37346	58.3333	397.754	146.908	250.846
diffab	8hpk.pdb	L_CDR1	0023.pdb	1.09208	75	199.54	146.908	52.6316
diffab	8hpk.pdb	L_CDR1	0074.pdb	1.0565	66.6667	645.61	146.908	498.701
diffab	8hpk.pdb	L_CDR1	0028.pdb	0.900659	75	165.932	146.908	19.024
diffab	8hpk.pdb	L_CDR1	0025.pdb	1.33099	50	454.873	146.908	307.964
diffab	8hpk.pdb	L_CDR1	0091.pdb	1.63417	75	206.962	146.908	60.0537
diffab	8hpk.pdb	L_CDR1	0084.pdb	1.0431	58.3333	272.436	146.908	125.528
diffab	8hpk.pdb	L_CDR1	0034.pdb	1.62196	41.6667	479.752	146.908	332.843
diffab	8hpk.pdb	L_CDR1	0047.pdb	1.08526	58.3333	317.575	146.908	170.666
diffab	8hpk.pdb	L_CDR1	0095.pdb	1.43165	58.3333	344.367	146.908	197.459
diffab	8hpk.pdb	L_CDR1	0033.pdb	0.816143	58.3333	506.064	146.908	359.156
diffab	8hpk.pdb	L_CDR1	0039.pdb	1.48003	66.6667	296.692	146.908	149.783
diffab	8hpk.pdb	L_CDR1	0012.pdb	1.0775	58.3333	200.584	146.908	53.676
diffab	8hpk.pdb	L_CDR1	0063.pdb	1.07892	58.3333	168.592	146.908	21.684
diffab	8hpk.pdb	L_CDR1	0062.pdb	1.0128	83.3333	238.007	146.908	91.0991
diffab	8hpk.pdb	L_CDR1	0073.pdb	0.875255	75	322.653	146.908	175.745
diffab	8hpk.pdb	L_CDR1	0008.pdb	1.15333	58.3333	373.524	146.908	226.616
diffab	8hpk.pdb	L_CDR1	0005.pdb	0.851852	75	188.401	146.908	41.4929
diffab	8hpk.pdb	L_CDR1	0072.pdb	1.30662	66.6667	237.223	146.908	90.3141
diffab	8hpk.pdb	L_CDR1	0029.pdb	0.922716	58.3333	348.633	146.908	201.725
diffab	8hpk.pdb	L_CDR1	0061.pdb	0.788472	66.6667	259.793	146.908	112.884
diffab	8hpk.pdb	L_CDR1	0099.pdb	0.982332	66.6667	166.199	146.908	19.2907
diffab	8hpk.pdb	L_CDR1	0079.pdb	1.00239	58.3333	313.537	146.908	166.629
diffab	8hpk.pdb	L_CDR1	0004.pdb	0.755322	58.3333	222.649	144.59	78.059
diffab	8hpk.pdb	L_CDR1	0013.pdb	1.02248	58.3333	684.727	146.908	537.819
diffab	8hpk.pdb	L_CDR1	0015.pdb	1.10672	58.3333	311.775	146.908	164.866
diffab	8hpk.pdb	L_CDR1	0049.pdb	1.2936	58.3333	828.737	146.908	681.829
diffab	8hpk.pdb	L_CDR1	0055.pdb	1.24051	58.3333	297.652	144.59	153.062
diffab	8hpk.pdb	L_CDR1	0038.pdb	1.51756	58.3333	134.658	146.908	-12.2503
diffab	8hpk.pdb	L_CDR1	0032.pdb	1.31746	50	304.975	146.908	158.067
diffab	8hpk.pdb	L_CDR1	0018.pdb	0.835684	66.6667	137.945	146.908	-8.96347
diffab	8hpk.pdb	H_CDR2	0026.pdb	1.19428	50	200.258	146.908	53.3494
diffab	8hpk.pdb	H_CDR2	0001.pdb	0.882421	33.3333	170.666	146.908	23.7577
diffab	8hpk.pdb	H_CDR2	0088.pdb	0.856939	33.3333	153.36	146.908	6.45161
diffab	8hpk.pdb	H_CDR2	0024.pdb	0.575533	50	170.883	146.908	23.9747
diffab	8hpk.pdb	H_CDR2	0036.pdb	0.854585	33.3333	429.046	144.59	284.456
diffab	8hpk.pdb	H_CDR2	0060.pdb	1.40077	50	1967.45	146.908	1820.55
diffab	8hpk.pdb	H_CDR2	0057.pdb	0.692211	50	199.883	146.908	52.9751
diffab	8hpk.pdb	H_CDR2	0048.pdb	1.06471	50	189.638	146.908	42.73
diffab	8hpk.pdb	H_CDR2	0041.pdb	0.91116	50	235.381	146.908	88.4727
diffab	8hpk.pdb	H_CDR2	0044.pdb	0.86204	33.3333	238.598	146.908	91.6895
diffab	8hpk.pdb	H_CDR2	0083.pdb	1.12582	66.6667	213.29	146.908	66.3811
diffab	8hpk.pdb	H_CDR2	0067.pdb	0.622434	33.3333	165.959	146.908	19.0502
diffab	8hpk.pdb	H_CDR2	0045.pdb	0.962025	33.3333	303.148	146.908	156.239
diffab	8hpk.pdb	H_CDR2	0050.pdb	0.900866	50	249.119	146.908	102.211
diffab	8hpk.pdb	H_CDR2	0030.pdb	0.651169	33.3333	156.609	146.908	9.70047
diffab	8hpk.pdb	H_CDR2	0078.pdb	0.968078	50	205.451	146.908	58.5423
diffab	8hpk.pdb	H_CDR2	0002.pdb	0.999181	50	205.815	146.908	58.9067
diffab	8hpk.pdb	H_CDR2	0031.pdb	1.19054	50	330.979	146.908	184.071
diffab	8hpk.pdb	H_CDR2	0056.pdb	0.769317	50	211.111	146.908	64.2021
diffab	8hpk.pdb	H_CDR2	0042.pdb	0.639754	66.6667	174.879	146.908	27.9702
diffab	8hpk.pdb	H_CDR2	0009.pdb	0.937689	50	234.132	146.908	87.2235
diffab	8hpk.pdb	H_CDR2	0027.pdb	1.08537	25	197.118	146.908	50.2096
diffab	8hpk.pdb	H_CDR2	0066.pdb	0.650938	50	165.684	146.908	18.7753
diffab	8hpk.pdb	H_CDR2	0065.pdb	1.11817	66.6667	1246.89	144.59	1102.3
diffab	8hpk.pdb	H_CDR2	0093.pdb	0.678624	33.3333	176.534	146.908	29.6255
diffab	8hpk.pdb	H_CDR2	0069.pdb	0.738708	66.6667	465.711	146.908	318.803
diffab	8hpk.pdb	H_CDR2	0014.pdb	0.928712	50	668.876	146.908	521.968
diffab	8hpk.pdb	H_CDR2	0054.pdb	0.729711	33.3333	234.693	144.59	90.1028
diffab	8hpk.pdb	H_CDR2	0000.pdb	0.897582	25	185.461	146.908	38.553
diffab	8hpk.pdb	H_CDR2	0037.pdb	0.629919	50	245.005	146.908	98.0964
diffab	8hpk.pdb	H_CDR2	0082.pdb	1.43763	50	247.464	144.261	103.203
diffab	8hpk.pdb	H_CDR2	0010.pdb	0.759413	66.6667	471.894	146.908	324.986
diffab	8hpk.pdb	H_CDR2	0086.pdb	0.898013	50	183.737	146.908	36.8286
diffab	8hpk.pdb	H_CDR2	0077.pdb	0.594714	33.3333	168.224	146.908	21.3155
diffab	8hpk.pdb	H_CDR2	0068.pdb	1.01952	50	238.556	146.908	91.6472
diffab	8hpk.pdb	H_CDR2	0080.pdb	0.846992	37.5	250.42	146.908	103.512
diffab	8hpk.pdb	H_CDR2	0087.pdb	0.890484	33.3333	165.917	146.908	19.0087
diffab	8hpk.pdb	H_CDR2	0081.pdb	0.55478	50	171.411	146.908	24.5027
diffab	8hpk.pdb	H_CDR2	0092.pdb	0.856013	33.3333	217.398	146.908	70.4892
diffab	8hpk.pdb	H_CDR2	0019.pdb	0.84893	50	265.696	146.908	118.787
diffab	8hpk.pdb	H_CDR2	0007.pdb	1.24967	33.3333	246.234	146.908	99.326
diffab	8hpk.pdb	H_CDR2	0064.pdb	0.69263	50	178.181	146.908	31.273
diffab	8hpk.pdb	H_CDR2	0003.pdb	0.741775	33.3333	185.947	146.908	39.0391
diffab	8hpk.pdb	H_CDR2	0058.pdb	0.848863	50	206.321	146.908	59.4128
diffab	8hpk.pdb	H_CDR2	0011.pdb	1.1856	50	567.438	144.59	422.847
diffab	8hpk.pdb	H_CDR2	0090.pdb	1.09774	50	302.602	146.908	155.693
diffab	8hpk.pdb	H_CDR2	0070.pdb	0.53848	50	187.973	144.59	43.3829
diffab	8hpk.pdb	H_CDR2	0094.pdb	1.25234	33.3333	282.234	146.908	135.325
diffab	8hpk.pdb	H_CDR2	0089.pdb	1.08297	33.3333	238.749	146.908	91.8403
diffab	8hpk.pdb	H_CDR2	0006.pdb	1.08709	66.6667	237.927	146.908	91.0187
diffab	8hpk.pdb	H_CDR2	0035.pdb	1.06671	50	243.817	146.908	96.9086
diffab	8hpk.pdb	H_CDR2	0020.pdb	0.780235	33.3333	213.968	146.908	67.0593
diffab	8hpk.pdb	H_CDR2	0098.pdb	0.760857	33.3333	410.141	146.908	263.233
diffab	8hpk.pdb	H_CDR2	0046.pdb	0.761998	33.3333	211.906	146.908	64.9971
diffab	8hpk.pdb	H_CDR2	0053.pdb	0.809185	16.6667	170.851	146.908	23.943
diffab	8hpk.pdb	H_CDR2	0097.pdb	0.835852	33.3333	178.446	146.908	31.5379
diffab	8hpk.pdb	H_CDR2	0059.pdb	0.773595	33.3333	138.893	146.908	-8.015
diffab	8hpk.pdb	H_CDR2	0043.pdb	1.10401	83.3333	455.836	146.908	308.927
diffab	8hpk.pdb	H_CDR2	0052.pdb	0.763923	33.3333	526.575	144.155	382.42
diffab	8hpk.pdb	H_CDR2	0022.pdb	0.505858	33.3333	175.083	146.908	28.1745
diffab	8hpk.pdb	H_CDR2	0096.pdb	0.551505	50	182.777	146.908	35.8688
diffab	8hpk.pdb	H_CDR2	0017.pdb	0.801966	50	189.06	146.908	42.1514
diffab	8hpk.pdb	H_CDR2	0075.pdb	0.738673	33.3333	174.988	144.155	30.8335
diffab	8hpk.pdb	H_CDR2	0071.pdb	1.14829	33.3333	288.552	146.908	141.644
diffab	8hpk.pdb	H_CDR2	0076.pdb	0.934369	33.3333	228.208	146.908	81.2993
diffab	8hpk.pdb	H_CDR2	0085.pdb	0.553876	50	244.401	146.908	97.4928
diffab	8hpk.pdb	H_CDR2	0016.pdb	0.968938	50	191.219	146.908	44.3103
diffab	8hpk.pdb	H_CDR2	0021.pdb	1.42703	33.3333	273.063	146.908	126.155
diffab	8hpk.pdb	H_CDR2	0051.pdb	0.96631	33.3333	192.092	146.908	45.1835
diffab	8hpk.pdb	H_CDR2	0040.pdb	0.85094	50	199.645	146.908	52.7363
diffab	8hpk.pdb	H_CDR2	0023.pdb	0.881771	50	194.813	146.908	47.9048
diffab	8hpk.pdb	H_CDR2	0074.pdb	0.993271	25	232.993	144.59	88.4025
diffab	8hpk.pdb	H_CDR2	0028.pdb	0.803972	50	193.736	146.908	46.8277
diffab	8hpk.pdb	H_CDR2	0025.pdb	1.0465	33.3333	193.218	146.908	46.3096
diffab	8hpk.pdb	H_CDR2	0091.pdb	1.07252	50	208.994	144.59	64.4035
diffab	8hpk.pdb	H_CDR2	0084.pdb	1.02055	50	185.017	146.908	38.1085
diffab	8hpk.pdb	H_CDR2	0034.pdb	0.90951	33.3333	214.317	146.908	67.409
diffab	8hpk.pdb	H_CDR2	0047.pdb	1.11748	50	313.663	146.908	166.755
diffab	8hpk.pdb	H_CDR2	0095.pdb	0.640124	50	173.665	146.908	26.7569
diffab	8hpk.pdb	H_CDR2	0033.pdb	1.16491	33.3333	185.563	146.908	38.6549
diffab	8hpk.pdb	H_CDR2	0039.pdb	1.02629	33.3333	412.032	146.908	265.124
diffab	8hpk.pdb	H_CDR2	0012.pdb	0.633415	25	262.672	146.908	115.764
diffab	8hpk.pdb	H_CDR2	0063.pdb	0.707509	50	192.417	146.908	45.509
diffab	8hpk.pdb	H_CDR2	0062.pdb	0.840711	33.3333	196.747	146.908	49.839
diffab	8hpk.pdb	H_CDR2	0073.pdb	0.852191	33.3333	196.377	146.908	49.469
diffab	8hpk.pdb	H_CDR2	0008.pdb	1.02531	50	492.25	146.908	345.342
diffab	8hpk.pdb	H_CDR2	0005.pdb	0.61025	66.6667	206.767	146.908	59.8584
diffab	8hpk.pdb	H_CDR2	0072.pdb	0.705953	33.3333	185.884	146.908	38.9752
diffab	8hpk.pdb	H_CDR2	0029.pdb	0.807641	50	392.656	146.908	245.747
diffab	8hpk.pdb	H_CDR2	0061.pdb	0.75616	33.3333	183.828	146.908	36.9196
diffab	8hpk.pdb	H_CDR2	0099.pdb	0.769228	33.3333	215.234	146.908	68.3251
diffab	8hpk.pdb	H_CDR2	0079.pdb	0.760133	33.3333	173.615	146.908	26.7065
diffab	8hpk.pdb	H_CDR2	0004.pdb	0.989537	33.3333	184.864	146.908	37.9554
diffab	8hpk.pdb	H_CDR2	0013.pdb	0.96205	33.3333	227.415	146.908	80.507
diffab	8hpk.pdb	H_CDR2	0015.pdb	0.796066	33.3333	198.386	146.908	51.4772
diffab	8hpk.pdb	H_CDR2	0049.pdb	0.657151	50	186.764	146.908	39.8555
diffab	8hpk.pdb	H_CDR2	0055.pdb	1.18865	50	216.947	146.908	70.0385
diffab	8hpk.pdb	H_CDR2	0038.pdb	0.972485	50	534.776	146.908	387.868
diffab	8hpk.pdb	H_CDR2	0018.pdb	1.00505	33.3333	213.581	146.908	66.6725
diffab	8hpk.pdb	H_CDR2	0032.pdb	0.688309	50	174.536	146.908	27.6275
AlphaPanda	8hpk.pdb	L_CDR1	0001.pdb	1.16498	33.3333	667.464	146.908	520.556
AlphaPanda	8hpk.pdb	L_CDR1	0003.pdb	1.51226	25	538.832	146.908	391.924
AlphaPanda	8hpk.pdb	L_CDR1	0000.pdb	1.60878	33.3333	952.881	146.908	805.973
AlphaPanda	8hpk.pdb	L_CDR1	0004.pdb	1.37355	25	777.57	146.908	630.662
AlphaPanda	8hpk.pdb	L_CDR1	0002.pdb	1.34648	33.3333	1126.29	146.908	979.38
AlphaPanda	8hpk.pdb	L_CDR1	0005.pdb	1.62085	25	1101.77	146.908	954.859
AlphaPanda	8hpk.pdb	L_CDR1	0006.pdb	1.32672	41.6667	1043.85	144.59	899.26
AlphaPanda	8hpk.pdb	L_CDR1	0007.pdb	1.30439	41.6667	648.312	146.908	501.403
AlphaPanda	8hpk.pdb	L_CDR1	0008.pdb	1.31164	33.3333	628.219	144.59	483.629
AlphaPanda	8hpk.pdb	L_CDR1	0009.pdb	1.99385	33.3333	1633.31	146.908	1486.4
AlphaPanda	8hpk.pdb	L_CDR1	0010.pdb	1.34745	25	415.118	146.908	268.209
AlphaPanda	8hpk.pdb	L_CDR1	0011.pdb	1.33369	25	237.537	146.908	90.6291
AlphaPanda	8hpk.pdb	L_CDR1	0012.pdb	1.14895	33.3333	742.821	146.908	595.913
AlphaPanda	8hpk.pdb	L_CDR1	0013.pdb	1.86614	41.6667	437.254	146.908	290.346
AlphaPanda	8hpk.pdb	L_CDR1	0014.pdb	1.32767	33.3333	956.732	144.59	812.141
AlphaPanda	8hpk.pdb	L_CDR1	0015.pdb	2.03093	41.6667	2537.82	146.908	2390.91
AlphaPanda	8hpk.pdb	L_CDR1	0016.pdb	2.03031	41.6667	526.754	146.908	379.845
AlphaPanda	8hpk.pdb	L_CDR1	0017.pdb	2.06299	33.3333	1167.27	146.908	1020.36
AlphaPanda	8hpk.pdb	L_CDR1	0018.pdb	1.02729	41.6667	711.832	144.59	567.242
AlphaPanda	8hpk.pdb	L_CDR1	0019.pdb	1.49458	33.3333	821.806	146.908	674.898
AlphaPanda	8hpk.pdb	L_CDR1	0020.pdb	1.31385	41.6667	954.591	146.908	807.683
AlphaPanda	8hpk.pdb	L_CDR1	0021.pdb	1.79834	33.3333	1043.49	146.908	896.582
AlphaPanda	8hpk.pdb	L_CDR1	0022.pdb	1.61956	33.3333	991.985	146.908	845.077
AlphaPanda	8hpk.pdb	L_CDR1	0023.pdb	1.46928	33.3333	862.72	144.261	718.459
AlphaPanda	8hpk.pdb	L_CDR1	0024.pdb	1.48716	33.3333	538.878	146.908	391.97
AlphaPanda	8hpk.pdb	L_CDR1	0025.pdb	1.53845	33.3333	579.429	146.908	432.521
AlphaPanda	8hpk.pdb	L_CDR1	0027.pdb	2.01014	25	483.073	146.908	336.165
AlphaPanda	8hpk.pdb	L_CDR1	0026.pdb	1.39558	41.6667	734.816	146.908	587.908
AlphaPanda	8hpk.pdb	L_CDR1	0028.pdb	1.1986	25	1512.16	146.908	1365.25
AlphaPanda	8hpk.pdb	L_CDR1	0029.pdb	1.35775	25	1452.82	146.908	1305.91
AlphaPanda	8hpk.pdb	L_CDR1	0030.pdb	1.19424	33.3333	451.19	146.908	304.282
AlphaPanda	8hpk.pdb	L_CDR1	0031.pdb	1.60571	33.3333	527.919	146.908	381.01
AlphaPanda	8hpk.pdb	L_CDR1	0032.pdb	1.29722	33.3333	324.85	146.908	177.941
AlphaPanda	8hpk.pdb	L_CDR1	0033.pdb	1.75052	25	645.803	146.908	498.895
AlphaPanda	8hpk.pdb	L_CDR1	0034.pdb	1.70667	41.6667	721.54	146.908	574.631
AlphaPanda	8hpk.pdb	L_CDR1	0035.pdb	1.71881	25	1128.9	146.908	981.994
AlphaPanda	8hpk.pdb	L_CDR1	0037.pdb	1.54434	33.3333	589.919	146.908	443.011
AlphaPanda	8hpk.pdb	L_CDR1	0036.pdb	1.91825	41.6667	855.94	146.908	709.032
AlphaPanda	8hpk.pdb	L_CDR1	0038.pdb	1.62468	50	1531.49	146.908	1384.58
AlphaPanda	8hpk.pdb	L_CDR1	0039.pdb	1.36281	33.3333	901.282	146.908	754.374
AlphaPanda	8hpk.pdb	L_CDR1	0040.pdb	1.63942	38.4615	863.625	146.908	716.717
AlphaPanda	8hpk.pdb	L_CDR1	0041.pdb	1.70032	41.6667	686.657	146.908	539.748
AlphaPanda	8hpk.pdb	L_CDR1	0042.pdb	1.66268	25	1615.34	146.908	1468.43
AlphaPanda	8hpk.pdb	L_CDR1	0043.pdb	1.25845	16.6667	961.673	144.261	817.412
AlphaPanda	8hpk.pdb	L_CDR1	0044.pdb	1.40937	41.6667	1516.09	144.59	1371.5
AlphaPanda	8hpk.pdb	L_CDR1	0045.pdb	1.57143	33.3333	753.249	146.908	606.341
AlphaPanda	8hpk.pdb	L_CDR1	0046.pdb	1.18257	33.3333	541.74	146.908	394.832
AlphaPanda	8hpk.pdb	L_CDR1	0047.pdb	1.77642	25	1620.34	144.155	1476.18
AlphaPanda	8hpk.pdb	L_CDR1	0048.pdb	1.9374	25	809.361	144.59	664.771
AlphaPanda	8hpk.pdb	L_CDR1	0049.pdb	1.77956	25	611.626	146.908	464.718
AlphaPanda	8hpk.pdb	L_CDR1	0050.pdb	1.42848	25	1231.13	146.908	1084.23
AlphaPanda	8hpk.pdb	L_CDR1	0051.pdb	2.09233	33.3333	289.16	146.908	142.252
AlphaPanda	8hpk.pdb	L_CDR1	0053.pdb	1.88682	38.4615	2036.81	144.59	1892.21
AlphaPanda	8hpk.pdb	L_CDR1	0052.pdb	1.82294	33.3333	1154.4	144.59	1009.81
AlphaPanda	8hpk.pdb	L_CDR1	0054.pdb	1.28923	25	1117.6	146.908	970.692
AlphaPanda	8hpk.pdb	L_CDR1	0055.pdb	2.12365	33.3333	1122.89	146.908	975.977
AlphaPanda	8hpk.pdb	L_CDR1	0056.pdb	1.74794	33.3333	1082.83	146.908	935.918
AlphaPanda	8hpk.pdb	L_CDR1	0057.pdb	2.10969	33.3333	1051.48	146.908	904.57
AlphaPanda	8hpk.pdb	L_CDR1	0058.pdb	1.74358	33.3333	1467.12	146.908	1320.21
AlphaPanda	8hpk.pdb	L_CDR1	0059.pdb	1.84242	25	416.367	146.908	269.459
AlphaPanda	8hpk.pdb	L_CDR1	0060.pdb	1.24584	33.3333	760.806	146.908	613.898
AlphaPanda	8hpk.pdb	L_CDR1	0061.pdb	1.57276	33.3333	1852.97	146.908	1706.06
AlphaPanda	8hpk.pdb	L_CDR1	0062.pdb	1.99822	41.6667	873.285	146.908	726.376
AlphaPanda	8hpk.pdb	L_CDR1	0063.pdb	1.79455	41.6667	960.413	146.908	813.505
AlphaPanda	8hpk.pdb	L_CDR1	0064.pdb	1.42387	33.3333	509.651	146.908	362.743
AlphaPanda	8hpk.pdb	L_CDR1	0065.pdb	2.03093	25	1410.97	146.908	1264.06
AlphaPanda	8hpk.pdb	L_CDR1	0066.pdb	1.52389	41.6667	961.207	144.155	817.052
AlphaPanda	8hpk.pdb	L_CDR1	0067.pdb	1.50557	41.6667	346.069	146.908	199.161
AlphaPanda	8hpk.pdb	L_CDR1	0068.pdb	1.63569	33.3333	3101.4	146.908	2954.49
AlphaPanda	8hpk.pdb	L_CDR1	0069.pdb	1.45414	46.1538	1030.44	146.908	883.535
AlphaPanda	8hpk.pdb	L_CDR1	0070.pdb	1.47856	25	1290.94	146.908	1144.03
AlphaPanda	8hpk.pdb	L_CDR1	0071.pdb	1.30573	33.3333	862.503	144.261	718.243
AlphaPanda	8hpk.pdb	L_CDR1	0072.pdb	1.63068	33.3333	873.456	146.908	726.548
AlphaPanda	8hpk.pdb	L_CDR1	0073.pdb	1.86838	33.3333	2951.63	146.908	2804.72
AlphaPanda	8hpk.pdb	L_CDR1	0074.pdb	2.02717	25	635.477	146.908	488.569
AlphaPanda	8hpk.pdb	L_CDR1	0075.pdb	1.34892	50	484.236	146.908	337.327
AlphaPanda	8hpk.pdb	L_CDR1	0076.pdb	1.50649	41.6667	456.842	146.908	309.934
AlphaPanda	8hpk.pdb	L_CDR1	0077.pdb	1.4463	33.3333	666.965	146.908	520.056
AlphaPanda	8hpk.pdb	L_CDR1	0078.pdb	1.50549	50	966.864	146.908	819.955
AlphaPanda	8hpk.pdb	L_CDR1	0079.pdb	1.74432	50	1828.77	146.908	1681.86
AlphaPanda	8hpk.pdb	L_CDR1	0080.pdb	1.73256	41.6667	837.395	146.908	690.487
AlphaPanda	8hpk.pdb	L_CDR1	0081.pdb	1.83622	25	829.545	146.908	682.637
AlphaPanda	8hpk.pdb	L_CDR1	0082.pdb	1.29492	33.3333	348.339	146.908	201.431
AlphaPanda	8hpk.pdb	L_CDR1	0083.pdb	1.52523	33.3333	1118.27	146.908	971.358
AlphaPanda	8hpk.pdb	L_CDR1	0084.pdb	1.48565	41.6667	1232.92	146.908	1086.01
AlphaPanda	8hpk.pdb	L_CDR1	0085.pdb	1.18631	41.6667	711.179	146.908	564.271
AlphaPanda	8hpk.pdb	L_CDR1	0086.pdb	1.3189	33.3333	1456.99	146.908	1310.08
AlphaPanda	8hpk.pdb	L_CDR1	0087.pdb	1.7479	16.6667	1369.87	146.908	1222.96
AlphaPanda	8hpk.pdb	L_CDR1	0089.pdb	1.75715	33.3333	3275.76	146.908	3128.85
AlphaPanda	8hpk.pdb	L_CDR1	0088.pdb	1.65612	33.3333	1294.46	146.908	1147.55
[truncated: 1,110 more rows]
