# Supplementary material for: Combining transformer and 3DCNN models to achieve co-design of structures and sequences of antibodies in a diffusional manner
Source: J Pharm Anal. 2025 Mar 15;15(6):101267. doi: 10.1016/j.jpha.2025.101267 (PMC12246596; doi:10.1016/j.jpha.2025.101267)
Supplement: Multimedia component 4 [file mmc4.zip]

Archive with 1 entries (1 files):
- 0000.pdb
