# Supplementary material for: Combining transformer and 3DCNN models to achieve co-design of structures and sequences of antibodies in a diffusional manner
Source: J Pharm Anal. 2025 Mar 15;15(6):101267. doi: 10.1016/j.jpha.2025.101267 (PMC12246596; doi:10.1016/j.jpha.2025.101267)
Supplement: Multimedia component 4 [file mmc4.zip › 0000.pdb]

ATOM      1  N   GLN A   1      -6.490   1.590 -36.373  1.00 55.05      A    N  
ATOM      2  CA  GLN A   1      -7.511   0.657 -35.869  1.00 65.81      A    C  
ATOM      3  C   GLN A   1      -8.167   1.162 -34.583  1.00 74.08      A    C  
ATOM      4  O   GLN A   1      -7.505   1.781 -33.757  1.00 68.69      A    O  
ATOM      5  CB  GLN A   1      -6.903  -0.707 -35.561  1.00 57.19      A    C  
ATOM      6  CG  GLN A   1      -6.502  -1.506 -36.778  1.00 46.88      A    C  
ATOM      7  CD  GLN A   1      -6.000  -2.885 -36.395  1.00 39.85      A    C  
ATOM      8  NE2 GLN A   1      -5.210  -3.481 -37.260  1.00 32.78      A    N  
ATOM      9  OE1 GLN A   1      -6.330  -3.406 -35.325  1.00 35.44      A    O  
ATOM     10  N   ALA A   2      -9.450   0.862 -34.460  1.00 72.39      A    N  
ATOM     11  CA  ALA A   2     -10.171   1.232 -33.254  1.00 78.78      A    C  
ATOM     12  C   ALA A   2      -9.641   0.387 -32.099  1.00 83.20      A    C  
ATOM     13  O   ALA A   2      -9.657   0.807 -30.941  1.00 79.35      A    O  
ATOM     14  CB  ALA A   2     -11.666   0.990 -33.444  1.00 71.35      A    C  
ATOM     15  N   PHE A   3      -9.169  -0.821 -32.426  1.00 87.94      A    N  
ATOM     16  CA  PHE A   3      -8.613  -1.746 -31.440  1.00 89.57      A    C  
ATOM     17  C   PHE A   3      -7.418  -1.147 -30.703  1.00 91.15      A    C  
ATOM     18  O   PHE A   3      -7.376  -1.136 -29.470  1.00 90.79      A    O  
ATOM     19  CB  PHE A   3      -8.195  -3.048 -32.120  1.00 86.83      A    C  
ATOM     20  CG  PHE A   3      -7.410  -3.972 -31.228  1.00 84.88      A    C  
ATOM     21  CD1 PHE A   3      -8.042  -4.699 -30.222  1.00 80.02      A    C  
ATOM     22  CD2 PHE A   3      -6.031  -4.106 -31.379  1.00 79.36      A    C  
ATOM     23  CE1 PHE A   3      -7.319  -5.538 -29.383  1.00 76.43      A    C  
ATOM     24  CE2 PHE A   3      -5.303  -4.944 -30.546  1.00 75.89      A    C  
ATOM     25  CZ  PHE A   3      -5.952  -5.661 -29.549  1.00 76.44      A    C  
ATOM     26  N   TRP A   4      -6.435  -0.652 -31.468  1.00 91.62      A    N  
ATOM     27  CA  TRP A   4      -5.246  -0.074 -30.856  1.00 92.61      A    C  
ATOM     28  C   TRP A   4      -5.539   1.215 -30.104  1.00 93.70      A    C  
ATOM     29  O   TRP A   4      -4.863   1.541 -29.127  1.00 92.35      A    O  
ATOM     30  CB  TRP A   4      -4.157   0.157 -31.908  1.00 89.57      A    C  
ATOM     31  CG  TRP A   4      -3.584  -1.129 -32.417  1.00 80.35      A    C  
ATOM     32  CD1 TRP A   4      -3.657  -1.629 -33.686  1.00 69.20      A    C  
ATOM     33  CD2 TRP A   4      -2.868  -2.108 -31.644  1.00 74.10      A    C  
ATOM     34  CE2 TRP A   4      -2.541  -3.177 -32.514  1.00 70.79      A    C  
ATOM     35  CE3 TRP A   4      -2.473  -2.187 -30.304  1.00 64.11      A    C  
ATOM     36  NE1 TRP A   4      -3.034  -2.851 -33.752  1.00 65.26      A    N  
ATOM     37  CZ2 TRP A   4      -1.842  -4.293 -32.077  1.00 65.08      A    C  
ATOM     38  CZ3 TRP A   4      -1.778  -3.305 -29.874  1.00 62.96      A    C  
ATOM     39  CH2 TRP A   4      -1.473  -4.347 -30.753  1.00 62.56      A    C  
ATOM     40  N   LYS A   5      -6.556   1.943 -30.554  1.00 91.44      A    N  
ATOM     41  CA  LYS A   5      -6.955   3.163 -29.864  1.00 92.24      A    C  
ATOM     42  C   LYS A   5      -7.511   2.779 -28.497  1.00 92.77      A    C  
ATOM     43  O   LYS A   5      -7.242   3.447 -27.497  1.00 91.67      A    O  
ATOM     44  CB  LYS A   5      -8.013   3.927 -30.656  1.00 90.39      A    C  
ATOM     45  CG  LYS A   5      -7.486   4.616 -31.894  1.00 84.33      A    C  
ATOM     46  CD  LYS A   5      -8.571   5.458 -32.559  1.00 81.10      A    C  
ATOM     47  CE  LYS A   5      -8.040   6.202 -33.781  1.00 72.95      A    C  
ATOM     48  NZ  LYS A   5      -9.079   7.041 -34.424  1.00 65.45      A    N1+
ATOM     49  N   ALA A   6      -8.282   1.686 -28.455  1.00 93.02      A    N  
ATOM     50  CA  ALA A   6      -8.873   1.204 -27.215  1.00 92.93      A    C  
ATOM     51  C   ALA A   6      -7.800   0.707 -26.247  1.00 93.54      A    C  
ATOM     52  O   ALA A   6      -7.835   1.020 -25.056  1.00 92.80      A    O  
ATOM     53  CB  ALA A   6      -9.879   0.097 -27.515  1.00 92.02      A    C  
ATOM     54  N   VAL A   7      -6.851  -0.076 -26.777  1.00 94.53      A    N  
ATOM     55  CA  VAL A   7      -5.770  -0.605 -25.949  1.00 94.88      A    C  
ATOM     56  C   VAL A   7      -4.925   0.541 -25.391  1.00 95.36      A    C  
ATOM     57  O   VAL A   7      -4.547   0.536 -24.217  1.00 95.13      A    O  
ATOM     58  CB  VAL A   7      -4.872  -1.565 -26.759  1.00 94.35      A    C  
ATOM     59  CG1 VAL A   7      -3.649  -1.975 -25.937  1.00 88.78      A    C  
ATOM     60  CG2 VAL A   7      -5.667  -2.800 -27.155  1.00 89.11      A    C  
ATOM     61  N   THR A   8      -4.627   1.529 -26.248  1.00 96.10      A    N  
ATOM     62  CA  THR A   8      -3.834   2.670 -25.832  1.00 96.38      A    C  
ATOM     63  C   THR A   8      -4.587   3.487 -24.778  1.00 96.58      A    C  
ATOM     64  O   THR A   8      -3.990   4.025 -23.846  1.00 95.75      A    O  
ATOM     65  CB  THR A   8      -3.495   3.584 -27.026  1.00 95.24      A    C  
ATOM     66  CG2 THR A   8      -2.664   4.779 -26.584  1.00 81.43      A    C  
ATOM     67  OG1 THR A   8      -2.752   2.838 -27.994  1.00 84.10      A    O  
ATOM     68  N   ALA A   9      -5.907   3.558 -24.934  1.00 95.53      A    N  
ATOM     69  CA  ALA A   9      -6.738   4.289 -23.991  1.00 95.48      A    C  
ATOM     70  C   ALA A   9      -6.695   3.633 -22.612  1.00 95.84      A    C  
ATOM     71  O   ALA A   9      -6.618   4.318 -21.596  1.00 95.18      A    O  
ATOM     72  CB  ALA A   9      -8.176   4.360 -24.497  1.00 94.66      A    C  
ATOM     73  N   GLU A  10      -6.762   2.296 -22.583  1.00 95.97      A    N  
ATOM     74  CA  GLU A  10      -6.711   1.569 -21.317  1.00 96.01      A    C  
ATOM     75  C   GLU A  10      -5.366   1.798 -20.632  1.00 96.38      A    C  
ATOM     76  O   GLU A  10      -5.294   1.945 -19.409  1.00 95.76      A    O  
ATOM     77  CB  GLU A  10      -6.911   0.064 -21.555  1.00 95.53      A    C  
ATOM     78  CG  GLU A  10      -8.349  -0.329 -21.851  1.00 92.72      A    C  
ATOM     79  CD  GLU A  10      -9.262  -0.119 -20.657  1.00 94.18      A    C  
ATOM     80  OE1 GLU A  10      -8.995  -0.709 -19.598  1.00 88.35      A    O  
ATOM     81  OE2 GLU A  10     -10.250   0.637 -20.781  1.00 89.46      A    O1-
ATOM     82  N   PHE A  11      -4.295   1.831 -21.437  1.00 96.87      A    N  
ATOM     83  CA  PHE A  11      -2.954   2.067 -20.919  1.00 97.18      A    C  
ATOM     84  C   PHE A  11      -2.852   3.463 -20.295  1.00 97.32      A    C  
ATOM     85  O   PHE A  11      -2.415   3.608 -19.146  1.00 97.22      A    O  
ATOM     86  CB  PHE A  11      -1.930   1.936 -22.052  1.00 97.17      A    C  
ATOM     87  CG  PHE A  11      -0.582   2.519 -21.722  1.00 96.88      A    C  
ATOM     88  CD1 PHE A  11       0.306   1.842 -20.891  1.00 93.95      A    C  
ATOM     89  CD2 PHE A  11      -0.205   3.753 -22.234  1.00 94.37      A    C  
ATOM     90  CE1 PHE A  11       1.540   2.389 -20.576  1.00 93.71      A    C  
ATOM     91  CE2 PHE A  11       1.036   4.312 -21.918  1.00 93.74      A    C  
ATOM     92  CZ  PHE A  11       1.906   3.624 -21.087  1.00 95.16      A    C  
ATOM     93  N   LEU A  12      -3.264   4.471 -21.056  1.00 97.00      A    N  
ATOM     94  CA  LEU A  12      -3.192   5.846 -20.583  1.00 97.22      A    C  
ATOM     95  C   LEU A  12      -4.101   6.105 -19.385  1.00 97.28      A    C  
ATOM     96  O   LEU A  12      -3.707   6.775 -18.433  1.00 96.71      A    O  
ATOM     97  CB  LEU A  12      -3.536   6.815 -21.715  1.00 96.60      A    C  
ATOM     98  CG  LEU A  12      -3.427   8.315 -21.398  1.00 90.03      A    C  
ATOM     99  CD1 LEU A  12      -2.012   8.640 -20.934  1.00 83.37      A    C  
ATOM    100  CD2 LEU A  12      -3.778   9.122 -22.642  1.00 83.97      A    C  
ATOM    101  N   ALA A  13      -5.313   5.552 -19.431  1.00 97.09      A    N  
ATOM    102  CA  ALA A  13      -6.264   5.726 -18.341  1.00 96.75      A    C  
ATOM    103  C   ALA A  13      -5.719   5.126 -17.052  1.00 96.95      A    C  
ATOM    104  O   ALA A  13      -5.823   5.730 -15.983  1.00 96.50      A    O  
ATOM    105  CB  ALA A  13      -7.597   5.077 -18.698  1.00 96.25      A    C  
ATOM    106  N   MET A  14      -5.134   3.936 -17.160  1.00 97.24      A    N  
ATOM    107  CA  MET A  14      -4.578   3.264 -15.986  1.00 97.32      A    C  
ATOM    108  C   MET A  14      -3.386   4.035 -15.435  1.00 97.47      A    C  
ATOM    109  O   MET A  14      -3.228   4.159 -14.223  1.00 96.86      A    O  
ATOM    110  CB  MET A  14      -4.154   1.842 -16.354  1.00 96.76      A    C  
ATOM    111  CG  MET A  14      -3.931   0.930 -15.155  1.00 91.29      A    C  
ATOM    112  SD  MET A  14      -5.484   0.525 -14.336  1.00 89.73      A    S  
ATOM    113  CE  MET A  14      -4.925   0.197 -12.679  1.00 81.78      A    C  
ATOM    114  N   LEU A  15      -2.545   4.552 -16.333  1.00 96.80      A    N  
ATOM    115  CA  LEU A  15      -1.368   5.307 -15.930  1.00 97.04      A    C  
ATOM    116  C   LEU A  15      -1.777   6.534 -15.110  1.00 97.13      A    C  
ATOM    117  O   LEU A  15      -1.250   6.769 -14.022  1.00 96.55      A    O  
ATOM    118  CB  LEU A  15      -0.573   5.747 -17.171  1.00 96.77      A    C  
ATOM    119  CG  LEU A  15       0.786   6.441 -16.970  1.00 95.30      A    C  
ATOM    120  CD1 LEU A  15       1.581   6.372 -18.265  1.00 88.16      A    C  
ATOM    121  CD2 LEU A  15       0.603   7.897 -16.552  1.00 87.53      A    C  
ATOM    122  N   ILE A  16      -2.724   7.304 -15.636  1.00 97.66      A    N  
ATOM    123  CA  ILE A  16      -3.178   8.509 -14.955  1.00 97.50      A    C  
ATOM    124  C   ILE A  16      -3.891   8.169 -13.646  1.00 97.42      A    C  
ATOM    125  O   ILE A  16      -3.659   8.815 -12.620  1.00 96.88      A    O  
ATOM    126  CB  ILE A  16      -4.122   9.329 -15.865  1.00 97.16      A    C  
ATOM    127  CG1 ILE A  16      -3.362   9.793 -17.109  1.00 95.45      A    C  
ATOM    128  CG2 ILE A  16      -4.678  10.527 -15.105  1.00 95.58      A    C  
ATOM    129  CD1 ILE A  16      -4.230  10.501 -18.140  1.00 89.22      A    C  
ATOM    130  N   PHE A  17      -4.752   7.151 -13.686  1.00 97.33      A    N  
ATOM    131  CA  PHE A  17      -5.484   6.720 -12.497  1.00 97.39      A    C  
ATOM    132  C   PHE A  17      -4.537   6.336 -11.367  1.00 97.30      A    C  
ATOM    133  O   PHE A  17      -4.678   6.805 -10.238  1.00 97.03      A    O  
ATOM    134  CB  PHE A  17      -6.392   5.532 -12.836  1.00 97.08      A    C  
ATOM    135  CG  PHE A  17      -6.879   4.778 -11.634  1.00 96.87      A    C  
ATOM    136  CD1 PHE A  17      -7.671   5.398 -10.673  1.00 93.81      A    C  
ATOM    137  CD2 PHE A  17      -6.533   3.447 -11.444  1.00 93.48      A    C  
ATOM    138  CE1 PHE A  17      -8.105   4.704  -9.546  1.00 92.87      A    C  
ATOM    139  CE2 PHE A  17      -6.968   2.748 -10.328  1.00 91.95      A    C  
ATOM    140  CZ  PHE A  17      -7.750   3.387  -9.373  1.00 94.01      A    C  
ATOM    141  N   VAL A  18      -3.578   5.466 -11.673  1.00 96.97      A    N  
ATOM    142  CA  VAL A  18      -2.623   5.007 -10.667  1.00 96.74      A    C  
ATOM    143  C   VAL A  18      -1.741   6.143 -10.154  1.00 96.45      A    C  
ATOM    144  O   VAL A  18      -1.520   6.263  -8.945  1.00 95.61      A    O  
ATOM    145  CB  VAL A  18      -1.735   3.873 -11.230  1.00 96.33      A    C  
ATOM    146  CG1 VAL A  18      -0.565   3.588 -10.296  1.00 92.03      A    C  
ATOM    147  CG2 VAL A  18      -2.576   2.618 -11.396  1.00 91.93      A    C  
ATOM    148  N   LEU A  19      -1.247   6.973 -11.067  1.00 96.60      A    N  
ATOM    149  CA  LEU A  19      -0.391   8.091 -10.682  1.00 96.54      A    C  
ATOM    150  C   LEU A  19      -1.087   9.038  -9.705  1.00 96.16      A    C  
ATOM    151  O   LEU A  19      -0.553   9.339  -8.635  1.00 95.18      A    O  
ATOM    152  CB  LEU A  19       0.050   8.876 -11.925  1.00 96.13      A    C  
ATOM    153  CG  LEU A  19       0.807  10.192 -11.687  1.00 93.84      A    C  
ATOM    154  CD1 LEU A  19       2.094   9.922 -10.927  1.00 86.83      A    C  
ATOM    155  CD2 LEU A  19       1.112  10.853 -13.023  1.00 86.95      A    C  
ATOM    156  N   LEU A  20      -2.282   9.490 -10.078  1.00 96.81      A    N  
ATOM    157  CA  LEU A  20      -3.014  10.432  -9.238  1.00 96.47      A    C  
ATOM    158  C   LEU A  20      -3.536   9.801  -7.945  1.00 95.83      A    C  
ATOM    159  O   LEU A  20      -3.422  10.402  -6.868  1.00 94.15      A    O  
ATOM    160  CB  LEU A  20      -4.184  11.036 -10.019  1.00 96.25      A    C  
ATOM    161  CG  LEU A  20      -3.835  11.815 -11.288  1.00 94.88      A    C  
ATOM    162  CD1 LEU A  20      -5.099  12.392 -11.901  1.00 90.53      A    C  
ATOM    163  CD2 LEU A  20      -2.852  12.929 -10.962  1.00 90.21      A    C  
ATOM    164  N   SER A  21      -4.102   8.597  -8.048  1.00 95.99      A    N  
ATOM    165  CA  SER A  21      -4.662   7.924  -6.882  1.00 95.36      A    C  
ATOM    166  C   SER A  21      -3.613   7.530  -5.850  1.00 94.46      A    C  
ATOM    167  O   SER A  21      -3.759   7.811  -4.664  1.00 93.02      A    O  
ATOM    168  CB  SER A  21      -5.465   6.702  -7.314  1.00 95.17      A    C  
ATOM    169  OG  SER A  21      -6.575   7.085  -8.108  1.00 86.72      A    O  
ATOM    170  N   LEU A  22      -2.533   6.884  -6.304  1.00 94.90      A    N  
ATOM    171  CA  LEU A  22      -1.478   6.499  -5.374  1.00 93.71      A    C  
ATOM    172  C   LEU A  22      -0.816   7.747  -4.808  1.00 92.32      A    C  
ATOM    173  O   LEU A  22      -0.334   7.752  -3.679  1.00 90.83      A    O  
ATOM    174  CB  LEU A  22      -0.432   5.617  -6.057  1.00 93.94      A    C  
ATOM    175  CG  LEU A  22      -0.899   4.240  -6.549  1.00 91.96      A    C  
ATOM    176  CD1 LEU A  22       0.301   3.428  -6.994  1.00 85.74      A    C  
ATOM    177  CD2 LEU A  22      -1.649   3.505  -5.446  1.00 85.15      A    C  
ATOM    178  N   GLY A  23      -0.803   8.819  -5.608  1.00 93.93      A    N  
ATOM    179  CA  GLY A  23      -0.223  10.069  -5.163  1.00 92.91      A    C  
ATOM    180  C   GLY A  23      -0.930  10.621  -3.939  1.00 92.21      A    C  
ATOM    181  O   GLY A  23      -0.312  11.257  -3.080  1.00 90.61      A    O  
ATOM    182  N   SER A  24      -2.242  10.363  -3.854  1.00 92.66      A    N  
ATOM    183  CA  SER A  24      -3.019  10.854  -2.719  1.00 91.88      A    C  
ATOM    184  C   SER A  24      -2.704  10.111  -1.420  1.00 90.70      A    C  
ATOM    185  O   SER A  24      -3.055  10.576  -0.341  1.00 88.32      A    O  
ATOM    186  CB  SER A  24      -4.527  10.722  -3.015  1.00 92.04      A    C  
ATOM    187  OG  SER A  24      -4.937   9.381  -2.992  1.00 87.68      A    O  
ATOM    188  N   THR A  25      -2.032   8.965  -1.537  1.00 90.36      A    N  
ATOM    189  CA  THR A  25      -1.688   8.175  -0.349  1.00 88.70      A    C  
ATOM    190  C   THR A  25      -0.364   8.621   0.265  1.00 87.12      A    C  
ATOM    191  O   THR A  25      -0.012   8.184   1.364  1.00 84.48      A    O  
ATOM    192  CB  THR A  25      -1.582   6.674  -0.669  1.00 88.67      A    C  
ATOM    193  CG2 THR A  25      -2.822   6.180  -1.400  1.00 83.56      A    C  
ATOM    194  OG1 THR A  25      -0.427   6.427  -1.480  1.00 83.31      A    O  
ATOM    195  N   ILE A  26       0.367   9.488  -0.429  1.00 86.51      A    N  
ATOM    196  CA  ILE A  26       1.656   9.963   0.066  1.00 84.78      A    C  
ATOM    197  C   ILE A  26       1.471  10.827   1.313  1.00 82.50      A    C  
ATOM    198  O   ILE A  26       0.688  11.773   1.320  1.00 78.93      A    O  
ATOM    199  CB  ILE A  26       2.390  10.800  -1.007  1.00 84.25      A    C  
ATOM    200  CG1 ILE A  26       2.670   9.954  -2.250  1.00 82.47      A    C  
ATOM    201  CG2 ILE A  26       3.689  11.362  -0.433  1.00 81.58      A    C  
ATOM    202  CD1 ILE A  26       3.570   8.756  -1.995  1.00 75.39      A    C  
ATOM    203  N   ASN A  27       2.217  10.498   2.361  1.00 77.35      A    N  
ATOM    204  CA  ASN A  27       2.168  11.256   3.607  1.00 75.19      A    C  
ATOM    205  C   ASN A  27       3.301  12.283   3.562  1.00 74.25      A    C  
ATOM    206  O   ASN A  27       4.467  11.935   3.767  1.00 70.36      A    O  
ATOM    207  CB  ASN A  27       2.335  10.329   4.805  1.00 70.97      A    C  
ATOM    208  CG  ASN A  27       2.034  11.021   6.121  1.00 67.23      A    C  
ATOM    209  ND2 ASN A  27       1.212  10.390   6.949  1.00 62.72      A    N  
ATOM    210  OD1 ASN A  27       2.528  12.118   6.389  1.00 62.11      A    O  
ATOM    211  N   TRP A  28       2.955  13.534   3.296  1.00 74.36      A    N  
ATOM    212  CA  TRP A  28       3.959  14.581   3.162  1.00 73.91      A    C  
ATOM    213  C   TRP A  28       4.665  14.986   4.457  1.00 71.09      A    C  
ATOM    214  O   TRP A  28       5.612  15.773   4.427  1.00 67.62      A    O  
ATOM    215  CB  TRP A  28       3.337  15.808   2.479  1.00 76.95      A    C  
ATOM    216  CG  TRP A  28       3.004  15.513   1.052  1.00 78.07      A    C  
ATOM    217  CD1 TRP A  28       1.828  15.040   0.550  1.00 73.81      A    C  
ATOM    218  CD2 TRP A  28       3.913  15.589  -0.064  1.00 77.64      A    C  
ATOM    219  CE2 TRP A  28       3.204  15.159  -1.203  1.00 77.14      A    C  
ATOM    220  CE3 TRP A  28       5.250  15.986  -0.201  1.00 76.09      A    C  
ATOM    221  NE1 TRP A  28       1.936  14.830  -0.803  1.00 75.31      A    N  
ATOM    222  CZ2 TRP A  28       3.798  15.104  -2.471  1.00 76.78      A    C  
ATOM    223  CZ3 TRP A  28       5.831  15.939  -1.463  1.00 74.79      A    C  
ATOM    224  CH2 TRP A  28       5.100  15.500  -2.574  1.00 75.02      A    C  
ATOM    225  N   GLY A  29       4.216  14.435   5.569  1.00 63.08      A    N  
ATOM    226  CA  GLY A  29       4.883  14.703   6.832  1.00 59.73      A    C  
ATOM    227  C   GLY A  29       6.127  13.846   6.941  1.00 59.06      A    C  
ATOM    228  O   GLY A  29       7.004  14.094   7.769  1.00 54.60      A    O  
ATOM    229  N   GLY A  30       6.207  12.834   6.085  1.00 57.14      A    N  
ATOM    230  CA  GLY A  30       7.357  11.958   6.089  1.00 55.99      A    C  
ATOM    231  C   GLY A  30       7.416  11.137   7.372  1.00 56.01      A    C  
ATOM    232  O   GLY A  30       6.441  11.057   8.117  1.00 52.59      A    O  
ATOM    233  N   THR A  31       8.572  10.542   7.637  1.00 52.95      A    N  
ATOM    234  CA  THR A  31       8.738   9.742   8.842  1.00 51.17      A    C  
ATOM    235  C   THR A  31       9.166  10.584  10.040  1.00 51.11      A    C  
ATOM    236  O   THR A  31       9.125  10.116  11.172  1.00 47.60      A    O  
ATOM    237  CB  THR A  31       9.779   8.625   8.630  1.00 47.50      A    C  
ATOM    238  CG2 THR A  31       9.259   7.618   7.611  1.00 43.20      A    C  
ATOM    239  OG1 THR A  31      11.000   9.207   8.148  1.00 44.57      A    O  
ATOM    240  N   GLU A  32       9.572  11.835   9.791  1.00 48.86      A    N  
ATOM    241  CA  GLU A  32       9.991  12.711  10.878  1.00 48.11      A    C  
ATOM    242  C   GLU A  32       8.797  13.218  11.671  1.00 49.12      A    C  
ATOM    243  O   GLU A  32       8.870  13.402  12.889  1.00 45.00      A    O  
ATOM    244  CB  GLU A  32      10.801  13.899  10.338  1.00 44.16      A    C  
ATOM    245  CG  GLU A  32      12.101  13.504   9.661  1.00 40.29      A    C  
ATOM    246  CD  GLU A  32      12.958  14.715   9.323  1.00 37.14      A    C  
ATOM    247  OE1 GLU A  32      12.388  15.793   9.059  1.00 35.10      A    O  
ATOM    248  OE2 GLU A  32      14.197  14.573   9.319  1.00 35.64      A    O1-
ATOM    249  N   LYS A  33       7.689  13.450  10.975  1.00 52.17      A    N  
ATOM    250  CA  LYS A  33       6.468  13.921  11.621  1.00 52.35      A    C  
ATOM    251  C   LYS A  33       5.268  13.532  10.754  1.00 54.76      A    C  
ATOM    252  O   LYS A  33       4.679  14.376  10.082  1.00 50.39      A    O  
ATOM    253  CB  LYS A  33       6.512  15.441  11.808  1.00 47.97      A    C  
ATOM    254  CG  LYS A  33       5.374  15.983  12.648  1.00 42.91      A    C  
ATOM    255  CD  LYS A  33       5.514  17.477  12.877  1.00 38.91      A    C  
ATOM    256  CE  LYS A  33       4.395  18.005  13.765  1.00 35.42      A    C  
ATOM    257  NZ  LYS A  33       4.534  19.467  14.023  1.00 31.57      A    N1+
ATOM    258  N   PRO A  34       4.911  12.234  10.774  1.00 54.39      A    N  
ATOM    259  CA  PRO A  34       3.807  11.735   9.954  1.00 54.50      A    C  
ATOM    260  C   PRO A  34       2.485  12.426  10.266  1.00 57.52      A    C  
ATOM    261  O   PRO A  34       2.149  12.666  11.429  1.00 56.42      A    O  
ATOM    262  CB  PRO A  34       3.774  10.239  10.273  1.00 51.20      A    C  
ATOM    263  CG  PRO A  34       4.328  10.166  11.658  1.00 50.02      A    C  
ATOM    264  CD  PRO A  34       5.464  11.160  11.622  1.00 50.97      A    C  
ATOM    265  N   LEU A  35       1.757  12.781   9.212  1.00 61.23      A    N  
ATOM    266  CA  LEU A  35       0.467  13.440   9.355  1.00 63.72      A    C  
ATOM    267  C   LEU A  35      -0.623  12.376   9.471  1.00 65.58      A    C  
ATOM    268  O   LEU A  35      -0.460  11.262   8.984  1.00 63.28      A    O  
ATOM    269  CB  LEU A  35       0.190  14.319   8.134  1.00 61.85      A    C  
ATOM    270  CG  LEU A  35       1.230  15.404   7.819  1.00 57.33      A    C  
ATOM    271  CD1 LEU A  35       0.884  16.073   6.498  1.00 54.66      A    C  
ATOM    272  CD2 LEU A  35       1.270  16.422   8.949  1.00 54.18      A    C  
ATOM    273  N   PRO A  36      -1.749  12.719  10.113  1.00 65.75      A    N  
ATOM    274  CA  PRO A  36      -2.853  11.764  10.267  1.00 66.75      A    C  
ATOM    275  C   PRO A  36      -3.320  11.315   8.885  1.00 69.56      A    C  
ATOM    276  O   PRO A  36      -3.473  12.133   7.978  1.00 68.25      A    O  
ATOM    277  CB  PRO A  36      -3.920  12.587  10.983  1.00 64.49      A    C  
ATOM    278  CG  PRO A  36      -3.117  13.567  11.789  1.00 61.27      A    C  
ATOM    279  CD  PRO A  36      -2.030  13.980  10.832  1.00 62.63      A    C  
ATOM    280  N   VAL A  37      -3.540  10.007   8.720  1.00 70.87      A    N  
ATOM    281  CA  VAL A  37      -3.998   9.473   7.444  1.00 72.43      A    C  
ATOM    282  C   VAL A  37      -5.433   9.927   7.191  1.00 74.81      A    C  
ATOM    283  O   VAL A  37      -6.325   9.668   7.996  1.00 72.74      A    O  
ATOM    284  CB  VAL A  37      -3.940   7.933   7.424  1.00 69.15      A    C  
ATOM    285  CG1 VAL A  37      -4.434   7.413   6.077  1.00 61.95      A    C  
ATOM    286  CG2 VAL A  37      -2.515   7.469   7.684  1.00 62.12      A    C  
ATOM    287  N   ASP A  38      -5.645  10.612   6.072  1.00 77.66      A    N  
ATOM    288  CA  ASP A  38      -6.962  11.107   5.711  1.00 80.15      A    C  
ATOM    289  C   ASP A  38      -7.642  10.099   4.778  1.00 82.42      A    C  
ATOM    290  O   ASP A  38      -7.448  10.128   3.568  1.00 81.98      A    O  
ATOM    291  CB  ASP A  38      -6.848  12.468   5.014  1.00 77.64      A    C  
ATOM    292  CG  ASP A  38      -8.181  13.168   4.868  1.00 73.98      A    C  
ATOM    293  OD1 ASP A  38      -9.220  12.487   4.798  1.00 70.25      A    O  
ATOM    294  OD2 ASP A  38      -8.189  14.416   4.809  1.00 67.49      A    O1-
ATOM    295  N   MET A  39      -8.445   9.209   5.360  1.00 84.51      A    N  
ATOM    296  CA  MET A  39      -9.133   8.177   4.589  1.00 86.35      A    C  
ATOM    297  C   MET A  39     -10.127   8.762   3.591  1.00 89.34      A    C  
ATOM    298  O   MET A  39     -10.335   8.195   2.517  1.00 87.83      A    O  
ATOM    299  CB  MET A  39      -9.868   7.213   5.526  1.00 81.83      A    C  
ATOM    300  CG  MET A  39      -8.963   6.508   6.526  1.00 75.67      A    C  
ATOM    301  SD  MET A  39      -7.674   5.546   5.723  1.00 67.20      A    S  
ATOM    302  CE  MET A  39      -6.885   4.798   7.147  1.00 58.42      A    C  
ATOM    303  N   VAL A  40     -10.740   9.883   3.937  1.00 90.10      A    N  
ATOM    304  CA  VAL A  40     -11.702  10.517   3.047  1.00 91.85      A    C  
ATOM    305  C   VAL A  40     -10.989  11.069   1.813  1.00 92.69      A    C  
ATOM    306  O   VAL A  40     -11.468  10.926   0.690  1.00 92.08      A    O  
ATOM    307  CB  VAL A  40     -12.464  11.659   3.767  1.00 91.29      A    C  
ATOM    308  CG1 VAL A  40     -13.373  12.387   2.776  1.00 85.50      A    C  
ATOM    309  CG2 VAL A  40     -13.289  11.092   4.911  1.00 84.80      A    C  
ATOM    310  N   LEU A  41      -9.834  11.691   2.027  1.00 91.42      A    N  
ATOM    311  CA  LEU A  41      -9.045  12.254   0.931  1.00 91.50      A    C  
ATOM    312  C   LEU A  41      -8.655  11.150  -0.048  1.00 91.93      A    C  
ATOM    313  O   LEU A  41      -8.822  11.288  -1.266  1.00 91.73      A    O  
ATOM    314  CB  LEU A  41      -7.792  12.948   1.482  1.00 90.12      A    C  
ATOM    315  CG  LEU A  41      -6.848  13.640   0.485  1.00 87.09      A    C  
ATOM    316  CD1 LEU A  41      -5.994  14.655   1.225  1.00 76.16      A    C  
ATOM    317  CD2 LEU A  41      -5.941  12.616  -0.194  1.00 75.91      A    C  
ATOM    318  N   ILE A  42      -8.132  10.052   0.476  1.00 92.29      A    N  
ATOM    319  CA  ILE A  42      -7.701   8.936  -0.354  1.00 92.43      A    C  
ATOM    320  C   ILE A  42      -8.875   8.320  -1.100  1.00 93.76      A    C  
ATOM    321  O   ILE A  42      -8.808   8.091  -2.308  1.00 94.01      A    O  
ATOM    322  CB  ILE A  42      -6.994   7.857   0.500  1.00 91.21      A    C  
ATOM    323  CG1 ILE A  42      -5.726   8.442   1.136  1.00 89.42      A    C  
ATOM    324  CG2 ILE A  42      -6.650   6.646  -0.362  1.00 89.45      A    C  
ATOM    325  CD1 ILE A  42      -5.024   7.506   2.097  1.00 85.06      A    C  
ATOM    326  N   SER A  43      -9.960   8.046  -0.381  1.00 93.42      A    N  
ATOM    327  CA  SER A  43     -11.145   7.437  -0.976  1.00 94.46      A    C  
ATOM    328  C   SER A  43     -11.739   8.301  -2.084  1.00 95.43      A    C  
ATOM    329  O   SER A  43     -12.100   7.786  -3.147  1.00 95.07      A    O  
ATOM    330  CB  SER A  43     -12.204   7.180   0.101  1.00 94.30      A    C  
ATOM    331  OG  SER A  43     -11.697   6.315   1.104  1.00 87.48      A    O  
ATOM    332  N   LEU A  44     -11.836   9.602  -1.839  1.00 96.18      A    N  
ATOM    333  CA  LEU A  44     -12.388  10.511  -2.829  1.00 96.39      A    C  
ATOM    334  C   LEU A  44     -11.483  10.610  -4.051  1.00 96.68      A    C  
ATOM    335  O   LEU A  44     -11.967  10.679  -5.185  1.00 96.15      A    O  
ATOM    336  CB  LEU A  44     -12.607  11.904  -2.232  1.00 95.75      A    C  
ATOM    337  CG  LEU A  44     -13.799  12.065  -1.280  1.00 86.83      A    C  
ATOM    338  CD1 LEU A  44     -13.850  13.486  -0.754  1.00 80.12      A    C  
ATOM    339  CD2 LEU A  44     -15.091  11.713  -2.003  1.00 79.86      A    C  
ATOM    340  N   CYS A  45     -10.176  10.616  -3.842  1.00 95.89      A    N  
ATOM    341  CA  CYS A  45      -9.245  10.710  -4.962  1.00 96.07      A    C  
ATOM    342  C   CYS A  45      -9.362   9.490  -5.868  1.00 96.34      A    C  
ATOM    343  O   CYS A  45      -9.404   9.615  -7.091  1.00 96.10      A    O  
ATOM    344  CB  CYS A  45      -7.803  10.863  -4.469  1.00 95.69      A    C  
ATOM    345  SG  CYS A  45      -6.647  11.232  -5.806  1.00 90.01      A    S  
ATOM    346  N   PHE A  46      -9.418   8.292  -5.266  1.00 96.64      A    N  
ATOM    347  CA  PHE A  46      -9.554   7.069  -6.058  1.00 96.68      A    C  
ATOM    348  C   PHE A  46     -10.882   7.058  -6.808  1.00 96.80      A    C  
ATOM    349  O   PHE A  46     -10.937   6.767  -8.002  1.00 96.25      A    O  
ATOM    350  CB  PHE A  46      -9.457   5.828  -5.164  1.00 96.23      A    C  
ATOM    351  CG  PHE A  46      -8.053   5.344  -4.932  1.00 95.83      A    C  
ATOM    352  CD1 PHE A  46      -7.218   5.976  -4.015  1.00 91.07      A    C  
ATOM    353  CD2 PHE A  46      -7.557   4.253  -5.642  1.00 90.53      A    C  
ATOM    354  CE1 PHE A  46      -5.913   5.538  -3.817  1.00 89.84      A    C  
ATOM    355  CE2 PHE A  46      -6.253   3.812  -5.437  1.00 89.36      A    C  
ATOM    356  CZ  PHE A  46      -5.430   4.450  -4.527  1.00 92.88      A    C  
ATOM    357  N   GLY A  47     -11.960   7.383  -6.113  1.00 96.54      A    N  
ATOM    358  CA  GLY A  47     -13.276   7.400  -6.722  1.00 96.65      A    C  
ATOM    359  C   GLY A  47     -13.415   8.435  -7.824  1.00 97.15      A    C  
ATOM    360  O   GLY A  47     -13.904   8.129  -8.916  1.00 96.56      A    O  
ATOM    361  N   LEU A  48     -12.981   9.661  -7.550  1.00 97.29      A    N  
ATOM    362  CA  LEU A  48     -13.080  10.729  -8.534  1.00 97.23      A    C  
ATOM    363  C   LEU A  48     -12.133  10.502  -9.712  1.00 97.29      A    C  
ATOM    364  O   LEU A  48     -12.424  10.912 -10.838  1.00 96.40      A    O  
ATOM    365  CB  LEU A  48     -12.798  12.091  -7.878  1.00 97.02      A    C  
ATOM    366  CG  LEU A  48     -13.825  12.534  -6.823  1.00 94.92      A    C  
ATOM    367  CD1 LEU A  48     -13.405  13.865  -6.213  1.00 90.49      A    C  
ATOM    368  CD2 LEU A  48     -15.203  12.642  -7.440  1.00 90.16      A    C  
ATOM    369  N   SER A  49     -10.999   9.846  -9.461  1.00 97.07      A    N  
ATOM    370  CA  SER A  49     -10.054   9.555 -10.532  1.00 96.91      A    C  
ATOM    371  C   SER A  49     -10.671   8.561 -11.507  1.00 97.08      A    C  
ATOM    372  O   SER A  49     -10.563   8.712 -12.722  1.00 95.83      A    O  
ATOM    373  CB  SER A  49      -8.746   8.988  -9.970  1.00 96.22      A    C  
ATOM    374  OG  SER A  49      -8.010   9.990  -9.285  1.00 84.04      A    O  
ATOM    375  N   ILE A  50     -11.332   7.533 -10.967  1.00 96.64      A    N  
ATOM    376  CA  ILE A  50     -11.988   6.538 -11.811  1.00 96.40      A    C  
ATOM    377  C   ILE A  50     -13.120   7.191 -12.594  1.00 96.16      A    C  
ATOM    378  O   ILE A  50     -13.270   6.957 -13.794  1.00 95.41      A    O  
ATOM    379  CB  ILE A  50     -12.547   5.370 -10.971  1.00 95.73      A    C  
ATOM    380  CG1 ILE A  50     -11.407   4.434 -10.557  1.00 90.77      A    C  
ATOM    381  CG2 ILE A  50     -13.592   4.583 -11.761  1.00 93.03      A    C  
ATOM    382  CD1 ILE A  50     -10.702   3.748 -11.724  1.00 85.27      A    C  
ATOM    383  N   ALA A  51     -13.916   8.021 -11.921  1.00 96.42      A    N  
ATOM    384  CA  ALA A  51     -15.020   8.707 -12.581  1.00 96.18      A    C  
ATOM    385  C   ALA A  51     -14.497   9.557 -13.739  1.00 96.12      A    C  
ATOM    386  O   ALA A  51     -15.076   9.572 -14.827  1.00 95.06      A    O  
ATOM    387  CB  ALA A  51     -15.765   9.589 -11.582  1.00 96.09      A    C  
ATOM    388  N   THR A  52     -13.388  10.254 -13.506  1.00 96.96      A    N  
ATOM    389  CA  THR A  52     -12.786  11.108 -14.523  1.00 96.72      A    C  
ATOM    390  C   THR A  52     -12.252  10.291 -15.703  1.00 96.56      A    C  
ATOM    391  O   THR A  52     -12.440  10.660 -16.865  1.00 95.31      A    O  
ATOM    392  CB  THR A  52     -11.646  11.959 -13.931  1.00 96.50      A    C  
ATOM    393  CG2 THR A  52     -11.025  12.851 -14.996  1.00 88.48      A    C  
ATOM    394  OG1 THR A  52     -12.168  12.782 -12.879  1.00 90.19      A    O  
ATOM    395  N   MET A  53     -11.594   9.162 -15.414  1.00 96.26      A    N  
ATOM    396  CA  MET A  53     -11.054   8.322 -16.470  1.00 95.42      A    C  
ATOM    397  C   MET A  53     -12.162   7.673 -17.292  1.00 94.90      A    C  
ATOM    398  O   MET A  53     -12.041   7.524 -18.503  1.00 93.85      A    O  
ATOM    399  CB  MET A  53     -10.135   7.246 -15.883  1.00 95.70      A    C  
ATOM    400  CG  MET A  53      -8.854   7.783 -15.263  1.00 94.37      A    C  
ATOM    401  SD  MET A  53      -7.827   8.740 -16.406  1.00 93.58      A    S  
ATOM    402  CE  MET A  53      -8.366  10.411 -16.076  1.00 84.95      A    C  
ATOM    403  N   VAL A  54     -13.252   7.268 -16.638  1.00 94.87      A    N  
ATOM    404  CA  VAL A  54     -14.380   6.675 -17.347  1.00 93.54      A    C  
ATOM    405  C   VAL A  54     -15.020   7.741 -18.235  1.00 92.35      A    C  
ATOM    406  O   VAL A  54     -15.429   7.461 -19.359  1.00 90.74      A    O  
ATOM    407  CB  VAL A  54     -15.429   6.107 -16.359  1.00 93.29      A    C  
ATOM    408  CG1 VAL A  54     -16.699   5.716 -17.102  1.00 87.95      A    C  
ATOM    409  CG2 VAL A  54     -14.858   4.901 -15.640  1.00 88.96      A    C  
ATOM    410  N   GLN A  55     -15.098   8.968 -17.735  1.00 93.32      A    N  
ATOM    411  CA  GLN A  55     -15.667  10.076 -18.483  1.00 92.03      A    C  
ATOM    412  C   GLN A  55     -14.827  10.379 -19.724  1.00 91.34      A    C  
ATOM    413  O   GLN A  55     -15.369  10.673 -20.794  1.00 89.56      A    O  
ATOM    414  CB  GLN A  55     -15.738  11.329 -17.595  1.00 91.61      A    C  
ATOM    415  CG  GLN A  55     -16.432  12.532 -18.226  1.00 88.33      A    C  
ATOM    416  CD  GLN A  55     -17.925  12.310 -18.421  1.00 85.40      A    C  
ATOM    417  NE2 GLN A  55     -18.486  12.968 -19.415  1.00 75.02      A    N  
ATOM    418  OE1 GLN A  55     -18.553  11.560 -17.682  1.00 78.46      A    O  
ATOM    419  N   CYS A  56     -13.505  10.291 -19.593  1.00 94.04      A    N  
ATOM    420  CA  CYS A  56     -12.593  10.581 -20.687  1.00 93.56      A    C  
ATOM    421  C   CYS A  56     -12.407   9.448 -21.697  1.00 93.19      A    C  
ATOM    422  O   CYS A  56     -12.371   9.692 -22.901  1.00 91.47      A    O  
ATOM    423  CB  CYS A  56     -11.217  10.964 -20.134  1.00 93.29      A    C  
ATOM    424  SG  CYS A  56     -11.170  12.511 -19.212  1.00 89.19      A    S  
ATOM    425  N   PHE A  57     -12.267   8.212 -21.206  1.00 93.14      A    N  
ATOM    426  CA  PHE A  57     -11.973   7.079 -22.075  1.00 92.58      A    C  
ATOM    427  C   PHE A  57     -13.072   6.036 -22.239  1.00 91.60      A    C  
ATOM    428  O   PHE A  57     -12.919   5.093 -23.011  1.00 87.44      A    O  
ATOM    429  CB  PHE A  57     -10.700   6.396 -21.578  1.00 92.44      A    C  
ATOM    430  CG  PHE A  57      -9.502   7.303 -21.519  1.00 93.22      A    C  
ATOM    431  CD1 PHE A  57      -8.791   7.602 -22.666  1.00 88.33      A    C  
ATOM    432  CD2 PHE A  57      -9.106   7.870 -20.314  1.00 88.27      A    C  
ATOM    433  CE1 PHE A  57      -7.684   8.452 -22.621  1.00 86.81      A    C  
ATOM    434  CE2 PHE A  57      -8.003   8.723 -20.260  1.00 86.35      A    C  
ATOM    435  CZ  PHE A  57      -7.293   9.016 -21.411  1.00 89.75      A    C  
ATOM    436  N   GLY A  58     -14.174   6.190 -21.519  1.00 90.97      A    N  
ATOM    437  CA  GLY A  58     -15.259   5.222 -21.592  1.00 88.16      A    C  
ATOM    438  C   GLY A  58     -15.777   4.959 -22.991  1.00 87.91      A    C  
ATOM    439  O   GLY A  58     -16.032   3.808 -23.358  1.00 85.83      A    O  
ATOM    440  N   HIS A  59     -15.919   6.012 -23.797  1.00 85.71      A    N  
ATOM    441  CA  HIS A  59     -16.423   5.873 -25.160  1.00 83.59      A    C  
ATOM    442  C   HIS A  59     -15.385   5.325 -26.127  1.00 83.62      A    C  
ATOM    443  O   HIS A  59     -15.717   4.949 -27.250  1.00 83.20      A    O  
ATOM    444  CB  HIS A  59     -16.939   7.228 -25.679  1.00 83.60      A    C  
ATOM    445  CG  HIS A  59     -15.861   8.239 -25.903  1.00 81.09      A    C  
ATOM    446  CD2 HIS A  59     -15.402   8.810 -27.043  1.00 73.72      A    C  
ATOM    447  ND1 HIS A  59     -15.122   8.781 -24.881  1.00 76.19      A    N  
ATOM    448  CE1 HIS A  59     -14.248   9.641 -25.376  1.00 75.72      A    C  
ATOM    449  NE2 HIS A  59     -14.397   9.680 -26.686  1.00 76.95      A    N  
ATOM    450  N   ILE A  60     -14.117   5.269 -25.698  1.00 88.72      A    N  
ATOM    451  CA  ILE A  60     -13.046   4.777 -26.551  1.00 88.15      A    C  
ATOM    452  C   ILE A  60     -12.744   3.300 -26.336  1.00 87.27      A    C  
ATOM    453  O   ILE A  60     -12.626   2.536 -27.296  1.00 83.94      A    O  
ATOM    454  CB  ILE A  60     -11.750   5.586 -26.324  1.00 87.86      A    C  
ATOM    455  CG1 ILE A  60     -12.007   7.069 -26.592  1.00 85.20      A    C  
ATOM    456  CG2 ILE A  60     -10.638   5.064 -27.231  1.00 83.79      A    C  
ATOM    457  CD1 ILE A  60     -10.816   7.968 -26.295  1.00 78.93      A    C  
ATOM    458  N   SER A  61     -12.603   2.896 -25.083  1.00 90.70      A    N  
ATOM    459  CA  SER A  61     -12.244   1.510 -24.755  1.00 89.49      A    C  
ATOM    460  C   SER A  61     -13.273   0.765 -23.921  1.00 88.19      A    C  
ATOM    461  O   SER A  61     -13.186  -0.448 -23.770  1.00 83.17      A    O  
ATOM    462  CB  SER A  61     -10.916   1.484 -24.005  1.00 88.81      A    C  
ATOM    463  OG  SER A  61     -11.058   2.109 -22.740  1.00 85.01      A    O  
ATOM    464  N   GLY A  62     -14.244   1.485 -23.376  1.00 90.29      A    N  
ATOM    465  CA  GLY A  62     -15.218   0.866 -22.503  1.00 88.57      A    C  
ATOM    466  C   GLY A  62     -14.917   1.256 -21.075  1.00 89.30      A    C  
ATOM    467  O   GLY A  62     -15.730   1.057 -20.171  1.00 85.51      A    O  
ATOM    468  N   GLY A  63     -13.726   1.835 -20.875  1.00 90.70      A    N  
ATOM    469  CA  GLY A  63     -13.319   2.277 -19.554  1.00 90.83      A    C  
ATOM    470  C   GLY A  63     -13.231   1.201 -18.488  1.00 92.69      A    C  
ATOM    471  O   GLY A  63     -13.666   1.411 -17.358  1.00 89.66      A    O  
ATOM    472  N   HIS A  64     -12.639   0.057 -18.843  1.00 94.60      A    N  
ATOM    473  CA  HIS A  64     -12.477  -1.023 -17.873  1.00 95.25      A    C  
ATOM    474  C   HIS A  64     -11.512  -0.587 -16.778  1.00 95.60      A    C  
ATOM    475  O   HIS A  64     -11.858  -0.585 -15.596  1.00 93.72      A    O  
ATOM    476  CB  HIS A  64     -11.928  -2.286 -18.553  1.00 94.09      A    C  
ATOM    477  CG  HIS A  64     -12.862  -2.899 -19.545  1.00 94.41      A    C  
ATOM    478  CD2 HIS A  64     -14.031  -2.457 -20.080  1.00 85.11      A    C  
ATOM    479  ND1 HIS A  64     -12.634  -4.141 -20.103  1.00 85.46      A    N  
ATOM    480  CE1 HIS A  64     -13.616  -4.428 -20.938  1.00 86.31      A    C  
ATOM    481  NE2 HIS A  64     -14.469  -3.424 -20.940  1.00 87.40      A    N  
ATOM    482  N   ILE A  65     -10.308  -0.201 -17.191  1.00 95.49      A    N  
ATOM    483  CA  ILE A  65      -9.284   0.294 -16.273  1.00 95.75      A    C  
ATOM    484  C   ILE A  65      -9.132  -0.617 -15.057  1.00 95.98      A    C  
ATOM    485  O   ILE A  65      -8.855  -0.168 -13.946  1.00 93.79      A    O  
ATOM    486  CB  ILE A  65      -9.612   1.727 -15.805  1.00 94.53      A    C  
ATOM    487  CG1 ILE A  65     -10.165   2.565 -16.968  1.00 91.27      A    C  
ATOM    488  CG2 ILE A  65      -8.359   2.409 -15.246  1.00 90.13      A    C  
ATOM    489  CD1 ILE A  65     -10.675   3.939 -16.558  1.00 85.03      A    C  
ATOM    490  N   ASN A  66      -9.315  -1.927 -15.285  1.00 96.30      A    N  
ATOM    491  CA  ASN A  66      -9.319  -2.888 -14.188  1.00 96.83      A    C  
ATOM    492  C   ASN A  66      -9.375  -4.307 -14.755  1.00 97.52      A    C  
ATOM    493  O   ASN A  66     -10.360  -4.675 -15.387  1.00 97.18      A    O  
ATOM    494  CB  ASN A  66     -10.539  -2.618 -13.297  1.00 96.09      A    C  
ATOM    495  CG  ASN A  66     -10.560  -3.479 -12.051  1.00 96.10      A    C  
ATOM    496  ND2 ASN A  66     -11.180  -2.963 -11.002  1.00 89.83      A    N  
ATOM    497  OD1 ASN A  66     -10.053  -4.607 -12.034  1.00 91.74      A    O  
ATOM    498  N   PRO A  67      -8.321  -5.120 -14.535  1.00 97.17      A    N  
ATOM    499  CA  PRO A  67      -8.306  -6.499 -15.037  1.00 97.11      A    C  
ATOM    500  C   PRO A  67      -9.508  -7.319 -14.593  1.00 97.22      A    C  
ATOM    501  O   PRO A  67     -10.013  -8.145 -15.356  1.00 96.73      A    O  
ATOM    502  CB  PRO A  67      -6.997  -7.049 -14.475  1.00 96.96      A    C  
ATOM    503  CG  PRO A  67      -6.105  -5.847 -14.458  1.00 95.64      A    C  
ATOM    504  CD  PRO A  67      -7.026  -4.763 -13.925  1.00 97.00      A    C  
ATOM    505  N   ALA A  68      -9.977  -7.110 -13.359  1.00 97.21      A    N  
ATOM    506  CA  ALA A  68     -11.121  -7.854 -12.844  1.00 97.15      A    C  
ATOM    507  C   ALA A  68     -12.371  -7.530 -13.663  1.00 96.94      A    C  
ATOM    508  O   ALA A  68     -13.175  -8.415 -13.962  1.00 95.97      A    O  
ATOM    509  CB  ALA A  68     -11.344  -7.522 -11.375  1.00 97.00      A    C  
ATOM    510  N   VAL A  69     -12.525  -6.261 -14.025  1.00 96.91      A    N  
ATOM    511  CA  VAL A  69     -13.663  -5.833 -14.839  1.00 96.37      A    C  
ATOM    512  C   VAL A  69     -13.559  -6.469 -16.218  1.00 96.15      A    C  
ATOM    513  O   VAL A  69     -14.547  -6.961 -16.765  1.00 95.45      A    O  
ATOM    514  CB  VAL A  69     -13.695  -4.290 -14.988  1.00 95.93      A    C  
ATOM    515  CG1 VAL A  69     -14.755  -3.876 -16.001  1.00 93.13      A    C  
ATOM    516  CG2 VAL A  69     -13.976  -3.645 -13.639  1.00 93.12      A    C  
ATOM    517  N   THR A  70     -12.354  -6.472 -16.784  1.00 96.04      A    N  
ATOM    518  CA  THR A  70     -12.124  -7.051 -18.102  1.00 95.74      A    C  
ATOM    519  C   THR A  70     -12.443  -8.547 -18.114  1.00 95.57      A    C  
ATOM    520  O   THR A  70     -13.053  -9.050 -19.062  1.00 94.52      A    O  
ATOM    521  CB  THR A  70     -10.669  -6.821 -18.557  1.00 95.67      A    C  
ATOM    522  CG2 THR A  70     -10.421  -7.440 -19.926  1.00 89.65      A    C  
ATOM    523  OG1 THR A  70     -10.416  -5.412 -18.638  1.00 90.37      A    O  
ATOM    524  N   VAL A  71     -12.028  -9.249 -17.052  1.00 96.76      A    N  
ATOM    525  CA  VAL A  71     -12.309 -10.685 -16.957  1.00 96.56      A    C  
ATOM    526  C   VAL A  71     -13.820 -10.923 -16.878  1.00 96.05      A    C  
ATOM    527  O   VAL A  71     -14.347 -11.839 -17.514  1.00 95.08      A    O  
ATOM    528  CB  VAL A  71     -11.622 -11.313 -15.729  1.00 96.43      A    C  
ATOM    529  CG1 VAL A  71     -12.075 -12.759 -15.545  1.00 92.53      A    C  
ATOM    530  CG2 VAL A  71     -10.111 -11.265 -15.896  1.00 92.71      A    C  
ATOM    531  N   ALA A  72     -14.516 -10.093 -16.110  1.00 96.35      A    N  
ATOM    532  CA  ALA A  72     -15.963 -10.220 -15.973  1.00 95.51      A    C  
ATOM    533  C   ALA A  72     -16.636  -9.988 -17.327  1.00 94.81      A    C  
ATOM    534  O   ALA A  72     -17.621 -10.648 -17.664  1.00 93.41      A    O  
ATOM    535  CB  ALA A  72     -16.493  -9.220 -14.946  1.00 95.60      A    C  
ATOM    536  N   MET A  73     -16.098  -9.047 -18.103  1.00 95.37      A    N  
ATOM    537  CA  MET A  73     -16.649  -8.748 -19.425  1.00 94.21      A    C  
ATOM    538  C   MET A  73     -16.457  -9.935 -20.366  1.00 93.59      A    C  
ATOM    539  O   MET A  73     -17.321 -10.232 -21.183  1.00 91.90      A    O  
ATOM    540  CB  MET A  73     -15.979  -7.506 -20.019  1.00 94.00      A    C  
ATOM    541  CG  MET A  73     -16.337  -6.204 -19.314  1.00 91.41      A    C  
ATOM    542  SD  MET A  73     -18.083  -5.782 -19.492  1.00 86.45      A    S  
ATOM    543  CE  MET A  73     -18.157  -4.255 -18.539  1.00 75.96      A    C  
ATOM    544  N   VAL A  74     -15.319 -10.622 -20.249  1.00 94.47      A    N  
ATOM    545  CA  VAL A  74     -15.050 -11.798 -21.072  1.00 94.39      A    C  
ATOM    546  C   VAL A  74     -16.006 -12.925 -20.708  1.00 94.15      A    C  
ATOM    547  O   VAL A  74     -16.596 -13.569 -21.579  1.00 92.65      A    O  
ATOM    548  CB  VAL A  74     -13.597 -12.305 -20.881  1.00 93.51      A    C  
ATOM    549  CG1 VAL A  74     -13.402 -13.644 -21.575  1.00 83.62      A    C  
ATOM    550  CG2 VAL A  74     -12.617 -11.282 -21.427  1.00 83.93      A    C  
ATOM    551  N   CYS A  75     -16.168 -13.161 -19.408  1.00 93.97      A    N  
ATOM    552  CA  CYS A  75     -17.042 -14.225 -18.935  1.00 93.13      A    C  
ATOM    553  C   CYS A  75     -18.507 -14.001 -19.311  1.00 92.47      A    C  
ATOM    554  O   CYS A  75     -19.272 -14.951 -19.433  1.00 90.07      A    O  
ATOM    555  CB  CYS A  75     -16.901 -14.388 -17.423  1.00 92.91      A    C  
ATOM    556  SG  CYS A  75     -15.281 -15.022 -16.903  1.00 84.00      A    S  
ATOM    557  N   THR A  76     -18.889 -12.741 -19.486  1.00 92.35      A    N  
ATOM    558  CA  THR A  76     -20.261 -12.413 -19.863  1.00 91.35      A    C  
ATOM    559  C   THR A  76     -20.362 -12.164 -21.373  1.00 90.46      A    C  
ATOM    560  O   THR A  76     -21.376 -11.674 -21.861  1.00 87.05      A    O  
ATOM    561  CB  THR A  76     -20.775 -11.177 -19.102  1.00 90.72      A    C  
ATOM    562  CG2 THR A  76     -20.910 -11.493 -17.623  1.00 83.67      A    C  
ATOM    563  OG1 THR A  76     -19.864 -10.086 -19.277  1.00 84.47      A    O  
ATOM    564  N   ARG A  77     -19.288 -12.534 -22.082  1.00 88.35      A    N  
ATOM    565  CA  ARG A  77     -19.231 -12.423 -23.545  1.00 88.69      A    C  
ATOM    566  C   ARG A  77     -19.427 -11.014 -24.104  1.00 88.64      A    C  
ATOM    567  O   ARG A  77     -20.049 -10.828 -25.149  1.00 83.17      A    O  
ATOM    568  CB  ARG A  77     -20.262 -13.370 -24.172  1.00 85.74      A    C  
ATOM    569  CG  ARG A  77     -20.087 -14.826 -23.748  1.00 76.80      A    C  
ATOM    570  CD  ARG A  77     -21.165 -15.721 -24.341  1.00 70.00      A    C  
ATOM    571  NE  ARG A  77     -21.030 -17.097 -23.899  1.00 62.00      A    N  
ATOM    572  CZ  ARG A  77     -21.866 -18.080 -24.214  1.00 52.64      A    C  
ATOM    573  NH1 ARG A  77     -22.914 -17.844 -24.982  1.00 48.48      A    N1+
ATOM    574  NH2 ARG A  77     -21.651 -19.310 -23.764  1.00 47.66      A    N  
ATOM    575  N   LYS A  78     -18.876 -10.020 -23.415  1.00 90.09      A    N  
ATOM    576  CA  LYS A  78     -18.978  -8.640 -23.873  1.00 87.77      A    C  
ATOM    577  C   LYS A  78     -17.680  -8.167 -24.529  1.00 87.64      A    C  
ATOM    578  O   LYS A  78     -17.621  -7.083 -25.099  1.00 84.69      A    O  
ATOM    579  CB  LYS A  78     -19.345  -7.719 -22.703  1.00 86.60      A    C  
ATOM    580  CG  LYS A  78     -20.717  -8.017 -22.119  1.00 84.19      A    C  
ATOM    581  CD  LYS A  78     -21.114  -7.009 -21.059  1.00 78.01      A    C  
ATOM    582  CE  LYS A  78     -22.462  -7.363 -20.453  1.00 74.38      A    C  
ATOM    583  NZ  LYS A  78     -23.551  -7.451 -21.471  1.00 66.51      A    N1+
ATOM    584  N   ILE A  79     -16.649  -9.012 -24.466  1.00 88.37      A    N  
ATOM    585  CA  ILE A  79     -15.364  -8.716 -25.087  1.00 89.26      A    C  
ATOM    586  C   ILE A  79     -14.673 -10.045 -25.394  1.00 89.63      A    C  
ATOM    587  O   ILE A  79     -14.838 -11.026 -24.666  1.00 88.53      A    O  
ATOM    588  CB  ILE A  79     -14.467  -7.858 -24.165  1.00 87.79      A    C  
ATOM    589  CG1 ILE A  79     -13.228  -7.383 -24.923  1.00 78.63      A    C  
ATOM    590  CG2 ILE A  79     -14.072  -8.640 -22.919  1.00 77.10      A    C  
ATOM    591  CD1 ILE A  79     -12.325  -6.454 -24.123  1.00 75.27      A    C  
ATOM    592  N   SER A  80     -13.914 -10.097 -26.495  1.00 88.93      A    N  
ATOM    593  CA  SER A  80     -13.227 -11.319 -26.885  1.00 89.73      A    C  
ATOM    594  C   SER A  80     -12.051 -11.623 -25.968  1.00 90.53      A    C  
ATOM    595  O   SER A  80     -11.513 -10.725 -25.315  1.00 89.84      A    O  
ATOM    596  CB  SER A  80     -12.725 -11.218 -28.327  1.00 87.94      A    C  
ATOM    597  OG  SER A  80     -11.696 -10.259 -28.438  1.00 79.79      A    O  
ATOM    598  N   ILE A  81     -11.659 -12.895 -25.925  1.00 91.71      A    N  
ATOM    599  CA  ILE A  81     -10.530 -13.310 -25.103  1.00 92.83      A    C  
ATOM    600  C   ILE A  81      -9.248 -12.620 -25.560  1.00 93.45      A    C  
ATOM    601  O   ILE A  81      -8.471 -12.130 -24.742  1.00 92.56      A    O  
ATOM    602  CB  ILE A  81     -10.343 -14.847 -25.164  1.00 91.61      A    C  
ATOM    603  CG1 ILE A  81     -11.555 -15.540 -24.546  1.00 81.90      A    C  
ATOM    604  CG2 ILE A  81      -9.065 -15.247 -24.441  1.00 80.13      A    C  
ATOM    605  CD1 ILE A  81     -11.499 -17.054 -24.605  1.00 73.28      A    C  
ATOM    606  N   ALA A  82      -9.040 -12.578 -26.872  1.00 92.03      A    N  
ATOM    607  CA  ALA A  82      -7.849 -11.943 -27.429  1.00 92.45      A    C  
ATOM    608  C   ALA A  82      -7.755 -10.473 -27.035  1.00 93.12      A    C  
ATOM    609  O   ALA A  82      -6.701 -10.002 -26.617  1.00 92.08      A    O  
ATOM    610  CB  ALA A  82      -7.855 -12.084 -28.945  1.00 91.29      A    C  
ATOM    611  N   LYS A  83      -8.860  -9.755 -27.165  1.00 92.61      A    N  
ATOM    612  CA  LYS A  83      -8.883  -8.337 -26.826  1.00 92.50      A    C  
ATOM    613  C   LYS A  83      -8.645  -8.130 -25.337  1.00 93.56      A    C  
ATOM    614  O   LYS A  83      -7.989  -7.163 -24.935  1.00 93.29      A    O  
ATOM    615  CB  LYS A  83     -10.215  -7.719 -27.244  1.00 90.74      A    C  
ATOM    616  CG  LYS A  83     -10.261  -6.207 -27.147  1.00 82.39      A    C  
ATOM    617  CD  LYS A  83     -11.555  -5.639 -27.725  1.00 80.57      A    C  
ATOM    618  CE  LYS A  83     -11.573  -4.122 -27.687  1.00 73.25      A    C  
ATOM    619  NZ  LYS A  83     -12.821  -3.570 -28.288  1.00 67.35      A    N1+
ATOM    620  N   SER A  84      -9.169  -9.050 -24.518  1.00 94.14      A    N  
ATOM    621  CA  SER A  84      -9.008  -8.946 -23.067  1.00 94.77      A    C  
ATOM    622  C   SER A  84      -7.553  -9.090 -22.641  1.00 95.97      A    C  
ATOM    623  O   SER A  84      -7.110  -8.439 -21.695  1.00 95.61      A    O  
ATOM    624  CB  SER A  84      -9.859 -10.004 -22.356  1.00 93.93      A    C  
ATOM    625  OG  SER A  84      -9.320 -11.303 -22.515  1.00 84.19      A    O  
ATOM    626  N   VAL A  85      -6.807  -9.933 -23.350  1.00 96.45      A    N  
ATOM    627  CA  VAL A  85      -5.396 -10.136 -23.023  1.00 96.95      A    C  
ATOM    628  C   VAL A  85      -4.621  -8.839 -23.230  1.00 97.23      A    C  
ATOM    629  O   VAL A  85      -3.795  -8.456 -22.396  1.00 96.90      A    O  
ATOM    630  CB  VAL A  85      -4.775 -11.250 -23.887  1.00 96.46      A    C  
ATOM    631  CG1 VAL A  85      -3.276 -11.341 -23.642  1.00 90.24      A    C  
ATOM    632  CG2 VAL A  85      -5.435 -12.581 -23.565  1.00 89.81      A    C  
ATOM    633  N   PHE A  86      -4.893  -8.158 -24.338  1.00 96.47      A    N  
ATOM    634  CA  PHE A  86      -4.220  -6.902 -24.630  1.00 96.62      A    C  
ATOM    635  C   PHE A  86      -4.653  -5.809 -23.651  1.00 96.86      A    C  
ATOM    636  O   PHE A  86      -3.849  -4.963 -23.260  1.00 96.10      A    O  
ATOM    637  CB  PHE A  86      -4.500  -6.472 -26.068  1.00 96.07      A    C  
ATOM    638  CG  PHE A  86      -3.706  -7.239 -27.088  1.00 94.25      A    C  
ATOM    639  CD1 PHE A  86      -2.373  -6.920 -27.326  1.00 86.66      A    C  
ATOM    640  CD2 PHE A  86      -4.271  -8.290 -27.792  1.00 86.35      A    C  
ATOM    641  CE1 PHE A  86      -1.624  -7.640 -28.248  1.00 84.92      A    C  
ATOM    642  CE2 PHE A  86      -3.532  -9.011 -28.707  1.00 84.97      A    C  
ATOM    643  CZ  PHE A  86      -2.206  -8.690 -28.944  1.00 87.11      A    C  
ATOM    644  N   TYR A  87      -5.924  -5.832 -23.260  1.00 96.20      A    N  
ATOM    645  CA  TYR A  87      -6.448  -4.862 -22.298  1.00 96.66      A    C  
ATOM    646  C   TYR A  87      -5.730  -5.008 -20.954  1.00 97.07      A    C  
ATOM    647  O   TYR A  87      -5.246  -4.029 -20.383  1.00 96.36      A    O  
ATOM    648  CB  TYR A  87      -7.947  -5.079 -22.085  1.00 96.03      A    C  
ATOM    649  CG  TYR A  87      -8.841  -4.182 -22.916  1.00 95.81      A    C  
ATOM    650  CD1 TYR A  87      -8.589  -3.959 -24.272  1.00 90.91      A    C  
ATOM    651  CD2 TYR A  87      -9.956  -3.572 -22.353  1.00 89.80      A    C  
ATOM    652  CE1 TYR A  87      -9.412  -3.140 -25.027  1.00 88.91      A    C  
ATOM    653  CE2 TYR A  87     -10.789  -2.760 -23.101  1.00 88.62      A    C  
ATOM    654  CZ  TYR A  87     -10.514  -2.545 -24.441  1.00 92.41      A    C  
ATOM    655  OH  TYR A  87     -11.346  -1.739 -25.183  1.00 90.85      A    O  
ATOM    656  N   ILE A  88      -5.662  -6.244 -20.456  1.00 96.72      A    N  
ATOM    657  CA  ILE A  88      -5.022  -6.508 -19.178  1.00 96.91      A    C  
ATOM    658  C   ILE A  88      -3.535  -6.151 -19.220  1.00 97.19      A    C  
ATOM    659  O   ILE A  88      -2.996  -5.583 -18.265  1.00 96.99      A    O  
ATOM    660  CB  ILE A  88      -5.205  -7.989 -18.763  1.00 96.93      A    C  
ATOM    661  CG1 ILE A  88      -6.693  -8.257 -18.504  1.00 95.53      A    C  
ATOM    662  CG2 ILE A  88      -4.380  -8.304 -17.523  1.00 95.77      A    C  
ATOM    663  CD1 ILE A  88      -7.031  -9.706 -18.207  1.00 91.27      A    C  
ATOM    664  N   ALA A  89      -2.875  -6.480 -20.328  1.00 97.66      A    N  
ATOM    665  CA  ALA A  89      -1.459  -6.166 -20.479  1.00 97.60      A    C  
ATOM    666  C   ALA A  89      -1.256  -4.648 -20.457  1.00 97.67      A    C  
ATOM    667  O   ALA A  89      -0.330  -4.147 -19.815  1.00 97.20      A    O  
ATOM    668  CB  ALA A  89      -0.928  -6.750 -21.785  1.00 97.28      A    C  
ATOM    669  N   ALA A  90      -2.121  -3.931 -21.155  1.00 97.47      A    N  
ATOM    670  CA  ALA A  90      -2.037  -2.477 -21.211  1.00 97.35      A    C  
ATOM    671  C   ALA A  90      -2.288  -1.859 -19.841  1.00 97.49      A    C  
ATOM    672  O   ALA A  90      -1.618  -0.903 -19.442  1.00 96.84      A    O  
ATOM    673  CB  ALA A  90      -3.038  -1.934 -22.230  1.00 96.79      A    C  
ATOM    674  N   GLN A  91      -3.254  -2.413 -19.128  1.00 97.52      A    N  
ATOM    675  CA  GLN A  91      -3.588  -1.921 -17.795  1.00 97.50      A    C  
ATOM    676  C   GLN A  91      -2.420  -2.127 -16.830  1.00 97.85      A    C  
ATOM    677  O   GLN A  91      -2.075  -1.227 -16.067  1.00 97.64      A    O  
ATOM    678  CB  GLN A  91      -4.833  -2.646 -17.274  1.00 97.08      A    C  
ATOM    679  CG  GLN A  91      -6.115  -2.265 -18.006  1.00 96.18      A    C  
ATOM    680  CD  GLN A  91      -7.203  -3.321 -17.875  1.00 96.75      A    C  
ATOM    681  NE2 GLN A  91      -8.334  -3.091 -18.525  1.00 88.87      A    N  
ATOM    682  OE1 GLN A  91      -7.021  -4.335 -17.212  1.00 90.68      A    O  
ATOM    683  N   CYS A  92      -1.806  -3.314 -16.886  1.00 97.68      A    N  
ATOM    684  CA  CYS A  92      -0.684  -3.607 -16.004  1.00 97.65      A    C  
ATOM    685  C   CYS A  92       0.519  -2.722 -16.331  1.00 97.60      A    C  
ATOM    686  O   CYS A  92       1.191  -2.220 -15.432  1.00 97.09      A    O  
ATOM    687  CB  CYS A  92      -0.295  -5.082 -16.116  1.00 97.46      A    C  
ATOM    688  SG  CYS A  92      -1.492  -6.203 -15.343  1.00 95.70      A    S  
ATOM    689  N   LEU A  93       0.780  -2.523 -17.624  1.00 97.53      A    N  
ATOM    690  CA  LEU A  93       1.892  -1.684 -18.037  1.00 97.59      A    C  
ATOM    691  C   LEU A  93       1.647  -0.237 -17.610  1.00 97.44      A    C  
ATOM    692  O   LEU A  93       2.547   0.443 -17.126  1.00 97.05      A    O  
ATOM    693  CB  LEU A  93       2.081  -1.756 -19.553  1.00 97.29      A    C  
ATOM    694  CG  LEU A  93       3.244  -0.926 -20.132  1.00 88.87      A    C  
ATOM    695  CD1 LEU A  93       4.562  -1.409 -19.535  1.00 80.90      A    C  
ATOM    696  CD2 LEU A  93       3.273  -1.060 -21.647  1.00 81.50      A    C  
ATOM    697  N   GLY A  94       0.405   0.217 -17.780  1.00 97.59      A    N  
ATOM    698  CA  GLY A  94       0.048   1.568 -17.388  1.00 97.43      A    C  
ATOM    699  C   GLY A  94       0.214   1.769 -15.888  1.00 97.55      A    C  
ATOM    700  O   GLY A  94       0.675   2.820 -15.442  1.00 97.06      A    O  
ATOM    701  N   ALA A  95      -0.166   0.750 -15.118  1.00 97.52      A    N  
ATOM    702  CA  ALA A  95      -0.053   0.819 -13.669  1.00 97.34      A    C  
ATOM    703  C   ALA A  95       1.406   0.890 -13.230  1.00 97.18      A    C  
ATOM    704  O   ALA A  95       1.760   1.657 -12.331  1.00 96.35      A    O  
ATOM    705  CB  ALA A  95      -0.730  -0.396 -13.038  1.00 97.14      A    C  
ATOM    706  N   ILE A  96       2.256   0.089 -13.865  1.00 97.32      A    N  
ATOM    707  CA  ILE A  96       3.680   0.081 -13.538  1.00 97.13      A    C  
ATOM    708  C   ILE A  96       4.303   1.436 -13.839  1.00 96.87      A    C  
ATOM    709  O   ILE A  96       5.018   2.003 -13.011  1.00 96.15      A    O  
ATOM    710  CB  ILE A  96       4.434  -1.004 -14.339  1.00 97.02      A    C  
ATOM    711  CG1 ILE A  96       3.981  -2.399 -13.898  1.00 94.05      A    C  
ATOM    712  CG2 ILE A  96       5.941  -0.855 -14.143  1.00 94.01      A    C  
ATOM    713  CD1 ILE A  96       4.555  -3.526 -14.735  1.00 90.45      A    C  
ATOM    714  N   ILE A  97       4.027   1.956 -15.040  1.00 97.55      A    N  
ATOM    715  CA  ILE A  97       4.585   3.239 -15.437  1.00 97.55      A    C  
ATOM    716  C   ILE A  97       4.025   4.381 -14.586  1.00 97.36      A    C  
ATOM    717  O   ILE A  97       4.747   5.303 -14.215  1.00 96.60      A    O  
ATOM    718  CB  ILE A  97       4.338   3.503 -16.938  1.00 97.36      A    C  
ATOM    719  CG1 ILE A  97       5.097   2.462 -17.755  1.00 94.01      A    C  
ATOM    720  CG2 ILE A  97       4.790   4.910 -17.321  1.00 93.27      A    C  
ATOM    721  CD1 ILE A  97       4.926   2.585 -19.259  1.00 80.93      A    C  
ATOM    722  N   GLY A  98       2.732   4.302 -14.259  1.00 97.03      A    N  
ATOM    723  CA  GLY A  98       2.116   5.316 -13.427  1.00 96.72      A    C  
ATOM    724  C   GLY A  98       2.764   5.356 -12.050  1.00 96.65      A    C  
ATOM    725  O   GLY A  98       3.091   6.424 -11.534  1.00 95.77      A    O  
ATOM    726  N   ALA A  99       2.960   4.177 -11.466  1.00 96.04      A    N  
ATOM    727  CA  ALA A  99       3.592   4.076 -10.157  1.00 95.29      A    C  
ATOM    728  C   ALA A  99       5.061   4.499 -10.249  1.00 94.61      A    C  
ATOM    729  O   ALA A  99       5.599   5.125  -9.335  1.00 93.57      A    O  
ATOM    730  CB  ALA A  99       3.485   2.650  -9.629  1.00 95.07      A    C  
ATOM    731  N   GLY A 100       5.693   4.144 -11.363  1.00 95.97      A    N  
ATOM    732  CA  GLY A 100       7.086   4.501 -11.575  1.00 95.49      A    C  
ATOM    733  C   GLY A 100       7.284   6.006 -11.648  1.00 95.16      A    C  
ATOM    734  O   GLY A 100       8.228   6.543 -11.064  1.00 94.06      A    O  
ATOM    735  N   ILE A 101       6.391   6.690 -12.370  1.00 96.32      A    N  
ATOM    736  CA  ILE A 101       6.465   8.140 -12.494  1.00 96.12      A    C  
ATOM    737  C   ILE A 101       6.273   8.779 -11.117  1.00 95.21      A    C  
ATOM    738  O   ILE A 101       6.984   9.716 -10.751  1.00 93.75      A    O  
ATOM    739  CB  ILE A 101       5.399   8.674 -13.470  1.00 96.41      A    C  
ATOM    740  CG1 ILE A 101       5.734   8.224 -14.894  1.00 94.25      A    C  
ATOM    741  CG2 ILE A 101       5.328  10.198 -13.410  1.00 93.75      A    C  
ATOM    742  CD1 ILE A 101       4.679   8.590 -15.922  1.00 90.00      A    C  
ATOM    743  N   LEU A 102       5.305   8.257 -10.358  1.00 94.46      A    N  
ATOM    744  CA  LEU A 102       5.053   8.774  -9.019  1.00 93.42      A    C  
ATOM    745  C   LEU A 102       6.294   8.623  -8.155  1.00 92.54      A    C  
ATOM    746  O   LEU A 102       6.666   9.526  -7.405  1.00 91.22      A    O  
ATOM    747  CB  LEU A 102       3.885   8.036  -8.363  1.00 93.06      A    C  
ATOM    748  CG  LEU A 102       3.531   8.476  -6.933  1.00 91.79      A    C  
ATOM    749  CD1 LEU A 102       3.104   9.939  -6.932  1.00 87.53      A    C  
ATOM    750  CD2 LEU A 102       2.418   7.602  -6.379  1.00 87.42      A    C  
ATOM    751  N   TYR A 103       6.943   7.459  -8.269  1.00 91.65      A    N  
ATOM    752  CA  TYR A 103       8.160   7.180  -7.508  1.00 90.39      A    C  
ATOM    753  C   TYR A 103       9.260   8.187  -7.856  1.00 89.62      A    C  
ATOM    754  O   TYR A 103       9.982   8.661  -6.971  1.00 88.18      A    O  
ATOM    755  CB  TYR A 103       8.647   5.761  -7.805  1.00 89.49      A    C  
ATOM    756  CG  TYR A 103       9.891   5.366  -7.044  1.00 88.64      A    C  
ATOM    757  CD1 TYR A 103       9.820   4.922  -5.726  1.00 82.66      A    C  
ATOM    758  CD2 TYR A 103      11.141   5.443  -7.642  1.00 82.05      A    C  
ATOM    759  CE1 TYR A 103      10.953   4.562  -5.026  1.00 79.83      A    C  
ATOM    760  CE2 TYR A 103      12.294   5.085  -6.946  1.00 79.70      A    C  
ATOM    761  CZ  TYR A 103      12.197   4.653  -5.637  1.00 82.06      A    C  
ATOM    762  OH  TYR A 103      13.331   4.300  -4.944  1.00 79.68      A    O  
ATOM    763  N   LEU A 104       9.386   8.504  -9.140  1.00 91.09      A    N  
ATOM    764  CA  LEU A 104      10.405   9.427  -9.604  1.00 90.27      A    C  
ATOM    765  C   LEU A 104      10.172  10.884  -9.197  1.00 89.26      A    C  
ATOM    766  O   LEU A 104      11.121  11.602  -8.886  1.00 87.33      A    O  
ATOM    767  CB  LEU A 104      10.544   9.353 -11.127  1.00 90.38      A    C  
ATOM    768  CG  LEU A 104      11.118   8.055 -11.698  1.00 81.76      A    C  
ATOM    769  CD1 LEU A 104      11.065   8.098 -13.224  1.00 75.09      A    C  
ATOM    770  CD2 LEU A 104      12.550   7.861 -11.226  1.00 74.48      A    C  
ATOM    771  N   VAL A 105       8.909  11.322  -9.204  1.00 91.56      A    N  
ATOM    772  CA  VAL A 105       8.596  12.716  -8.875  1.00 90.49      A    C  
ATOM    773  C   VAL A 105       8.377  12.976  -7.391  1.00 89.03      A    C  
ATOM    774  O   VAL A 105       8.276  14.130  -6.968  1.00 86.49      A    O  
ATOM    775  CB  VAL A 105       7.361  13.216  -9.652  1.00 90.41      A    C  
ATOM    776  CG1 VAL A 105       7.590  13.065 -11.150  1.00 82.74      A    C  
ATOM    777  CG2 VAL A 105       6.115  12.460  -9.212  1.00 82.39      A    C  
ATOM    778  N   THR A 106       8.293  11.911  -6.588  1.00 87.95      A    N  
ATOM    779  CA  THR A 106       8.079  12.062  -5.156  1.00 86.56      A    C  
ATOM    780  C   THR A 106       9.407  12.046  -4.389  1.00 85.09      A    C  
ATOM    781  O   THR A 106      10.239  11.168  -4.607  1.00 82.48      A    O  
ATOM    782  CB  THR A 106       7.190  10.935  -4.610  1.00 86.01      A    C  
ATOM    783  CG2 THR A 106       6.929  11.118  -3.122  1.00 79.76      A    C  
ATOM    784  OG1 THR A 106       5.936  10.952  -5.300  1.00 80.27      A    O  
ATOM    785  N   PRO A 107       9.611  13.020  -3.500  1.00 82.82      A    N  
ATOM    786  CA  PRO A 107      10.849  13.065  -2.712  1.00 80.35      A    C  
ATOM    787  C   PRO A 107      11.065  11.738  -1.987  1.00 79.87      A    C  
ATOM    788  O   PRO A 107      10.130  11.200  -1.396  1.00 77.93      A    O  
ATOM    789  CB  PRO A 107      10.597  14.207  -1.734  1.00 79.33      A    C  
ATOM    790  CG  PRO A 107       9.694  15.117  -2.498  1.00 77.71      A    C  
ATOM    791  CD  PRO A 107       8.744  14.166  -3.182  1.00 79.37      A    C  
ATOM    792  N   PRO A 108      12.289  11.198  -2.017  1.00 73.16      A    N  
ATOM    793  CA  PRO A 108      12.602   9.927  -1.358  1.00 70.30      A    C  
ATOM    794  C   PRO A 108      12.194   9.861   0.107  1.00 70.54      A    C  
ATOM    795  O   PRO A 108      11.862   8.797   0.621  1.00 67.29      A    O  
ATOM    796  CB  PRO A 108      14.125   9.821  -1.526  1.00 69.30      A    C  
ATOM    797  CG  PRO A 108      14.370  10.527  -2.817  1.00 67.79      A    C  
ATOM    798  CD  PRO A 108      13.458  11.735  -2.727  1.00 71.34      A    C  
ATOM    799  N   SER A 109      12.232  11.016   0.783  1.00 65.78      A    N  
ATOM    800  CA  SER A 109      11.904  11.083   2.198  1.00 62.77      A    C  
ATOM    801  C   SER A 109      10.434  10.815   2.527  1.00 63.81      A    C  
ATOM    802  O   SER A 109      10.104  10.524   3.676  1.00 60.47      A    O  
ATOM    803  CB  SER A 109      12.307  12.442   2.768  1.00 59.80      A    C  
ATOM    804  OG  SER A 109      11.592  13.490   2.140  1.00 55.01      A    O  
ATOM    805  N   VAL A 110       9.543  10.903   1.525  1.00 67.61      A    N  
ATOM    806  CA  VAL A 110       8.115  10.685   1.771  1.00 66.91      A    C  
ATOM    807  C   VAL A 110       7.479   9.599   0.914  1.00 68.29      A    C  
ATOM    808  O   VAL A 110       6.263   9.411   0.954  1.00 65.05      A    O  
ATOM    809  CB  VAL A 110       7.318  11.994   1.571  1.00 63.38      A    C  
ATOM    810  CG1 VAL A 110       7.819  13.076   2.523  1.00 58.43      A    C  
ATOM    811  CG2 VAL A 110       7.432  12.462   0.126  1.00 58.57      A    C  
ATOM    812  N   VAL A 111       8.287   8.866   0.156  1.00 70.58      A    N  
ATOM    813  CA  VAL A 111       7.764   7.817  -0.722  1.00 69.17      A    C  
ATOM    814  C   VAL A 111       6.975   6.754   0.031  1.00 69.33      A    C  
ATOM    815  O   VAL A 111       5.893   6.339  -0.393  1.00 64.17      A    O  
ATOM    816  CB  VAL A 111       8.897   7.136  -1.512  1.00 66.13      A    C  
ATOM    817  CG1 VAL A 111       8.366   5.926  -2.263  1.00 59.24      A    C  
ATOM    818  CG2 VAL A 111       9.519   8.120  -2.483  1.00 60.98      A    C  
ATOM    819  N   GLY A 112       7.512   6.309   1.163  1.00 70.32      A    N  
ATOM    820  CA  GLY A 112       6.838   5.289   1.938  1.00 67.50      A    C  
ATOM    821  C   GLY A 112       6.658   4.004   1.159  1.00 69.88      A    C  
ATOM    822  O   GLY A 112       7.568   3.559   0.469  1.00 65.13      A    O  
ATOM    823  N   GLY A 113       5.474   3.411   1.258  1.00 74.18      A    N  
ATOM    824  CA  GLY A 113       5.184   2.168   0.551  1.00 73.57      A    C  
ATOM    825  C   GLY A 113       4.568   2.379  -0.819  1.00 76.51      A    C  
ATOM    826  O   GLY A 113       4.169   1.424  -1.476  1.00 73.33      A    O  
ATOM    827  N   LEU A 114       4.486   3.641  -1.248  1.00 82.07      A    N  
ATOM    828  CA  LEU A 114       3.931   3.992  -2.551  1.00 84.66      A    C  
ATOM    829  C   LEU A 114       2.516   3.454  -2.771  1.00 86.07      A    C  
ATOM    830  O   LEU A 114       2.128   3.136  -3.888  1.00 83.00      A    O  
ATOM    831  CB  LEU A 114       4.861   3.507  -3.674  1.00 83.80      A    C  
ATOM    832  CG  LEU A 114       4.772   4.247  -5.012  1.00 82.07      A    C  
ATOM    833  CD1 LEU A 114       5.283   5.671  -4.844  1.00 78.33      A    C  
ATOM    834  CD2 LEU A 114       5.584   3.521  -6.073  1.00 78.51      A    C  
ATOM    835  N   GLY A 115       1.738   3.357  -1.691  1.00 85.80      A    N  
ATOM    836  CA  GLY A 115       0.361   2.898  -1.801  1.00 86.71      A    C  
ATOM    837  C   GLY A 115       0.152   1.431  -2.100  1.00 88.69      A    C  
ATOM    838  O   GLY A 115      -0.933   1.035  -2.525  1.00 86.88      A    O  
ATOM    839  N   VAL A 116       1.181   0.620  -1.876  1.00 87.75      A    N  
ATOM    840  CA  VAL A 116       1.055  -0.818  -2.118  1.00 87.94      A    C  
ATOM    841  C   VAL A 116      -0.029  -1.376  -1.195  1.00 87.80      A    C  
ATOM    842  O   VAL A 116      -0.092  -1.041  -0.012  1.00 86.62      A    O  
ATOM    843  CB  VAL A 116       2.395  -1.557  -1.862  1.00 86.65      A    C  
ATOM    844  CG1 VAL A 116       2.840  -1.385  -0.421  1.00 77.03      A    C  
ATOM    845  CG2 VAL A 116       2.244  -3.031  -2.202  1.00 77.91      A    C  
ATOM    846  N   THR A 117      -0.910  -2.205  -1.753  1.00 89.20      A    N  
ATOM    847  CA  THR A 117      -1.990  -2.779  -0.960  1.00 89.32      A    C  
ATOM    848  C   THR A 117      -1.475  -3.929  -0.097  1.00 87.94      A    C  
ATOM    849  O   THR A 117      -0.744  -4.796  -0.569  1.00 85.73      A    O  
ATOM    850  CB  THR A 117      -3.130  -3.302  -1.864  1.00 89.93      A    C  
ATOM    851  CG2 THR A 117      -3.949  -2.135  -2.392  1.00 84.46      A    C  
ATOM    852  OG1 THR A 117      -2.580  -4.034  -2.965  1.00 83.31      A    O  
ATOM    853  N   MET A 118      -1.878  -3.926   1.172  1.00 87.07      A    N  
ATOM    854  CA  MET A 118      -1.453  -4.963   2.105  1.00 84.21      A    C  
ATOM    855  C   MET A 118      -2.595  -5.343   3.039  1.00 84.52      A    C  
ATOM    856  O   MET A 118      -3.361  -4.490   3.477  1.00 81.67      A    O  
ATOM    857  CB  MET A 118      -0.263  -4.481   2.945  1.00 79.67      A    C  
ATOM    858  CG  MET A 118       0.975  -4.136   2.147  1.00 71.71      A    C  
ATOM    859  SD  MET A 118       2.379  -3.675   3.187  1.00 65.06      A    S  
ATOM    860  CE  MET A 118       1.869  -2.049   3.742  1.00 56.48      A    C  
ATOM    861  N   VAL A 119      -2.703  -6.634   3.336  1.00 84.73      A    N  
ATOM    862  CA  VAL A 119      -3.726  -7.126   4.245  1.00 83.64      A    C  
ATOM    863  C   VAL A 119      -3.327  -6.725   5.663  1.00 80.80      A    C  
ATOM    864  O   VAL A 119      -2.158  -6.807   6.025  1.00 77.35      A    O  
ATOM    865  CB  VAL A 119      -3.846  -8.662   4.173  1.00 83.25      A    C  
ATOM    866  CG1 VAL A 119      -4.910  -9.153   5.144  1.00 76.10      A    C  
ATOM    867  CG2 VAL A 119      -4.193  -9.079   2.754  1.00 77.09      A    C  
ATOM    868  N   HIS A 120      -4.310  -6.297   6.459  1.00 78.93      A    N  
ATOM    869  CA  HIS A 120      -4.050  -5.902   7.839  1.00 76.16      A    C  
ATOM    870  C   HIS A 120      -3.318  -7.045   8.544  1.00 74.94      A    C  
ATOM    871  O   HIS A 120      -3.677  -8.210   8.391  1.00 72.56      A    O  
ATOM    872  CB  HIS A 120      -5.372  -5.591   8.550  1.00 74.99      A    C  
ATOM    873  CG  HIS A 120      -5.190  -4.969   9.897  1.00 73.28      A    C  
ATOM    874  CD2 HIS A 120      -5.293  -3.678  10.309  1.00 64.80      A    C  
ATOM    875  ND1 HIS A 120      -4.869  -5.696  11.017  1.00 65.04      A    N  
ATOM    876  CE1 HIS A 120      -4.760  -4.880  12.057  1.00 64.39      A    C  
ATOM    877  NE2 HIS A 120      -5.022  -3.654  11.647  1.00 66.06      A    N  
ATOM    878  N   GLY A 121      -2.309  -6.699   9.325  1.00 67.83      A    N  
ATOM    879  CA  GLY A 121      -1.502  -7.701  10.003  1.00 64.16      A    C  
ATOM    880  C   GLY A 121      -2.238  -8.684  10.904  1.00 66.37      A    C  
ATOM    881  O   GLY A 121      -1.752  -9.791  11.138  1.00 62.41      A    O  
ATOM    882  N   ASN A 122      -3.403  -8.287  11.400  1.00 70.40      A    N  
ATOM    883  CA  ASN A 122      -4.169  -9.164  12.277  1.00 70.17      A    C  
ATOM    884  C   ASN A 122      -5.237  -9.967  11.535  1.00 71.59      A    C  
ATOM    885  O   ASN A 122      -6.059 -10.645  12.162  1.00 69.21      A    O  
ATOM    886  CB  ASN A 122      -4.813  -8.347  13.405  1.00 67.19      A    C  
ATOM    887  CG  ASN A 122      -3.791  -7.750  14.346  1.00 61.31      A    C  
ATOM    888  ND2 ASN A 122      -4.024  -6.515  14.776  1.00 54.44      A    N  
ATOM    889  OD1 ASN A 122      -2.790  -8.395  14.689  1.00 55.53      A    O  
ATOM    890  N   LEU A 123      -5.234  -9.896  10.205  1.00 78.93      A    N  
ATOM    891  CA  LEU A 123      -6.176 -10.642   9.395  1.00 80.37      A    C  
ATOM    892  C   LEU A 123      -5.426 -11.691   8.577  1.00 80.37      A    C  
ATOM    893  O   LEU A 123      -4.265 -11.501   8.230  1.00 77.96      A    O  
ATOM    894  CB  LEU A 123      -6.938  -9.716   8.445  1.00 79.99      A    C  
ATOM    895  CG  LEU A 123      -7.872  -8.677   9.058  1.00 77.03      A    C  
ATOM    896  CD1 LEU A 123      -8.491  -7.827   7.954  1.00 72.69      A    C  
ATOM    897  CD2 LEU A 123      -8.954  -9.363   9.873  1.00 72.34      A    C  
ATOM    898  N   THR A 124      -6.102 -12.796   8.279  1.00 82.84      A    N  
ATOM    899  CA  THR A 124      -5.496 -13.846   7.470  1.00 83.24      A    C  
ATOM    900  C   THR A 124      -5.683 -13.491   5.996  1.00 84.35      A    C  
ATOM    901  O   THR A 124      -6.469 -12.608   5.651  1.00 84.30      A    O  
ATOM    902  CB  THR A 124      -6.154 -15.215   7.725  1.00 82.65      A    C  
ATOM    903  CG2 THR A 124      -6.127 -15.560   9.204  1.00 76.07      A    C  
ATOM    904  OG1 THR A 124      -7.512 -15.174   7.266  1.00 76.87      A    O  
ATOM    905  N   ALA A 125      -4.960 -14.204   5.131  1.00 86.32      A    N  
ATOM    906  CA  ALA A 125      -5.075 -13.974   3.697  1.00 87.45      A    C  
ATOM    907  C   ALA A 125      -6.509 -14.275   3.260  1.00 89.88      A    C  
ATOM    908  O   ALA A 125      -7.042 -13.631   2.353  1.00 89.41      A    O  
ATOM    909  CB  ALA A 125      -4.094 -14.867   2.949  1.00 85.93      A    C  
ATOM    910  N   GLY A 126      -7.124 -15.252   3.913  1.00 90.95      A    N  
ATOM    911  CA  GLY A 126      -8.499 -15.621   3.599  1.00 92.07      A    C  
ATOM    912  C   GLY A 126      -9.472 -14.494   3.882  1.00 93.20      A    C  
ATOM    913  O   GLY A 126     -10.389 -14.236   3.108  1.00 92.77      A    O  
ATOM    914  N   HIS A 127      -9.254 -13.809   5.001  1.00 90.90      A    N  
ATOM    915  CA  HIS A 127     -10.101 -12.679   5.366  1.00 90.67      A    C  
ATOM    916  C   HIS A 127      -9.935 -11.563   4.339  1.00 92.18      A    C  
ATOM    917  O   HIS A 127     -10.915 -10.949   3.906  1.00 92.18      A    O  
ATOM    918  CB  HIS A 127      -9.716 -12.149   6.752  1.00 89.18      A    C  
ATOM    919  CG  HIS A 127     -10.057 -13.085   7.875  1.00 85.84      A    C  
ATOM    920  CD2 HIS A 127     -11.102 -13.923   8.054  1.00 73.85      A    C  
ATOM    921  ND1 HIS A 127      -9.263 -13.232   8.995  1.00 72.18      A    N  
ATOM    922  CE1 HIS A 127      -9.807 -14.111   9.808  1.00 72.64      A    C  
ATOM    923  NE2 HIS A 127     -10.919 -14.554   9.264  1.00 73.56      A    N  
ATOM    924  N   GLY A 128      -8.695 -11.321   3.956  1.00 92.17      A    N  
ATOM    925  CA  GLY A 128      -8.416 -10.293   2.972  1.00 92.43      A    C  
ATOM    926  C   GLY A 128      -9.038 -10.614   1.627  1.00 94.01      A    C  
ATOM    927  O   GLY A 128      -9.573  -9.732   0.944  1.00 93.74      A    O  
ATOM    928  N   LEU A 129      -8.983 -11.881   1.250  1.00 94.46      A    N  
ATOM    929  CA  LEU A 129      -9.561 -12.321  -0.008  1.00 95.47      A    C  
ATOM    930  C   LEU A 129     -11.066 -12.092  -0.017  1.00 96.09      A    C  
ATOM    931  O   LEU A 129     -11.636 -11.643  -1.018  1.00 95.79      A    O  
ATOM    932  CB  LEU A 129      -9.239 -13.801  -0.256  1.00 95.27      A    C  
ATOM    933  CG  LEU A 129      -9.746 -14.393  -1.584  1.00 92.93      A    C  
ATOM    934  CD1 LEU A 129      -8.786 -15.456  -2.079  1.00 85.22      A    C  
ATOM    935  CD2 LEU A 129     -11.134 -14.995  -1.390  1.00 85.48      A    C  
ATOM    936  N   LEU A 130     -11.726 -12.407   1.101  1.00 95.61      A    N  
ATOM    937  CA  LEU A 130     -13.165 -12.226   1.205  1.00 96.41      A    C  
ATOM    938  C   LEU A 130     -13.547 -10.753   1.087  1.00 96.85      A    C  
ATOM    939  O   LEU A 130     -14.509 -10.407   0.407  1.00 96.54      A    O  
ATOM    940  CB  LEU A 130     -13.681 -12.789   2.539  1.00 96.49      A    C  
ATOM    941  CG  LEU A 130     -15.189 -12.642   2.798  1.00 93.03      A    C  
ATOM    942  CD1 LEU A 130     -15.978 -13.328   1.688  1.00 87.06      A    C  
ATOM    943  CD2 LEU A 130     -15.538 -13.257   4.150  1.00 87.54      A    C  
ATOM    944  N   VAL A 131     -12.774  -9.885   1.752  1.00 95.74      A    N  
ATOM    945  CA  VAL A 131     -13.038  -8.450   1.697  1.00 95.87      A    C  
ATOM    946  C   VAL A 131     -12.898  -7.938   0.261  1.00 96.52      A    C  
ATOM    947  O   VAL A 131     -13.760  -7.209  -0.229  1.00 96.42      A    O  
ATOM    948  CB  VAL A 131     -12.081  -7.665   2.623  1.00 94.97      A    C  
ATOM    949  CG1 VAL A 131     -12.223  -6.159   2.382  1.00 91.04      A    C  
ATOM    950  CG2 VAL A 131     -12.381  -7.988   4.076  1.00 91.12      A    C  
ATOM    951  N   GLU A 132     -11.816  -8.329  -0.406  1.00 96.37      A    N  
ATOM    952  CA  GLU A 132     -11.589  -7.902  -1.786  1.00 96.57      A    C  
ATOM    953  C   GLU A 132     -12.676  -8.426  -2.717  1.00 97.01      A    C  
ATOM    954  O   GLU A 132     -13.122  -7.731  -3.628  1.00 96.71      A    O  
ATOM    955  CB  GLU A 132     -10.219  -8.386  -2.273  1.00 95.99      A    C  
ATOM    956  CG  GLU A 132      -9.046  -7.584  -1.725  1.00 92.80      A    C  
ATOM    957  CD  GLU A 132      -9.062  -6.138  -2.192  1.00 94.86      A    C  
ATOM    958  OE1 GLU A 132      -9.272  -5.910  -3.400  1.00 89.09      A    O  
ATOM    959  OE2 GLU A 132      -8.869  -5.233  -1.359  1.00 90.32      A    O1-
ATOM    960  N   LEU A 133     -13.105  -9.665  -2.480  1.00 97.19      A    N  
ATOM    961  CA  LEU A 133     -14.154 -10.284  -3.287  1.00 97.30      A    C  
ATOM    962  C   LEU A 133     -15.450  -9.481  -3.168  1.00 97.45      A    C  
ATOM    963  O   LEU A 133     -16.090  -9.161  -4.174  1.00 96.73      A    O  
ATOM    964  CB  LEU A 133     -14.378 -11.729  -2.834  1.00 96.91      A    C  
ATOM    965  CG  LEU A 133     -15.367 -12.597  -3.632  1.00 95.15      A    C  
ATOM    966  CD1 LEU A 133     -15.075 -14.062  -3.366  1.00 87.41      A    C  
ATOM    967  CD2 LEU A 133     -16.816 -12.281  -3.254  1.00 86.51      A    C  
ATOM    968  N   ILE A 134     -15.827  -9.154  -1.943  1.00 97.75      A    N  
ATOM    969  CA  ILE A 134     -17.063  -8.414  -1.697  1.00 97.66      A    C  
ATOM    970  C   ILE A 134     -17.058  -6.995  -2.251  1.00 97.66      A    C  
ATOM    971  O   ILE A 134     -18.018  -6.575  -2.902  1.00 97.13      A    O  
ATOM    972  CB  ILE A 134     -17.386  -8.383  -0.183  1.00 97.15      A    C  
ATOM    973  CG1 ILE A 134     -17.674  -9.800   0.316  1.00 94.00      A    C  
ATOM    974  CG2 ILE A 134     -18.581  -7.466   0.081  1.00 93.08      A    C  
ATOM    975  CD1 ILE A 134     -17.884  -9.896   1.814  1.00 84.53      A    C  
ATOM    976  N   ILE A 135     -15.986  -6.246  -2.003  1.00 97.51      A    N  
ATOM    977  CA  ILE A 135     -15.942  -4.872  -2.482  1.00 97.19      A    C  
ATOM    978  C   ILE A 135     -15.813  -4.788  -4.007  1.00 97.10      A    C  
ATOM    979  O   ILE A 135     -16.275  -3.829  -4.617  1.00 96.19      A    O  
ATOM    980  CB  ILE A 135     -14.826  -4.044  -1.808  1.00 96.25      A    C  
ATOM    981  CG1 ILE A 135     -13.445  -4.644  -2.085  1.00 91.37      A    C  
ATOM    982  CG2 ILE A 135     -15.091  -3.954  -0.309  1.00 90.31      A    C  
ATOM    983  CD1 ILE A 135     -12.297  -3.860  -1.466  1.00 89.70      A    C  
ATOM    984  N   THR A 136     -15.173  -5.792  -4.617  1.00 97.37      A    N  
ATOM    985  CA  THR A 136     -15.061  -5.790  -6.068  1.00 97.34      A    C  
ATOM    986  C   THR A 136     -16.405  -6.218  -6.659  1.00 97.25      A    C  
ATOM    987  O   THR A 136     -16.792  -5.769  -7.730  1.00 96.48      A    O  
ATOM    988  CB  THR A 136     -13.953  -6.739  -6.567  1.00 96.98      A    C  
ATOM    989  CG2 THR A 136     -13.788  -6.604  -8.070  1.00 90.92      A    C  
ATOM    990  OG1 THR A 136     -12.713  -6.392  -5.932  1.00 91.59      A    O  
ATOM    991  N   PHE A 137     -17.113  -7.088  -5.938  1.00 97.74      A    N  
ATOM    992  CA  PHE A 137     -18.432  -7.544  -6.366  1.00 97.77      A    C  
ATOM    993  C   PHE A 137     -19.370  -6.339  -6.491  1.00 97.51      A    C  
ATOM    994  O   PHE A 137     -20.048  -6.180  -7.505  1.00 97.10      A    O  
ATOM    995  CB  PHE A 137     -18.998  -8.562  -5.364  1.00 97.70      A    C  
ATOM    996  CG  PHE A 137     -20.409  -9.003  -5.677  1.00 97.25      A    C  
ATOM    997  CD1 PHE A 137     -21.496  -8.224  -5.299  1.00 94.06      A    C  
ATOM    998  CD2 PHE A 137     -20.642 -10.190  -6.346  1.00 94.35      A    C  
ATOM    999  CE1 PHE A 137     -22.795  -8.621  -5.596  1.00 92.93      A    C  
ATOM   1000  CE2 PHE A 137     -21.936 -10.598  -6.637  1.00 93.28      A    C  
ATOM   1001  CZ  PHE A 137     -23.017  -9.809  -6.262  1.00 94.37      A    C  
ATOM   1002  N   GLN A 138     -19.414  -5.499  -5.464  1.00 97.28      A    N  
ATOM   1003  CA  GLN A 138     -20.298  -4.335  -5.500  1.00 96.73      A    C  
ATOM   1004  C   GLN A 138     -19.891  -3.352  -6.594  1.00 96.94      A    C  
ATOM   1005  O   GLN A 138     -20.755  -2.713  -7.207  1.00 95.81      A    O  
ATOM   1006  CB  GLN A 138     -20.355  -3.649  -4.124  1.00 95.24      A    C  
ATOM   1007  CG  GLN A 138     -19.065  -3.002  -3.626  1.00 89.04      A    C  
ATOM   1008  CD  GLN A 138     -18.842  -1.609  -4.178  1.00 90.72      A    C  
ATOM   1009  NE2 GLN A 138     -17.587  -1.238  -4.358  1.00 78.52      A    N  
ATOM   1010  OE1 GLN A 138     -19.798  -0.865  -4.434  1.00 80.61      A    O  
ATOM   1011  N   LEU A 139     -18.597  -3.244  -6.853  1.00 97.06      A    N  
ATOM   1012  CA  LEU A 139     -18.106  -2.353  -7.898  1.00 96.61      A    C  
ATOM   1013  C   LEU A 139     -18.549  -2.838  -9.279  1.00 96.54      A    C  
ATOM   1014  O   LEU A 139     -19.123  -2.084 -10.061  1.00 95.96      A    O  
ATOM   1015  CB  LEU A 139     -16.579  -2.255  -7.862  1.00 96.47      A    C  
ATOM   1016  CG  LEU A 139     -15.911  -1.596  -9.082  1.00 95.29      A    C  
ATOM   1017  CD1 LEU A 139     -16.401  -0.166  -9.244  1.00 90.86      A    C  
ATOM   1018  CD2 LEU A 139     -14.391  -1.617  -8.917  1.00 91.08      A    C  
ATOM   1019  N   VAL A 140     -18.272  -4.105  -9.573  1.00 96.70      A    N  
ATOM   1020  CA  VAL A 140     -18.634  -4.664 -10.871  1.00 96.66      A    C  
ATOM   1021  C   VAL A 140     -20.146  -4.733 -11.060  1.00 96.10      A    C  
ATOM   1022  O   VAL A 140     -20.651  -4.523 -12.167  1.00 95.35      A    O  
ATOM   1023  CB  VAL A 140     -18.006  -6.061 -11.065  1.00 96.50      A    C  
ATOM   1024  CG1 VAL A 140     -18.474  -6.696 -12.370  1.00 92.99      A    C  
ATOM   1025  CG2 VAL A 140     -16.490  -5.926 -11.075  1.00 92.90      A    C  
ATOM   1026  N   PHE A 141     -20.886  -5.011  -9.987  1.00 96.82      A    N  
ATOM   1027  CA  PHE A 141     -22.342  -5.057 -10.078  1.00 96.50      A    C  
ATOM   1028  C   PHE A 141     -22.857  -3.668 -10.449  1.00 95.84      A    C  
ATOM   1029  O   PHE A 141     -23.786  -3.528 -11.240  1.00 94.56      A    O  
ATOM   1030  CB  PHE A 141     -22.957  -5.508  -8.748  1.00 96.30      A    C  
ATOM   1031  CG  PHE A 141     -24.354  -6.050  -8.891  1.00 95.70      A    C  
ATOM   1032  CD1 PHE A 141     -24.566  -7.392  -9.213  1.00 92.05      A    C  
ATOM   1033  CD2 PHE A 141     -25.467  -5.228  -8.720  1.00 91.56      A    C  
ATOM   1034  CE1 PHE A 141     -25.845  -7.893  -9.364  1.00 90.48      A    C  
ATOM   1035  CE2 PHE A 141     -26.742  -5.724  -8.867  1.00 90.14      A    C  
ATOM   1036  CZ  PHE A 141     -26.943  -7.064  -9.194  1.00 92.34      A    C  
ATOM   1037  N   THR A 142     -22.226  -2.635  -9.878  1.00 96.25      A    N  
ATOM   1038  CA  THR A 142     -22.590  -1.254 -10.172  1.00 95.72      A    C  
ATOM   1039  C   THR A 142     -22.307  -0.932 -11.642  1.00 95.14      A    C  
ATOM   1040  O   THR A 142     -23.102  -0.268 -12.306  1.00 93.82      A    O  
ATOM   1041  CB  THR A 142     -21.810  -0.264  -9.278  1.00 95.46      A    C  
ATOM   1042  CG2 THR A 142     -22.118   1.178  -9.671  1.00 89.26      A    C  
ATOM   1043  OG1 THR A 142     -22.177  -0.466  -7.912  1.00 89.98      A    O  
ATOM   1044  N   ILE A 143     -21.169  -1.421 -12.141  1.00 95.08      A    N  
ATOM   1045  CA  ILE A 143     -20.795  -1.194 -13.532  1.00 93.94      A    C  
ATOM   1046  C   ILE A 143     -21.806  -1.831 -14.489  1.00 92.88      A    C  
ATOM   1047  O   ILE A 143     -22.284  -1.189 -15.416  1.00 91.68      A    O  
ATOM   1048  CB  ILE A 143     -19.377  -1.748 -13.820  1.00 94.15      A    C  
ATOM   1049  CG1 ILE A 143     -18.335  -0.919 -13.059  1.00 93.34      A    C  
ATOM   1050  CG2 ILE A 143     -19.095  -1.720 -15.320  1.00 93.51      A    C  
ATOM   1051  CD1 ILE A 143     -16.919  -1.457 -13.161  1.00 90.58      A    C  
ATOM   1052  N   PHE A 144     -22.122  -3.102 -14.249  1.00 94.19      A    N  
ATOM   1053  CA  PHE A 144     -23.064  -3.803 -15.112  1.00 93.50      A    C  
ATOM   1054  C   PHE A 144     -24.461  -3.174 -15.066  1.00 92.60      A    C  
ATOM   1055  O   PHE A 144     -25.107  -3.015 -16.101  1.00 90.84      A    O  
ATOM   1056  CB  PHE A 144     -23.152  -5.287 -14.731  1.00 93.61      A    C  
ATOM   1057  CG  PHE A 144     -22.106  -6.141 -15.393  1.00 93.81      A    C  
ATOM   1058  CD1 PHE A 144     -20.770  -6.064 -15.004  1.00 89.81      A    C  
ATOM   1059  CD2 PHE A 144     -22.451  -7.013 -16.420  1.00 88.23      A    C  
ATOM   1060  CE1 PHE A 144     -19.802  -6.837 -15.634  1.00 87.51      A    C  
ATOM   1061  CE2 PHE A 144     -21.491  -7.790 -17.047  1.00 87.27      A    C  
ATOM   1062  CZ  PHE A 144     -20.164  -7.697 -16.656  1.00 91.15      A    C  
ATOM   1063  N   ALA A 145     -24.912  -2.815 -13.876  1.00 93.18      A    N  
ATOM   1064  CA  ALA A 145     -26.235  -2.219 -13.719  1.00 91.63      A    C  
ATOM   1065  C   ALA A 145     -26.319  -0.830 -14.351  1.00 90.68      A    C  
ATOM   1066  O   ALA A 145     -27.324  -0.492 -14.977  1.00 88.45      A    O  
ATOM   1067  CB  ALA A 145     -26.596  -2.139 -12.241  1.00 91.48      A    C  
ATOM   1068  N   SER A 146     -25.265  -0.029 -14.177  1.00 91.08      A    N  
ATOM   1069  CA  SER A 146     -25.248   1.321 -14.716  1.00 89.26      A    C  
ATOM   1070  C   SER A 146     -25.090   1.371 -16.235  1.00 87.81      A    C  
ATOM   1071  O   SER A 146     -25.609   2.280 -16.886  1.00 84.63      A    O  
ATOM   1072  CB  SER A 146     -24.118   2.138 -14.074  1.00 89.10      A    C  
ATOM   1073  OG  SER A 146     -24.299   2.238 -12.675  1.00 81.99      A    O  
ATOM   1074  N   CYS A 147     -24.370   0.380 -16.787  1.00 88.05      A    N  
ATOM   1075  CA  CYS A 147     -24.129   0.352 -18.225  1.00 84.55      A    C  
ATOM   1076  C   CYS A 147     -25.092  -0.554 -18.995  1.00 83.58      A    C  
ATOM   1077  O   CYS A 147     -24.871  -0.853 -20.167  1.00 80.03      A    O  
ATOM   1078  CB  CYS A 147     -22.679  -0.083 -18.492  1.00 83.30      A    C  
ATOM   1079  SG  CYS A 147     -21.449   1.029 -17.791  1.00 77.56      A    S  
ATOM   1080  N   ASP A 148     -26.168  -0.993 -18.326  1.00 79.61      A    N  
ATOM   1081  CA  ASP A 148     -27.164  -1.857 -18.950  1.00 79.29      A    C  
ATOM   1082  C   ASP A 148     -27.961  -1.069 -19.989  1.00 78.43      A    C  
ATOM   1083  O   ASP A 148     -28.757  -0.200 -19.643  1.00 76.18      A    O  
ATOM   1084  CB  ASP A 148     -28.104  -2.413 -17.878  1.00 78.28      A    C  
ATOM   1085  CG  ASP A 148     -29.035  -3.481 -18.412  1.00 78.61      A    C  
ATOM   1086  OD1 ASP A 148     -29.172  -3.616 -19.640  1.00 74.68      A    O  
ATOM   1087  OD2 ASP A 148     -29.640  -4.192 -17.585  1.00 73.23      A    O1-
ATOM   1088  N   SER A 149     -27.753  -1.387 -21.269  1.00 77.66      A    N  
ATOM   1089  CA  SER A 149     -28.435  -0.700 -22.358  1.00 75.51      A    C  
ATOM   1090  C   SER A 149     -29.938  -0.951 -22.395  1.00 76.39      A    C  
ATOM   1091  O   SER A 149     -30.667  -0.229 -23.067  1.00 72.50      A    O  
ATOM   1092  CB  SER A 149     -27.819  -1.101 -23.696  1.00 73.19      A    C  
ATOM   1093  OG  SER A 149     -27.962  -2.481 -23.918  1.00 66.17      A    O  
ATOM   1094  N   LYS A 150     -30.389  -1.986 -21.681  1.00 76.56      A    N  
ATOM   1095  CA  LYS A 150     -31.809  -2.314 -21.657  1.00 76.63      A    C  
ATOM   1096  C   LYS A 150     -32.578  -1.467 -20.651  1.00 78.07      A    C  
ATOM   1097  O   LYS A 150     -33.810  -1.413 -20.696  1.00 73.66      A    O  
ATOM   1098  CB  LYS A 150     -31.996  -3.795 -21.328  1.00 74.73      A    C  
ATOM   1099  CG  LYS A 150     -31.461  -4.740 -22.402  1.00 67.89      A    C  
ATOM   1100  CD  LYS A 150     -31.588  -6.197 -21.980  1.00 63.04      A    C  
ATOM   1101  CE  LYS A 150     -30.712  -6.501 -20.781  1.00 55.64      A    C  
ATOM   1102  NZ  LYS A 150     -30.767  -7.938 -20.409  1.00 49.75      A    N1+
ATOM   1103  N   ARG A 151     -31.858  -0.804 -19.767  1.00 76.19      A    N  
ATOM   1104  CA  ARG A 151     -32.500   0.038 -18.761  1.00 76.49      A    C  
ATOM   1105  C   ARG A 151     -32.897   1.405 -19.316  1.00 74.82      A    C  
ATOM   1106  O   ARG A 151     -32.235   1.949 -20.194  1.00 71.89      A    O  
ATOM   1107  CB  ARG A 151     -31.570   0.250 -17.561  1.00 75.07      A    C  
ATOM   1108  CG  ARG A 151     -31.289  -1.004 -16.745  1.00 72.23      A    C  
ATOM   1109  CD  ARG A 151     -30.440  -0.668 -15.535  1.00 70.50      A    C  
ATOM   1110  NE  ARG A 151     -31.116   0.262 -14.632  1.00 71.01      A    N  
ATOM   1111  CZ  ARG A 151     -30.547   0.799 -13.556  1.00 75.89      A    C  
ATOM   1112  NH1 ARG A 151     -29.291   0.520 -13.252  1.00 71.10      A    N1+
ATOM   1113  NH2 ARG A 151     -31.235   1.626 -12.789  1.00 69.57      A    N  
ATOM   1114  N   THR A 152     -33.980   1.941 -18.788  1.00 73.71      A    N  
ATOM   1115  CA  THR A 152     -34.462   3.245 -19.212  1.00 71.31      A    C  
ATOM   1116  C   THR A 152     -34.612   4.173 -18.008  1.00 72.93      A    C  
ATOM   1117  O   THR A 152     -35.048   5.313 -18.140  1.00 66.13      A    O  
ATOM   1118  CB  THR A 152     -35.833   3.139 -19.911  1.00 67.54      A    C  
ATOM   1119  CG2 THR A 152     -35.731   2.274 -21.149  1.00 60.59      A    C  
ATOM   1120  OG1 THR A 152     -36.775   2.549 -19.002  1.00 61.95      A    O  
ATOM   1121  N   ASP A 153     -34.246   3.660 -16.827  1.00 75.66      A    N  
ATOM   1122  CA  ASP A 153     -34.383   4.424 -15.594  1.00 72.64      A    C  
ATOM   1123  C   ASP A 153     -33.070   4.924 -15.008  1.00 72.72      A    C  
ATOM   1124  O   ASP A 153     -33.040   5.420 -13.883  1.00 67.03      A    O  
ATOM   1125  CB  ASP A 153     -35.110   3.568 -14.545  1.00 69.43      A    C  
ATOM   1126  CG  ASP A 153     -34.285   2.370 -14.116  1.00 64.68      A    C  
ATOM   1127  OD1 ASP A 153     -33.566   1.796 -14.957  1.00 59.66      A    O  
ATOM   1128  OD2 ASP A 153     -34.346   2.007 -12.925  1.00 60.00      A    O1-
ATOM   1129  N   VAL A 154     -31.969   4.811 -15.766  1.00 76.56      A    N  
ATOM   1130  CA  VAL A 154     -30.668   5.272 -15.282  1.00 76.61      A    C  
ATOM   1131  C   VAL A 154     -30.606   6.795 -15.336  1.00 76.66      A    C  
ATOM   1132  O   VAL A 154     -30.680   7.393 -16.404  1.00 72.97      A    O  
ATOM   1133  CB  VAL A 154     -29.514   4.695 -16.124  1.00 72.83      A    C  
ATOM   1134  CG1 VAL A 154     -28.187   5.228 -15.611  1.00 65.34      A    C  
ATOM   1135  CG2 VAL A 154     -29.535   3.177 -16.074  1.00 66.19      A    C  
ATOM   1136  N   THR A 155     -30.478   7.404 -14.158  1.00 76.33      A    N  
ATOM   1137  CA  THR A 155     -30.392   8.852 -14.063  1.00 76.78      A    C  
ATOM   1138  C   THR A 155     -29.032   9.260 -13.516  1.00 77.53      A    C  
ATOM   1139  O   THR A 155     -28.352   8.478 -12.851  1.00 69.64      A    O  
ATOM   1140  CB  THR A 155     -31.488   9.414 -13.139  1.00 72.21      A    C  
ATOM   1141  CG2 THR A 155     -32.868   9.095 -13.696  1.00 63.41      A    C  
ATOM   1142  OG1 THR A 155     -31.361   8.843 -11.840  1.00 65.33      A    O  
ATOM   1143  N   GLY A 156     -28.630  10.482 -13.808  1.00 81.22      A    N  
ATOM   1144  CA  GLY A 156     -27.349  10.957 -13.331  1.00 82.53      A    C  
ATOM   1145  C   GLY A 156     -26.177  10.484 -14.174  1.00 85.35      A    C  
ATOM   1146  O   GLY A 156     -26.360   9.925 -15.253  1.00 81.54      A    O  
ATOM   1147  N   SER A 157     -24.978  10.706 -13.686  1.00 86.78      A    N  
ATOM   1148  CA  SER A 157     -23.761  10.327 -14.386  1.00 88.84      A    C  
ATOM   1149  C   SER A 157     -23.341   8.894 -14.093  1.00 89.86      A    C  
ATOM   1150  O   SER A 157     -23.176   8.503 -12.937  1.00 88.51      A    O  
ATOM   1151  CB  SER A 157     -22.627  11.269 -13.997  1.00 87.57      A    C  
ATOM   1152  OG  SER A 157     -21.381  10.797 -14.491  1.00 84.13      A    O  
ATOM   1153  N   ILE A 158     -23.157   8.101 -15.152  1.00 90.04      A    N  
ATOM   1154  CA  ILE A 158     -22.704   6.726 -15.010  1.00 90.03      A    C  
ATOM   1155  C   ILE A 158     -21.275   6.725 -14.464  1.00 91.66      A    C  
ATOM   1156  O   ILE A 158     -20.916   5.900 -13.628  1.00 91.19      A    O  
ATOM   1157  CB  ILE A 158     -22.749   5.978 -16.360  1.00 88.13      A    C  
ATOM   1158  CG1 ILE A 158     -24.198   5.838 -16.832  1.00 83.14      A    C  
ATOM   1159  CG2 ILE A 158     -22.081   4.620 -16.240  1.00 81.99      A    C  
ATOM   1160  CD1 ILE A 158     -24.348   5.180 -18.190  1.00 75.91      A    C  
ATOM   1161  N   ALA A 159     -20.466   7.664 -14.955  1.00 91.67      A    N  
ATOM   1162  CA  ALA A 159     -19.080   7.776 -14.511  1.00 92.85      A    C  
ATOM   1163  C   ALA A 159     -19.011   8.036 -13.004  1.00 94.08      A    C  
ATOM   1164  O   ALA A 159     -18.217   7.423 -12.296  1.00 93.42      A    O  
ATOM   1165  CB  ALA A 159     -18.374   8.895 -15.276  1.00 92.28      A    C  
ATOM   1166  N   LEU A 160     -19.856   8.950 -12.524  1.00 94.32      A    N  
ATOM   1167  CA  LEU A 160     -19.876   9.266 -11.102  1.00 94.83      A    C  
ATOM   1168  C   LEU A 160     -20.373   8.087 -10.269  1.00 95.24      A    C  
ATOM   1169  O   LEU A 160     -19.878   7.847  -9.170  1.00 94.79      A    O  
ATOM   1170  CB  LEU A 160     -20.746  10.499 -10.829  1.00 94.25      A    C  
ATOM   1171  CG  LEU A 160     -20.140  11.857 -11.225  1.00 86.51      A    C  
ATOM   1172  CD1 LEU A 160     -21.140  12.973 -10.933  1.00 79.76      A    C  
ATOM   1173  CD2 LEU A 160     -18.853  12.093 -10.451  1.00 79.41      A    C  
ATOM   1174  N   ALA A 161     -21.343   7.351 -10.800  1.00 94.90      A    N  
ATOM   1175  CA  ALA A 161     -21.889   6.196 -10.089  1.00 94.85      A    C  
ATOM   1176  C   ALA A 161     -20.775   5.168  -9.869  1.00 95.59      A    C  
ATOM   1177  O   ALA A 161     -20.635   4.610  -8.777  1.00 95.09      A    O  
ATOM   1178  CB  ALA A 161     -23.031   5.577 -10.887  1.00 93.96      A    C  
ATOM   1179  N   ILE A 162     -19.986   4.924 -10.908  1.00 94.97      A    N  
ATOM   1180  CA  ILE A 162     -18.879   3.976 -10.821  1.00 95.29      A    C  
ATOM   1181  C   ILE A 162     -17.819   4.521  -9.870  1.00 95.76      A    C  
ATOM   1182  O   ILE A 162     -17.256   3.783  -9.061  1.00 95.31      A    O  
ATOM   1183  CB  ILE A 162     -18.269   3.723 -12.219  1.00 95.00      A    C  
ATOM   1184  CG1 ILE A 162     -19.313   3.045 -13.110  1.00 93.62      A    C  
ATOM   1185  CG2 ILE A 162     -17.019   2.857 -12.108  1.00 93.59      A    C  
ATOM   1186  CD1 ILE A 162     -18.877   2.862 -14.560  1.00 89.01      A    C  
ATOM   1187  N   GLY A 163     -17.570   5.816  -9.961  1.00 95.92      A    N  
ATOM   1188  CA  GLY A 163     -16.598   6.449  -9.087  1.00 96.01      A    C  
ATOM   1189  C   GLY A 163     -17.007   6.353  -7.622  1.00 96.77      A    C  
ATOM   1190  O   GLY A 163     -16.173   6.101  -6.750  1.00 96.45      A    O  
ATOM   1191  N   PHE A 164     -18.296   6.565  -7.347  1.00 97.13      A    N  
ATOM   1192  CA  PHE A 164     -18.795   6.488  -5.983  1.00 97.06      A    C  
ATOM   1193  C   PHE A 164     -18.661   5.068  -5.446  1.00 97.21      A    C  
ATOM   1194  O   PHE A 164     -18.414   4.862  -4.256  1.00 96.42      A    O  
ATOM   1195  CB  PHE A 164     -20.271   6.919  -5.914  1.00 96.31      A    C  
ATOM   1196  CG  PHE A 164     -20.478   8.414  -6.058  1.00 93.75      A    C  
ATOM   1197  CD1 PHE A 164     -19.585   9.309  -5.470  1.00 86.69      A    C  
ATOM   1198  CD2 PHE A 164     -21.579   8.912  -6.742  1.00 85.51      A    C  
ATOM   1199  CE1 PHE A 164     -19.795  10.686  -5.586  1.00 83.85      A    C  
ATOM   1200  CE2 PHE A 164     -21.785  10.281  -6.857  1.00 83.12      A    C  
ATOM   1201  CZ  PHE A 164     -20.891  11.171  -6.281  1.00 84.48      A    C  
ATOM   1202  N   SER A 165     -18.825   4.076  -6.331  1.00 96.85      A    N  
ATOM   1203  CA  SER A 165     -18.691   2.680  -5.932  1.00 97.09      A    C  
ATOM   1204  C   SER A 165     -17.249   2.422  -5.485  1.00 97.17      A    C  
ATOM   1205  O   SER A 165     -17.013   1.736  -4.486  1.00 95.94      A    O  
ATOM   1206  CB  SER A 165     -19.047   1.765  -7.103  1.00 96.36      A    C  
ATOM   1207  OG  SER A 165     -18.925   0.411  -6.733  1.00 83.60      A    O  
ATOM   1208  N   VAL A 166     -16.303   2.979  -6.229  1.00 96.68      A    N  
ATOM   1209  CA  VAL A 166     -14.887   2.837  -5.880  1.00 96.44      A    C  
ATOM   1210  C   VAL A 166     -14.617   3.545  -4.551  1.00 96.43      A    C  
ATOM   1211  O   VAL A 166     -13.901   3.036  -3.686  1.00 95.94      A    O  
ATOM   1212  CB  VAL A 166     -13.979   3.437  -6.976  1.00 96.26      A    C  
ATOM   1213  CG1 VAL A 166     -12.529   3.490  -6.507  1.00 93.04      A    C  
ATOM   1214  CG2 VAL A 166     -14.089   2.612  -8.255  1.00 93.00      A    C  
ATOM   1215  N   ALA A 167     -15.218   4.725  -4.393  1.00 96.96      A    N  
ATOM   1216  CA  ALA A 167     -15.035   5.515  -3.180  1.00 96.71      A    C  
ATOM   1217  C   ALA A 167     -15.540   4.792  -1.928  1.00 96.63      A    C  
ATOM   1218  O   ALA A 167     -14.841   4.732  -0.915  1.00 95.84      A    O  
ATOM   1219  CB  ALA A 167     -15.731   6.870  -3.317  1.00 96.60      A    C  
ATOM   1220  N   ILE A 168     -16.753   4.232  -1.986  1.00 97.18      A    N  
ATOM   1221  CA  ILE A 168     -17.286   3.541  -0.810  1.00 96.59      A    C  
ATOM   1222  C   ILE A 168     -16.488   2.278  -0.505  1.00 96.67      A    C  
ATOM   1223  O   ILE A 168     -16.384   1.869   0.647  1.00 95.84      A    O  
ATOM   1224  CB  ILE A 168     -18.785   3.194  -0.957  1.00 95.05      A    C  
ATOM   1225  CG1 ILE A 168     -19.022   2.268  -2.148  1.00 84.56      A    C  
ATOM   1226  CG2 ILE A 168     -19.605   4.477  -1.108  1.00 82.00      A    C  
ATOM   1227  CD1 ILE A 168     -20.466   1.784  -2.269  1.00 78.27      A    C  
ATOM   1228  N   GLY A 169     -15.929   1.668  -1.550  1.00 96.56      A    N  
ATOM   1229  CA  GLY A 169     -15.105   0.491  -1.354  1.00 96.11      A    C  
ATOM   1230  C   GLY A 169     -13.876   0.863  -0.536  1.00 95.82      A    C  
ATOM   1231  O   GLY A 169     -13.469   0.126   0.370  1.00 94.43      A    O  
ATOM   1232  N   HIS A 170     -13.294   2.016  -0.853  1.00 95.90      A    N  
ATOM   1233  CA  HIS A 170     -12.121   2.498  -0.127  1.00 95.16      A    C  
ATOM   1234  C   HIS A 170     -12.488   2.954   1.287  1.00 93.98      A    C  
ATOM   1235  O   HIS A 170     -11.775   2.636   2.247  1.00 92.54      A    O  
ATOM   1236  CB  HIS A 170     -11.456   3.657  -0.879  1.00 95.12      A    C  
ATOM   1237  CG  HIS A 170     -10.618   3.221  -2.042  1.00 94.92      A    C  
ATOM   1238  CD2 HIS A 170      -9.280   3.101  -2.180  1.00 85.82      A    C  
ATOM   1239  ND1 HIS A 170     -11.161   2.816  -3.238  1.00 85.07      A    N  
ATOM   1240  CE1 HIS A 170     -10.187   2.467  -4.068  1.00 88.13      A    C  
ATOM   1241  NE2 HIS A 170      -9.034   2.629  -3.445  1.00 89.40      A    N  
ATOM   1242  N   LEU A 171     -13.590   3.688   1.417  1.00 95.06      A    N  
ATOM   1243  CA  LEU A 171     -14.026   4.179   2.722  1.00 93.88      A    C  
ATOM   1244  C   LEU A 171     -14.177   3.016   3.706  1.00 93.27      A    C  
ATOM   1245  O   LEU A 171     -13.941   3.176   4.900  1.00 91.94      A    O  
ATOM   1246  CB  LEU A 171     -15.360   4.927   2.597  1.00 93.72      A    C  
ATOM   1247  CG  LEU A 171     -15.282   6.309   1.934  1.00 91.38      A    C  
ATOM   1248  CD1 LEU A 171     -16.676   6.828   1.603  1.00 88.39      A    C  
ATOM   1249  CD2 LEU A 171     -14.558   7.281   2.862  1.00 88.69      A    C  
ATOM   1250  N   PHE A 172     -14.576   1.858   3.186  1.00 94.87      A    N  
ATOM   1251  CA  PHE A 172     -14.748   0.674   4.012  1.00 94.39      A    C  
ATOM   1252  C   PHE A 172     -13.482  -0.157   4.199  1.00 93.39      A    C  
ATOM   1253  O   PHE A 172     -13.128  -0.512   5.328  1.00 91.38      A    O  
ATOM   1254  CB  PHE A 172     -15.842  -0.211   3.411  1.00 94.28      A    C  
ATOM   1255  CG  PHE A 172     -15.911  -1.588   4.029  1.00 93.96      A    C  
ATOM   1256  CD1 PHE A 172     -16.411  -1.765   5.315  1.00 90.17      A    C  
ATOM   1257  CD2 PHE A 172     -15.447  -2.702   3.335  1.00 89.91      A    C  
ATOM   1258  CE1 PHE A 172     -16.455  -3.027   5.898  1.00 88.43      A    C  
ATOM   1259  CE2 PHE A 172     -15.485  -3.977   3.908  1.00 88.34      A    C  
ATOM   1260  CZ  PHE A 172     -15.989  -4.129   5.193  1.00 90.34      A    C  
ATOM   1261  N   ALA A 173     -12.811  -0.477   3.093  1.00 93.42      A    N  
ATOM   1262  CA  ALA A 173     -11.719  -1.444   3.122  1.00 92.62      A    C  
ATOM   1263  C   ALA A 173     -10.251  -0.994   3.172  1.00 91.21      A    C  
ATOM   1264  O   ALA A 173      -9.367  -1.851   3.161  1.00 89.28      A    O  
ATOM   1265  CB  ALA A 173     -11.900  -2.415   1.965  1.00 92.78      A    C  
ATOM   1266  N   ILE A 174      -9.988   0.310   3.227  1.00 91.70      A    N  
ATOM   1267  CA  ILE A 174      -8.591   0.754   3.266  1.00 89.87      A    C  
ATOM   1268  C   ILE A 174      -7.807   0.101   4.408  1.00 88.07      A    C  
ATOM   1269  O   ILE A 174      -6.696  -0.396   4.204  1.00 86.18      A    O  
ATOM   1270  CB  ILE A 174      -8.480   2.298   3.380  1.00 88.92      A    C  
ATOM   1271  CG1 ILE A 174      -8.793   2.938   2.023  1.00 86.33      A    C  
ATOM   1272  CG2 ILE A 174      -7.074   2.699   3.820  1.00 86.30      A    C  
ATOM   1273  CD1 ILE A 174      -8.775   4.455   2.028  1.00 84.52      A    C  
ATOM   1274  N   ASN A 175      -8.390   0.086   5.601  1.00 87.70      A    N  
ATOM   1275  CA  ASN A 175      -7.712  -0.510   6.746  1.00 85.16      A    C  
ATOM   1276  C   ASN A 175      -7.669  -2.038   6.720  1.00 84.63      A    C  
ATOM   1277  O   ASN A 175      -6.815  -2.650   7.369  1.00 81.93      A    O  
ATOM   1278  CB  ASN A 175      -8.360  -0.048   8.052  1.00 83.02      A    C  
ATOM   1279  CG  ASN A 175      -8.013   1.391   8.400  1.00 80.62      A    C  
ATOM   1280  ND2 ASN A 175      -8.988   2.117   8.931  1.00 71.97      A    N  
ATOM   1281  OD1 ASN A 175      -6.887   1.842   8.185  1.00 72.70      A    O  
ATOM   1282  N   TYR A 176      -8.573  -2.653   5.964  1.00 88.68      A    N  
ATOM   1283  CA  TYR A 176      -8.624  -4.112   5.889  1.00 88.88      A    C  
ATOM   1284  C   TYR A 176      -7.603  -4.686   4.904  1.00 88.05      A    C  
ATOM   1285  O   TYR A 176      -6.815  -5.560   5.257  1.00 84.45      A    O  
ATOM   1286  CB  TYR A 176     -10.015  -4.597   5.474  1.00 89.36      A    C  
ATOM   1287  CG  TYR A 176     -11.114  -4.326   6.485  1.00 89.43      A    C  
ATOM   1288  CD1 TYR A 176     -11.752  -3.091   6.548  1.00 85.01      A    C  
ATOM   1289  CD2 TYR A 176     -11.529  -5.323   7.369  1.00 85.35      A    C  
ATOM   1290  CE1 TYR A 176     -12.761  -2.844   7.468  1.00 83.69      A    C  
ATOM   1291  CE2 TYR A 176     -12.544  -5.095   8.291  1.00 83.85      A    C  
ATOM   1292  CZ  TYR A 176     -13.152  -3.850   8.330  1.00 87.32      A    C  
ATOM   1293  OH  TYR A 176     -14.165  -3.620   9.239  1.00 86.70      A    O  
ATOM   1294  N   THR A 177      -7.642  -4.201   3.681  1.00 90.60      A    N  
ATOM   1295  CA  THR A 177      -6.779  -4.726   2.624  1.00 90.44      A    C  
ATOM   1296  C   THR A 177      -6.107  -3.664   1.765  1.00 89.36      A    C  
ATOM   1297  O   THR A 177      -5.326  -3.985   0.867  1.00 85.36      A    O  
ATOM   1298  CB  THR A 177      -7.587  -5.617   1.660  1.00 90.61      A    C  
ATOM   1299  CG2 THR A 177      -8.223  -6.780   2.391  1.00 86.62      A    C  
ATOM   1300  OG1 THR A 177      -8.622  -4.811   1.062  1.00 87.45      A    O  
ATOM   1301  N   GLY A 178      -6.417  -2.397   2.034  1.00 90.57      A    N  
ATOM   1302  CA  GLY A 178      -5.878  -1.331   1.211  1.00 89.64      A    C  
ATOM   1303  C   GLY A 178      -6.883  -0.977   0.127  1.00 90.84      A    C  
ATOM   1304  O   GLY A 178      -6.675  -0.055  -0.665  1.00 88.64      A    O  
ATOM   1305  N   ALA A 179      -7.995  -1.719   0.107  1.00 91.92      A    N  
ATOM   1306  CA  ALA A 179      -9.081  -1.515  -0.848  1.00 93.17      A    C  
ATOM   1307  C   ALA A 179      -8.628  -1.471  -2.309  1.00 93.69      A    C  
ATOM   1308  O   ALA A 179      -8.780  -0.460  -2.991  1.00 91.83      A    O  
ATOM   1309  CB  ALA A 179      -9.842  -0.237  -0.500  1.00 92.52      A    C  
ATOM   1310  N   SER A 180      -8.096  -2.592  -2.776  1.00 93.88      A    N  
ATOM   1311  CA  SER A 180      -7.640  -2.679  -4.156  1.00 94.26      A    C  
ATOM   1312  C   SER A 180      -8.779  -2.684  -5.177  1.00 94.69      A    C  
ATOM   1313  O   SER A 180      -8.947  -1.728  -5.930  1.00 92.60      A    O  
ATOM   1314  CB  SER A 180      -6.787  -3.939  -4.359  1.00 93.58      A    C  
ATOM   1315  OG  SER A 180      -6.476  -4.117  -5.727  1.00 86.87      A    O  
ATOM   1316  N   MET A 181      -9.563  -3.764  -5.174  1.00 95.78      A    N  
ATOM   1317  CA  MET A 181     -10.663  -3.960  -6.129  1.00 96.07      A    C  
ATOM   1318  C   MET A 181     -10.145  -3.933  -7.559  1.00 96.70      A    C  
ATOM   1319  O   MET A 181     -10.929  -3.888  -8.503  1.00 95.24      A    O  
ATOM   1320  CB  MET A 181     -11.725  -2.862  -5.968  1.00 94.11      A    C  
ATOM   1321  CG  MET A 181     -12.409  -2.804  -4.619  1.00 91.43      A    C  
ATOM   1322  SD  MET A 181     -13.590  -1.440  -4.531  1.00 91.40      A    S  
ATOM   1323  CE  MET A 181     -12.486  -0.092  -4.138  1.00 83.96      A    C  
ATOM   1324  N   ASN A 182      -8.829  -3.959  -7.715  1.00 96.37      A    N  
ATOM   1325  CA  ASN A 182      -8.212  -3.767  -9.022  1.00 96.78      A    C  
ATOM   1326  C   ASN A 182      -6.814  -4.392  -9.046  1.00 97.22      A    C  
ATOM   1327  O   ASN A 182      -5.868  -3.808  -8.520  1.00 96.79      A    O  
ATOM   1328  CB  ASN A 182      -8.134  -2.262  -9.302  1.00 96.14      A    C  
ATOM   1329  CG  ASN A 182      -7.691  -1.941 -10.713  1.00 96.21      A    C  
ATOM   1330  ND2 ASN A 182      -8.218  -0.851 -11.251  1.00 89.39      A    N  
ATOM   1331  OD1 ASN A 182      -6.866  -2.649 -11.307  1.00 91.30      A    O  
ATOM   1332  N   PRO A 183      -6.661  -5.588  -9.660  1.00 97.08      A    N  
ATOM   1333  CA  PRO A 183      -5.364  -6.264  -9.726  1.00 96.92      A    C  
ATOM   1334  C   PRO A 183      -4.222  -5.394 -10.249  1.00 96.82      A    C  
ATOM   1335  O   PRO A 183      -3.125  -5.427  -9.704  1.00 96.01      A    O  
ATOM   1336  CB  PRO A 183      -5.654  -7.445 -10.644  1.00 96.71      A    C  
ATOM   1337  CG  PRO A 183      -7.069  -7.784 -10.318  1.00 95.42      A    C  
ATOM   1338  CD  PRO A 183      -7.731  -6.421 -10.235  1.00 97.05      A    C  
ATOM   1339  N   ALA A 184      -4.477  -4.614 -11.307  1.00 97.00      A    N  
ATOM   1340  CA  ALA A 184      -3.443  -3.771 -11.887  1.00 96.86      A    C  
ATOM   1341  C   ALA A 184      -3.018  -2.661 -10.930  1.00 96.68      A    C  
ATOM   1342  O   ALA A 184      -1.833  -2.324 -10.843  1.00 95.72      A    O  
ATOM   1343  CB  ALA A 184      -3.925  -3.177 -13.208  1.00 96.59      A    C  
ATOM   1344  N   ARG A 185      -3.984  -2.087 -10.215  1.00 96.61      A    N  
ATOM   1345  CA  ARG A 185      -3.698  -1.030  -9.244  1.00 95.98      A    C  
ATOM   1346  C   ARG A 185      -2.737  -1.537  -8.176  1.00 95.84      A    C  
ATOM   1347  O   ARG A 185      -1.872  -0.803  -7.699  1.00 94.30      A    O  
ATOM   1348  CB  ARG A 185      -5.003  -0.518  -8.614  1.00 94.22      A    C  
ATOM   1349  CG  ARG A 185      -4.826   0.404  -7.408  1.00 90.21      A    C  
ATOM   1350  CD  ARG A 185      -4.992  -0.363  -6.110  1.00 88.89      A    C  
ATOM   1351  NE  ARG A 185      -4.866   0.485  -4.921  1.00 87.63      A    N  
ATOM   1352  CZ  ARG A 185      -3.714   0.804  -4.327  1.00 88.15      A    C  
ATOM   1353  NH1 ARG A 185      -2.574   0.343  -4.818  1.00 75.99      A    N1+
ATOM   1354  NH2 ARG A 185      -3.719   1.567  -3.257  1.00 81.00      A    N  
ATOM   1355  N   SER A 186      -2.901  -2.813  -7.802  1.00 95.43      A    N  
ATOM   1356  CA  SER A 186      -2.024  -3.414  -6.796  1.00 94.84      A    C  
ATOM   1357  C   SER A 186      -0.702  -3.860  -7.415  1.00 94.54      A    C  
ATOM   1358  O   SER A 186       0.349  -3.783  -6.788  1.00 93.68      A    O  
ATOM   1359  CB  SER A 186      -2.710  -4.623  -6.142  1.00 94.79      A    C  
ATOM   1360  OG  SER A 186      -3.815  -4.207  -5.355  1.00 90.62      A    O  
ATOM   1361  N   PHE A 187      -0.769  -4.313  -8.659  1.00 96.13      A    N  
ATOM   1362  CA  PHE A 187       0.402  -4.799  -9.379  1.00 96.26      A    C  
ATOM   1363  C   PHE A 187       1.449  -3.706  -9.618  1.00 95.93      A    C  
ATOM   1364  O   PHE A 187       2.643  -3.931  -9.411  1.00 95.19      A    O  
ATOM   1365  CB  PHE A 187      -0.034  -5.391 -10.721  1.00 96.47      A    C  
ATOM   1366  CG  PHE A 187       1.072  -6.029 -11.505  1.00 96.61      A    C  
ATOM   1367  CD1 PHE A 187       1.657  -7.212 -11.075  1.00 93.73      A    C  
ATOM   1368  CD2 PHE A 187       1.521  -5.452 -12.692  1.00 93.76      A    C  
ATOM   1369  CE1 PHE A 187       2.670  -7.813 -11.819  1.00 92.81      A    C  
ATOM   1370  CE2 PHE A 187       2.535  -6.045 -13.436  1.00 93.07      A    C  
ATOM   1371  CZ  PHE A 187       3.114  -7.226 -12.998  1.00 95.01      A    C  
ATOM   1372  N   GLY A 188       0.997  -2.533 -10.022  1.00 95.88      A    N  
ATOM   1373  CA  GLY A 188       1.901  -1.427 -10.299  1.00 95.30      A    C  
ATOM   1374  C   GLY A 188       2.893  -1.115  -9.188  1.00 95.02      A    C  
ATOM   1375  O   GLY A 188       4.112  -1.244  -9.378  1.00 94.13      A    O  
ATOM   1376  N   PRO A 189       2.397  -0.695  -8.023  1.00 94.16      A    N  
ATOM   1377  CA  PRO A 189       3.321  -0.386  -6.921  1.00 92.80      A    C  
ATOM   1378  C   PRO A 189       4.080  -1.599  -6.397  1.00 91.69      A    C  
ATOM   1379  O   PRO A 189       5.187  -1.454  -5.875  1.00 89.64      A    O  
ATOM   1380  CB  PRO A 189       2.391   0.227  -5.864  1.00 92.56      A    C  
ATOM   1381  CG  PRO A 189       1.055  -0.372  -6.177  1.00 91.47      A    C  
ATOM   1382  CD  PRO A 189       1.012  -0.379  -7.673  1.00 93.33      A    C  
ATOM   1383  N   ALA A 190       3.495  -2.803  -6.542  1.00 92.90      A    N  
ATOM   1384  CA  ALA A 190       4.167  -4.016  -6.084  1.00 91.68      A    C  
ATOM   1385  C   ALA A 190       5.453  -4.221  -6.883  1.00 91.01      A    C  
ATOM   1386  O   ALA A 190       6.487  -4.594  -6.323  1.00 89.29      A    O  
ATOM   1387  CB  ALA A 190       3.250  -5.229  -6.250  1.00 91.78      A    C  
ATOM   1388  N   VAL A 191       5.388  -3.969  -8.180  1.00 93.48      A    N  
ATOM   1389  CA  VAL A 191       6.554  -4.106  -9.047  1.00 93.52      A    C  
ATOM   1390  C   VAL A 191       7.621  -3.064  -8.691  1.00 92.44      A    C  
ATOM   1391  O   VAL A 191       8.805  -3.382  -8.576  1.00 90.53      A    O  
ATOM   1392  CB  VAL A 191       6.169  -3.934 -10.532  1.00 94.22      A    C  
ATOM   1393  CG1 VAL A 191       7.420  -3.857 -11.404  1.00 90.33      A    C  
ATOM   1394  CG2 VAL A 191       5.295  -5.097 -10.977  1.00 90.28      A    C  
ATOM   1395  N   ILE A 192       7.192  -1.818  -8.530  1.00 91.56      A    N  
ATOM   1396  CA  ILE A 192       8.112  -0.735  -8.220  1.00 90.42      A    C  
ATOM   1397  C   ILE A 192       8.784  -0.893  -6.850  1.00 88.50      A    C  
ATOM   1398  O   ILE A 192       9.981  -0.664  -6.710  1.00 85.75      A    O  
ATOM   1399  CB  ILE A 192       7.396   0.635  -8.275  1.00 90.48      A    C  
ATOM   1400  CG1 ILE A 192       6.807   0.866  -9.663  1.00 87.44      A    C  
ATOM   1401  CG2 ILE A 192       8.359   1.766  -7.912  1.00 88.30      A    C  
ATOM   1402  CD1 ILE A 192       7.830   0.865 -10.787  1.00 83.12      A    C  
ATOM   1403  N   MET A 193       7.995  -1.285  -5.849  1.00 87.64      A    N  
ATOM   1404  CA  MET A 193       8.517  -1.420  -4.487  1.00 84.80      A    C  
ATOM   1405  C   MET A 193       9.056  -2.810  -4.145  1.00 83.87      A    C  
ATOM   1406  O   MET A 193       9.719  -2.987  -3.118  1.00 80.59      A    O  
ATOM   1407  CB  MET A 193       7.433  -1.037  -3.478  1.00 83.63      A    C  
ATOM   1408  CG  MET A 193       6.919   0.384  -3.631  1.00 81.18      A    C  
ATOM   1409  SD  MET A 193       8.228   1.621  -3.548  1.00 80.04      A    S  
ATOM   1410  CE  MET A 193       8.631   1.551  -1.808  1.00 72.74      A    C  
ATOM   1411  N   GLY A 194       8.773  -3.788  -4.995  1.00 83.06      A    N  
ATOM   1412  CA  GLY A 194       9.250  -5.145  -4.741  1.00 83.17      A    C  
ATOM   1413  C   GLY A 194       8.575  -5.796  -3.546  1.00 83.46      A    C  
ATOM   1414  O   GLY A 194       9.139  -6.688  -2.914  1.00 80.19      A    O  
ATOM   1415  N   ASN A 195       7.363  -5.355  -3.248  1.00 83.48      A    N  
ATOM   1416  CA  ASN A 195       6.609  -5.891  -2.113  1.00 83.18      A    C  
ATOM   1417  C   ASN A 195       5.453  -6.733  -2.645  1.00 83.67      A    C  
ATOM   1418  O   ASN A 195       4.459  -6.198  -3.131  1.00 81.83      A    O  
ATOM   1419  CB  ASN A 195       6.072  -4.751  -1.238  1.00 79.68      A    C  
ATOM   1420  CG  ASN A 195       5.437  -5.234   0.042  1.00 77.70      A    C  
ATOM   1421  ND2 ASN A 195       5.478  -4.399   1.083  1.00 70.44      A    N  
ATOM   1422  OD1 ASN A 195       4.909  -6.343   0.117  1.00 69.67      A    O  
ATOM   1423  N   TRP A 196       5.579  -8.052  -2.526  1.00 84.74      A    N  
ATOM   1424  CA  TRP A 196       4.571  -8.969  -3.041  1.00 85.48      A    C  
ATOM   1425  C   TRP A 196       3.801  -9.745  -1.971  1.00 84.58      A    C  
ATOM   1426  O   TRP A 196       3.177 -10.768  -2.259  1.00 80.18      A    O  
ATOM   1427  CB  TRP A 196       5.222  -9.972  -4.001  1.00 86.48      A    C  
ATOM   1428  CG  TRP A 196       5.952  -9.331  -5.138  1.00 87.18      A    C  
ATOM   1429  CD1 TRP A 196       7.283  -8.999  -5.188  1.00 83.42      A    C  
ATOM   1430  CD2 TRP A 196       5.393  -8.933  -6.405  1.00 87.07      A    C  
ATOM   1431  CE2 TRP A 196       6.446  -8.364  -7.166  1.00 86.14      A    C  
ATOM   1432  CE3 TRP A 196       4.107  -8.997  -6.954  1.00 86.01      A    C  
ATOM   1433  NE1 TRP A 196       7.581  -8.425  -6.397  1.00 83.70      A    N  
ATOM   1434  CZ2 TRP A 196       6.247  -7.871  -8.454  1.00 86.18      A    C  
ATOM   1435  CZ3 TRP A 196       3.918  -8.511  -8.230  1.00 84.90      A    C  
ATOM   1436  CH2 TRP A 196       4.977  -7.950  -8.974  1.00 85.29      A    C  
ATOM   1437  N   GLU A 197       3.836  -9.268  -0.738  1.00 81.38      A    N  
ATOM   1438  CA  GLU A 197       3.155  -9.967   0.344  1.00 79.18      A    C  
ATOM   1439  C   GLU A 197       1.656 -10.107   0.085  1.00 78.97      A    C  
ATOM   1440  O   GLU A 197       0.944  -9.123  -0.087  1.00 75.62      A    O  
ATOM   1441  CB  GLU A 197       3.381  -9.258   1.682  1.00 75.01      A    C  
ATOM   1442  CG  GLU A 197       2.903 -10.072   2.872  1.00 65.05      A    C  
ATOM   1443  CD  GLU A 197       3.154  -9.377   4.202  1.00 60.12      A    C  
ATOM   1444  OE1 GLU A 197       4.138  -8.622   4.291  1.00 53.75      A    O  
ATOM   1445  OE2 GLU A 197       2.375  -9.594   5.148  1.00 53.25      A    O1-
ATOM   1446  N   ASN A 198       1.184 -11.365   0.055  1.00 84.49      A    N  
ATOM   1447  CA  ASN A 198      -0.219 -11.675  -0.192  1.00 85.70      A    C  
ATOM   1448  C   ASN A 198      -0.754 -11.068  -1.489  1.00 88.20      A    C  
ATOM   1449  O   ASN A 198      -1.956 -10.857  -1.626  1.00 86.39      A    O  
ATOM   1450  CB  ASN A 198      -1.097 -11.206   0.983  1.00 83.06      A    C  
ATOM   1451  CG  ASN A 198      -0.857 -12.019   2.243  1.00 80.24      A    C  
ATOM   1452  ND2 ASN A 198      -0.781 -11.333   3.374  1.00 71.20      A    N  
ATOM   1453  OD1 ASN A 198      -0.756 -13.240   2.195  1.00 72.53      A    O  
ATOM   1454  N   HIS A 199       0.134 -10.795  -2.425  1.00 88.54      A    N  
ATOM   1455  CA  HIS A 199      -0.268 -10.174  -3.684  1.00 91.64      A    C  
ATOM   1456  C   HIS A 199      -1.321 -10.984  -4.438  1.00 93.54      A    C  
ATOM   1457  O   HIS A 199      -2.188 -10.414  -5.101  1.00 93.20      A    O  
ATOM   1458  CB  HIS A 199       0.952  -9.961  -4.585  1.00 91.87      A    C  
ATOM   1459  CG  HIS A 199       0.636  -9.222  -5.847  1.00 92.87      A    C  
ATOM   1460  CD2 HIS A 199       0.541  -9.640  -7.136  1.00 86.15      A    C  
ATOM   1461  ND1 HIS A 199       0.340  -7.869  -5.871  1.00 86.29      A    N  
ATOM   1462  CE1 HIS A 199       0.079  -7.498  -7.098  1.00 87.41      A    C  
ATOM   1463  NE2 HIS A 199       0.190  -8.554  -7.892  1.00 88.77      A    N  
ATOM   1464  N   TRP A 200      -1.228 -12.310  -4.321  1.00 94.33      A    N  
ATOM   1465  CA  TRP A 200      -2.159 -13.171  -5.041  1.00 95.09      A    C  
ATOM   1466  C   TRP A 200      -3.627 -12.914  -4.710  1.00 95.81      A    C  
ATOM   1467  O   TRP A 200      -4.485 -13.088  -5.578  1.00 95.20      A    O  
ATOM   1468  CB  TRP A 200      -1.828 -14.647  -4.777  1.00 94.19      A    C  
ATOM   1469  CG  TRP A 200      -2.073 -15.091  -3.364  1.00 93.15      A    C  
ATOM   1470  CD1 TRP A 200      -1.183 -15.045  -2.320  1.00 89.17      A    C  
ATOM   1471  CD2 TRP A 200      -3.275 -15.674  -2.839  1.00 91.95      A    C  
ATOM   1472  CE2 TRP A 200      -3.048 -15.946  -1.464  1.00 90.54      A    C  
ATOM   1473  CE3 TRP A 200      -4.522 -16.000  -3.386  1.00 89.22      A    C  
ATOM   1474  NE1 TRP A 200      -1.757 -15.547  -1.179  1.00 88.29      A    N  
ATOM   1475  CZ2 TRP A 200      -4.018 -16.514  -0.639  1.00 88.11      A    C  
ATOM   1476  CZ3 TRP A 200      -5.489 -16.560  -2.571  1.00 87.00      A    C  
ATOM   1477  CH2 TRP A 200      -5.231 -16.808  -1.211  1.00 86.28      A    C  
ATOM   1478  N   ILE A 201      -3.946 -12.498  -3.490  1.00 94.65      A    N  
ATOM   1479  CA  ILE A 201      -5.336 -12.249  -3.137  1.00 94.67      A    C  
ATOM   1480  C   ILE A 201      -5.916 -11.062  -3.907  1.00 95.91      A    C  
ATOM   1481  O   ILE A 201      -7.126 -10.970  -4.072  1.00 95.58      A    O  
ATOM   1482  CB  ILE A 201      -5.536 -11.979  -1.622  1.00 92.15      A    C  
ATOM   1483  CG1 ILE A 201      -5.070 -10.562  -1.258  1.00 80.61      A    C  
ATOM   1484  CG2 ILE A 201      -4.791 -13.020  -0.796  1.00 77.64      A    C  
ATOM   1485  CD1 ILE A 201      -5.653 -10.067   0.039  1.00 72.93      A    C  
ATOM   1486  N   TYR A 202      -5.047 -10.170  -4.366  1.00 95.85      A    N  
ATOM   1487  CA  TYR A 202      -5.491  -8.996  -5.101  1.00 96.02      A    C  
ATOM   1488  C   TYR A 202      -5.800  -9.310  -6.559  1.00 96.74      A    C  
ATOM   1489  O   TYR A 202      -6.206  -8.430  -7.316  1.00 96.21      A    O  
ATOM   1490  CB  TYR A 202      -4.446  -7.878  -4.983  1.00 95.16      A    C  
ATOM   1491  CG  TYR A 202      -4.306  -7.395  -3.555  1.00 94.66      A    C  
ATOM   1492  CD1 TYR A 202      -5.356  -6.715  -2.927  1.00 91.14      A    C  
ATOM   1493  CD2 TYR A 202      -3.163  -7.665  -2.820  1.00 90.64      A    C  
ATOM   1494  CE1 TYR A 202      -5.264  -6.317  -1.597  1.00 89.48      A    C  
ATOM   1495  CE2 TYR A 202      -3.059  -7.264  -1.488  1.00 89.13      A    C  
ATOM   1496  CZ  TYR A 202      -4.113  -6.592  -0.883  1.00 91.63      A    C  
ATOM   1497  OH  TYR A 202      -4.021  -6.201   0.429  1.00 89.92      A    O  
ATOM   1498  N   TRP A 203      -5.611 -10.573  -6.923  1.00 96.81      A    N  
ATOM   1499  CA  TRP A 203      -5.964 -11.047  -8.259  1.00 97.36      A    C  
ATOM   1500  C   TRP A 203      -7.149 -11.992  -8.111  1.00 97.79      A    C  
ATOM   1501  O   TRP A 203      -8.178 -11.836  -8.755  1.00 96.97      A    O  
ATOM   1502  CB  TRP A 203      -4.787 -11.772  -8.924  1.00 97.08      A    C  
ATOM   1503  CG  TRP A 203      -3.733 -10.838  -9.436  1.00 96.99      A    C  
ATOM   1504  CD1 TRP A 203      -2.686 -10.322  -8.741  1.00 94.48      A    C  
ATOM   1505  CD2 TRP A 203      -3.647 -10.290 -10.769  1.00 96.10      A    C  
ATOM   1506  CE2 TRP A 203      -2.517  -9.437 -10.796  1.00 95.67      A    C  
ATOM   1507  CE3 TRP A 203      -4.411 -10.429 -11.934  1.00 95.44      A    C  
ATOM   1508  NE1 TRP A 203      -1.950  -9.475  -9.547  1.00 94.69      A    N  
ATOM   1509  CZ2 TRP A 203      -2.141  -8.734 -11.938  1.00 95.14      A    C  
ATOM   1510  CZ3 TRP A 203      -4.032  -9.728 -13.070  1.00 93.68      A    C  
ATOM   1511  CH2 TRP A 203      -2.905  -8.886 -13.072  1.00 93.92      A    C  
ATOM   1512  N   VAL A 204      -7.008 -12.985  -7.243  1.00 97.40      A    N  
ATOM   1513  CA  VAL A 204      -8.050 -13.966  -7.024  1.00 97.40      A    C  
ATOM   1514  C   VAL A 204      -9.329 -13.363  -6.440  1.00 97.61      A    C  
ATOM   1515  O   VAL A 204     -10.428 -13.624  -6.928  1.00 97.08      A    O  
ATOM   1516  CB  VAL A 204      -7.549 -15.100  -6.093  1.00 96.83      A    C  
ATOM   1517  CG1 VAL A 204      -8.653 -16.123  -5.868  1.00 93.00      A    C  
ATOM   1518  CG2 VAL A 204      -6.331 -15.769  -6.698  1.00 92.92      A    C  
ATOM   1519  N   GLY A 205      -9.185 -12.557  -5.394  1.00 96.89      A    N  
ATOM   1520  CA  GLY A 205     -10.338 -11.929  -4.767  1.00 96.71      A    C  
ATOM   1521  C   GLY A 205     -11.165 -11.075  -5.720  1.00 97.40      A    C  
ATOM   1522  O   GLY A 205     -12.352 -11.340  -5.937  1.00 97.11      A    O  
ATOM   1523  N   PRO A 206     -10.553 -10.046  -6.295  1.00 97.40      A    N  
ATOM   1524  CA  PRO A 206     -11.276  -9.176  -7.232  1.00 97.40      A    C  
ATOM   1525  C   PRO A 206     -11.849  -9.903  -8.444  1.00 97.66      A    C  
ATOM   1526  O   PRO A 206     -12.974  -9.613  -8.861  1.00 97.11      A    O  
ATOM   1527  CB  PRO A 206     -10.208  -8.145  -7.628  1.00 96.92      A    C  
ATOM   1528  CG  PRO A 206      -9.397  -8.035  -6.374  1.00 95.42      A    C  
ATOM   1529  CD  PRO A 206      -9.243  -9.481  -5.954  1.00 96.86      A    C  
ATOM   1530  N   ILE A 207     -11.088 -10.835  -9.010  1.00 97.47      A    N  
ATOM   1531  CA  ILE A 207     -11.560 -11.558 -10.184  1.00 97.30      A    C  
ATOM   1532  C   ILE A 207     -12.789 -12.419  -9.869  1.00 97.35      A    C  
ATOM   1533  O   ILE A 207     -13.757 -12.427 -10.623  1.00 96.86      A    O  
ATOM   1534  CB  ILE A 207     -10.436 -12.434 -10.799  1.00 97.17      A    C  
ATOM   1535  CG1 ILE A 207      -9.404 -11.525 -11.467  1.00 95.01      A    C  
ATOM   1536  CG2 ILE A 207     -11.013 -13.420 -11.816  1.00 95.00      A    C  
ATOM   1537  CD1 ILE A 207      -8.196 -12.253 -12.037  1.00 88.71      A    C  
ATOM   1538  N   ILE A 208     -12.743 -13.129  -8.744  1.00 97.87      A    N  
ATOM   1539  CA  ILE A 208     -13.878 -13.952  -8.350  1.00 97.57      A    C  
ATOM   1540  C   ILE A 208     -15.087 -13.059  -8.075  1.00 97.56      A    C  
ATOM   1541  O   ILE A 208     -16.204 -13.351  -8.524  1.00 97.14      A    O  
ATOM   1542  CB  ILE A 208     -13.567 -14.802  -7.093  1.00 97.26      A    C  
ATOM   1543  CG1 ILE A 208     -12.510 -15.849  -7.429  1.00 94.73      A    C  
ATOM   1544  CG2 ILE A 208     -14.834 -15.475  -6.576  1.00 94.34      A    C  
ATOM   1545  CD1 ILE A 208     -12.092 -16.703  -6.240  1.00 88.26      A    C  
ATOM   1546  N   GLY A 209     -14.865 -11.971  -7.358  1.00 97.40      A    N  
ATOM   1547  CA  GLY A 209     -15.946 -11.047  -7.049  1.00 97.20      A    C  
ATOM   1548  C   GLY A 209     -16.545 -10.447  -8.315  1.00 97.45      A    C  
ATOM   1549  O   GLY A 209     -17.765 -10.303  -8.422  1.00 96.78      A    O  
ATOM   1550  N   ALA A 210     -15.681 -10.100  -9.263  1.00 97.39      A    N  
ATOM   1551  CA  ALA A 210     -16.122  -9.514 -10.519  1.00 97.05      A    C  
ATOM   1552  C   ALA A 210     -16.929 -10.488 -11.364  1.00 97.04      A    C  
ATOM   1553  O   ALA A 210     -17.983 -10.136 -11.901  1.00 96.17      A    O  
ATOM   1554  CB  ALA A 210     -14.912  -9.015 -11.311  1.00 96.81      A    C  
ATOM   1555  N   VAL A 211     -16.445 -11.730 -11.482  1.00 97.33      A    N  
ATOM   1556  CA  VAL A 211     -17.141 -12.749 -12.263  1.00 96.93      A    C  
ATOM   1557  C   VAL A 211     -18.498 -13.075 -11.646  1.00 96.83      A    C  
ATOM   1558  O   VAL A 211     -19.489 -13.239 -12.358  1.00 96.06      A    O  
ATOM   1559  CB  VAL A 211     -16.295 -14.036 -12.372  1.00 96.51      A    C  
ATOM   1560  CG1 VAL A 211     -17.095 -15.158 -13.032  1.00 91.31      A    C  
ATOM   1561  CG2 VAL A 211     -15.037 -13.758 -13.183  1.00 91.37      A    C  
ATOM   1562  N   LEU A 212     -18.540 -13.156 -10.314  1.00 97.34      A    N  
ATOM   1563  CA  LEU A 212     -19.794 -13.444  -9.627  1.00 97.29      A    C  
ATOM   1564  C   LEU A 212     -20.803 -12.319  -9.848  1.00 97.04      A    C  
ATOM   1565  O   LEU A 212     -21.987 -12.575 -10.085  1.00 96.37      A    O  
ATOM   1566  CB  LEU A 212     -19.555 -13.635  -8.126  1.00 97.05      A    C  
ATOM   1567  CG  LEU A 212     -18.847 -14.923  -7.704  1.00 90.04      A    C  
ATOM   1568  CD1 LEU A 212     -18.606 -14.919  -6.193  1.00 83.00      A    C  
ATOM   1569  CD2 LEU A 212     -19.688 -16.135  -8.095  1.00 82.64      A    C  
ATOM   1570  N   ALA A 213     -20.341 -11.080  -9.778  1.00 96.74      A    N  
ATOM   1571  CA  ALA A 213     -21.208  -9.926  -9.973  1.00 96.47      A    C  
ATOM   1572  C   ALA A 213     -21.748  -9.872 -11.397  1.00 96.17      A    C  
ATOM   1573  O   ALA A 213     -22.949  -9.693 -11.615  1.00 94.92      A    O  
ATOM   1574  CB  ALA A 213     -20.454  -8.643  -9.648  1.00 96.16      A    C  
ATOM   1575  N   GLY A 214     -20.845 -10.037 -12.368  1.00 96.26      A    N  
ATOM   1576  CA  GLY A 214     -21.249 -10.005 -13.759  1.00 95.46      A    C  
ATOM   1577  C   GLY A 214     -22.195 -11.138 -14.099  1.00 95.22      A    C  
ATOM   1578  O   GLY A 214     -23.201 -10.942 -14.791  1.00 93.86      A    O  
ATOM   1579  N   GLY A 215     -21.869 -12.330 -13.601  1.00 96.18      A    N  
ATOM   1580  CA  GLY A 215     -22.701 -13.496 -13.854  1.00 95.35      A    C  
ATOM   1581  C   GLY A 215     -24.068 -13.372 -13.219  1.00 95.44      A    C  
ATOM   1582  O   GLY A 215     -25.088 -13.700 -13.836  1.00 93.88      A    O  
ATOM   1583  N   LEU A 216     -24.111 -12.919 -11.985  1.00 96.22      A    N  
ATOM   1584  CA  LEU A 216     -25.372 -12.771 -11.266  1.00 95.91      A    C  
ATOM   1585  C   LEU A 216     -26.280 -11.759 -11.963  1.00 95.36      A    C  
ATOM   1586  O   LEU A 216     -27.486 -11.972 -12.085  1.00 93.50      A    O  
ATOM   1587  CB  LEU A 216     -25.112 -12.330  -9.818  1.00 95.66      A    C  
ATOM   1588  CG  LEU A 216     -26.313 -12.325  -8.868  1.00 86.68      A    C  
ATOM   1589  CD1 LEU A 216     -26.877 -13.734  -8.736  1.00 79.35      A    C  
ATOM   1590  CD2 LEU A 216     -25.882 -11.809  -7.499  1.00 79.46      A    C  
ATOM   1591  N   TYR A 217     -25.683 -10.657 -12.416  1.00 94.32      A    N  
ATOM   1592  CA  TYR A 217     -26.466  -9.632 -13.094  1.00 93.87      A    C  
ATOM   1593  C   TYR A 217     -26.983 -10.104 -14.453  1.00 92.99      A    C  
ATOM   1594  O   TYR A 217     -28.173  -9.969 -14.756  1.00 90.59      A    O  
ATOM   1595  CB  TYR A 217     -25.635  -8.365 -13.302  1.00 93.35      A    C  
ATOM   1596  CG  TYR A 217     -26.469  -7.202 -13.801  1.00 93.04      A    C  
ATOM   1597  CD1 TYR A 217     -27.155  -6.382 -12.907  1.00 88.90      A    C  
ATOM   1598  CD2 TYR A 217     -26.622  -6.952 -15.162  1.00 88.97      A    C  
ATOM   1599  CE1 TYR A 217     -27.973  -5.354 -13.348  1.00 88.00      A    C  
ATOM   1600  CE2 TYR A 217     -27.439  -5.933 -15.616  1.00 87.96      A    C  
ATOM   1601  CZ  TYR A 217     -28.118  -5.137 -14.705  1.00 89.66      A    C  
ATOM   1602  OH  TYR A 217     -28.934  -4.123 -15.143  1.00 87.70      A    O  
ATOM   1603  N   GLU A 218     -26.087 -10.650 -15.276  1.00 91.70      A    N  
ATOM   1604  CA  GLU A 218     -26.418 -11.082 -16.628  1.00 89.83      A    C  
ATOM   1605  C   GLU A 218     -27.288 -12.329 -16.736  1.00 89.15      A    C  
ATOM   1606  O   GLU A 218     -28.156 -12.409 -17.608  1.00 85.33      A    O  
ATOM   1607  CB  GLU A 218     -25.142 -11.316 -17.432  1.00 87.90      A    C  
ATOM   1608  CG  GLU A 218     -24.364 -10.052 -17.753  1.00 80.44      A    C  
ATOM   1609  CD  GLU A 218     -25.095  -9.162 -18.737  1.00 77.92      A    C  
ATOM   1610  OE1 GLU A 218     -25.477  -9.651 -19.814  1.00 70.87      A    O  
ATOM   1611  OE2 GLU A 218     -25.275  -7.961 -18.439  1.00 70.84      A    O1-
ATOM   1612  N   TYR A 219     -27.049 -13.313 -15.857  1.00 90.59      A    N  
ATOM   1613  CA  TYR A 219     -27.759 -14.585 -15.969  1.00 90.38      A    C  
ATOM   1614  C   TYR A 219     -28.857 -14.850 -14.945  1.00 90.41      A    C  
ATOM   1615  O   TYR A 219     -29.610 -15.813 -15.088  1.00 86.50      A    O  
ATOM   1616  CB  TYR A 219     -26.741 -15.732 -15.938  1.00 88.96      A    C  
ATOM   1617  CG  TYR A 219     -25.617 -15.553 -16.926  1.00 86.68      A    C  
ATOM   1618  CD1 TYR A 219     -25.883 -15.350 -18.281  1.00 79.31      A    C  
ATOM   1619  CD2 TYR A 219     -24.286 -15.575 -16.513  1.00 79.11      A    C  
ATOM   1620  CE1 TYR A 219     -24.842 -15.176 -19.198  1.00 77.25      A    C  
ATOM   1621  CE2 TYR A 219     -23.254 -15.404 -17.416  1.00 76.45      A    C  
ATOM   1622  CZ  TYR A 219     -23.538 -15.199 -18.756  1.00 78.91      A    C  
ATOM   1623  OH  TYR A 219     -22.506 -15.028 -19.659  1.00 76.95      A    O  
ATOM   1624  N   VAL A 220     -28.963 -14.020 -13.924  1.00 90.97      A    N  
ATOM   1625  CA  VAL A 220     -29.980 -14.225 -12.903  1.00 90.81      A    C  
ATOM   1626  C   VAL A 220     -30.962 -13.063 -12.802  1.00 90.46      A    C  
ATOM   1627  O   VAL A 220     -32.176 -13.250 -12.934  1.00 87.37      A    O  
ATOM   1628  CB  VAL A 220     -29.347 -14.466 -11.514  1.00 89.80      A    C  
ATOM   1629  CG1 VAL A 220     -30.436 -14.663 -10.466  1.00 83.66      A    C  
ATOM   1630  CG2 VAL A 220     -28.432 -15.677 -11.563  1.00 84.23      A    C  
ATOM   1631  N   PHE A 221     -30.435 -11.870 -12.543  1.00 89.67      A    N  
ATOM   1632  CA  PHE A 221     -31.295 -10.704 -12.384  1.00 88.88      A    C  
ATOM   1633  C   PHE A 221     -31.808 -10.077 -13.680  1.00 86.08      A    C  
ATOM   1634  O   PHE A 221     -32.995  -9.734 -13.779  1.00 79.08      A    O  
ATOM   1635  CB  PHE A 221     -30.579  -9.643 -11.556  1.00 88.07      A    C  
ATOM   1636  CG  PHE A 221     -30.452  -9.997 -10.108  1.00 89.92      A    C  
ATOM   1637  CD1 PHE A 221     -31.574 -10.085  -9.300  1.00 85.29      A    C  
ATOM   1638  CD2 PHE A 221     -29.204 -10.237  -9.543  1.00 84.69      A    C  
ATOM   1639  CE1 PHE A 221     -31.466 -10.412  -7.955  1.00 84.15      A    C  
ATOM   1640  CE2 PHE A 221     -29.091 -10.560  -8.199  1.00 83.84      A    C  
ATOM   1641  CZ  PHE A 221     -30.220 -10.650  -7.403  1.00 87.00      A    C  
ATOM   1642  N   CYS A 222     -30.935  -9.925 -14.672  1.00 82.44      A    N  
ATOM   1643  CA  CYS A 222     -31.313  -9.277 -15.921  1.00 79.13      A    C  
ATOM   1644  C   CYS A 222     -30.846 -10.051 -17.159  1.00 77.55      A    C  
ATOM   1645  O   CYS A 222     -30.042  -9.547 -17.949  1.00 72.41      A    O  
ATOM   1646  CB  CYS A 222     -30.760  -7.854 -15.957  1.00 75.93      A    C  
ATOM   1647  SG  CYS A 222     -31.269  -6.840 -14.562  1.00 70.13      A    S  
ATOM   1648  N   PRO A 223     -31.338 -11.302 -17.329  1.00 78.66      A    N  
ATOM   1649  CA  PRO A 223     -30.939 -12.136 -18.466  1.00 77.66      A    C  
ATOM   1650  C   PRO A 223     -31.432 -11.576 -19.805  1.00 72.66      A    C  
ATOM   1651  O   PRO A 223     -32.402 -10.811 -19.831  1.00 67.08      A    O  
ATOM   1652  CB  PRO A 223     -31.580 -13.480 -18.147  1.00 70.13      A    C  
ATOM   1653  CG  PRO A 223     -32.806 -13.085 -17.401  1.00 70.46      A    C  
ATOM   1654  CD  PRO A 223     -32.321 -11.982 -16.487  1.00 75.68      A    C  
ATOM   1655  OXT PRO A 223     -30.837 -11.899 -20.855  1.00 68.24      A    O1-
TER   
ATOM   1656  N   GLN B   1       4.119 -18.245  12.047  1.00 56.18      B    N  
ATOM   1657  CA  GLN B   1       4.628 -17.759  10.764  1.00 61.86      B    C  
ATOM   1658  C   GLN B   1       5.540 -16.555  10.960  1.00 67.34      B    C  
ATOM   1659  O   GLN B   1       6.748 -16.633  10.748  1.00 64.64      B    O  
ATOM   1660  CB  GLN B   1       3.462 -17.392   9.844  1.00 55.66      B    C  
ATOM   1661  CG  GLN B   1       3.887 -16.926   8.457  1.00 47.15      B    C  
ATOM   1662  CD  GLN B   1       4.412 -18.068   7.616  1.00 40.33      B    C  
ATOM   1663  NE2 GLN B   1       4.290 -17.942   6.313  1.00 34.25      B    N  
ATOM   1664  OE1 GLN B   1       4.924 -19.056   8.140  1.00 36.73      B    O  
ATOM   1665  N   VAL B   2       4.957 -15.426  11.374  1.00 72.80      B    N  
ATOM   1666  CA  VAL B   2       5.746 -14.223  11.650  1.00 74.35      B    C  
ATOM   1667  C   VAL B   2       6.067 -14.223  13.136  1.00 77.64      B    C  
ATOM   1668  O   VAL B   2       5.177 -14.348  13.979  1.00 76.13      B    O  
ATOM   1669  CB  VAL B   2       4.962 -12.939  11.306  1.00 69.47      B    C  
ATOM   1670  CG1 VAL B   2       5.746 -11.718  11.764  1.00 61.72      B    C  
ATOM   1671  CG2 VAL B   2       4.708 -12.880   9.807  1.00 60.04      B    C  
ATOM   1672  N   GLN B   3       7.350 -14.085  13.464  1.00 82.65      B    N  
ATOM   1673  CA  GLN B   3       7.760 -14.083  14.857  1.00 84.69      B    C  
ATOM   1674  C   GLN B   3       8.765 -12.989  15.193  1.00 86.79      B    C  
ATOM   1675  O   GLN B   3       9.609 -12.635  14.368  1.00 86.05      B    O  
ATOM   1676  CB  GLN B   3       8.379 -15.439  15.243  1.00 81.92      B    C  
ATOM   1677  CG  GLN B   3       7.395 -16.580  15.309  1.00 71.93      B    C  
ATOM   1678  CD  GLN B   3       8.035 -17.856  15.837  1.00 66.99      B    C  
ATOM   1679  NE2 GLN B   3       7.295 -18.955  15.796  1.00 56.08      B    N  
ATOM   1680  OE1 GLN B   3       9.179 -17.848  16.287  1.00 59.56      B    O  
ATOM   1681  N   LEU B   4       8.640 -12.436  16.385  1.00 89.68      B    N  
ATOM   1682  CA  LEU B   4       9.552 -11.433  16.905  1.00 91.13      B    C  
ATOM   1683  C   LEU B   4       9.992 -12.003  18.247  1.00 91.91      B    C  
ATOM   1684  O   LEU B   4       9.153 -12.277  19.105  1.00 90.87      B    O  
ATOM   1685  CB  LEU B   4       8.848 -10.092  17.103  1.00 90.67      B    C  
ATOM   1686  CG  LEU B   4       8.359  -9.376  15.834  1.00 89.20      B    C  
ATOM   1687  CD1 LEU B   4       7.629  -8.095  16.211  1.00 83.41      B    C  
ATOM   1688  CD2 LEU B   4       9.531  -9.058  14.925  1.00 82.57      B    C  
ATOM   1689  N   VAL B   5      11.290 -12.209  18.422  1.00 92.61      B    N  
ATOM   1690  CA  VAL B   5      11.809 -12.774  19.664  1.00 93.36      B    C  
ATOM   1691  C   VAL B   5      12.752 -11.819  20.380  1.00 93.90      B    C  
ATOM   1692  O   VAL B   5      13.816 -11.473  19.865  1.00 93.05      B    O  
ATOM   1693  CB  VAL B   5      12.547 -14.105  19.390  1.00 91.91      B    C  
ATOM   1694  CG1 VAL B   5      13.065 -14.692  20.689  1.00 84.36      B    C  
ATOM   1695  CG2 VAL B   5      11.617 -15.082  18.693  1.00 83.81      B    C  
ATOM   1696  N   GLU B   6      12.351 -11.382  21.571  1.00 93.90      B    N  
ATOM   1697  CA  GLU B   6      13.164 -10.475  22.373  1.00 94.17      B    C  
ATOM   1698  C   GLU B   6      14.178 -11.252  23.195  1.00 94.29      B    C  
ATOM   1699  O   GLU B   6      13.932 -12.389  23.609  1.00 92.85      B    O  
ATOM   1700  CB  GLU B   6      12.293  -9.647  23.310  1.00 92.22      B    C  
ATOM   1701  CG  GLU B   6      11.230  -8.807  22.623  1.00 88.00      B    C  
ATOM   1702  CD  GLU B   6       9.890  -9.525  22.533  1.00 90.18      B    C  
ATOM   1703  OE1 GLU B   6       9.872 -10.766  22.509  1.00 84.42      B    O  
ATOM   1704  OE2 GLU B   6       8.854  -8.827  22.506  1.00 84.36      B    O1-
ATOM   1705  N   SER B   7      15.330 -10.643  23.436  1.00 94.69      B    N  
ATOM   1706  CA  SER B   7      16.375 -11.246  24.242  1.00 94.42      B    C  
ATOM   1707  C   SER B   7      17.224 -10.136  24.856  1.00 94.86      B    C  
ATOM   1708  O   SER B   7      17.147  -8.982  24.433  1.00 92.86      B    O  
ATOM   1709  CB  SER B   7      17.257 -12.171  23.391  1.00 92.25      B    C  
ATOM   1710  OG  SER B   7      17.912 -11.446  22.370  1.00 83.33      B    O  
ATOM   1711  N   GLY B   8      18.027 -10.478  25.856  1.00 93.39      B    N  
ATOM   1712  CA  GLY B   8      18.888  -9.493  26.494  1.00 92.87      B    C  
ATOM   1713  C   GLY B   8      18.387  -9.009  27.839  1.00 93.64      B    C  
ATOM   1714  O   GLY B   8      19.069  -8.238  28.517  1.00 89.95      B    O  
ATOM   1715  N   GLY B   9      17.201  -9.429  28.228  1.00 93.39      B    N  
ATOM   1716  CA  GLY B   9      16.653  -9.010  29.502  1.00 93.18      B    C  
ATOM   1717  C   GLY B   9      17.380  -9.687  30.649  1.00 93.36      B    C  
ATOM   1718  O   GLY B   9      18.140 -10.627  30.446  1.00 90.33      B    O  
ATOM   1719  N   GLY B  10      17.157  -9.188  31.863  1.00 93.45      B    N  
ATOM   1720  CA  GLY B  10      17.811  -9.758  33.024  1.00 93.45      B    C  
ATOM   1721  C   GLY B  10      17.815  -8.831  34.220  1.00 94.92      B    C  
ATOM   1722  O   GLY B  10      17.139  -7.797  34.215  1.00 92.90      B    O  
ATOM   1723  N   LEU B  11      18.584  -9.197  35.232  1.00 94.12      B    N  
ATOM   1724  CA  LEU B  11      18.688  -8.411  36.452  1.00 94.64      B    C  
ATOM   1725  C   LEU B  11      19.911  -7.503  36.412  1.00 94.55      B    C  
ATOM   1726  O   LEU B  11      21.017  -7.955  36.129  1.00 91.89      B    O  
ATOM   1727  CB  LEU B  11      18.782  -9.340  37.667  1.00 92.89      B    C  
ATOM   1728  CG  LEU B  11      18.984  -8.681  39.035  1.00 85.24      B    C  
ATOM   1729  CD1 LEU B  11      17.791  -7.803  39.370  1.00 74.35      B    C  
ATOM   1730  CD2 LEU B  11      19.161  -9.759  40.091  1.00 75.59      B    C  
ATOM   1731  N   VAL B  12      19.703  -6.208  36.671  1.00 94.97      B    N  
ATOM   1732  CA  VAL B  12      20.789  -5.229  36.690  1.00 94.69      B    C  
ATOM   1733  C   VAL B  12      20.615  -4.282  37.869  1.00 95.18      B    C  
ATOM   1734  O   VAL B  12      19.506  -4.048  38.336  1.00 93.31      B    O  
ATOM   1735  CB  VAL B  12      20.831  -4.402  35.385  1.00 92.20      B    C  
ATOM   1736  CG1 VAL B  12      21.262  -5.272  34.227  1.00 79.70      B    C  
ATOM   1737  CG2 VAL B  12      19.463  -3.797  35.107  1.00 79.97      B    C  
ATOM   1738  N   GLN B  13      21.728  -3.738  38.359  1.00 95.58      B    N  
ATOM   1739  CA  GLN B  13      21.698  -2.800  39.461  1.00 95.52      B    C  
ATOM   1740  C   GLN B  13      21.369  -1.404  38.961  1.00 95.99      B    C  
ATOM   1741  O   GLN B  13      21.631  -1.079  37.800  1.00 94.56      B    O  
ATOM   1742  CB  GLN B  13      23.060  -2.779  40.168  1.00 93.70      B    C  
ATOM   1743  CG  GLN B  13      23.395  -4.057  40.913  1.00 82.66      B    C  
ATOM   1744  CD  GLN B  13      24.781  -4.011  41.533  1.00 76.40      B    C  
ATOM   1745  NE2 GLN B  13      25.416  -5.164  41.664  1.00 63.73      B    N  
ATOM   1746  OE1 GLN B  13      25.274  -2.949  41.901  1.00 67.02      B    O  
ATOM   1747  N   PRO B  14      20.788  -0.555  39.812  1.00 95.62      B    N  
ATOM   1748  CA  PRO B  14      20.457   0.814  39.404  1.00 95.65      B    C  
ATOM   1749  C   PRO B  14      21.702   1.517  38.875  1.00 95.52      B    C  
ATOM   1750  O   PRO B  14      22.766   1.434  39.472  1.00 93.60      B    O  
ATOM   1751  CB  PRO B  14      19.955   1.442  40.708  1.00 94.54      B    C  
ATOM   1752  CG  PRO B  14      19.340   0.283  41.419  1.00 91.60      B    C  
ATOM   1753  CD  PRO B  14      20.315  -0.840  41.176  1.00 94.29      B    C  
ATOM   1754  N   GLY B  15      21.558   2.203  37.740  1.00 95.23      B    N  
ATOM   1755  CA  GLY B  15      22.676   2.904  37.138  1.00 94.86      B    C  
ATOM   1756  C   GLY B  15      23.383   2.058  36.097  1.00 95.40      B    C  
ATOM   1757  O   GLY B  15      24.214   2.557  35.339  1.00 92.22      B    O  
ATOM   1758  N   GLY B  16      23.042   0.784  36.036  1.00 95.20      B    N  
ATOM   1759  CA  GLY B  16      23.653  -0.121  35.077  1.00 94.70      B    C  
ATOM   1760  C   GLY B  16      23.083   0.035  33.680  1.00 95.50      B    C  
ATOM   1761  O   GLY B  16      22.198   0.848  33.442  1.00 94.23      B    O  
ATOM   1762  N   SER B  17      23.605  -0.768  32.760  1.00 95.60      B    N  
ATOM   1763  CA  SER B  17      23.169  -0.727  31.374  1.00 95.47      B    C  
ATOM   1764  C   SER B  17      22.773  -2.114  30.882  1.00 95.43      B    C  
ATOM   1765  O   SER B  17      23.234  -3.133  31.401  1.00 93.10      B    O  
ATOM   1766  CB  SER B  17      24.285  -0.181  30.477  1.00 93.55      B    C  
ATOM   1767  OG  SER B  17      24.625   1.153  30.821  1.00 82.23      B    O  
ATOM   1768  N   LEU B  18      21.910  -2.139  29.880  1.00 95.39      B    N  
ATOM   1769  CA  LEU B  18      21.435  -3.391  29.307  1.00 95.20      B    C  
ATOM   1770  C   LEU B  18      21.086  -3.147  27.844  1.00 96.13      B    C  
ATOM   1771  O   LEU B  18      20.635  -2.071  27.481  1.00 94.70      B    O  
ATOM   1772  CB  LEU B  18      20.202  -3.876  30.077  1.00 92.83      B    C  
ATOM   1773  CG  LEU B  18      19.835  -5.359  29.999  1.00 87.43      B    C  
ATOM   1774  CD1 LEU B  18      20.959  -6.199  30.581  1.00 82.09      B    C  
ATOM   1775  CD2 LEU B  18      18.546  -5.598  30.778  1.00 81.98      B    C  
ATOM   1776  N   ARG B  19      21.322  -4.152  27.004  1.00 95.76      B    N  
ATOM   1777  CA  ARG B  19      21.011  -4.030  25.582  1.00 96.00      B    C  
ATOM   1778  C   ARG B  19      20.025  -5.117  25.177  1.00 96.17      B    C  
ATOM   1779  O   ARG B  19      20.339  -6.304  25.235  1.00 94.40      B    O  
ATOM   1780  CB  ARG B  19      22.298  -4.145  24.749  1.00 94.70      B    C  
ATOM   1781  CG  ARG B  19      22.097  -3.985  23.247  1.00 89.71      B    C  
ATOM   1782  CD  ARG B  19      23.423  -4.178  22.512  1.00 86.98      B    C  
ATOM   1783  NE  ARG B  19      23.316  -4.071  21.063  1.00 79.69      B    N  
ATOM   1784  CZ  ARG B  19      23.199  -2.930  20.391  1.00 73.77      B    C  
ATOM   1785  NH1 ARG B  19      23.164  -1.778  21.043  1.00 65.99      B    N1+
ATOM   1786  NH2 ARG B  19      23.117  -2.938  19.060  1.00 66.68      B    N  
ATOM   1787  N   LEU B  20      18.838  -4.689  24.771  1.00 96.09      B    N  
ATOM   1788  CA  LEU B  20      17.816  -5.630  24.341  1.00 96.21      B    C  
ATOM   1789  C   LEU B  20      17.867  -5.820  22.836  1.00 96.22      B    C  
ATOM   1790  O   LEU B  20      18.173  -4.883  22.097  1.00 95.14      B    O  
ATOM   1791  CB  LEU B  20      16.416  -5.134  24.738  1.00 95.88      B    C  
ATOM   1792  CG  LEU B  20      16.161  -4.869  26.224  1.00 94.27      B    C  
ATOM   1793  CD1 LEU B  20      14.692  -4.481  26.410  1.00 88.66      B    C  
ATOM   1794  CD2 LEU B  20      16.493  -6.102  27.040  1.00 87.95      B    C  
ATOM   1795  N   SER B  21      17.588  -7.029  22.395  1.00 96.10      B    N  
ATOM   1796  CA  SER B  21      17.574  -7.346  20.976  1.00 95.90      B    C  
ATOM   1797  C   SER B  21      16.235  -7.967  20.609  1.00 95.89      B    C  
ATOM   1798  O   SER B  21      15.619  -8.653  21.431  1.00 94.07      B    O  
ATOM   1799  CB  SER B  21      18.701  -8.324  20.622  1.00 94.48      B    C  
ATOM   1800  OG  SER B  21      19.974  -7.768  20.889  1.00 81.80      B    O  
ATOM   1801  N   CYS B  22      15.792  -7.709  19.388  1.00 95.59      B    N  
ATOM   1802  CA  CYS B  22      14.535  -8.267  18.901  1.00 94.72      B    C  
ATOM   1803  C   CYS B  22      14.802  -8.822  17.511  1.00 94.58      B    C  
ATOM   1804  O   CYS B  22      14.957  -8.068  16.556  1.00 92.59      B    O  
ATOM   1805  CB  CYS B  22      13.455  -7.194  18.844  1.00 93.26      B    C  
ATOM   1806  SG  CYS B  22      11.909  -7.754  18.069  1.00 90.21      B    S  
ATOM   1807  N   ALA B  23      14.878 -10.141  17.407  1.00 92.80      B    N  
ATOM   1808  CA  ALA B  23      15.140 -10.796  16.138  1.00 92.57      B    C  
ATOM   1809  C   ALA B  23      13.839 -11.183  15.442  1.00 92.20      B    C  
ATOM   1810  O   ALA B  23      12.971 -11.821  16.030  1.00 90.55      B    O  
ATOM   1811  CB  ALA B  23      16.010 -12.032  16.358  1.00 91.53      B    C  
ATOM   1812  N   ALA B  24      13.723 -10.788  14.184  1.00 89.28      B    N  
ATOM   1813  CA  ALA B  24      12.539 -11.110  13.402  1.00 88.16      B    C  
ATOM   1814  C   ALA B  24      12.775 -12.372  12.576  1.00 87.50      B    C  
ATOM   1815  O   ALA B  24      13.885 -12.608  12.093  1.00 85.34      B    O  
ATOM   1816  CB  ALA B  24      12.183  -9.945  12.490  1.00 86.36      B    C  
ATOM   1817  N   SER B  25      11.738 -13.176  12.426  1.00 84.51      B    N  
ATOM   1818  CA  SER B  25      11.822 -14.390  11.629  1.00 83.29      B    C  
ATOM   1819  C   SER B  25      10.502 -14.593  10.898  1.00 82.19      B    C  
ATOM   1820  O   SER B  25       9.475 -14.034  11.279  1.00 78.21      B    O  
ATOM   1821  CB  SER B  25      12.128 -15.609  12.520  1.00 81.11      B    C  
ATOM   1822  OG  SER B  25      11.083 -15.835  13.444  1.00 71.71      B    O  
ATOM   1823  N   GLY B  26      10.537 -15.388   9.845  1.00 74.93      B    N  
ATOM   1824  CA  GLY B  26       9.332 -15.621   9.067  1.00 72.22      B    C  
ATOM   1825  C   GLY B  26       9.262 -14.711   7.851  1.00 71.19      B    C  
ATOM   1826  O   GLY B  26      10.263 -14.139   7.426  1.00 67.35      B    O  
ATOM   1827  N   ARG B  27       8.077 -14.574   7.308  1.00 64.39      B    N  
ATOM   1828  CA  ARG B  27       7.883 -13.760   6.108  1.00 63.70      B    C  
ATOM   1829  C   ARG B  27       8.220 -12.284   6.270  1.00 65.98      B    C  
ATOM   1830  O   ARG B  27       8.514 -11.605   5.295  1.00 62.40      B    O  
ATOM   1831  CB  ARG B  27       6.435 -13.908   5.615  1.00 59.04      B    C  
ATOM   1832  CG  ARG B  27       5.405 -13.148   6.427  1.00 51.40      B    C  
ATOM   1833  CD  ARG B  27       3.988 -13.488   5.988  1.00 45.18      B    C  
ATOM   1834  NE  ARG B  27       3.018 -12.515   6.475  1.00 41.01      B    N  
ATOM   1835  CZ  ARG B  27       1.705 -12.718   6.513  1.00 36.10      B    C  
ATOM   1836  NH1 ARG B  27       1.192 -13.859   6.109  1.00 33.23      B    N1+
ATOM   1837  NH2 ARG B  27       0.895 -11.764   6.953  1.00 32.09      B    N  
ATOM   1838  N   ILE B  28       8.179 -11.792   7.490  1.00 65.59      B    N  
ATOM   1839  CA  ILE B  28       8.490 -10.397   7.740  1.00 66.81      B    C  
ATOM   1840  C   ILE B  28       9.930 -10.055   7.359  1.00 68.27      B    C  
ATOM   1841  O   ILE B  28      10.240  -8.903   7.034  1.00 65.58      B    O  
ATOM   1842  CB  ILE B  28       8.250 -10.035   9.233  1.00 64.63      B    C  
ATOM   1843  CG1 ILE B  28       8.359  -8.518   9.429  1.00 59.66      B    C  
ATOM   1844  CG2 ILE B  28       9.255 -10.761  10.120  1.00 60.57      B    C  
ATOM   1845  CD1 ILE B  28       8.025  -8.056  10.834  1.00 57.37      B    C  
ATOM   1846  N   CYS B  29      10.806 -11.052   7.374  1.00 64.63      B    N  
ATOM   1847  CA  CYS B  29      12.203 -10.845   7.019  1.00 65.54      B    C  
ATOM   1848  C   CYS B  29      12.399 -10.394   5.577  1.00 65.42      B    C  
ATOM   1849  O   CYS B  29      13.353  -9.690   5.264  1.00 62.53      B    O  
ATOM   1850  CB  CYS B  29      13.005 -12.136   7.264  1.00 64.22      B    C  
ATOM   1851  SG  CYS B  29      13.156 -12.590   9.007  1.00 58.19      B    S  
ATOM   1852  N   SER B  30      11.473 -10.783   4.712  1.00 59.47      B    N  
ATOM   1853  CA  SER B  30      11.565 -10.421   3.305  1.00 58.91      B    C  
ATOM   1854  C   SER B  30      11.386  -8.917   3.082  1.00 60.04      B    C  
ATOM   1855  O   SER B  30      11.870  -8.372   2.091  1.00 57.56      B    O  
ATOM   1856  CB  SER B  30      10.511 -11.182   2.488  1.00 55.94      B    C  
ATOM   1857  OG  SER B  30      10.728 -12.580   2.554  1.00 50.84      B    O  
ATOM   1858  N   TYR B  31      10.691  -8.260   4.004  1.00 65.23      B    N  
ATOM   1859  CA  TYR B  31      10.458  -6.828   3.887  1.00 65.80      B    C  
ATOM   1860  C   TYR B  31      10.728  -6.090   5.203  1.00 69.99      B    C  
ATOM   1861  O   TYR B  31      10.067  -5.104   5.524  1.00 68.42      B    O  
ATOM   1862  CB  TYR B  31       9.016  -6.562   3.436  1.00 60.92      B    C  
ATOM   1863  CG  TYR B  31       8.588  -7.383   2.243  1.00 54.54      B    C  
ATOM   1864  CD1 TYR B  31       7.846  -8.550   2.415  1.00 47.65      B    C  
ATOM   1865  CD2 TYR B  31       8.957  -7.014   0.951  1.00 47.07      B    C  
ATOM   1866  CE1 TYR B  31       7.481  -9.324   1.322  1.00 42.00      B    C  
ATOM   1867  CE2 TYR B  31       8.599  -7.787  -0.142  1.00 41.21      B    C  
ATOM   1868  CZ  TYR B  31       7.861  -8.945   0.042  1.00 40.51      B    C  
ATOM   1869  OH  TYR B  31       7.506  -9.714  -1.042  1.00 37.75      B    O  
ATOM   1870  N   PHE B  32      11.693  -6.573   5.961  1.00 69.38      B    N  
ATOM   1871  CA  PHE B  32      12.030  -5.979   7.258  1.00 73.32      B    C  
ATOM   1872  C   PHE B  32      12.340  -4.488   7.157  1.00 74.05      B    C  
ATOM   1873  O   PHE B  32      11.980  -3.715   8.045  1.00 72.42      B    O  
ATOM   1874  CB  PHE B  32      13.234  -6.710   7.867  1.00 75.66      B    C  
ATOM   1875  CG  PHE B  32      13.533  -6.298   9.274  1.00 76.82      B    C  
ATOM   1876  CD1 PHE B  32      12.753  -6.771  10.340  1.00 74.19      B    C  
ATOM   1877  CD2 PHE B  32      14.602  -5.450   9.569  1.00 75.19      B    C  
ATOM   1878  CE1 PHE B  32      13.031  -6.396  11.648  1.00 74.56      B    C  
ATOM   1879  CE2 PHE B  32      14.886  -5.067  10.876  1.00 75.17      B    C  
ATOM   1880  CZ  PHE B  32      14.093  -5.543  11.911  1.00 80.40      B    C  
ATOM   1881  N   SER B  33      13.006  -4.090   6.080  1.00 74.74      B    N  
ATOM   1882  CA  SER B  33      13.379  -2.696   5.892  1.00 72.61      B    C  
ATOM   1883  C   SER B  33      12.188  -1.768   5.648  1.00 72.28      B    C  
ATOM   1884  O   SER B  33      12.324  -0.551   5.728  1.00 70.03      B    O  
ATOM   1885  CB  SER B  33      14.363  -2.565   4.717  1.00 70.44      B    C  
ATOM   1886  OG  SER B  33      13.766  -2.968   3.503  1.00 63.03      B    O  
ATOM   1887  N   THR B  34      11.014  -2.343   5.363  1.00 71.84      B    N  
ATOM   1888  CA  THR B  34       9.820  -1.538   5.115  1.00 70.03      B    C  
ATOM   1889  C   THR B  34       8.916  -1.444   6.344  1.00 71.58      B    C  
ATOM   1890  O   THR B  34       7.878  -0.790   6.312  1.00 70.29      B    O  
ATOM   1891  CB  THR B  34       8.985  -2.106   3.946  1.00 66.98      B    C  
ATOM   1892  CG2 THR B  34       9.851  -2.263   2.703  1.00 59.51      B    C  
ATOM   1893  OG1 THR B  34       8.436  -3.377   4.312  1.00 60.60      B    O  
ATOM   1894  N   TYR B  35       9.314  -2.093   7.430  1.00 75.00      B    N  
ATOM   1895  CA  TYR B  35       8.527  -2.067   8.657  1.00 77.05      B    C  
ATOM   1896  C   TYR B  35       9.059  -1.059   9.673  1.00 78.32      B    C  
ATOM   1897  O   TYR B  35      10.265  -0.912   9.838  1.00 77.93      B    O  
ATOM   1898  CB  TYR B  35       8.514  -3.445   9.335  1.00 76.88      B    C  
ATOM   1899  CG  TYR B  35       7.564  -4.453   8.730  1.00 75.80      B    C  
ATOM   1900  CD1 TYR B  35       7.853  -5.067   7.511  1.00 70.52      B    C  
ATOM   1901  CD2 TYR B  35       6.385  -4.784   9.378  1.00 71.05      B    C  
ATOM   1902  CE1 TYR B  35       6.981  -5.989   6.954  1.00 68.04      B    C  
ATOM   1903  CE2 TYR B  35       5.502  -5.715   8.834  1.00 68.12      B    C  
ATOM   1904  CZ  TYR B  35       5.806  -6.314   7.621  1.00 70.47      B    C  
ATOM   1905  OH  TYR B  35       4.932  -7.232   7.078  1.00 67.77      B    O  
ATOM   1906  N   SER B  36       8.134  -0.361  10.345  1.00 82.33      B    N  
ATOM   1907  CA  SER B  36       8.508   0.557  11.409  1.00 83.12      B    C  
ATOM   1908  C   SER B  36       8.483  -0.322  12.653  1.00 85.13      B    C  
ATOM   1909  O   SER B  36       7.658  -1.230  12.771  1.00 84.80      B    O  
ATOM   1910  CB  SER B  36       7.499   1.700  11.527  1.00 80.84      B    C  
ATOM   1911  OG  SER B  36       7.616   2.569  10.419  1.00 73.77      B    O  
ATOM   1912  N   LEU B  37       9.395  -0.062  13.583  1.00 87.44      B    N  
ATOM   1913  CA  LEU B  37       9.516  -0.898  14.772  1.00 89.12      B    C  
ATOM   1914  C   LEU B  37       9.399  -0.108  16.067  1.00 89.94      B    C  
ATOM   1915  O   LEU B  37       9.656   1.092  16.102  1.00 89.25      B    O  
ATOM   1916  CB  LEU B  37      10.863  -1.630  14.739  1.00 88.81      B    C  
ATOM   1917  CG  LEU B  37      11.184  -2.340  13.413  1.00 87.52      B    C  
ATOM   1918  CD1 LEU B  37      12.648  -2.742  13.372  1.00 82.26      B    C  
ATOM   1919  CD2 LEU B  37      10.288  -3.562  13.262  1.00 81.97      B    C  
ATOM   1920  N   GLY B  38       9.014  -0.780  17.135  1.00 91.88      B    N  
ATOM   1921  CA  GLY B  38       8.871  -0.108  18.405  1.00 92.78      B    C  
ATOM   1922  C   GLY B  38       9.063  -1.004  19.612  1.00 94.09      B    C  
ATOM   1923  O   GLY B  38       8.949  -2.228  19.518  1.00 93.68      B    O  
ATOM   1924  N   TRP B  39       9.370  -0.380  20.732  1.00 94.67      B    N  
ATOM   1925  CA  TRP B  39       9.543  -1.076  21.999  1.00 95.99      B    C  
ATOM   1926  C   TRP B  39       8.484  -0.557  22.968  1.00 96.05      B    C  
ATOM   1927  O   TRP B  39       8.326   0.653  23.127  1.00 94.89      B    O  
ATOM   1928  CB  TRP B  39      10.924  -0.822  22.598  1.00 96.09      B    C  
ATOM   1929  CG  TRP B  39      12.036  -1.605  21.967  1.00 95.92      B    C  
ATOM   1930  CD1 TRP B  39      12.935  -1.154  21.041  1.00 93.20      B    C  
ATOM   1931  CD2 TRP B  39      12.385  -2.971  22.232  1.00 95.35      B    C  
ATOM   1932  CE2 TRP B  39      13.511  -3.279  21.429  1.00 94.76      B    C  
ATOM   1933  CE3 TRP B  39      11.863  -3.959  23.067  1.00 94.38      B    C  
ATOM   1934  NE1 TRP B  39      13.824  -2.149  20.705  1.00 93.66      B    N  
ATOM   1935  CZ2 TRP B  39      14.117  -4.540  21.443  1.00 94.38      B    C  
ATOM   1936  CZ3 TRP B  39      12.466  -5.215  23.081  1.00 93.16      B    C  
ATOM   1937  CH2 TRP B  39      13.580  -5.491  22.273  1.00 93.07      B    C  
ATOM   1938  N   PHE B  40       7.775  -1.467  23.612  1.00 96.43      B    N  
ATOM   1939  CA  PHE B  40       6.768  -1.123  24.597  1.00 96.17      B    C  
ATOM   1940  C   PHE B  40       7.140  -1.852  25.887  1.00 96.40      B    C  
ATOM   1941  O   PHE B  40       7.886  -2.824  25.862  1.00 95.66      B    O  
ATOM   1942  CB  PHE B  40       5.379  -1.576  24.144  1.00 94.74      B    C  
ATOM   1943  CG  PHE B  40       4.804  -0.763  23.025  1.00 93.23      B    C  
ATOM   1944  CD1 PHE B  40       5.241  -0.941  21.714  1.00 85.61      B    C  
ATOM   1945  CD2 PHE B  40       3.825   0.201  23.275  1.00 85.00      B    C  
ATOM   1946  CE1 PHE B  40       4.720  -0.174  20.677  1.00 82.70      B    C  
ATOM   1947  CE2 PHE B  40       3.298   0.959  22.250  1.00 82.62      B    C  
ATOM   1948  CZ  PHE B  40       3.741   0.784  20.940  1.00 87.83      B    C  
ATOM   1949  N   ARG B  41       6.644  -1.366  27.015  1.00 96.16      B    N  
ATOM   1950  CA  ARG B  41       6.913  -2.022  28.286  1.00 95.96      B    C  
ATOM   1951  C   ARG B  41       5.696  -1.981  29.184  1.00 95.58      B    C  
ATOM   1952  O   ARG B  41       4.856  -1.084  29.084  1.00 94.22      B    O  
ATOM   1953  CB  ARG B  41       8.106  -1.371  29.000  1.00 94.27      B    C  
ATOM   1954  CG  ARG B  41       7.836   0.027  29.548  1.00 92.40      B    C  
ATOM   1955  CD  ARG B  41       9.074   0.589  30.237  1.00 93.03      B    C  
ATOM   1956  NE  ARG B  41       8.854   1.932  30.752  1.00 92.17      B    N  
ATOM   1957  CZ  ARG B  41       9.801   2.708  31.293  1.00 93.33      B    C  
ATOM   1958  NH1 ARG B  41      11.050   2.247  31.382  1.00 87.51      B    N1+
ATOM   1959  NH2 ARG B  41       9.509   3.913  31.730  1.00 88.34      B    N  
ATOM   1960  N   GLN B  42       5.603  -2.951  30.060  1.00 95.33      B    N  
ATOM   1961  CA  GLN B  42       4.498  -3.021  31.010  1.00 94.82      B    C  
ATOM   1962  C   GLN B  42       5.047  -3.363  32.386  1.00 94.68      B    C  
ATOM   1963  O   GLN B  42       5.495  -4.484  32.629  1.00 93.61      B    O  
ATOM   1964  CB  GLN B  42       3.475  -4.064  30.566  1.00 93.60      B    C  
ATOM   1965  CG  GLN B  42       2.289  -4.194  31.504  1.00 88.78      B    C  
ATOM   1966  CD  GLN B  42       1.152  -5.014  30.911  1.00 85.29      B    C  
ATOM   1967  NE2 GLN B  42      -0.065  -4.527  31.058  1.00 73.64      B    N  
ATOM   1968  OE1 GLN B  42       1.391  -6.065  30.320  1.00 77.74      B    O  
ATOM   1969  N   ALA B  43       5.034  -2.375  33.268  1.00 93.15      B    N  
ATOM   1970  CA  ALA B  43       5.510  -2.561  34.623  1.00 92.44      B    C  
ATOM   1971  C   ALA B  43       4.437  -3.306  35.415  1.00 92.02      B    C  
ATOM   1972  O   ALA B  43       3.258  -3.273  35.059  1.00 89.61      B    O  
ATOM   1973  CB  ALA B  43       5.794  -1.204  35.269  1.00 90.76      B    C  
ATOM   1974  N   PRO B  44       4.822  -3.972  36.497  1.00 90.15      B    N  
ATOM   1975  CA  PRO B  44       3.864  -4.712  37.319  1.00 88.84      B    C  
ATOM   1976  C   PRO B  44       2.700  -3.829  37.771  1.00 89.18      B    C  
ATOM   1977  O   PRO B  44       2.908  -2.778  38.374  1.00 85.72      B    O  
ATOM   1978  CB  PRO B  44       4.711  -5.183  38.495  1.00 86.46      B    C  
ATOM   1979  CG  PRO B  44       6.066  -5.362  37.883  1.00 83.07      B    C  
ATOM   1980  CD  PRO B  44       6.195  -4.150  36.987  1.00 86.19      B    C  
ATOM   1981  N   GLY B  45       1.473  -4.261  37.466  1.00 88.39      B    N  
ATOM   1982  CA  GLY B  45       0.301  -3.515  37.870  1.00 88.51      B    C  
ATOM   1983  C   GLY B  45       0.020  -2.264  37.062  1.00 89.96      B    C  
ATOM   1984  O   GLY B  45      -0.891  -1.502  37.388  1.00 86.52      B    O  
ATOM   1985  N   GLN B  46       0.799  -2.028  36.008  1.00 90.23      B    N  
ATOM   1986  CA  GLN B  46       0.625  -0.856  35.170  1.00 89.72      B    C  
ATOM   1987  C   GLN B  46       0.191  -1.233  33.756  1.00 90.29      B    C  
ATOM   1988  O   GLN B  46       0.200  -2.403  33.386  1.00 86.28      B    O  
ATOM   1989  CB  GLN B  46       1.928  -0.053  35.091  1.00 86.59      B    C  
ATOM   1990  CG  GLN B  46       2.443   0.473  36.431  1.00 79.55      B    C  
ATOM   1991  CD  GLN B  46       1.481   1.440  37.092  1.00 72.85      B    C  
ATOM   1992  NE2 GLN B  46       1.583   1.577  38.400  1.00 62.30      B    N  
ATOM   1993  OE1 GLN B  46       0.660   2.071  36.429  1.00 64.61      B    O  
ATOM   1994  N   GLY B  47      -0.195  -0.235  32.986  1.00 89.14      B    N  
ATOM   1995  CA  GLY B  47      -0.619  -0.478  31.624  1.00 88.60      B    C  
ATOM   1996  C   GLY B  47       0.551  -0.490  30.660  1.00 89.73      B    C  
ATOM   1997  O   GLY B  47       1.677  -0.153  31.024  1.00 87.35      B    O  
ATOM   1998  N   LEU B  48       0.290  -0.871  29.424  1.00 89.86      B    N  
ATOM   1999  CA  LEU B  48       1.323  -0.929  28.394  1.00 90.51      B    C  
ATOM   2000  C   LEU B  48       1.649   0.486  27.915  1.00 90.76      B    C  
ATOM   2001  O   LEU B  48       0.749   1.259  27.602  1.00 88.41      B    O  
ATOM   2002  CB  LEU B  48       0.824  -1.779  27.223  1.00 88.97      B    C  
ATOM   2003  CG  LEU B  48       1.817  -2.127  26.109  1.00 85.55      B    C  
ATOM   2004  CD1 LEU B  48       2.922  -3.007  26.659  1.00 79.06      B    C  
ATOM   2005  CD2 LEU B  48       1.071  -2.838  24.982  1.00 79.37      B    C  
ATOM   2006  N   GLU B  49       2.934   0.830  27.866  1.00 92.38      B    N  
ATOM   2007  CA  GLU B  49       3.349   2.156  27.412  1.00 92.27      B    C  
ATOM   2008  C   GLU B  49       4.439   2.082  26.358  1.00 93.22      B    C  
ATOM   2009  O   GLU B  49       5.253   1.156  26.355  1.00 92.36      B    O  
ATOM   2010  CB  GLU B  49       3.853   3.003  28.595  1.00 89.18      B    C  
ATOM   2011  CG  GLU B  49       5.129   2.473  29.237  1.00 78.88      B    C  
ATOM   2012  CD  GLU B  49       5.735   3.444  30.250  1.00 76.67      B    C  
ATOM   2013  OE1 GLU B  49       5.898   3.064  31.417  1.00 69.33      B    O  
ATOM   2014  OE2 GLU B  49       6.047   4.583  29.857  1.00 69.88      B    O1-
ATOM   2015  N   ALA B  50       4.440   3.049  25.448  1.00 93.08      B    N  
ATOM   2016  CA  ALA B  50       5.458   3.116  24.413  1.00 92.91      B    C  
ATOM   2017  C   ALA B  50       6.757   3.623  25.032  1.00 93.80      B    C  
ATOM   2018  O   ALA B  50       6.753   4.569  25.809  1.00 92.91      B    O  
ATOM   2019  CB  ALA B  50       5.005   4.054  23.295  1.00 90.84      B    C  
ATOM   2020  N   VAL B  51       7.864   2.966  24.688  1.00 94.63      B    N  
ATOM   2021  CA  VAL B  51       9.169   3.355  25.208  1.00 95.12      B    C  
ATOM   2022  C   VAL B  51       9.972   4.069  24.132  1.00 94.86      B    C  
ATOM   2023  O   VAL B  51      10.483   5.170  24.335  1.00 93.02      B    O  
ATOM   2024  CB  VAL B  51       9.967   2.117  25.684  1.00 94.52      B    C  
ATOM   2025  CG1 VAL B  51      11.367   2.524  26.118  1.00 85.22      B    C  
ATOM   2026  CG2 VAL B  51       9.228   1.441  26.829  1.00 85.02      B    C  
ATOM   2027  N   ALA B  52      10.073   3.444  22.959  1.00 94.87      B    N  
ATOM   2028  CA  ALA B  52      10.813   4.018  21.845  1.00 94.74      B    C  
ATOM   2029  C   ALA B  52      10.318   3.412  20.543  1.00 94.05      B    C  
ATOM   2030  O   ALA B  52       9.781   2.307  20.526  1.00 92.64      B    O  
ATOM   2031  CB  ALA B  52      12.310   3.761  22.014  1.00 94.70      B    C  
ATOM   2032  N   ALA B  53      10.493   4.147  19.453  1.00 93.07      B    N  
ATOM   2033  CA  ALA B  53      10.060   3.663  18.151  1.00 91.55      B    C  
ATOM   2034  C   ALA B  53      10.987   4.221  17.075  1.00 90.82      B    C  
ATOM   2035  O   ALA B  53      11.595   5.271  17.247  1.00 89.27      B    O  
ATOM   2036  CB  ALA B  53       8.619   4.081  17.881  1.00 89.57      B    C  
ATOM   2037  N   ILE B  54      11.090   3.497  15.971  1.00 88.15      B    N  
ATOM   2038  CA  ILE B  54      11.930   3.917  14.856  1.00 87.44      B    C  
ATOM   2039  C   ILE B  54      11.199   3.615  13.551  1.00 85.18      B    C  
ATOM   2040  O   ILE B  54      10.655   2.521  13.370  1.00 83.20      B    O  
ATOM   2041  CB  ILE B  54      13.303   3.202  14.899  1.00 87.79      B    C  
ATOM   2042  CG1 ILE B  54      14.226   3.771  13.811  1.00 86.45      B    C  
ATOM   2043  CG2 ILE B  54      13.147   1.688  14.751  1.00 85.35      B    C  
ATOM   2044  CD1 ILE B  54      15.666   3.314  13.944  1.00 84.22      B    C  
ATOM   2045  N   SER B  55      11.173   4.604  12.650  1.00 77.85      B    N  
ATOM   2046  CA  SER B  55      10.483   4.450  11.377  1.00 75.71      B    C  
ATOM   2047  C   SER B  55      11.206   3.456  10.474  1.00 76.19      B    C  
ATOM   2048  O   SER B  55      12.347   3.067  10.736  1.00 75.50      B    O  
ATOM   2049  CB  SER B  55      10.388   5.800  10.673  1.00 72.18      B    C  
ATOM   2050  OG  SER B  55      11.670   6.278  10.321  1.00 66.09      B    O  
ATOM   2051  N   TRP B  56      10.542   3.058   9.406  1.00 72.20      B    N  
ATOM   2052  CA  TRP B  56      11.108   2.108   8.459  1.00 70.54      B    C  
ATOM   2053  C   TRP B  56      12.427   2.606   7.860  1.00 71.60      B    C  
ATOM   2054  O   TRP B  56      13.328   1.810   7.605  1.00 71.10      B    O  
ATOM   2055  CB  TRP B  56      10.106   1.823   7.332  1.00 67.48      B    C  
ATOM   2056  CG  TRP B  56       9.752   3.032   6.516  1.00 63.97      B    C  
ATOM   2057  CD1 TRP B  56       8.794   3.962   6.782  1.00 57.19      B    C  
ATOM   2058  CD2 TRP B  56      10.383   3.445   5.289  1.00 59.54      B    C  
ATOM   2059  CE2 TRP B  56       9.749   4.646   4.881  1.00 55.05      B    C  
ATOM   2060  CE3 TRP B  56      11.418   2.926   4.493  1.00 55.42      B    C  
ATOM   2061  NE1 TRP B  56       8.787   4.938   5.814  1.00 54.41      B    N  
ATOM   2062  CZ2 TRP B  56      10.120   5.330   3.718  1.00 53.96      B    C  
ATOM   2063  CZ3 TRP B  56      11.779   3.611   3.342  1.00 55.62      B    C  
ATOM   2064  CH2 TRP B  56      11.132   4.806   2.967  1.00 54.53      B    C  
ATOM   2065  N   SER B  57      12.519   3.912   7.652  1.00 64.67      B    N  
ATOM   2066  CA  SER B  57      13.722   4.511   7.078  1.00 63.85      B    C  
ATOM   2067  C   SER B  57      14.806   4.775   8.115  1.00 66.64      B    C  
ATOM   2068  O   SER B  57      15.971   4.950   7.783  1.00 64.90      B    O  
ATOM   2069  CB  SER B  57      13.364   5.830   6.388  1.00 60.16      B    C  
ATOM   2070  OG  SER B  57      12.964   6.800   7.341  1.00 54.40      B    O  
ATOM   2071  N   GLY B  58      14.409   4.815   9.387  1.00 68.53      B    N  
ATOM   2072  CA  GLY B  58      15.352   5.076  10.456  1.00 69.35      B    C  
ATOM   2073  C   GLY B  58      15.591   6.561  10.690  1.00 70.21      B    C  
ATOM   2074  O   GLY B  58      16.326   6.941  11.592  1.00 68.94      B    O  
ATOM   2075  N   SER B  59      14.955   7.410   9.870  1.00 64.48      B    N  
ATOM   2076  CA  SER B  59      15.117   8.858   9.989  1.00 62.90      B    C  
ATOM   2077  C   SER B  59      14.312   9.446  11.144  1.00 65.57      B    C  
ATOM   2078  O   SER B  59      14.633  10.517  11.661  1.00 63.98      B    O  
ATOM   2079  CB  SER B  59      14.710   9.548   8.685  1.00 58.95      B    C  
ATOM   2080  OG  SER B  59      13.337   9.335   8.399  1.00 52.81      B    O  
ATOM   2081  N   TYR B  60      13.262   8.742  11.551  1.00 71.02      B    N  
ATOM   2082  CA  TYR B  60      12.419   9.195  12.651  1.00 71.97      B    C  
ATOM   2083  C   TYR B  60      12.524   8.265  13.849  1.00 75.70      B    C  
ATOM   2084  O   TYR B  60      12.448   7.050  13.708  1.00 76.80      B    O  
ATOM   2085  CB  TYR B  60      10.960   9.275  12.201  1.00 68.13      B    C  
ATOM   2086  CG  TYR B  60       9.961   9.422  13.332  1.00 63.31      B    C  
ATOM   2087  CD1 TYR B  60       9.787  10.644  13.978  1.00 57.84      B    C  
ATOM   2088  CD2 TYR B  60       9.201   8.338  13.759  1.00 57.06      B    C  
ATOM   2089  CE1 TYR B  60       8.870  10.779  15.027  1.00 54.06      B    C  
ATOM   2090  CE2 TYR B  60       8.288   8.462  14.804  1.00 54.06      B    C  
ATOM   2091  CZ  TYR B  60       8.125   9.687  15.436  1.00 55.77      B    C  
ATOM   2092  OH  TYR B  60       7.225   9.814  16.466  1.00 52.73      B    O  
ATOM   2093  N   THR B  61      12.708   8.851  15.025  1.00 80.34      B    N  
ATOM   2094  CA  THR B  61      12.761   8.074  16.260  1.00 82.86      B    C  
ATOM   2095  C   THR B  61      11.893   8.754  17.314  1.00 83.01      B    C  
ATOM   2096  O   THR B  61      11.791   9.983  17.361  1.00 81.98      B    O  
ATOM   2097  CB  THR B  61      14.189   7.946  16.825  1.00 83.69      B    C  
ATOM   2098  CG2 THR B  61      15.061   7.123  15.892  1.00 75.81      B    C  
ATOM   2099  OG1 THR B  61      14.762   9.248  16.990  1.00 76.10      B    O  
ATOM   2100  N   TYR B  62      11.264   7.941  18.149  1.00 86.49      B    N  
ATOM   2101  CA  TYR B  62      10.429   8.430  19.235  1.00 88.51      B    C  
ATOM   2102  C   TYR B  62      10.963   7.887  20.550  1.00 91.04      B    C  
ATOM   2103  O   TYR B  62      11.419   6.744  20.615  1.00 91.65      B    O  
ATOM   2104  CB  TYR B  62       8.982   7.976  19.069  1.00 87.85      B    C  
ATOM   2105  CG  TYR B  62       8.170   8.095  20.346  1.00 86.65      B    C  
ATOM   2106  CD1 TYR B  62       7.610   9.310  20.736  1.00 84.39      B    C  
ATOM   2107  CD2 TYR B  62       8.018   6.994  21.200  1.00 84.57      B    C  
ATOM   2108  CE1 TYR B  62       6.912   9.427  21.944  1.00 83.10      B    C  
ATOM   2109  CE2 TYR B  62       7.333   7.107  22.406  1.00 82.96      B    C  
ATOM   2110  CZ  TYR B  62       6.789   8.321  22.774  1.00 84.88      B    C  
ATOM   2111  OH  TYR B  62       6.105   8.438  23.971  1.00 82.12      B    O  
ATOM   2112  N   TYR B  63      10.897   8.702  21.589  1.00 90.58      B    N  
ATOM   2113  CA  TYR B  63      11.315   8.285  22.928  1.00 92.56      B    C  
ATOM   2114  C   TYR B  63      10.337   8.864  23.947  1.00 92.88      B    C  
ATOM   2115  O   TYR B  63       9.969  10.032  23.870  1.00 91.13      B    O  
ATOM   2116  CB  TYR B  63      12.717   8.793  23.257  1.00 93.03      B    C  
ATOM   2117  CG  TYR B  63      13.820   8.178  22.435  1.00 93.68      B    C  
ATOM   2118  CD1 TYR B  63      14.296   6.892  22.711  1.00 88.82      B    C  
ATOM   2119  CD2 TYR B  63      14.407   8.882  21.374  1.00 88.42      B    C  
ATOM   2120  CE1 TYR B  63      15.314   6.323  21.958  1.00 88.14      B    C  
ATOM   2121  CE2 TYR B  63      15.424   8.318  20.616  1.00 88.17      B    C  
ATOM   2122  CZ  TYR B  63      15.872   7.036  20.917  1.00 93.02      B    C  
ATOM   2123  OH  TYR B  63      16.883   6.473  20.159  1.00 92.05      B    O  
ATOM   2124  N   ALA B  64       9.925   8.042  24.898  1.00 93.40      B    N  
ATOM   2125  CA  ALA B  64       9.052   8.519  25.956  1.00 93.25      B    C  
ATOM   2126  C   ALA B  64       9.882   9.508  26.773  1.00 93.60      B    C  
ATOM   2127  O   ALA B  64      11.094   9.335  26.913  1.00 92.92      B    O  
ATOM   2128  CB  ALA B  64       8.602   7.351  26.834  1.00 92.46      B    C  
ATOM   2129  N   ASP B  65       9.231  10.544  27.302  1.00 91.98      B    N  
ATOM   2130  CA  ASP B  65       9.946  11.555  28.081  1.00 91.73      B    C  
ATOM   2131  C   ASP B  65      10.749  10.964  29.237  1.00 92.17      B    C  
ATOM   2132  O   ASP B  65      11.825  11.457  29.568  1.00 90.37      B    O  
ATOM   2133  CB  ASP B  65       8.967  12.599  28.628  1.00 91.09      B    C  
ATOM   2134  CG  ASP B  65       8.330  13.438  27.533  1.00 82.62      B    C  
ATOM   2135  OD1 ASP B  65       8.984  13.681  26.502  1.00 72.83      B    O  
ATOM   2136  OD2 ASP B  65       7.170  13.866  27.718  1.00 72.25      B    O1-
ATOM   2137  N   SER B  66      10.238   9.905  29.838  1.00 94.20      B    N  
ATOM   2138  CA  SER B  66      10.902   9.270  30.975  1.00 93.63      B    C  
ATOM   2139  C   SER B  66      12.204   8.544  30.641  1.00 94.34      B    C  
ATOM   2140  O   SER B  66      12.989   8.243  31.535  1.00 91.93      B    O  
ATOM   2141  CB  SER B  66       9.937   8.285  31.653  1.00 91.92      B    C  
ATOM   2142  OG  SER B  66       9.573   7.248  30.767  1.00 83.90      B    O  
ATOM   2143  N   VAL B  67      12.444   8.289  29.343  1.00 93.92      B    N  
ATOM   2144  CA  VAL B  67      13.669   7.590  28.954  1.00 94.53      B    C  
ATOM   2145  C   VAL B  67      14.592   8.390  28.036  1.00 95.25      B    C  
ATOM   2146  O   VAL B  67      15.671   7.915  27.676  1.00 94.09      B    O  
ATOM   2147  CB  VAL B  67      13.341   6.240  28.255  1.00 93.49      B    C  
ATOM   2148  CG1 VAL B  67      12.463   5.377  29.160  1.00 87.28      B    C  
ATOM   2149  CG2 VAL B  67      12.643   6.492  26.917  1.00 87.12      B    C  
ATOM   2150  N   LYS B  68      14.163   9.600  27.673  1.00 93.52      B    N  
ATOM   2151  CA  LYS B  68      14.978  10.438  26.805  1.00 93.42      B    C  
ATOM   2152  C   LYS B  68      16.348  10.702  27.417  1.00 93.16      B    C  
ATOM   2153  O   LYS B  68      16.459  11.032  28.594  1.00 89.75      B    O  
ATOM   2154  CB  LYS B  68      14.281  11.773  26.523  1.00 91.41      B    C  
ATOM   2155  CG  LYS B  68      13.097  11.662  25.584  1.00 81.66      B    C  
ATOM   2156  CD  LYS B  68      12.481  13.021  25.297  1.00 80.31      B    C  
ATOM   2157  CE  LYS B  68      11.307  12.894  24.340  1.00 71.12      B    C  
ATOM   2158  NZ  LYS B  68      10.665  14.211  24.064  1.00 63.35      B    N1+
ATOM   2159  N   GLY B  69      17.394  10.537  26.607  1.00 93.87      B    N  
ATOM   2160  CA  GLY B  69      18.744  10.757  27.075  1.00 94.08      B    C  
ATOM   2161  C   GLY B  69      19.372   9.523  27.700  1.00 95.09      B    C  
ATOM   2162  O   GLY B  69      20.581   9.489  27.935  1.00 92.21      B    O  
ATOM   2163  N   ARG B  70      18.554   8.512  27.984  1.00 95.89      B    N  
ATOM   2164  CA  ARG B  70      19.044   7.277  28.599  1.00 96.02      B    C  
ATOM   2165  C   ARG B  70      18.951   6.070  27.671  1.00 96.54      B    C  
ATOM   2166  O   ARG B  70      19.825   5.206  27.684  1.00 95.51      B    O  
ATOM   2167  CB  ARG B  70      18.275   6.993  29.889  1.00 94.60      B    C  
ATOM   2168  CG  ARG B  70      18.388   8.096  30.936  1.00 91.86      B    C  
ATOM   2169  CD  ARG B  70      17.791   7.661  32.283  1.00 92.46      B    C  
ATOM   2170  NE  ARG B  70      16.376   7.350  32.207  1.00 90.84      B    N  
ATOM   2171  CZ  ARG B  70      15.837   6.162  32.470  1.00 93.26      B    C  
ATOM   2172  NH1 ARG B  70      16.614   5.145  32.821  1.00 82.04      B    N1+
ATOM   2173  NH2 ARG B  70      14.535   5.980  32.374  1.00 85.38      B    N  
ATOM   2174  N   PHE B  71      17.880   6.017  26.864  1.00 96.16      B    N  
ATOM   2175  CA  PHE B  71      17.669   4.891  25.959  1.00 96.61      B    C  
ATOM   2176  C   PHE B  71      17.944   5.286  24.509  1.00 96.59      B    C  
ATOM   2177  O   PHE B  71      17.730   6.428  24.112  1.00 94.76      B    O  
ATOM   2178  CB  PHE B  71      16.223   4.371  26.059  1.00 96.33      B    C  
ATOM   2179  CG  PHE B  71      15.905   3.674  27.359  1.00 96.60      B    C  
ATOM   2180  CD1 PHE B  71      16.718   3.791  28.483  1.00 91.73      B    C  
ATOM   2181  CD2 PHE B  71      14.748   2.904  27.456  1.00 91.13      B    C  
ATOM   2182  CE1 PHE B  71      16.387   3.154  29.677  1.00 90.25      B    C  
ATOM   2183  CE2 PHE B  71      14.413   2.264  28.642  1.00 89.62      B    C  
ATOM   2184  CZ  PHE B  71      15.233   2.395  29.754  1.00 94.28      B    C  
ATOM   2185  N   THR B  72      18.434   4.335  23.728  1.00 96.18      B    N  
ATOM   2186  CA  THR B  72      18.713   4.567  22.315  1.00 96.04      B    C  
ATOM   2187  C   THR B  72      18.195   3.389  21.496  1.00 96.14      B    C  
ATOM   2188  O   THR B  72      18.583   2.249  21.731  1.00 95.05      B    O  
ATOM   2189  CB  THR B  72      20.224   4.736  22.048  1.00 94.94      B    C  
ATOM   2190  CG2 THR B  72      20.472   4.990  20.563  1.00 80.63      B    C  
ATOM   2191  OG1 THR B  72      20.731   5.848  22.800  1.00 83.98      B    O  
ATOM   2192  N   ILE B  73      17.311   3.686  20.531  1.00 95.29      B    N  
ATOM   2193  CA  ILE B  73      16.778   2.637  19.675  1.00 95.03      B    C  
ATOM   2194  C   ILE B  73      17.526   2.639  18.344  1.00 94.30      B    C  
ATOM   2195  O   ILE B  73      17.896   3.696  17.822  1.00 93.14      B    O  
ATOM   2196  CB  ILE B  73      15.254   2.842  19.432  1.00 94.30      B    C  
ATOM   2197  CG1 ILE B  73      14.671   1.629  18.686  1.00 91.73      B    C  
ATOM   2198  CG2 ILE B  73      14.998   4.135  18.652  1.00 90.57      B    C  
ATOM   2199  CD1 ILE B  73      13.161   1.663  18.552  1.00 89.14      B    C  
ATOM   2200  N   SER B  74      17.788   1.462  17.813  1.00 94.20      B    N  
ATOM   2201  CA  SER B  74      18.493   1.331  16.539  1.00 93.73      B    C  
ATOM   2202  C   SER B  74      18.049   0.039  15.859  1.00 93.69      B    C  
ATOM   2203  O   SER B  74      17.456  -0.836  16.485  1.00 92.81      B    O  
ATOM   2204  CB  SER B  74      20.011   1.309  16.758  1.00 92.87      B    C  
ATOM   2205  OG  SER B  74      20.398   0.203  17.551  1.00 87.60      B    O  
ATOM   2206  N   ARG B  75      18.345  -0.061  14.569  1.00 92.28      B    N  
ATOM   2207  CA  ARG B  75      17.974  -1.256  13.811  1.00 90.93      B    C  
ATOM   2208  C   ARG B  75      19.071  -1.670  12.835  1.00 90.75      B    C  
ATOM   2209  O   ARG B  75      19.828  -0.840  12.343  1.00 88.93      B    O  
ATOM   2210  CB  ARG B  75      16.679  -1.000  13.047  1.00 87.56      B    C  
ATOM   2211  CG  ARG B  75      16.751   0.150  12.039  1.00 82.19      B    C  
ATOM   2212  CD  ARG B  75      15.376   0.472  11.454  1.00 82.28      B    C  
ATOM   2213  NE  ARG B  75      14.841  -0.646  10.686  1.00 80.62      B    N  
ATOM   2214  CZ  ARG B  75      13.559  -0.769  10.334  1.00 80.98      B    C  
ATOM   2215  NH1 ARG B  75      12.678   0.150  10.690  1.00 72.01      B    N1+
ATOM   2216  NH2 ARG B  75      13.165  -1.819   9.626  1.00 75.11      B    N  
ATOM   2217  N   ASP B  76      19.153  -2.961  12.592  1.00 87.45      B    N  
ATOM   2218  CA  ASP B  76      20.123  -3.521  11.646  1.00 88.21      B    C  
ATOM   2219  C   ASP B  76      19.317  -4.360  10.669  1.00 87.76      B    C  
ATOM   2220  O   ASP B  76      18.971  -5.508  10.955  1.00 86.48      B    O  
ATOM   2221  CB  ASP B  76      21.154  -4.387  12.371  1.00 88.58      B    C  
ATOM   2222  CG  ASP B  76      22.280  -4.834  11.451  1.00 86.13      B    C  
ATOM   2223  OD1 ASP B  76      22.055  -4.951  10.228  1.00 79.46      B    O  
ATOM   2224  OD2 ASP B  76      23.400  -5.065  11.953  1.00 78.73      B    O1-
ATOM   2225  N   ASN B  77      19.002  -3.788   9.517  1.00 84.32      B    N  
ATOM   2226  CA  ASN B  77      18.211  -4.484   8.515  1.00 83.36      B    C  
ATOM   2227  C   ASN B  77      18.893  -5.718   7.938  1.00 84.17      B    C  
ATOM   2228  O   ASN B  77      18.228  -6.658   7.513  1.00 82.72      B    O  
ATOM   2229  CB  ASN B  77      17.825  -3.525   7.383  1.00 81.53      B    C  
ATOM   2230  CG  ASN B  77      16.916  -2.397   7.844  1.00 78.80      B    C  
ATOM   2231  ND2 ASN B  77      17.016  -1.252   7.186  1.00 72.70      B    N  
ATOM   2232  OD1 ASN B  77      16.128  -2.563   8.776  1.00 72.89      B    O  
ATOM   2233  N   SER B  78      20.223  -5.726   7.909  1.00 84.05      B    N  
ATOM   2234  CA  SER B  78      20.956  -6.866   7.379  1.00 84.15      B    C  
ATOM   2235  C   SER B  78      20.801  -8.085   8.285  1.00 85.08      B    C  
ATOM   2236  O   SER B  78      20.952  -9.218   7.841  1.00 83.87      B    O  
ATOM   2237  CB  SER B  78      22.445  -6.522   7.219  1.00 85.01      B    C  
ATOM   2238  OG  SER B  78      23.079  -6.343   8.476  1.00 77.89      B    O  
ATOM   2239  N   LYS B  79      20.498  -7.835   9.553  1.00 85.64      B    N  
ATOM   2240  CA  LYS B  79      20.327  -8.914  10.523  1.00 86.79      B    C  
ATOM   2241  C   LYS B  79      18.874  -9.072  10.961  1.00 87.29      B    C  
ATOM   2242  O   LYS B  79      18.562  -9.891  11.818  1.00 85.50      B    O  
ATOM   2243  CB  LYS B  79      21.201  -8.659  11.754  1.00 86.83      B    C  
ATOM   2244  CG  LYS B  79      22.687  -8.608  11.470  1.00 82.85      B    C  
ATOM   2245  CD  LYS B  79      23.483  -8.356  12.740  1.00 80.29      B    C  
ATOM   2246  CE  LYS B  79      24.974  -8.293  12.456  1.00 72.89      B    C  
ATOM   2247  NZ  LYS B  79      25.769  -8.026  13.688  1.00 65.37      B    N1+
ATOM   2248  N   ASN B  80      17.983  -8.274  10.358  1.00 86.91      B    N  
ATOM   2249  CA  ASN B  80      16.567  -8.302  10.707  1.00 87.33      B    C  
ATOM   2250  C   ASN B  80      16.386  -8.195  12.217  1.00 89.11      B    C  
ATOM   2251  O   ASN B  80      15.593  -8.920  12.822  1.00 87.87      B    O  
ATOM   2252  CB  ASN B  80      15.913  -9.595  10.185  1.00 85.56      B    C  
ATOM   2253  CG  ASN B  80      15.976  -9.710   8.685  1.00 80.62      B    C  
ATOM   2254  ND2 ASN B  80      16.373 -10.887   8.200  1.00 70.33      B    N  
ATOM   2255  OD1 ASN B  80      15.651  -8.768   7.957  1.00 70.87      B    O  
ATOM   2256  N   THR B  81      17.149  -7.283  12.825  1.00 90.42      B    N  
ATOM   2257  CA  THR B  81      17.127  -7.134  14.274  1.00 92.08      B    C  
ATOM   2258  C   THR B  81      16.942  -5.694  14.742  1.00 92.34      B    C  
ATOM   2259  O   THR B  81      17.486  -4.759  14.157  1.00 91.21      B    O  
ATOM   2260  CB  THR B  81      18.412  -7.695  14.894  1.00 92.09      B    C  
ATOM   2261  CG2 THR B  81      18.368  -7.613  16.414  1.00 82.10      B    C  
ATOM   2262  OG1 THR B  81      18.578  -9.065  14.511  1.00 82.02      B    O  
ATOM   2263  N   LEU B  82      16.142  -5.521  15.801  1.00 92.91      B    N  
ATOM   2264  CA  LEU B  82      15.893  -4.223  16.411  1.00 93.48      B    C  
ATOM   2265  C   LEU B  82      16.617  -4.228  17.753  1.00 94.60      B    C  
ATOM   2266  O   LEU B  82      16.665  -5.252  18.430  1.00 94.54      B    O  
ATOM   2267  CB  LEU B  82      14.389  -4.022  16.636  1.00 92.51      B    C  
ATOM   2268  CG  LEU B  82      13.962  -2.771  17.416  1.00 90.25      B    C  
ATOM   2269  CD1 LEU B  82      14.216  -1.528  16.584  1.00 84.13      B    C  
ATOM   2270  CD2 LEU B  82      12.486  -2.878  17.784  1.00 85.26      B    C  
ATOM   2271  N   TYR B  83      17.190  -3.084  18.138  1.00 94.26      B    N  
ATOM   2272  CA  TYR B  83      17.904  -2.977  19.400  1.00 94.97      B    C  
ATOM   2273  C   TYR B  83      17.406  -1.841  20.286  1.00 95.33      B    C  
ATOM   2274  O   TYR B  83      16.846  -0.858  19.802  1.00 94.59      B    O  
ATOM   2275  CB  TYR B  83      19.401  -2.753  19.147  1.00 94.39      B    C  
ATOM   2276  CG  TYR B  83      20.078  -3.812  18.314  1.00 93.55      B    C  
ATOM   2277  CD1 TYR B  83      20.438  -5.030  18.868  1.00 86.25      B    C  
ATOM   2278  CD2 TYR B  83      20.365  -3.576  16.969  1.00 85.48      B    C  
ATOM   2279  CE1 TYR B  83      21.077  -6.004  18.102  1.00 83.44      B    C  
ATOM   2280  CE2 TYR B  83      21.000  -4.544  16.196  1.00 82.97      B    C  
ATOM   2281  CZ  TYR B  83      21.356  -5.757  16.762  1.00 88.91      B    C  
ATOM   2282  OH  TYR B  83      21.987  -6.716  16.003  1.00 87.24      B    O  
ATOM   2283  N   LEU B  84      17.620  -1.987  21.588  1.00 94.94      B    N  
ATOM   2284  CA  LEU B  84      17.290  -0.946  22.553  1.00 95.70      B    C  
ATOM   2285  C   LEU B  84      18.424  -0.906  23.567  1.00 96.22      B    C  
ATOM   2286  O   LEU B  84      18.544  -1.787  24.417  1.00 95.66      B    O  
ATOM   2287  CB  LEU B  84      15.963  -1.223  23.269  1.00 95.55      B    C  
ATOM   2288  CG  LEU B  84      15.542  -0.119  24.255  1.00 94.50      B    C  
ATOM   2289  CD1 LEU B  84      15.248   1.169  23.488  1.00 88.51      B    C  
ATOM   2290  CD2 LEU B  84      14.308  -0.552  25.039  1.00 88.42      B    C  
ATOM   2291  N   GLN B  85      19.263   0.122  23.476  1.00 96.17      B    N  
ATOM   2292  CA  GLN B  85      20.362   0.293  24.409  1.00 96.20      B    C  
ATOM   2293  C   GLN B  85      19.819   1.101  25.581  1.00 96.26      B    C  
ATOM   2294  O   GLN B  85      19.366   2.229  25.412  1.00 95.37      B    O  
ATOM   2295  CB  GLN B  85      21.518   1.050  23.741  1.00 95.77      B    C  
ATOM   2296  CG  GLN B  85      22.717   1.303  24.648  1.00 92.32      B    C  
ATOM   2297  CD  GLN B  85      23.365   0.016  25.114  1.00 91.21      B    C  
ATOM   2298  NE2 GLN B  85      23.621  -0.083  26.409  1.00 80.07      B    N  
ATOM   2299  OE1 GLN B  85      23.629  -0.889  24.319  1.00 83.59      B    O  
ATOM   2300  N   MET B  86      19.857   0.513  26.770  1.00 96.66      B    N  
ATOM   2301  CA  MET B  86      19.351   1.178  27.963  1.00 96.35      B    C  
ATOM   2302  C   MET B  86      20.479   1.505  28.928  1.00 96.42      B    C  
ATOM   2303  O   MET B  86      21.144   0.609  29.443  1.00 95.25      B    O  
ATOM   2304  CB  MET B  86      18.315   0.291  28.654  1.00 95.29      B    C  
ATOM   2305  CG  MET B  86      17.161  -0.141  27.758  1.00 92.84      B    C  
ATOM   2306  SD  MET B  86      15.898  -1.077  28.630  1.00 92.12      B    S  
ATOM   2307  CE  MET B  86      16.786  -2.578  29.015  1.00 83.39      B    C  
ATOM   2308  N   ASN B  87      20.697   2.809  29.169  1.00 95.94      B    N  
ATOM   2309  CA  ASN B  87      21.732   3.257  30.086  1.00 95.64      B    C  
ATOM   2310  C   ASN B  87      21.111   3.952  31.296  1.00 95.76      B    C  
ATOM   2311  O   ASN B  87      19.965   4.403  31.244  1.00 93.65      B    O  
ATOM   2312  CB  ASN B  87      22.693   4.214  29.376  1.00 94.51      B    C  
ATOM   2313  CG  ASN B  87      23.425   3.566  28.218  1.00 93.17      B    C  
ATOM   2314  ND2 ASN B  87      23.581   4.315  27.134  1.00 83.22      B    N  
ATOM   2315  OD1 ASN B  87      23.850   2.416  28.304  1.00 84.57      B    O  
ATOM   2316  N   SER B  88      21.875   4.047  32.374  1.00 96.05      B    N  
ATOM   2317  CA  SER B  88      21.411   4.700  33.595  1.00 96.13      B    C  
ATOM   2318  C   SER B  88      20.046   4.172  34.035  1.00 96.48      B    C  
ATOM   2319  O   SER B  88      19.124   4.946  34.308  1.00 93.96      B    O  
ATOM   2320  CB  SER B  88      21.342   6.222  33.381  1.00 95.13      B    C  
ATOM   2321  OG  SER B  88      22.609   6.739  33.003  1.00 87.01      B    O  
ATOM   2322  N   LEU B  89      19.932   2.858  34.085  1.00 95.06      B    N  
ATOM   2323  CA  LEU B  89      18.681   2.224  34.468  1.00 95.64      B    C  
ATOM   2324  C   LEU B  89      18.243   2.575  35.890  1.00 95.44      B    C  
ATOM   2325  O   LEU B  89      19.060   2.744  36.791  1.00 93.85      B    O  
ATOM   2326  CB  LEU B  89      18.810   0.706  34.316  1.00 95.31      B    C  
ATOM   2327  CG  LEU B  89      18.764   0.227  32.855  1.00 94.54      B    C  
ATOM   2328  CD1 LEU B  89      19.250  -1.210  32.745  1.00 89.54      B    C  
ATOM   2329  CD2 LEU B  89      17.340   0.349  32.335  1.00 89.49      B    C  
ATOM   2330  N   ARG B  90      16.929   2.682  36.065  1.00 96.21      B    N  
ATOM   2331  CA  ARG B  90      16.324   3.019  37.346  1.00 95.54      B    C  
ATOM   2332  C   ARG B  90      15.331   1.929  37.739  1.00 95.72      B    C  
ATOM   2333  O   ARG B  90      14.897   1.158  36.900  1.00 94.17      B    O  
ATOM   2334  CB  ARG B  90      15.580   4.358  37.242  1.00 92.95      B    C  
ATOM   2335  CG  ARG B  90      16.429   5.512  36.743  1.00 87.17      B    C  
ATOM   2336  CD  ARG B  90      15.558   6.714  36.396  1.00 87.32      B    C  
ATOM   2337  NE  ARG B  90      16.333   7.834  35.866  1.00 81.45      B    N  
ATOM   2338  CZ  ARG B  90      15.812   8.930  35.335  1.00 77.04      B    C  
ATOM   2339  NH1 ARG B  90      14.491   9.068  35.258  1.00 70.87      B    N1+
ATOM   2340  NH2 ARG B  90      16.601   9.890  34.885  1.00 69.08      B    N  
ATOM   2341  N   ALA B  91      14.970   1.898  39.005  1.00 94.92      B    N  
ATOM   2342  CA  ALA B  91      14.030   0.899  39.490  1.00 94.59      B    C  
ATOM   2343  C   ALA B  91      12.707   1.004  38.735  1.00 94.71      B    C  
ATOM   2344  O   ALA B  91      12.024   0.008  38.522  1.00 93.16      B    O  
ATOM   2345  CB  ALA B  91      13.799   1.077  40.990  1.00 93.48      B    C  
ATOM   2346  N   GLU B  92      12.366   2.225  38.345  1.00 94.67      B    N  
ATOM   2347  CA  GLU B  92      11.125   2.474  37.624  1.00 94.04      B    C  
ATOM   2348  C   GLU B  92      11.109   1.850  36.223  1.00 94.47      B    C  
ATOM   2349  O   GLU B  92      10.061   1.747  35.600  1.00 93.00      B    O  
ATOM   2350  CB  GLU B  92      10.854   3.979  37.504  1.00 92.36      B    C  
ATOM   2351  CG  GLU B  92      10.709   4.718  38.827  1.00 83.46      B    C  
ATOM   2352  CD  GLU B  92      12.028   4.874  39.564  1.00 76.98      B    C  
ATOM   2353  OE1 GLU B  92      13.018   5.293  38.926  1.00 68.88      B    O  
ATOM   2354  OE2 GLU B  92      12.072   4.580  40.772  1.00 68.94      B    O1-
ATOM   2355  N   ASP B  93      12.280   1.447  35.733  1.00 94.64      B    N  
ATOM   2356  CA  ASP B  93      12.370   0.848  34.412  1.00 95.08      B    C  
ATOM   2357  C   ASP B  93      12.063  -0.646  34.444  1.00 95.76      B    C  
ATOM   2358  O   ASP B  93      12.008  -1.304  33.401  1.00 94.61      B    O  
ATOM   2359  CB  ASP B  93      13.771   1.065  33.815  1.00 94.85      B    C  
ATOM   2360  CG  ASP B  93      14.065   2.539  33.551  1.00 94.33      B    C  
ATOM   2361  OD1 ASP B  93      13.181   3.244  33.032  1.00 88.30      B    O  
ATOM   2362  OD2 ASP B  93      15.192   2.978  33.846  1.00 88.67      B    O1-
ATOM   2363  N   THR B  94      11.865  -1.194  35.635  1.00 95.58      B    N  
ATOM   2364  CA  THR B  94      11.553  -2.613  35.788  1.00 95.43      B    C  
ATOM   2365  C   THR B  94      10.218  -2.909  35.106  1.00 95.45      B    C  
ATOM   2366  O   THR B  94       9.186  -2.334  35.459  1.00 93.78      B    O  
ATOM   2367  CB  THR B  94      11.461  -3.005  37.272  1.00 94.65      B    C  
ATOM   2368  CG2 THR B  94      11.010  -4.461  37.417  1.00 86.92      B    C  
ATOM   2369  OG1 THR B  94      12.741  -2.849  37.881  1.00 88.19      B    O  
ATOM   2370  N   ALA B  95      10.239  -3.812  34.127  1.00 95.52      B    N  
ATOM   2371  CA  ALA B  95       9.041  -4.162  33.381  1.00 95.52      B    C  
ATOM   2372  C   ALA B  95       9.331  -5.232  32.339  1.00 95.95      B    C  
ATOM   2373  O   ALA B  95      10.488  -5.580  32.100  1.00 94.83      B    O  
ATOM   2374  CB  ALA B  95       8.476  -2.924  32.685  1.00 94.41      B    C  
ATOM   2375  N   VAL B  96       8.276  -5.751  31.744  1.00 96.04      B    N  
ATOM   2376  CA  VAL B  96       8.433  -6.704  30.657  1.00 95.96      B    C  
ATOM   2377  C   VAL B  96       8.456  -5.850  29.396  1.00 95.91      B    C  
ATOM   2378  O   VAL B  96       7.543  -5.061  29.159  1.00 95.17      B    O  
ATOM   2379  CB  VAL B  96       7.243  -7.691  30.578  1.00 95.11      B    C  
ATOM   2380  CG1 VAL B  96       7.400  -8.596  29.359  1.00 89.40      B    C  
ATOM   2381  CG2 VAL B  96       7.175  -8.525  31.848  1.00 89.04      B    C  
ATOM   2382  N   TYR B  97       9.518  -5.990  28.602  1.00 95.98      B    N  
ATOM   2383  CA  TYR B  97       9.667  -5.205  27.383  1.00 96.22      B    C  
ATOM   2384  C   TYR B  97       9.246  -6.007  26.158  1.00 96.06      B    C  
ATOM   2385  O   TYR B  97       9.694  -7.135  25.958  1.00 94.54      B    O  
ATOM   2386  CB  TYR B  97      11.112  -4.724  27.229  1.00 96.38      B    C  
ATOM   2387  CG  TYR B  97      11.462  -3.597  28.176  1.00 96.61      B    C  
ATOM   2388  CD1 TYR B  97      11.563  -3.813  29.549  1.00 91.87      B    C  
ATOM   2389  CD2 TYR B  97      11.672  -2.301  27.698  1.00 92.33      B    C  
ATOM   2390  CE1 TYR B  97      11.846  -2.771  30.424  1.00 91.54      B    C  
ATOM   2391  CE2 TYR B  97      11.961  -1.256  28.563  1.00 91.33      B    C  
ATOM   2392  CZ  TYR B  97      12.041  -1.496  29.926  1.00 95.89      B    C  
ATOM   2393  OH  TYR B  97      12.320  -0.457  30.787  1.00 95.27      B    O  
ATOM   2394  N   TYR B  98       8.379  -5.404  25.348  1.00 96.10      B    N  
ATOM   2395  CA  TYR B  98       7.860  -6.042  24.149  1.00 95.78      B    C  
ATOM   2396  C   TYR B  98       8.325  -5.355  22.880  1.00 95.62      B    C  
ATOM   2397  O   TYR B  98       8.403  -4.126  22.815  1.00 94.64      B    O  
ATOM   2398  CB  TYR B  98       6.327  -6.027  24.161  1.00 95.18      B    C  
ATOM   2399  CG  TYR B  98       5.702  -6.783  25.302  1.00 94.48      B    C  
ATOM   2400  CD1 TYR B  98       5.490  -8.162  25.220  1.00 88.94      B    C  
ATOM   2401  CD2 TYR B  98       5.300  -6.124  26.461  1.00 89.25      B    C  
ATOM   2402  CE1 TYR B  98       4.896  -8.863  26.260  1.00 87.65      B    C  
ATOM   2403  CE2 TYR B  98       4.713  -6.817  27.510  1.00 87.45      B    C  
ATOM   2404  CZ  TYR B  98       4.511  -8.185  27.405  1.00 91.37      B    C  
ATOM   2405  OH  TYR B  98       3.924  -8.871  28.438  1.00 89.48      B    O  
ATOM   2406  N   CYS B  99       8.618  -6.158  21.877  1.00 94.79      B    N  
ATOM   2407  CA  CYS B  99       9.038  -5.656  20.580  1.00 94.06      B    C  
ATOM   2408  C   CYS B  99       7.821  -5.729  19.658  1.00 94.44      B    C  
ATOM   2409  O   CYS B  99       7.037  -6.677  19.738  1.00 92.60      B    O  
ATOM   2410  CB  CYS B  99      10.165  -6.532  20.025  1.00 90.51      B    C  
ATOM   2411  SG  CYS B  99      10.632  -6.224  18.305  1.00 83.24      B    S  
ATOM   2412  N   ALA B 100       7.653  -4.728  18.803  1.00 93.24      B    N  
ATOM   2413  CA  ALA B 100       6.507  -4.706  17.907  1.00 92.65      B    C  
ATOM   2414  C   ALA B 100       6.897  -4.168  16.530  1.00 92.03      B    C  
ATOM   2415  O   ALA B 100       7.864  -3.413  16.401  1.00 90.93      B    O  
ATOM   2416  CB  ALA B 100       5.389  -3.859  18.511  1.00 91.94      B    C  
ATOM   2417  N   ALA B 101       6.144  -4.550  15.513  1.00 89.16      B    N  
ATOM   2418  CA  ALA B 101       6.415  -4.119  14.152  1.00 88.08      B    C  
ATOM   2419  C   ALA B 101       5.111  -3.789  13.427  1.00 86.52      B    C  
ATOM   2420  O   ALA B 101       4.066  -4.379  13.706  1.00 84.85      B    O  
ATOM   2421  CB  ALA B 101       7.176  -5.212  13.392  1.00 87.70      B    C  
ATOM   2422  N   THR B 102       5.182  -2.843  12.491  1.00 81.54      B    N  
ATOM   2423  CA  THR B 102       4.003  -2.446  11.728  1.00 79.66      B    C  
ATOM   2424  C   THR B 102       4.378  -1.958  10.336  1.00 78.22      B    C  
ATOM   2425  O   THR B 102       5.459  -1.403  10.132  1.00 76.85      B    O  
ATOM   2426  CB  THR B 102       3.218  -1.329  12.449  1.00 77.43      B    C  
ATOM   2427  CG2 THR B 102       4.078  -0.076  12.592  1.00 71.50      B    C  
ATOM   2428  OG1 THR B 102       2.060  -0.999  11.664  1.00 71.72      B    O  
ATOM   2429  N   ARG B 103       3.478  -2.171   9.387  1.00 71.61      B    N  
ATOM   2430  CA  ARG B 103       3.672  -1.706   8.021  1.00 66.73      B    C  
ATOM   2431  C   ARG B 103       3.007  -0.346   7.834  1.00 63.94      B    C  
ATOM   2432  O   ARG B 103       3.141   0.281   6.787  1.00 58.59      B    O  
ATOM   2433  CB  ARG B 103       3.094  -2.726   7.033  1.00 62.84      B    C  
ATOM   2434  CG  ARG B 103       3.881  -4.031   6.964  1.00 55.77      B    C  
ATOM   2435  CD  ARG B 103       3.152  -5.076   6.117  1.00 51.95      B    C  
ATOM   2436  NE  ARG B 103       1.902  -5.488   6.736  1.00 47.92      B    N  
ATOM   2437  CZ  ARG B 103       1.068  -6.395   6.223  1.00 44.91      B    C  
ATOM   2438  NH1 ARG B 103       1.358  -6.988   5.080  1.00 42.34      B    N1+
ATOM   2439  NH2 ARG B 103      -0.052  -6.711   6.861  1.00 41.02      B    N  
ATOM   2440  N   ASP B 104       2.286   0.094   8.854  1.00 56.27      B    N  
ATOM   2441  CA  ASP B 104       1.592   1.380   8.817  1.00 53.56      B    C  
ATOM   2442  C   ASP B 104       2.610   2.498   9.060  1.00 54.30      B    C  
ATOM   2443  O   ASP B 104       3.188   2.584  10.147  1.00 49.21      B    O  
ATOM   2444  CB  ASP B 104       0.504   1.414   9.897  1.00 47.42      B    C  
ATOM   2445  CG  ASP B 104      -0.379   2.654   9.802  1.00 42.23      B    C  
ATOM   2446  OD1 ASP B 104      -0.028   3.600   9.067  1.00 38.73      B    O  
ATOM   2447  OD2 ASP B 104      -1.423   2.682  10.472  1.00 37.60      B    O1-
ATOM   2448  N   THR B 105       2.809   3.333   8.057  1.00 48.86      B    N  
ATOM   2449  CA  THR B 105       3.781   4.419   8.167  1.00 46.74      B    C  
ATOM   2450  C   THR B 105       3.156   5.785   8.413  1.00 47.36      B    C  
ATOM   2451  O   THR B 105       3.865   6.791   8.487  1.00 43.08      B    O  
ATOM   2452  CB  THR B 105       4.640   4.512   6.888  1.00 41.77      B    C  
ATOM   2453  CG2 THR B 105       5.356   3.194   6.627  1.00 37.65      B    C  
ATOM   2454  OG1 THR B 105       3.802   4.815   5.769  1.00 38.60      B    O  
ATOM   2455  N   GLY B 106       1.826   5.827   8.534  1.00 46.38      B    N  
ATOM   2456  CA  GLY B 106       1.154   7.106   8.723  1.00 44.88      B    C  
ATOM   2457  C   GLY B 106       0.801   7.482  10.155  1.00 46.26      B    C  
ATOM   2458  O   GLY B 106       0.181   8.520  10.387  1.00 43.09      B    O  
ATOM   2459  N   GLY B 107       1.189   6.650  11.121  1.00 51.94      B    N  
ATOM   2460  CA  GLY B 107       0.871   6.937  12.513  1.00 52.04      B    C  
ATOM   2461  C   GLY B 107       2.020   7.511  13.323  1.00 55.12      B    C  
ATOM   2462  O   GLY B 107       3.092   7.788  12.794  1.00 52.40      B    O  
ATOM   2463  N   SER B 108       1.775   7.692  14.620  1.00 60.43      B    N  
ATOM   2464  CA  SER B 108       2.780   8.242  15.517  1.00 60.97      B    C  
ATOM   2465  C   SER B 108       3.722   7.157  16.043  1.00 63.23      B    C  
ATOM   2466  O   SER B 108       4.782   7.453  16.583  1.00 60.68      B    O  
ATOM   2467  CB  SER B 108       2.100   8.925  16.708  1.00 57.58      B    C  
ATOM   2468  OG  SER B 108       1.408   7.985  17.504  1.00 52.66      B    O  
ATOM   2469  N   LEU B 109       3.308   5.898  15.877  1.00 73.39      B    N  
ATOM   2470  CA  LEU B 109       4.079   4.747  16.337  1.00 76.69      B    C  
ATOM   2471  C   LEU B 109       4.138   4.641  17.865  1.00 80.39      B    C  
ATOM   2472  O   LEU B 109       4.974   3.926  18.409  1.00 80.10      B    O  
ATOM   2473  CB  LEU B 109       5.507   4.776  15.770  1.00 75.19      B    C  
ATOM   2474  CG  LEU B 109       5.641   4.861  14.245  1.00 72.34      B    C  
ATOM   2475  CD1 LEU B 109       7.120   4.877  13.848  1.00 69.33      B    C  
ATOM   2476  CD2 LEU B 109       4.933   3.672  13.592  1.00 69.05      B    C  
ATOM   2477  N   THR B 110       3.234   5.358  18.547  1.00 78.56      B    N  
ATOM   2478  CA  THR B 110       3.216   5.339  20.013  1.00 79.53      B    C  
ATOM   2479  C   THR B 110       2.018   4.600  20.607  1.00 81.49      B    C  
ATOM   2480  O   THR B 110       1.937   4.420  21.820  1.00 80.54      B    O  
ATOM   2481  CB  THR B 110       3.215   6.768  20.590  1.00 78.06      B    C  
ATOM   2482  CG2 THR B 110       4.449   7.520  20.121  1.00 71.23      B    C  
ATOM   2483  OG1 THR B 110       2.043   7.462  20.149  1.00 72.90      B    O  
ATOM   2484  N   TYR B 111       1.085   4.172  19.753  1.00 77.24      B    N  
ATOM   2485  CA  TYR B 111      -0.093   3.459  20.220  1.00 77.20      B    C  
ATOM   2486  C   TYR B 111      -0.012   1.971  19.871  1.00 79.69      B    C  
ATOM   2487  O   TYR B 111       0.309   1.614  18.741  1.00 79.65      B    O  
ATOM   2488  CB  TYR B 111      -1.363   4.052  19.603  1.00 74.54      B    C  
ATOM   2489  CG  TYR B 111      -1.586   5.500  19.961  1.00 68.60      B    C  
ATOM   2490  CD1 TYR B 111      -2.102   5.862  21.205  1.00 61.65      B    C  
ATOM   2491  CD2 TYR B 111      -1.274   6.520  19.057  1.00 61.16      B    C  
ATOM   2492  CE1 TYR B 111      -2.300   7.192  21.542  1.00 54.78      B    C  
ATOM   2493  CE2 TYR B 111      -1.473   7.854  19.388  1.00 55.00      B    C  
ATOM   2494  CZ  TYR B 111      -1.981   8.186  20.628  1.00 55.16      B    C  
ATOM   2495  OH  TYR B 111      -2.176   9.506  20.960  1.00 51.48      B    O  
ATOM   2496  N   PRO B 112      -0.296   1.098  20.845  1.00 80.82      B    N  
ATOM   2497  CA  PRO B 112      -0.245  -0.354  20.608  1.00 81.22      B    C  
ATOM   2498  C   PRO B 112      -1.081  -0.798  19.406  1.00 81.36      B    C  
ATOM   2499  O   PRO B 112      -0.674  -1.703  18.671  1.00 79.70      B    O  
ATOM   2500  CB  PRO B 112      -0.777  -0.936  21.923  1.00 81.23      B    C  
ATOM   2501  CG  PRO B 112      -0.309   0.053  22.939  1.00 79.63      B    C  
ATOM   2502  CD  PRO B 112      -0.581   1.384  22.265  1.00 82.48      B    C  
ATOM   2503  N   ARG B 113      -2.230  -0.159  19.216  1.00 73.43      B    N  
ATOM   2504  CA  ARG B 113      -3.122  -0.526  18.109  1.00 70.65      B    C  
ATOM   2505  C   ARG B 113      -2.511  -0.276  16.728  1.00 71.80      B    C  
ATOM   2506  O   ARG B 113      -3.015  -0.772  15.727  1.00 70.01      B    O  
ATOM   2507  CB  ARG B 113      -4.448   0.227  18.217  1.00 67.05      B    C  
ATOM   2508  CG  ARG B 113      -4.336   1.743  18.096  1.00 57.77      B    C  
ATOM   2509  CD  ARG B 113      -5.711   2.391  17.967  1.00 52.43      B    C  
ATOM   2510  NE  ARG B 113      -5.641   3.842  17.822  1.00 46.74      B    N  
ATOM   2511  CZ  ARG B 113      -5.578   4.696  18.835  1.00 41.27      B    C  
ATOM   2512  NH1 ARG B 113      -5.577   4.252  20.080  1.00 38.85      B    N1+
ATOM   2513  NH2 ARG B 113      -5.508   6.002  18.605  1.00 37.44      B    N  
ATOM   2514  N   GLU B 114      -1.431   0.498  16.677  1.00 75.13      B    N  
ATOM   2515  CA  GLU B 114      -0.767   0.793  15.408  1.00 74.51      B    C  
ATOM   2516  C   GLU B 114       0.111  -0.358  14.920  1.00 75.65      B    C  
ATOM   2517  O   GLU B 114       0.519  -0.386  13.762  1.00 75.12      B    O  
ATOM   2518  CB  GLU B 114       0.104   2.046  15.538  1.00 73.05      B    C  
ATOM   2519  CG  GLU B 114      -0.659   3.340  15.764  1.00 68.37      B    C  
ATOM   2520  CD  GLU B 114       0.277   4.534  15.882  1.00 66.64      B    C  
ATOM   2521  OE1 GLU B 114       0.926   4.667  16.937  1.00 61.65      B    O  
ATOM   2522  OE2 GLU B 114       0.374   5.311  14.918  1.00 62.02      B    O1-
ATOM   2523  N   TYR B 115       0.394  -1.301  15.817  1.00 78.61      B    N  
ATOM   2524  CA  TYR B 115       1.272  -2.415  15.478  1.00 81.85      B    C  
ATOM   2525  C   TYR B 115       0.542  -3.709  15.163  1.00 81.39      B    C  
ATOM   2526  O   TYR B 115      -0.460  -4.038  15.793  1.00 80.48      B    O  
ATOM   2527  CB  TYR B 115       2.284  -2.635  16.599  1.00 84.69      B    C  
ATOM   2528  CG  TYR B 115       3.245  -1.480  16.761  1.00 86.27      B    C  
ATOM   2529  CD1 TYR B 115       2.863  -0.317  17.432  1.00 81.41      B    C  
ATOM   2530  CD2 TYR B 115       4.520  -1.528  16.209  1.00 82.83      B    C  
ATOM   2531  CE1 TYR B 115       3.736   0.766  17.549  1.00 81.04      B    C  
ATOM   2532  CE2 TYR B 115       5.399  -0.461  16.320  1.00 82.46      B    C  
ATOM   2533  CZ  TYR B 115       5.005   0.688  16.990  1.00 85.75      B    C  
ATOM   2534  OH  TYR B 115       5.870   1.745  17.100  1.00 85.07      B    O  
ATOM   2535  N   ASP B 116       1.066  -4.456  14.195  1.00 78.49      B    N  
ATOM   2536  CA  ASP B 116       0.455  -5.701  13.748  1.00 76.88      B    C  
ATOM   2537  C   ASP B 116       1.116  -6.952  14.326  1.00 79.07      B    C  
ATOM   2538  O   ASP B 116       0.459  -7.971  14.535  1.00 78.12      B    O  
ATOM   2539  CB  ASP B 116       0.496  -5.787  12.220  1.00 73.02      B    C  
ATOM   2540  CG  ASP B 116      -0.239  -4.632  11.561  1.00 65.32      B    C  
ATOM   2541  OD1 ASP B 116      -1.363  -4.316  11.997  1.00 58.43      B    O  
ATOM   2542  OD2 ASP B 116       0.311  -4.058  10.595  1.00 57.47      B    O1-
ATOM   2543  N   TYR B 117       2.424  -6.879  14.567  1.00 83.15      B    N  
ATOM   2544  CA  TYR B 117       3.157  -8.032  15.073  1.00 84.40      B    C  
ATOM   2545  C   TYR B 117       3.814  -7.723  16.410  1.00 87.18      B    C  
ATOM   2546  O   TYR B 117       4.346  -6.635  16.613  1.00 87.24      B    O  
ATOM   2547  CB  TYR B 117       4.219  -8.453  14.062  1.00 82.70      B    C  
ATOM   2548  CG  TYR B 117       3.653  -8.703  12.678  1.00 80.14      B    C  
ATOM   2549  CD1 TYR B 117       2.786  -9.762  12.439  1.00 73.95      B    C  
ATOM   2550  CD2 TYR B 117       3.981  -7.863  11.612  1.00 72.89      B    C  
ATOM   2551  CE1 TYR B 117       2.251  -9.986  11.175  1.00 69.22      B    C  
ATOM   2552  CE2 TYR B 117       3.451  -8.076  10.347  1.00 68.83      B    C  
ATOM   2553  CZ  TYR B 117       2.586  -9.137  10.134  1.00 70.84      B    C  
ATOM   2554  OH  TYR B 117       2.053  -9.353   8.879  1.00 68.67      B    O  
ATOM   2555  N   TRP B 118       3.779  -8.704  17.319  1.00 89.13      B    N  
ATOM   2556  CA  TRP B 118       4.346  -8.531  18.658  1.00 90.81      B    C  
ATOM   2557  C   TRP B 118       5.194  -9.715  19.095  1.00 91.42      B    C  
ATOM   2558  O   TRP B 118       4.962 -10.851  18.684  1.00 89.69      B    O  
ATOM   2559  CB  TRP B 118       3.229  -8.338  19.680  1.00 90.75      B    C  
ATOM   2560  CG  TRP B 118       2.466  -7.055  19.516  1.00 90.14      B    C  
ATOM   2561  CD1 TRP B 118       1.478  -6.793  18.605  1.00 87.05      B    C  
ATOM   2562  CD2 TRP B 118       2.630  -5.859  20.284  1.00 89.61      B    C  
ATOM   2563  CE2 TRP B 118       1.708  -4.912  19.784  1.00 88.96      B    C  
ATOM   2564  CE3 TRP B 118       3.468  -5.494  21.349  1.00 88.79      B    C  
ATOM   2565  NE1 TRP B 118       1.019  -5.509  18.759  1.00 87.47      B    N  
ATOM   2566  CZ2 TRP B 118       1.605  -3.625  20.315  1.00 88.71      B    C  
ATOM   2567  CZ3 TRP B 118       3.357  -4.213  21.869  1.00 88.19      B    C  
ATOM   2568  CH2 TRP B 118       2.436  -3.295  21.351  1.00 87.78      B    C  
ATOM   2569  N   GLY B 119       6.177  -9.431  19.953  1.00 91.93      B    N  
ATOM   2570  CA  GLY B 119       7.011 -10.479  20.501  1.00 92.23      B    C  
ATOM   2571  C   GLY B 119       6.377 -10.946  21.796  1.00 92.84      B    C  
ATOM   2572  O   GLY B 119       5.378 -10.385  22.240  1.00 91.34      B    O  
ATOM   2573  N   GLN B 120       6.955 -11.972  22.423  1.00 92.73      B    N  
ATOM   2574  CA  GLN B 120       6.430 -12.516  23.673  1.00 92.23      B    C  
ATOM   2575  C   GLN B 120       6.889 -11.723  24.887  1.00 93.26      B    C  
ATOM   2576  O   GLN B 120       6.309 -11.836  25.967  1.00 90.58      B    O  
ATOM   2577  CB  GLN B 120       6.834 -13.980  23.832  1.00 89.39      B    C  
ATOM   2578  CG  GLN B 120       8.332 -14.220  23.997  1.00 76.30      B    C  
ATOM   2579  CD  GLN B 120       9.071 -14.317  22.673  1.00 64.64      B    C  
ATOM   2580  NE2 GLN B 120      10.123 -15.126  22.654  1.00 51.96      B    N  
ATOM   2581  OE1 GLN B 120       8.704 -13.693  21.685  1.00 55.60      B    O  
ATOM   2582  N   GLY B 121       7.932 -10.908  24.710  1.00 93.06      B    N  
ATOM   2583  CA  GLY B 121       8.429 -10.083  25.800  1.00 93.88      B    C  
ATOM   2584  C   GLY B 121       9.630 -10.636  26.537  1.00 94.79      B    C  
ATOM   2585  O   GLY B 121       9.859 -11.845  26.564  1.00 92.36      B    O  
ATOM   2586  N   THR B 122      10.416  -9.728  27.141  1.00 94.36      B    N  
ATOM   2587  CA  THR B 122      11.585 -10.108  27.924  1.00 94.97      B    C  
ATOM   2588  C   THR B 122      11.584  -9.267  29.196  1.00 95.34      B    C  
ATOM   2589  O   THR B 122      11.378  -8.054  29.153  1.00 94.43      B    O  
ATOM   2590  CB  THR B 122      12.900  -9.895  27.132  1.00 94.26      B    C  
ATOM   2591  CG2 THR B 122      13.122  -8.428  26.801  1.00 87.84      B    C  
ATOM   2592  OG1 THR B 122      14.001 -10.395  27.892  1.00 88.00      B    O  
ATOM   2593  N   LEU B 123      11.789  -9.901  30.327  1.00 94.34      B    N  
ATOM   2594  CA  LEU B 123      11.764  -9.222  31.613  1.00 94.75      B    C  
ATOM   2595  C   LEU B 123      13.058  -8.495  31.964  1.00 95.14      B    C  
ATOM   2596  O   LEU B 123      14.146  -9.049  31.845  1.00 93.92      B    O  
ATOM   2597  CB  LEU B 123      11.433 -10.221  32.723  1.00 93.79      B    C  
ATOM   2598  CG  LEU B 123      11.390  -9.673  34.163  1.00 89.97      B    C  
ATOM   2599  CD1 LEU B 123      10.284  -8.642  34.291  1.00 82.60      B    C  
ATOM   2600  CD2 LEU B 123      11.168 -10.821  35.138  1.00 83.27      B    C  
ATOM   2601  N   VAL B 124      12.924  -7.247  32.396  1.00 95.16      B    N  
ATOM   2602  CA  VAL B 124      14.058  -6.434  32.825  1.00 95.19      B    C  
ATOM   2603  C   VAL B 124      13.774  -6.024  34.261  1.00 95.30      B    C  
ATOM   2604  O   VAL B 124      12.759  -5.392  34.547  1.00 94.18      B    O  
ATOM   2605  CB  VAL B 124      14.220  -5.170  31.960  1.00 94.45      B    C  
ATOM   2606  CG1 VAL B 124      15.289  -4.262  32.560  1.00 88.10      B    C  
ATOM   2607  CG2 VAL B 124      14.594  -5.555  30.541  1.00 88.75      B    C  
ATOM   2608  N   THR B 125      14.679  -6.388  35.162  1.00 95.42      B    N  
ATOM   2609  CA  THR B 125      14.522  -6.059  36.573  1.00 94.91      B    C  
ATOM   2610  C   THR B 125      15.697  -5.210  37.057  1.00 95.16      B    C  
ATOM   2611  O   THR B 125      16.853  -5.602  36.904  1.00 93.62      B    O  
ATOM   2612  CB  THR B 125      14.432  -7.329  37.439  1.00 93.86      B    C  
ATOM   2613  CG2 THR B 125      14.207  -6.966  38.900  1.00 84.87      B    C  
ATOM   2614  OG1 THR B 125      13.352  -8.141  36.984  1.00 86.40      B    O  
ATOM   2615  N   VAL B 126      15.395  -4.050  37.611  1.00 94.67      B    N  
ATOM   2616  CA  VAL B 126      16.421  -3.147  38.130  1.00 94.03      B    C  
ATOM   2617  C   VAL B 126      16.250  -3.044  39.642  1.00 93.36      B    C  
ATOM   2618  O   VAL B 126      15.291  -2.461  40.138  1.00 90.20      B    O  
ATOM   2619  CB  VAL B 126      16.295  -1.741  37.512  1.00 93.07      B    C  
ATOM   2620  CG1 VAL B 126      17.453  -0.871  37.967  1.00 86.48      B    C  
ATOM   2621  CG2 VAL B 126      16.251  -1.831  35.997  1.00 87.28      B    C  
ATOM   2622  N   SER B 127      17.194  -3.627  40.372  1.00 91.61      B    N  
ATOM   2623  CA  SER B 127      17.137  -3.602  41.824  1.00 89.92      B    C  
ATOM   2624  C   SER B 127      18.525  -3.725  42.452  1.00 87.01      B    C  
ATOM   2625  O   SER B 127      19.496  -4.008  41.731  1.00 80.19      B    O  
ATOM   2626  CB  SER B 127      16.247  -4.739  42.335  1.00 84.12      B    C  
ATOM   2627  OG  SER B 127      16.799  -5.991  41.988  1.00 74.55      B    O  
ATOM   2628  OXT SER B 127      18.643  -3.538  43.682  1.00 73.54      B    O1-
TER   
END
