# Supplementary material for: Combining transformer and 3DCNN models to achieve co-design of structures and sequences of antibodies in a diffusional manner
Source: J Pharm Anal. 2025 Mar 15;15(6):101267. doi: 10.1016/j.jpha.2025.101267 (PMC12246596; doi:10.1016/j.jpha.2025.101267)
Supplement: Multimedia component 5 [file mmc5.zip › 0001.pdb]

ATOM      1  N   GLN A   1     -16.863   9.501 -31.299  1.00 53.06      A    N  
ATOM      2  CA  GLN A   1     -15.747   8.542 -31.384  1.00 63.63      A    C  
ATOM      3  C   GLN A   1     -14.525   8.976 -30.580  1.00 71.19      A    C  
ATOM      4  O   GLN A   1     -14.022   8.175 -29.809  1.00 65.60      A    O  
ATOM      5  CB  GLN A   1     -15.351   8.262 -32.843  1.00 55.61      A    C  
ATOM      6  CG  GLN A   1     -16.351   7.325 -33.538  1.00 45.48      A    C  
ATOM      7  CD  GLN A   1     -15.915   6.981 -34.968  1.00 38.17      A    C  
ATOM      8  NE2 GLN A   1     -16.559   6.053 -35.621  1.00 31.71      A    N  
ATOM      9  OE1 GLN A   1     -14.992   7.557 -35.506  1.00 34.13      A    O  
ATOM     10  N   ALA A   2     -14.091  10.238 -30.697  1.00 67.98      A    N  
ATOM     11  CA  ALA A   2     -12.919  10.730 -29.966  1.00 73.68      A    C  
ATOM     12  C   ALA A   2     -13.052  10.599 -28.432  1.00 78.14      A    C  
ATOM     13  O   ALA A   2     -12.097  10.207 -27.769  1.00 74.20      A    O  
ATOM     14  CB  ALA A   2     -12.684  12.190 -30.367  1.00 66.78      A    C  
ATOM     15  N   PHE A   3     -14.241  10.840 -27.877  1.00 83.04      A    N  
ATOM     16  CA  PHE A   3     -14.522  10.679 -26.449  1.00 84.57      A    C  
ATOM     17  C   PHE A   3     -14.269   9.241 -25.966  1.00 86.47      A    C  
ATOM     18  O   PHE A   3     -13.519   9.028 -25.014  1.00 86.43      A    O  
ATOM     19  CB  PHE A   3     -15.965  11.100 -26.173  1.00 81.28      A    C  
ATOM     20  CG  PHE A   3     -16.402  10.847 -24.742  1.00 78.65      A    C  
ATOM     21  CD1 PHE A   3     -17.180   9.720 -24.425  1.00 74.34      A    C  
ATOM     22  CD2 PHE A   3     -15.977  11.712 -23.716  1.00 73.61      A    C  
ATOM     23  CE1 PHE A   3     -17.549   9.467 -23.095  1.00 71.21      A    C  
ATOM     24  CE2 PHE A   3     -16.349  11.461 -22.382  1.00 70.40      A    C  
ATOM     25  CZ  PHE A   3     -17.135  10.343 -22.078  1.00 71.62      A    C  
ATOM     26  N   TRP A   4     -14.823   8.242 -26.657  1.00 86.80      A    N  
ATOM     27  CA  TRP A   4     -14.642   6.836 -26.286  1.00 88.40      A    C  
ATOM     28  C   TRP A   4     -13.194   6.373 -26.437  1.00 89.81      A    C  
ATOM     29  O   TRP A   4     -12.706   5.629 -25.594  1.00 88.30      A    O  
ATOM     30  CB  TRP A   4     -15.597   5.960 -27.105  1.00 84.49      A    C  
ATOM     31  CG  TRP A   4     -17.029   6.139 -26.742  1.00 76.55      A    C  
ATOM     32  CD1 TRP A   4     -18.016   6.612 -27.543  1.00 67.05      A    C  
ATOM     33  CD2 TRP A   4     -17.671   5.846 -25.455  1.00 71.20      A    C  
ATOM     34  CE2 TRP A   4     -19.053   6.160 -25.562  1.00 67.80      A    C  
ATOM     35  CE3 TRP A   4     -17.209   5.333 -24.213  1.00 62.76      A    C  
ATOM     36  NE1 TRP A   4     -19.222   6.625 -26.850  1.00 63.20      A    N  
ATOM     37  CZ2 TRP A   4     -19.948   5.987 -24.483  1.00 63.19      A    C  
ATOM     38  CZ3 TRP A   4     -18.099   5.164 -23.143  1.00 62.23      A    C  
ATOM     39  CH2 TRP A   4     -19.455   5.477 -23.279  1.00 61.30      A    C  
ATOM     40  N   LYS A   5     -12.479   6.874 -27.446  1.00 86.94      A    N  
ATOM     41  CA  LYS A   5     -11.041   6.621 -27.582  1.00 87.82      A    C  
ATOM     42  C   LYS A   5     -10.261   7.156 -26.379  1.00 88.17      A    C  
ATOM     43  O   LYS A   5      -9.386   6.465 -25.874  1.00 87.10      A    O  
ATOM     44  CB  LYS A   5     -10.493   7.237 -28.873  1.00 85.32      A    C  
ATOM     45  CG  LYS A   5     -10.945   6.478 -30.133  1.00 79.17      A    C  
ATOM     46  CD  LYS A   5     -10.297   7.115 -31.379  1.00 75.81      A    C  
ATOM     47  CE  LYS A   5     -10.666   6.337 -32.645  1.00 68.20      A    C  
ATOM     48  NZ  LYS A   5      -9.923   6.851 -33.828  1.00 61.56      A    N1+
ATOM     49  N   ALA A   6     -10.609   8.351 -25.897  1.00 89.83      A    N  
ATOM     50  CA  ALA A   6      -9.962   8.925 -24.722  1.00 89.30      A    C  
ATOM     51  C   ALA A   6     -10.267   8.115 -23.447  1.00 89.91      A    C  
ATOM     52  O   ALA A   6      -9.354   7.803 -22.691  1.00 89.34      A    O  
ATOM     53  CB  ALA A   6     -10.402  10.391 -24.601  1.00 88.31      A    C  
ATOM     54  N   VAL A   7     -11.527   7.705 -23.242  1.00 92.43      A    N  
ATOM     55  CA  VAL A   7     -11.919   6.887 -22.084  1.00 93.09      A    C  
ATOM     56  C   VAL A   7     -11.234   5.512 -22.112  1.00 93.88      A    C  
ATOM     57  O   VAL A   7     -10.711   5.063 -21.098  1.00 93.77      A    O  
ATOM     58  CB  VAL A   7     -13.454   6.741 -22.017  1.00 92.62      A    C  
ATOM     59  CG1 VAL A   7     -13.917   5.786 -20.919  1.00 86.48      A    C  
ATOM     60  CG2 VAL A   7     -14.109   8.097 -21.727  1.00 86.73      A    C  
ATOM     61  N   THR A   8     -11.185   4.861 -23.271  1.00 95.02      A    N  
ATOM     62  CA  THR A   8     -10.486   3.575 -23.404  1.00 95.45      A    C  
ATOM     63  C   THR A   8      -8.969   3.719 -23.271  1.00 95.79      A    C  
ATOM     64  O   THR A   8      -8.330   2.800 -22.764  1.00 94.94      A    O  
ATOM     65  CB  THR A   8     -10.807   2.875 -24.737  1.00 94.26      A    C  
ATOM     66  CG2 THR A   8     -12.259   2.400 -24.794  1.00 80.27      A    C  
ATOM     67  OG1 THR A   8     -10.595   3.721 -25.837  1.00 82.82      A    O  
ATOM     68  N   ALA A   9      -8.401   4.849 -23.665  1.00 94.41      A    N  
ATOM     69  CA  ALA A   9      -6.993   5.139 -23.452  1.00 94.15      A    C  
ATOM     70  C   ALA A   9      -6.661   5.276 -21.962  1.00 94.63      A    C  
ATOM     71  O   ALA A   9      -5.712   4.644 -21.506  1.00 94.13      A    O  
ATOM     72  CB  ALA A   9      -6.604   6.392 -24.247  1.00 93.24      A    C  
ATOM     73  N   GLU A  10      -7.475   6.003 -21.187  1.00 95.18      A    N  
ATOM     74  CA  GLU A  10      -7.313   6.099 -19.724  1.00 95.11      A    C  
ATOM     75  C   GLU A  10      -7.417   4.730 -19.040  1.00 95.67      A    C  
ATOM     76  O   GLU A  10      -6.608   4.405 -18.175  1.00 95.11      A    O  
ATOM     77  CB  GLU A  10      -8.365   7.048 -19.126  1.00 94.51      A    C  
ATOM     78  CG  GLU A  10      -8.104   8.524 -19.427  1.00 91.53      A    C  
ATOM     79  CD  GLU A  10      -6.828   9.077 -18.784  1.00 93.08      A    C  
ATOM     80  OE1 GLU A  10      -6.035   9.704 -19.512  1.00 86.96      A    O  
ATOM     81  OE2 GLU A  10      -6.654   8.903 -17.567  1.00 88.07      A    O1-
ATOM     82  N   PHE A  11      -8.373   3.897 -19.476  1.00 96.58      A    N  
ATOM     83  CA  PHE A  11      -8.510   2.526 -18.987  1.00 96.95      A    C  
ATOM     84  C   PHE A  11      -7.248   1.696 -19.252  1.00 97.21      A    C  
ATOM     85  O   PHE A  11      -6.702   1.081 -18.332  1.00 97.19      A    O  
ATOM     86  CB  PHE A  11      -9.744   1.882 -19.631  1.00 97.06      A    C  
ATOM     87  CG  PHE A  11      -9.814   0.376 -19.456  1.00 96.86      A    C  
ATOM     88  CD1 PHE A  11      -9.364  -0.485 -20.477  1.00 94.39      A    C  
ATOM     89  CD2 PHE A  11     -10.266  -0.167 -18.241  1.00 94.90      A    C  
ATOM     90  CE1 PHE A  11      -9.370  -1.876 -20.287  1.00 94.31      A    C  
ATOM     91  CE2 PHE A  11     -10.275  -1.560 -18.050  1.00 94.34      A    C  
ATOM     92  CZ  PHE A  11      -9.819  -2.407 -19.069  1.00 95.51      A    C  
ATOM     93  N   LEU A  12      -6.769   1.684 -20.496  1.00 96.80      A    N  
ATOM     94  CA  LEU A  12      -5.621   0.878 -20.888  1.00 96.94      A    C  
ATOM     95  C   LEU A  12      -4.316   1.385 -20.256  1.00 97.07      A    C  
ATOM     96  O   LEU A  12      -3.513   0.585 -19.772  1.00 96.52      A    O  
ATOM     97  CB  LEU A  12      -5.537   0.840 -22.418  1.00 96.41      A    C  
ATOM     98  CG  LEU A  12      -4.400  -0.063 -22.963  1.00 90.07      A    C  
ATOM     99  CD1 LEU A  12      -4.559  -1.521 -22.539  1.00 83.85      A    C  
ATOM    100  CD2 LEU A  12      -4.391   0.006 -24.486  1.00 84.41      A    C  
ATOM    101  N   ALA A  13      -4.129   2.707 -20.210  1.00 96.77      A    N  
ATOM    102  CA  ALA A  13      -2.976   3.332 -19.579  1.00 96.45      A    C  
ATOM    103  C   ALA A  13      -2.912   2.993 -18.091  1.00 96.67      A    C  
ATOM    104  O   ALA A  13      -1.858   2.589 -17.594  1.00 96.23      A    O  
ATOM    105  CB  ALA A  13      -3.058   4.848 -19.803  1.00 95.85      A    C  
ATOM    106  N   MET A  14      -4.046   3.076 -17.378  1.00 97.01      A    N  
ATOM    107  CA  MET A  14      -4.116   2.739 -15.964  1.00 97.10      A    C  
ATOM    108  C   MET A  14      -3.866   1.254 -15.707  1.00 97.36      A    C  
ATOM    109  O   MET A  14      -3.143   0.910 -14.772  1.00 96.72      A    O  
ATOM    110  CB  MET A  14      -5.476   3.178 -15.404  1.00 96.58      A    C  
ATOM    111  CG  MET A  14      -5.471   3.166 -13.875  1.00 91.06      A    C  
ATOM    112  SD  MET A  14      -4.410   4.449 -13.162  1.00 89.61      A    S  
ATOM    113  CE  MET A  14      -4.281   3.855 -11.473  1.00 81.73      A    C  
ATOM    114  N   LEU A  15      -4.407   0.378 -16.555  1.00 96.81      A    N  
ATOM    115  CA  LEU A  15      -4.174  -1.069 -16.474  1.00 97.10      A    C  
ATOM    116  C   LEU A  15      -2.676  -1.390 -16.572  1.00 97.12      A    C  
ATOM    117  O   LEU A  15      -2.139  -2.074 -15.702  1.00 96.53      A    O  
ATOM    118  CB  LEU A  15      -5.005  -1.765 -17.575  1.00 96.82      A    C  
ATOM    119  CG  LEU A  15      -4.963  -3.316 -17.567  1.00 95.45      A    C  
ATOM    120  CD1 LEU A  15      -6.145  -3.832 -18.386  1.00 88.67      A    C  
ATOM    121  CD2 LEU A  15      -3.705  -3.924 -18.192  1.00 88.17      A    C  
ATOM    122  N   ILE A  16      -1.998  -0.872 -17.595  1.00 97.65      A    N  
ATOM    123  CA  ILE A  16      -0.573  -1.134 -17.811  1.00 97.51      A    C  
ATOM    124  C   ILE A  16       0.261  -0.520 -16.690  1.00 97.44      A    C  
ATOM    125  O   ILE A  16       1.136  -1.181 -16.135  1.00 96.95      A    O  
ATOM    126  CB  ILE A  16      -0.133  -0.620 -19.201  1.00 97.18      A    C  
ATOM    127  CG1 ILE A  16      -0.861  -1.381 -20.328  1.00 95.45      A    C  
ATOM    128  CG2 ILE A  16       1.393  -0.778 -19.376  1.00 95.66      A    C  
ATOM    129  CD1 ILE A  16      -0.688  -0.741 -21.715  1.00 88.98      A    C  
ATOM    130  N   PHE A  17      -0.038   0.725 -16.311  1.00 97.32      A    N  
ATOM    131  CA  PHE A  17       0.651   1.417 -15.227  1.00 97.29      A    C  
ATOM    132  C   PHE A  17       0.576   0.633 -13.914  1.00 97.21      A    C  
ATOM    133  O   PHE A  17       1.604   0.370 -13.298  1.00 96.93      A    O  
ATOM    134  CB  PHE A  17       0.066   2.825 -15.053  1.00 97.00      A    C  
ATOM    135  CG  PHE A  17       0.467   3.484 -13.746  1.00 96.75      A    C  
ATOM    136  CD1 PHE A  17      -0.506   3.762 -12.760  1.00 94.07      A    C  
ATOM    137  CD2 PHE A  17       1.815   3.750 -13.478  1.00 93.90      A    C  
ATOM    138  CE1 PHE A  17      -0.120   4.317 -11.526  1.00 93.36      A    C  
ATOM    139  CE2 PHE A  17       2.205   4.300 -12.248  1.00 92.55      A    C  
ATOM    140  CZ  PHE A  17       1.233   4.582 -11.271  1.00 94.11      A    C  
ATOM    141  N   VAL A  18      -0.626   0.227 -13.496  1.00 96.95      A    N  
ATOM    142  CA  VAL A  18      -0.828  -0.517 -12.249  1.00 96.64      A    C  
ATOM    143  C   VAL A  18      -0.168  -1.885 -12.309  1.00 96.39      A    C  
ATOM    144  O   VAL A  18       0.553  -2.233 -11.379  1.00 95.50      A    O  
ATOM    145  CB  VAL A  18      -2.327  -0.617 -11.907  1.00 96.26      A    C  
ATOM    146  CG1 VAL A  18      -2.635  -1.627 -10.801  1.00 92.11      A    C  
ATOM    147  CG2 VAL A  18      -2.821   0.745 -11.416  1.00 92.07      A    C  
ATOM    148  N   LEU A  19      -0.334  -2.626 -13.400  1.00 96.62      A    N  
ATOM    149  CA  LEU A  19       0.282  -3.937 -13.570  1.00 96.54      A    C  
ATOM    150  C   LEU A  19       1.806  -3.874 -13.409  1.00 96.09      A    C  
ATOM    151  O   LEU A  19       2.369  -4.608 -12.599  1.00 95.05      A    O  
ATOM    152  CB  LEU A  19      -0.128  -4.495 -14.945  1.00 96.17      A    C  
ATOM    153  CG  LEU A  19       0.550  -5.836 -15.328  1.00 93.68      A    C  
ATOM    154  CD1 LEU A  19       0.176  -6.959 -14.368  1.00 85.80      A    C  
ATOM    155  CD2 LEU A  19       0.106  -6.243 -16.726  1.00 86.04      A    C  
ATOM    156  N   LEU A  20       2.468  -2.981 -14.145  1.00 96.90      A    N  
ATOM    157  CA  LEU A  20       3.920  -2.873 -14.121  1.00 96.46      A    C  
ATOM    158  C   LEU A  20       4.452  -2.305 -12.799  1.00 95.71      A    C  
ATOM    159  O   LEU A  20       5.386  -2.847 -12.216  1.00 94.12      A    O  
ATOM    160  CB  LEU A  20       4.396  -2.007 -15.305  1.00 96.42      A    C  
ATOM    161  CG  LEU A  20       4.094  -2.577 -16.703  1.00 95.33      A    C  
ATOM    162  CD1 LEU A  20       4.622  -1.610 -17.758  1.00 91.56      A    C  
ATOM    163  CD2 LEU A  20       4.735  -3.947 -16.940  1.00 91.21      A    C  
ATOM    164  N   SER A  21       3.828  -1.241 -12.304  1.00 95.87      A    N  
ATOM    165  CA  SER A  21       4.300  -0.544 -11.105  1.00 95.07      A    C  
ATOM    166  C   SER A  21       4.079  -1.365  -9.839  1.00 94.09      A    C  
ATOM    167  O   SER A  21       4.989  -1.499  -9.032  1.00 92.51      A    O  
ATOM    168  CB  SER A  21       3.635   0.827 -10.967  1.00 94.88      A    C  
ATOM    169  OG  SER A  21       3.856   1.601 -12.122  1.00 86.90      A    O  
ATOM    170  N   LEU A  22       2.906  -1.974  -9.677  1.00 95.00      A    N  
ATOM    171  CA  LEU A  22       2.672  -2.888  -8.554  1.00 93.83      A    C  
ATOM    172  C   LEU A  22       3.533  -4.148  -8.677  1.00 92.53      A    C  
ATOM    173  O   LEU A  22       4.002  -4.649  -7.665  1.00 91.13      A    O  
ATOM    174  CB  LEU A  22       1.191  -3.260  -8.431  1.00 93.93      A    C  
ATOM    175  CG  LEU A  22       0.219  -2.103  -8.151  1.00 92.01      A    C  
ATOM    176  CD1 LEU A  22      -1.177  -2.687  -7.881  1.00 85.86      A    C  
ATOM    177  CD2 LEU A  22       0.616  -1.266  -6.949  1.00 85.29      A    C  
ATOM    178  N   GLY A  23       3.794  -4.619  -9.887  1.00 93.84      A    N  
ATOM    179  CA  GLY A  23       4.714  -5.722 -10.138  1.00 92.81      A    C  
ATOM    180  C   GLY A  23       6.118  -5.470  -9.589  1.00 92.24      A    C  
ATOM    181  O   GLY A  23       6.735  -6.387  -9.050  1.00 90.60      A    O  
ATOM    182  N   SER A  24       6.603  -4.228  -9.635  1.00 92.65      A    N  
ATOM    183  CA  SER A  24       7.903  -3.875  -9.046  1.00 91.95      A    C  
ATOM    184  C   SER A  24       7.936  -3.903  -7.517  1.00 90.93      A    C  
ATOM    185  O   SER A  24       9.019  -3.945  -6.942  1.00 88.56      A    O  
ATOM    186  CB  SER A  24       8.365  -2.496  -9.541  1.00 91.94      A    C  
ATOM    187  OG  SER A  24       7.656  -1.438  -8.945  1.00 87.77      A    O  
ATOM    188  N   THR A  25       6.782  -3.901  -6.849  1.00 90.96      A    N  
ATOM    189  CA  THR A  25       6.696  -3.979  -5.385  1.00 89.71      A    C  
ATOM    190  C   THR A  25       6.709  -5.416  -4.860  1.00 88.21      A    C  
ATOM    191  O   THR A  25       6.777  -5.617  -3.649  1.00 85.64      A    O  
ATOM    192  CB  THR A  25       5.467  -3.243  -4.831  1.00 89.58      A    C  
ATOM    193  CG2 THR A  25       5.307  -1.836  -5.394  1.00 84.54      A    C  
ATOM    194  OG1 THR A  25       4.267  -3.929  -5.081  1.00 84.05      A    O  
ATOM    195  N   ILE A  26       6.635  -6.414  -5.737  1.00 87.53      A    N  
ATOM    196  CA  ILE A  26       6.617  -7.823  -5.348  1.00 86.16      A    C  
ATOM    197  C   ILE A  26       7.972  -8.210  -4.754  1.00 84.23      A    C  
ATOM    198  O   ILE A  26       9.013  -8.066  -5.385  1.00 80.80      A    O  
ATOM    199  CB  ILE A  26       6.242  -8.723  -6.536  1.00 85.51      A    C  
ATOM    200  CG1 ILE A  26       4.834  -8.411  -7.100  1.00 83.44      A    C  
ATOM    201  CG2 ILE A  26       6.350 -10.214  -6.175  1.00 82.43      A    C  
ATOM    202  CD1 ILE A  26       3.668  -8.619  -6.123  1.00 76.00      A    C  
ATOM    203  N   ASN A  27       7.932  -8.763  -3.539  1.00 79.49      A    N  
ATOM    204  CA  ASN A  27       9.118  -9.283  -2.868  1.00 77.89      A    C  
ATOM    205  C   ASN A  27       9.320 -10.760  -3.243  1.00 76.96      A    C  
ATOM    206  O   ASN A  27       8.657 -11.653  -2.717  1.00 73.26      A    O  
ATOM    207  CB  ASN A  27       8.998  -9.043  -1.367  1.00 73.68      A    C  
ATOM    208  CG  ASN A  27      10.327  -9.288  -0.675  1.00 70.54      A    C  
ATOM    209  ND2 ASN A  27      10.634  -8.500   0.333  1.00 65.03      A    N  
ATOM    210  OD1 ASN A  27      11.105 -10.150  -1.039  1.00 64.47      A    O  
ATOM    211  N   TRP A  28      10.266 -11.016  -4.135  1.00 76.59      A    N  
ATOM    212  CA  TRP A  28      10.553 -12.357  -4.651  1.00 76.52      A    C  
ATOM    213  C   TRP A  28      11.210 -13.310  -3.643  1.00 73.99      A    C  
ATOM    214  O   TRP A  28      11.279 -14.509  -3.896  1.00 70.37      A    O  
ATOM    215  CB  TRP A  28      11.391 -12.225  -5.924  1.00 79.14      A    C  
ATOM    216  CG  TRP A  28      10.622 -11.645  -7.078  1.00 79.68      A    C  
ATOM    217  CD1 TRP A  28      10.531 -10.338  -7.397  1.00 75.55      A    C  
ATOM    218  CD2 TRP A  28       9.777 -12.361  -8.036  1.00 79.56      A    C  
ATOM    219  CE2 TRP A  28       9.205 -11.400  -8.907  1.00 78.70      A    C  
ATOM    220  CE3 TRP A  28       9.445 -13.721  -8.231  1.00 77.64      A    C  
ATOM    221  NE1 TRP A  28       9.695 -10.179  -8.489  1.00 76.64      A    N  
ATOM    222  CZ2 TRP A  28       8.316 -11.767  -9.948  1.00 78.59      A    C  
ATOM    223  CZ3 TRP A  28       8.563 -14.084  -9.270  1.00 76.54      A    C  
ATOM    224  CH2 TRP A  28       7.998 -13.112 -10.111  1.00 76.90      A    C  
ATOM    225  N   GLY A  29      11.654 -12.804  -2.500  1.00 66.18      A    N  
ATOM    226  CA  GLY A  29      12.056 -13.652  -1.367  1.00 63.03      A    C  
ATOM    227  C   GLY A  29      10.873 -14.328  -0.665  1.00 62.95      A    C  
ATOM    228  O   GLY A  29      11.068 -15.253   0.129  1.00 58.05      A    O  
ATOM    229  N   GLY A  30       9.657 -13.893  -0.966  1.00 61.10      A    N  
ATOM    230  CA  GLY A  30       8.441 -14.409  -0.370  1.00 60.46      A    C  
ATOM    231  C   GLY A  30       8.372 -14.160   1.135  1.00 60.54      A    C  
ATOM    232  O   GLY A  30       9.055 -13.298   1.684  1.00 56.62      A    O  
ATOM    233  N   THR A  31       7.526 -14.928   1.812  1.00 60.68      A    N  
ATOM    234  CA  THR A  31       7.340 -14.832   3.261  1.00 58.45      A    C  
ATOM    235  C   THR A  31       8.445 -15.526   4.059  1.00 58.10      A    C  
ATOM    236  O   THR A  31       8.680 -15.186   5.203  1.00 53.50      A    O  
ATOM    237  CB  THR A  31       5.990 -15.435   3.661  1.00 54.17      A    C  
ATOM    238  CG2 THR A  31       4.843 -14.635   3.064  1.00 47.94      A    C  
ATOM    239  OG1 THR A  31       5.879 -16.746   3.154  1.00 49.83      A    O  
ATOM    240  N   GLU A  32       9.148 -16.478   3.445  1.00 53.98      A    N  
ATOM    241  CA  GLU A  32      10.178 -17.267   4.116  1.00 53.24      A    C  
ATOM    242  C   GLU A  32      11.546 -16.575   4.139  1.00 53.94      A    C  
ATOM    243  O   GLU A  32      12.311 -16.733   5.081  1.00 48.96      A    O  
ATOM    244  CB  GLU A  32      10.353 -18.613   3.398  1.00 48.92      A    C  
ATOM    245  CG  GLU A  32       9.121 -19.516   3.478  1.00 44.06      A    C  
ATOM    246  CD  GLU A  32       9.363 -20.887   2.833  1.00 40.04      A    C  
ATOM    247  OE1 GLU A  32       8.421 -21.701   2.858  1.00 36.97      A    O  
ATOM    248  OE2 GLU A  32      10.479 -21.103   2.303  1.00 38.06      A    O1-
ATOM    249  N   LYS A  33      11.877 -15.832   3.077  1.00 56.78      A    N  
ATOM    250  CA  LYS A  33      13.145 -15.106   2.925  1.00 57.99      A    C  
ATOM    251  C   LYS A  33      12.929 -13.766   2.219  1.00 59.85      A    C  
ATOM    252  O   LYS A  33      13.470 -13.566   1.128  1.00 54.96      A    O  
ATOM    253  CB  LYS A  33      14.172 -15.963   2.179  1.00 53.92      A    C  
ATOM    254  CG  LYS A  33      14.612 -17.180   2.994  1.00 48.07      A    C  
ATOM    255  CD  LYS A  33      15.730 -17.920   2.268  1.00 43.23      A    C  
ATOM    256  CE  LYS A  33      16.128 -19.129   3.103  1.00 39.43      A    C  
ATOM    257  NZ  LYS A  33      17.143 -19.961   2.420  1.00 34.47      A    N1+
ATOM    258  N   PRO A  34      12.145 -12.848   2.791  1.00 60.29      A    N  
ATOM    259  CA  PRO A  34      11.911 -11.550   2.169  1.00 60.84      A    C  
ATOM    260  C   PRO A  34      13.226 -10.812   1.964  1.00 63.83      A    C  
ATOM    261  O   PRO A  34      14.095 -10.753   2.839  1.00 61.68      A    O  
ATOM    262  CB  PRO A  34      10.949 -10.797   3.085  1.00 56.95      A    C  
ATOM    263  CG  PRO A  34      11.120 -11.478   4.429  1.00 54.04      A    C  
ATOM    264  CD  PRO A  34      11.454 -12.924   4.065  1.00 55.49      A    C  
ATOM    265  N   LEU A  35      13.367 -10.274   0.767  1.00 63.04      A    N  
ATOM    266  CA  LEU A  35      14.522  -9.479   0.387  1.00 66.13      A    C  
ATOM    267  C   LEU A  35      14.354  -8.051   0.924  1.00 68.26      A    C  
ATOM    268  O   LEU A  35      13.221  -7.585   1.065  1.00 65.44      A    O  
ATOM    269  CB  LEU A  35      14.667  -9.494  -1.144  1.00 63.97      A    C  
ATOM    270  CG  LEU A  35      14.900 -10.893  -1.738  1.00 58.12      A    C  
ATOM    271  CD1 LEU A  35      14.882 -10.818  -3.266  1.00 55.23      A    C  
ATOM    272  CD2 LEU A  35      16.251 -11.484  -1.311  1.00 54.95      A    C  
ATOM    273  N   PRO A  36      15.462  -7.329   1.174  1.00 69.18      A    N  
ATOM    274  CA  PRO A  36      15.402  -5.906   1.477  1.00 70.47      A    C  
ATOM    275  C   PRO A  36      14.618  -5.154   0.392  1.00 73.05      A    C  
ATOM    276  O   PRO A  36      14.832  -5.372  -0.799  1.00 71.20      A    O  
ATOM    277  CB  PRO A  36      16.854  -5.433   1.556  1.00 68.29      A    C  
ATOM    278  CG  PRO A  36      17.630  -6.708   1.877  1.00 65.02      A    C  
ATOM    279  CD  PRO A  36      16.833  -7.793   1.155  1.00 66.79      A    C  
ATOM    280  N   VAL A  37      13.722  -4.264   0.800  1.00 74.57      A    N  
ATOM    281  CA  VAL A  37      12.903  -3.496  -0.137  1.00 76.00      A    C  
ATOM    282  C   VAL A  37      13.786  -2.481  -0.873  1.00 78.21      A    C  
ATOM    283  O   VAL A  37      14.345  -1.569  -0.262  1.00 75.90      A    O  
ATOM    284  CB  VAL A  37      11.727  -2.807   0.576  1.00 72.41      A    C  
ATOM    285  CG1 VAL A  37      10.852  -2.058  -0.427  1.00 64.53      A    C  
ATOM    286  CG2 VAL A  37      10.840  -3.826   1.294  1.00 65.03      A    C  
ATOM    287  N   ASP A  38      13.873  -2.615  -2.191  1.00 78.78      A    N  
ATOM    288  CA  ASP A  38      14.581  -1.658  -3.034  1.00 80.97      A    C  
ATOM    289  C   ASP A  38      13.664  -0.477  -3.395  1.00 82.83      A    C  
ATOM    290  O   ASP A  38      12.906  -0.492  -4.370  1.00 82.20      A    O  
ATOM    291  CB  ASP A  38      15.179  -2.351  -4.263  1.00 78.68      A    C  
ATOM    292  CG  ASP A  38      16.095  -1.428  -5.075  1.00 74.87      A    C  
ATOM    293  OD1 ASP A  38      15.999  -0.182  -4.923  1.00 70.86      A    O  
ATOM    294  OD2 ASP A  38      16.888  -1.960  -5.879  1.00 68.66      A    O1-
ATOM    295  N   MET A  39      13.752   0.579  -2.586  1.00 86.01      A    N  
ATOM    296  CA  MET A  39      12.971   1.806  -2.790  1.00 87.57      A    C  
ATOM    297  C   MET A  39      13.296   2.506  -4.113  1.00 90.14      A    C  
ATOM    298  O   MET A  39      12.426   3.132  -4.712  1.00 88.65      A    O  
ATOM    299  CB  MET A  39      13.228   2.777  -1.624  1.00 83.31      A    C  
ATOM    300  CG  MET A  39      12.818   2.206  -0.258  1.00 77.33      A    C  
ATOM    301  SD  MET A  39      11.065   1.805  -0.127  1.00 69.45      A    S  
ATOM    302  CE  MET A  39      11.021   1.173   1.556  1.00 60.30      A    C  
ATOM    303  N   VAL A  40      14.542   2.409  -4.580  1.00 90.64      A    N  
ATOM    304  CA  VAL A  40      14.972   3.029  -5.837  1.00 92.45      A    C  
ATOM    305  C   VAL A  40      14.346   2.308  -7.026  1.00 93.08      A    C  
ATOM    306  O   VAL A  40      13.797   2.957  -7.911  1.00 92.44      A    O  
ATOM    307  CB  VAL A  40      16.506   3.067  -5.955  1.00 91.88      A    C  
ATOM    308  CG1 VAL A  40      16.957   3.711  -7.279  1.00 86.36      A    C  
ATOM    309  CG2 VAL A  40      17.123   3.886  -4.813  1.00 85.86      A    C  
ATOM    310  N   LEU A  41      14.345   0.975  -7.008  1.00 91.70      A    N  
ATOM    311  CA  LEU A  41      13.702   0.152  -8.030  1.00 91.71      A    C  
ATOM    312  C   LEU A  41      12.208   0.481  -8.143  1.00 92.04      A    C  
ATOM    313  O   LEU A  41      11.718   0.769  -9.234  1.00 91.85      A    O  
ATOM    314  CB  LEU A  41      13.958  -1.332  -7.701  1.00 90.34      A    C  
ATOM    315  CG  LEU A  41      13.370  -2.339  -8.717  1.00 87.09      A    C  
ATOM    316  CD1 LEU A  41      14.169  -3.634  -8.657  1.00 76.45      A    C  
ATOM    317  CD2 LEU A  41      11.911  -2.709  -8.433  1.00 76.15      A    C  
ATOM    318  N   ILE A  42      11.500   0.493  -7.024  1.00 92.59      A    N  
ATOM    319  CA  ILE A  42      10.067   0.791  -6.996  1.00 92.42      A    C  
ATOM    320  C   ILE A  42       9.820   2.208  -7.519  1.00 93.69      A    C  
ATOM    321  O   ILE A  42       9.034   2.396  -8.441  1.00 93.92      A    O  
ATOM    322  CB  ILE A  42       9.491   0.579  -5.574  1.00 91.48      A    C  
ATOM    323  CG1 ILE A  42       9.625  -0.899  -5.146  1.00 90.04      A    C  
ATOM    324  CG2 ILE A  42       8.016   1.009  -5.530  1.00 90.17      A    C  
ATOM    325  CD1 ILE A  42       9.286  -1.163  -3.678  1.00 85.83      A    C  
ATOM    326  N   SER A  43      10.528   3.202  -6.991  1.00 93.22      A    N  
ATOM    327  CA  SER A  43      10.348   4.606  -7.367  1.00 94.27      A    C  
ATOM    328  C   SER A  43      10.612   4.858  -8.850  1.00 95.34      A    C  
ATOM    329  O   SER A  43       9.840   5.556  -9.508  1.00 94.94      A    O  
ATOM    330  CB  SER A  43      11.269   5.502  -6.544  1.00 94.19      A    C  
ATOM    331  OG  SER A  43      11.047   5.318  -5.163  1.00 87.58      A    O  
ATOM    332  N   LEU A  44      11.665   4.255  -9.395  1.00 96.06      A    N  
ATOM    333  CA  LEU A  44      11.982   4.339 -10.815  1.00 96.25      A    C  
ATOM    334  C   LEU A  44      10.926   3.646 -11.667  1.00 96.59      A    C  
ATOM    335  O   LEU A  44      10.512   4.204 -12.686  1.00 96.04      A    O  
ATOM    336  CB  LEU A  44      13.374   3.752 -11.097  1.00 95.75      A    C  
ATOM    337  CG  LEU A  44      14.553   4.630 -10.644  1.00 87.87      A    C  
ATOM    338  CD1 LEU A  44      15.859   3.874 -10.891  1.00 81.45      A    C  
ATOM    339  CD2 LEU A  44      14.624   5.953 -11.397  1.00 81.29      A    C  
ATOM    340  N   CYS A  45      10.441   2.474 -11.266  1.00 95.68      A    N  
ATOM    341  CA  CYS A  45       9.416   1.766 -12.024  1.00 95.88      A    C  
ATOM    342  C   CYS A  45       8.120   2.582 -12.106  1.00 96.12      A    C  
ATOM    343  O   CYS A  45       7.587   2.771 -13.200  1.00 95.92      A    O  
ATOM    344  CB  CYS A  45       9.186   0.370 -11.419  1.00 95.50      A    C  
ATOM    345  SG  CYS A  45       8.108  -0.563 -12.535  1.00 90.11      A    S  
ATOM    346  N   PHE A  46       7.645   3.143 -10.991  1.00 96.32      A    N  
ATOM    347  CA  PHE A  46       6.459   4.003 -10.978  1.00 96.38      A    C  
ATOM    348  C   PHE A  46       6.650   5.258 -11.843  1.00 96.60      A    C  
ATOM    349  O   PHE A  46       5.812   5.561 -12.694  1.00 96.18      A    O  
ATOM    350  CB  PHE A  46       6.105   4.386  -9.533  1.00 95.90      A    C  
ATOM    351  CG  PHE A  46       5.218   3.385  -8.830  1.00 95.48      A    C  
ATOM    352  CD1 PHE A  46       3.829   3.585  -8.773  1.00 90.72      A    C  
ATOM    353  CD2 PHE A  46       5.765   2.246  -8.216  1.00 90.32      A    C  
ATOM    354  CE1 PHE A  46       2.994   2.664  -8.109  1.00 89.60      A    C  
ATOM    355  CE2 PHE A  46       4.942   1.317  -7.560  1.00 89.08      A    C  
ATOM    356  CZ  PHE A  46       3.555   1.528  -7.512  1.00 92.65      A    C  
ATOM    357  N   GLY A  47       7.763   5.972 -11.672  1.00 96.12      A    N  
ATOM    358  CA  GLY A  47       8.048   7.189 -12.425  1.00 96.28      A    C  
ATOM    359  C   GLY A  47       8.193   6.947 -13.932  1.00 96.86      A    C  
ATOM    360  O   GLY A  47       7.564   7.634 -14.737  1.00 96.30      A    O  
ATOM    361  N   LEU A  48       8.961   5.933 -14.319  1.00 97.08      A    N  
ATOM    362  CA  LEU A  48       9.173   5.577 -15.716  1.00 97.01      A    C  
ATOM    363  C   LEU A  48       7.914   4.986 -16.361  1.00 96.97      A    C  
ATOM    364  O   LEU A  48       7.657   5.251 -17.534  1.00 96.00      A    O  
ATOM    365  CB  LEU A  48      10.349   4.594 -15.841  1.00 96.76      A    C  
ATOM    366  CG  LEU A  48      11.729   5.170 -15.453  1.00 94.86      A    C  
ATOM    367  CD1 LEU A  48      12.776   4.056 -15.517  1.00 90.62      A    C  
ATOM    368  CD2 LEU A  48      12.175   6.299 -16.374  1.00 90.29      A    C  
ATOM    369  N   SER A  49       7.091   4.253 -15.611  1.00 96.75      A    N  
ATOM    370  CA  SER A  49       5.802   3.760 -16.099  1.00 96.62      A    C  
ATOM    371  C   SER A  49       4.855   4.914 -16.408  1.00 96.69      A    C  
ATOM    372  O   SER A  49       4.290   4.948 -17.502  1.00 95.46      A    O  
ATOM    373  CB  SER A  49       5.144   2.803 -15.102  1.00 96.16      A    C  
ATOM    374  OG  SER A  49       5.930   1.643 -14.949  1.00 84.61      A    O  
ATOM    375  N   ILE A  50       4.744   5.902 -15.526  1.00 96.02      A    N  
ATOM    376  CA  ILE A  50       3.940   7.105 -15.803  1.00 95.72      A    C  
ATOM    377  C   ILE A  50       4.487   7.884 -16.997  1.00 95.27      A    C  
ATOM    378  O   ILE A  50       3.714   8.233 -17.884  1.00 94.51      A    O  
ATOM    379  CB  ILE A  50       3.820   8.003 -14.548  1.00 95.14      A    C  
ATOM    380  CG1 ILE A  50       2.867   7.375 -13.509  1.00 90.15      A    C  
ATOM    381  CG2 ILE A  50       3.343   9.435 -14.888  1.00 92.19      A    C  
ATOM    382  CD1 ILE A  50       1.384   7.272 -13.929  1.00 84.57      A    C  
ATOM    383  N   ALA A  51       5.804   8.112 -17.075  1.00 95.61      A    N  
ATOM    384  CA  ALA A  51       6.406   8.790 -18.221  1.00 95.15      A    C  
ATOM    385  C   ALA A  51       6.075   8.071 -19.537  1.00 95.03      A    C  
ATOM    386  O   ALA A  51       5.665   8.709 -20.514  1.00 93.79      A    O  
ATOM    387  CB  ALA A  51       7.922   8.883 -17.995  1.00 95.04      A    C  
ATOM    388  N   THR A  52       6.163   6.739 -19.549  1.00 96.26      A    N  
ATOM    389  CA  THR A  52       5.844   5.923 -20.726  1.00 96.11      A    C  
ATOM    390  C   THR A  52       4.361   6.006 -21.082  1.00 95.78      A    C  
ATOM    391  O   THR A  52       4.024   6.204 -22.249  1.00 94.47      A    O  
ATOM    392  CB  THR A  52       6.250   4.454 -20.494  1.00 95.88      A    C  
ATOM    393  CG2 THR A  52       6.057   3.596 -21.736  1.00 87.18      A    C  
ATOM    394  OG1 THR A  52       7.621   4.384 -20.167  1.00 88.75      A    O  
ATOM    395  N   MET A  53       3.455   5.928 -20.100  1.00 95.35      A    N  
ATOM    396  CA  MET A  53       2.015   6.020 -20.358  1.00 94.30      A    C  
ATOM    397  C   MET A  53       1.608   7.417 -20.852  1.00 93.53      A    C  
ATOM    398  O   MET A  53       0.810   7.525 -21.784  1.00 92.36      A    O  
ATOM    399  CB  MET A  53       1.211   5.634 -19.112  1.00 94.77      A    C  
ATOM    400  CG  MET A  53       1.314   4.151 -18.718  1.00 93.64      A    C  
ATOM    401  SD  MET A  53       0.882   2.951 -20.013  1.00 93.05      A    S  
ATOM    402  CE  MET A  53       2.508   2.565 -20.674  1.00 84.73      A    C  
ATOM    403  N   VAL A  54       2.184   8.482 -20.292  1.00 93.08      A    N  
ATOM    404  CA  VAL A  54       1.957   9.855 -20.779  1.00 91.13      A    C  
ATOM    405  C   VAL A  54       2.491  10.013 -22.200  1.00 89.68      A    C  
ATOM    406  O   VAL A  54       1.810  10.606 -23.038  1.00 87.80      A    O  
ATOM    407  CB  VAL A  54       2.581  10.888 -19.822  1.00 90.85      A    C  
ATOM    408  CG1 VAL A  54       2.532  12.309 -20.388  1.00 85.58      A    C  
ATOM    409  CG2 VAL A  54       1.819  10.914 -18.496  1.00 86.53      A    C  
ATOM    410  N   GLN A  55       3.644   9.438 -22.529  1.00 89.44      A    N  
ATOM    411  CA  GLN A  55       4.197   9.460 -23.881  1.00 87.40      A    C  
ATOM    412  C   GLN A  55       3.297   8.720 -24.887  1.00 86.62      A    C  
ATOM    413  O   GLN A  55       3.109   9.192 -26.008  1.00 84.26      A    O  
ATOM    414  CB  GLN A  55       5.616   8.862 -23.853  1.00 86.88      A    C  
ATOM    415  CG  GLN A  55       6.354   9.005 -25.190  1.00 83.26      A    C  
ATOM    416  CD  GLN A  55       6.657  10.459 -25.563  1.00 79.67      A    C  
ATOM    417  NE2 GLN A  55       6.869  10.745 -26.823  1.00 69.65      A    N  
ATOM    418  OE1 GLN A  55       6.714  11.355 -24.735  1.00 72.65      A    O  
ATOM    419  N   CYS A  56       2.701   7.594 -24.491  1.00 91.11      A    N  
ATOM    420  CA  CYS A  56       1.846   6.787 -25.360  1.00 90.09      A    C  
ATOM    421  C   CYS A  56       0.430   7.350 -25.517  1.00 89.45      A    C  
ATOM    422  O   CYS A  56      -0.105   7.349 -26.623  1.00 87.85      A    O  
ATOM    423  CB  CYS A  56       1.783   5.354 -24.792  1.00 90.15      A    C  
ATOM    424  SG  CYS A  56       3.399   4.532 -24.954  1.00 85.97      A    S  
ATOM    425  N   PHE A  57      -0.195   7.819 -24.418  1.00 90.54      A    N  
ATOM    426  CA  PHE A  57      -1.622   8.148 -24.375  1.00 89.66      A    C  
ATOM    427  C   PHE A  57      -1.919   9.637 -24.171  1.00 88.63      A    C  
ATOM    428  O   PHE A  57      -3.067  10.049 -24.336  1.00 84.35      A    O  
ATOM    429  CB  PHE A  57      -2.294   7.290 -23.296  1.00 90.09      A    C  
ATOM    430  CG  PHE A  57      -2.209   5.798 -23.551  1.00 91.04      A    C  
ATOM    431  CD1 PHE A  57      -3.065   5.193 -24.479  1.00 85.70      A    C  
ATOM    432  CD2 PHE A  57      -1.262   5.013 -22.870  1.00 85.83      A    C  
ATOM    433  CE1 PHE A  57      -2.993   3.811 -24.724  1.00 84.54      A    C  
ATOM    434  CE2 PHE A  57      -1.181   3.629 -23.109  1.00 84.13      A    C  
ATOM    435  CZ  PHE A  57      -2.044   3.033 -24.041  1.00 88.25      A    C  
ATOM    436  N   GLY A  58      -0.929  10.461 -23.855  1.00 86.67      A    N  
ATOM    437  CA  GLY A  58      -1.112  11.880 -23.561  1.00 82.68      A    C  
ATOM    438  C   GLY A  58      -1.801  12.658 -24.682  1.00 82.20      A    C  
ATOM    439  O   GLY A  58      -2.691  13.465 -24.426  1.00 80.04      A    O  
ATOM    440  N   HIS A  59      -1.486  12.343 -25.941  1.00 79.32      A    N  
ATOM    441  CA  HIS A  59      -2.119  12.962 -27.109  1.00 76.46      A    C  
ATOM    442  C   HIS A  59      -3.541  12.444 -27.400  1.00 75.93      A    C  
ATOM    443  O   HIS A  59      -4.256  13.050 -28.197  1.00 75.86      A    O  
ATOM    444  CB  HIS A  59      -1.197  12.769 -28.321  1.00 77.27      A    C  
ATOM    445  CG  HIS A  59      -1.142  11.357 -28.822  1.00 74.94      A    C  
ATOM    446  CD2 HIS A  59      -1.795  10.856 -29.924  1.00 69.16      A    C  
ATOM    447  ND1 HIS A  59      -0.424  10.315 -28.280  1.00 71.47      A    N  
ATOM    448  CE1 HIS A  59      -0.633   9.221 -29.035  1.00 71.59      A    C  
ATOM    449  NE2 HIS A  59      -1.463   9.506 -30.042  1.00 72.63      A    N  
ATOM    450  N   ILE A  60      -3.983  11.353 -26.770  1.00 83.50      A    N  
ATOM    451  CA  ILE A  60      -5.293  10.726 -26.991  1.00 82.68      A    C  
ATOM    452  C   ILE A  60      -6.296  11.158 -25.918  1.00 81.36      A    C  
ATOM    453  O   ILE A  60      -7.422  11.542 -26.240  1.00 77.88      A    O  
ATOM    454  CB  ILE A  60      -5.165   9.182 -27.045  1.00 82.60      A    C  
ATOM    455  CG1 ILE A  60      -4.132   8.730 -28.113  1.00 79.98      A    C  
ATOM    456  CG2 ILE A  60      -6.541   8.548 -27.325  1.00 78.35      A    C  
ATOM    457  CD1 ILE A  60      -3.856   7.237 -28.115  1.00 74.36      A    C  
ATOM    458  N   SER A  61      -5.900  11.090 -24.636  1.00 87.30      A    N  
ATOM    459  CA  SER A  61      -6.777  11.352 -23.491  1.00 85.89      A    C  
ATOM    460  C   SER A  61      -6.370  12.565 -22.656  1.00 84.06      A    C  
ATOM    461  O   SER A  61      -7.145  13.019 -21.816  1.00 78.62      A    O  
ATOM    462  CB  SER A  61      -6.844  10.115 -22.597  1.00 85.50      A    C  
ATOM    463  OG  SER A  61      -5.581   9.872 -22.016  1.00 82.47      A    O  
ATOM    464  N   GLY A  62      -5.173  13.081 -22.851  1.00 86.59      A    N  
ATOM    465  CA  GLY A  62      -4.508  14.018 -21.945  1.00 84.39      A    C  
ATOM    466  C   GLY A  62      -3.588  13.331 -20.933  1.00 85.20      A    C  
ATOM    467  O   GLY A  62      -2.848  14.021 -20.237  1.00 81.50      A    O  
ATOM    468  N   GLY A  63      -3.612  11.988 -20.848  1.00 88.02      A    N  
ATOM    469  CA  GLY A  63      -2.716  11.226 -19.983  1.00 88.11      A    C  
ATOM    470  C   GLY A  63      -2.888  11.541 -18.496  1.00 90.29      A    C  
ATOM    471  O   GLY A  63      -1.894  11.708 -17.793  1.00 87.24      A    O  
ATOM    472  N   HIS A  64      -4.131  11.658 -18.028  1.00 93.02      A    N  
ATOM    473  CA  HIS A  64      -4.386  11.920 -16.609  1.00 93.85      A    C  
ATOM    474  C   HIS A  64      -3.936  10.738 -15.752  1.00 94.50      A    C  
ATOM    475  O   HIS A  64      -3.190  10.942 -14.801  1.00 92.80      A    O  
ATOM    476  CB  HIS A  64      -5.880  12.186 -16.361  1.00 92.65      A    C  
ATOM    477  CG  HIS A  64      -6.455  13.413 -16.993  1.00 92.94      A    C  
ATOM    478  CD2 HIS A  64      -5.910  14.292 -17.892  1.00 83.68      A    C  
ATOM    479  ND1 HIS A  64      -7.733  13.882 -16.726  1.00 84.00      A    N  
ATOM    480  CE1 HIS A  64      -7.935  14.997 -17.452  1.00 84.71      A    C  
ATOM    481  NE2 HIS A  64      -6.848  15.273 -18.167  1.00 85.65      A    N  
ATOM    482  N   ILE A  65      -4.386   9.539 -16.064  1.00 94.69      A    N  
ATOM    483  CA  ILE A  65      -4.016   8.260 -15.423  1.00 95.17      A    C  
ATOM    484  C   ILE A  65      -4.130   8.323 -13.883  1.00 95.59      A    C  
ATOM    485  O   ILE A  65      -3.469   7.606 -13.142  1.00 93.51      A    O  
ATOM    486  CB  ILE A  65      -2.641   7.768 -15.941  1.00 93.81      A    C  
ATOM    487  CG1 ILE A  65      -2.475   7.976 -17.470  1.00 90.71      A    C  
ATOM    488  CG2 ILE A  65      -2.447   6.263 -15.646  1.00 89.54      A    C  
ATOM    489  CD1 ILE A  65      -1.039   7.764 -17.983  1.00 84.40      A    C  
ATOM    490  N   ASN A  66      -4.937   9.260 -13.378  1.00 96.10      A    N  
ATOM    491  CA  ASN A  66      -5.024   9.591 -11.965  1.00 96.61      A    C  
ATOM    492  C   ASN A  66      -6.307  10.385 -11.677  1.00 97.21      A    C  
ATOM    493  O   ASN A  66      -6.459  11.497 -12.182  1.00 96.97      A    O  
ATOM    494  CB  ASN A  66      -3.754  10.383 -11.590  1.00 95.98      A    C  
ATOM    495  CG  ASN A  66      -3.646  10.694 -10.110  1.00 95.99      A    C  
ATOM    496  ND2 ASN A  66      -2.447  10.945  -9.629  1.00 89.96      A    N  
ATOM    497  OD1 ASN A  66      -4.617  10.725  -9.378  1.00 91.83      A    O  
ATOM    498  N   PRO A  67      -7.218   9.864 -10.825  1.00 96.99      A    N  
ATOM    499  CA  PRO A  67      -8.425  10.584 -10.436  1.00 97.00      A    C  
ATOM    500  C   PRO A  67      -8.164  11.959  -9.827  1.00 97.10      A    C  
ATOM    501  O   PRO A  67      -8.923  12.886 -10.097  1.00 96.47      A    O  
ATOM    502  CB  PRO A  67      -9.128   9.667  -9.425  1.00 96.82      A    C  
ATOM    503  CG  PRO A  67      -8.696   8.275  -9.869  1.00 95.62      A    C  
ATOM    504  CD  PRO A  67      -7.260   8.505 -10.327  1.00 96.95      A    C  
ATOM    505  N   ALA A  68      -7.096  12.130  -9.044  1.00 97.12      A    N  
ATOM    506  CA  ALA A  68      -6.759  13.420  -8.443  1.00 97.05      A    C  
ATOM    507  C   ALA A  68      -6.410  14.469  -9.515  1.00 96.71      A    C  
ATOM    508  O   ALA A  68      -6.907  15.598  -9.466  1.00 95.72      A    O  
ATOM    509  CB  ALA A  68      -5.623  13.215  -7.442  1.00 96.88      A    C  
ATOM    510  N   VAL A  69      -5.647  14.080 -10.537  1.00 96.52      A    N  
ATOM    511  CA  VAL A  69      -5.361  14.928 -11.703  1.00 95.86      A    C  
ATOM    512  C   VAL A  69      -6.652  15.279 -12.435  1.00 95.45      A    C  
ATOM    513  O   VAL A  69      -6.889  16.441 -12.748  1.00 94.63      A    O  
ATOM    514  CB  VAL A  69      -4.371  14.235 -12.664  1.00 95.37      A    C  
ATOM    515  CG1 VAL A  69      -4.118  15.059 -13.930  1.00 92.53      A    C  
ATOM    516  CG2 VAL A  69      -3.021  13.994 -11.986  1.00 92.64      A    C  
ATOM    517  N   THR A  70      -7.522  14.291 -12.650  1.00 95.22      A    N  
ATOM    518  CA  THR A  70      -8.811  14.497 -13.318  1.00 94.72      A    C  
ATOM    519  C   THR A  70      -9.698  15.485 -12.563  1.00 94.47      A    C  
ATOM    520  O   THR A  70     -10.284  16.376 -13.173  1.00 93.42      A    O  
ATOM    521  CB  THR A  70      -9.528  13.154 -13.522  1.00 94.68      A    C  
ATOM    522  CG2 THR A  70     -10.837  13.290 -14.283  1.00 89.30      A    C  
ATOM    523  OG1 THR A  70      -8.712  12.298 -14.299  1.00 89.89      A    O  
ATOM    524  N   VAL A  71      -9.756  15.382 -11.226  1.00 96.38      A    N  
ATOM    525  CA  VAL A  71     -10.510  16.339 -10.386  1.00 96.16      A    C  
ATOM    526  C   VAL A  71      -9.909  17.744 -10.466  1.00 95.48      A    C  
ATOM    527  O   VAL A  71     -10.649  18.701 -10.658  1.00 94.33      A    O  
ATOM    528  CB  VAL A  71     -10.599  15.850  -8.930  1.00 96.10      A    C  
ATOM    529  CG1 VAL A  71     -11.231  16.901  -8.008  1.00 92.29      A    C  
ATOM    530  CG2 VAL A  71     -11.473  14.597  -8.828  1.00 92.46      A    C  
ATOM    531  N   ALA A  72      -8.579  17.880 -10.403  1.00 95.69      A    N  
ATOM    532  CA  ALA A  72      -7.930  19.183 -10.554  1.00 94.60      A    C  
ATOM    533  C   ALA A  72      -8.242  19.830 -11.907  1.00 93.72      A    C  
ATOM    534  O   ALA A  72      -8.534  21.024 -11.983  1.00 92.00      A    O  
ATOM    535  CB  ALA A  72      -6.420  19.009 -10.349  1.00 94.75      A    C  
ATOM    536  N   MET A  73      -8.272  19.035 -12.988  1.00 93.37      A    N  
ATOM    537  CA  MET A  73      -8.645  19.508 -14.328  1.00 91.71      A    C  
ATOM    538  C   MET A  73     -10.110  19.971 -14.411  1.00 90.76      A    C  
ATOM    539  O   MET A  73     -10.405  20.931 -15.112  1.00 89.07      A    O  
ATOM    540  CB  MET A  73      -8.383  18.404 -15.361  1.00 91.39      A    C  
ATOM    541  CG  MET A  73      -6.890  18.091 -15.554  1.00 88.80      A    C  
ATOM    542  SD  MET A  73      -5.953  19.403 -16.383  1.00 83.94      A    S  
ATOM    543  CE  MET A  73      -4.313  18.655 -16.352  1.00 74.69      A    C  
ATOM    544  N   VAL A  74     -11.025  19.335 -13.683  1.00 91.67      A    N  
ATOM    545  CA  VAL A  74     -12.419  19.806 -13.579  1.00 91.48      A    C  
ATOM    546  C   VAL A  74     -12.492  21.133 -12.834  1.00 91.26      A    C  
ATOM    547  O   VAL A  74     -13.141  22.069 -13.310  1.00 89.88      A    O  
ATOM    548  CB  VAL A  74     -13.321  18.776 -12.881  1.00 90.74      A    C  
ATOM    549  CG1 VAL A  74     -14.730  19.309 -12.600  1.00 80.03      A    C  
ATOM    550  CG2 VAL A  74     -13.494  17.546 -13.759  1.00 80.52      A    C  
ATOM    551  N   CYS A  75     -11.819  21.245 -11.685  1.00 91.59      A    N  
ATOM    552  CA  CYS A  75     -11.830  22.449 -10.852  1.00 90.61      A    C  
ATOM    553  C   CYS A  75     -11.243  23.664 -11.581  1.00 90.09      A    C  
ATOM    554  O   CYS A  75     -11.725  24.779 -11.417  1.00 87.77      A    O  
ATOM    555  CB  CYS A  75     -11.074  22.164  -9.548  1.00 90.49      A    C  
ATOM    556  SG  CYS A  75     -12.021  20.964  -8.548  1.00 82.82      A    S  
ATOM    557  N   THR A  76     -10.266  23.441 -12.451  1.00 89.35      A    N  
ATOM    558  CA  THR A  76      -9.676  24.481 -13.314  1.00 87.96      A    C  
ATOM    559  C   THR A  76     -10.391  24.635 -14.663  1.00 86.56      A    C  
ATOM    560  O   THR A  76      -9.913  25.344 -15.546  1.00 82.96      A    O  
ATOM    561  CB  THR A  76      -8.175  24.244 -13.509  1.00 87.43      A    C  
ATOM    562  CG2 THR A  76      -7.426  24.300 -12.177  1.00 81.09      A    C  
ATOM    563  OG1 THR A  76      -7.954  22.976 -14.081  1.00 82.21      A    O  
ATOM    564  N   ARG A  77     -11.544  23.979 -14.825  1.00 81.96      A    N  
ATOM    565  CA  ARG A  77     -12.408  24.039 -16.019  1.00 82.06      A    C  
ATOM    566  C   ARG A  77     -11.742  23.549 -17.320  1.00 82.03      A    C  
ATOM    567  O   ARG A  77     -12.194  23.914 -18.408  1.00 76.59      A    O  
ATOM    568  CB  ARG A  77     -13.028  25.437 -16.189  1.00 78.16      A    C  
ATOM    569  CG  ARG A  77     -13.772  25.934 -14.934  1.00 69.30      A    C  
ATOM    570  CD  ARG A  77     -14.377  27.305 -15.222  1.00 63.62      A    C  
ATOM    571  NE  ARG A  77     -15.135  27.810 -14.071  1.00 56.44      A    N  
ATOM    572  CZ  ARG A  77     -15.812  28.949 -14.023  1.00 48.33      A    C  
ATOM    573  NH1 ARG A  77     -15.849  29.767 -15.047  1.00 44.57      A    N1+
ATOM    574  NH2 ARG A  77     -16.454  29.293 -12.940  1.00 43.85      A    N  
ATOM    575  N   LYS A  78     -10.737  22.701 -17.236  1.00 84.59      A    N  
ATOM    576  CA  LYS A  78     -10.064  22.125 -18.411  1.00 80.88      A    C  
ATOM    577  C   LYS A  78     -10.827  20.948 -19.020  1.00 80.52      A    C  
ATOM    578  O   LYS A  78     -10.696  20.679 -20.208  1.00 78.70      A    O  
ATOM    579  CB  LYS A  78      -8.602  21.761 -18.071  1.00 79.70      A    C  
ATOM    580  CG  LYS A  78      -7.818  23.022 -17.660  1.00 77.18      A    C  
ATOM    581  CD  LYS A  78      -6.291  22.847 -17.604  1.00 71.22      A    C  
ATOM    582  CE  LYS A  78      -5.738  24.210 -17.164  1.00 68.54      A    C  
ATOM    583  NZ  LYS A  78      -4.273  24.394 -17.252  1.00 62.33      A    N1+
ATOM    584  N   ILE A  79     -11.660  20.277 -18.237  1.00 83.16      A    N  
ATOM    585  CA  ILE A  79     -12.571  19.228 -18.717  1.00 83.65      A    C  
ATOM    586  C   ILE A  79     -13.959  19.373 -18.093  1.00 83.71      A    C  
ATOM    587  O   ILE A  79     -14.133  19.978 -17.038  1.00 82.62      A    O  
ATOM    588  CB  ILE A  79     -11.997  17.809 -18.500  1.00 82.08      A    C  
ATOM    589  CG1 ILE A  79     -11.893  17.443 -17.006  1.00 73.62      A    C  
ATOM    590  CG2 ILE A  79     -10.641  17.652 -19.207  1.00 72.18      A    C  
ATOM    591  CD1 ILE A  79     -11.542  15.969 -16.785  1.00 70.11      A    C  
ATOM    592  N   SER A  80     -14.972  18.785 -18.735  1.00 81.14      A    N  
ATOM    593  CA  SER A  80     -16.338  18.756 -18.210  1.00 81.53      A    C  
ATOM    594  C   SER A  80     -16.501  17.728 -17.086  1.00 82.81      A    C  
ATOM    595  O   SER A  80     -15.840  16.690 -17.080  1.00 82.63      A    O  
ATOM    596  CB  SER A  80     -17.344  18.497 -19.333  1.00 78.70      A    C  
ATOM    597  OG  SER A  80     -17.243  17.186 -19.838  1.00 70.27      A    O  
ATOM    598  N   ILE A  81     -17.471  17.975 -16.180  1.00 85.02      A    N  
ATOM    599  CA  ILE A  81     -17.827  17.047 -15.097  1.00 86.53      A    C  
ATOM    600  C   ILE A  81     -18.215  15.671 -15.659  1.00 87.35      A    C  
ATOM    601  O   ILE A  81     -17.721  14.650 -15.191  1.00 86.66      A    O  
ATOM    602  CB  ILE A  81     -18.963  17.637 -14.235  1.00 84.68      A    C  
ATOM    603  CG1 ILE A  81     -18.501  18.947 -13.556  1.00 75.65      A    C  
ATOM    604  CG2 ILE A  81     -19.431  16.617 -13.175  1.00 74.41      A    C  
ATOM    605  CD1 ILE A  81     -19.621  19.710 -12.829  1.00 68.90      A    C  
ATOM    606  N   ALA A  82     -19.034  15.616 -16.703  1.00 85.60      A    N  
ATOM    607  CA  ALA A  82     -19.438  14.356 -17.314  1.00 85.88      A    C  
ATOM    608  C   ALA A  82     -18.230  13.557 -17.833  1.00 86.93      A    C  
ATOM    609  O   ALA A  82     -18.102  12.366 -17.552  1.00 85.72      A    O  
ATOM    610  CB  ALA A  82     -20.440  14.658 -18.428  1.00 83.62      A    C  
ATOM    611  N   LYS A  83     -17.304  14.215 -18.514  1.00 87.72      A    N  
ATOM    612  CA  LYS A  83     -16.078  13.571 -19.004  1.00 87.73      A    C  
ATOM    613  C   LYS A  83     -15.213  13.056 -17.854  1.00 89.09      A    C  
ATOM    614  O   LYS A  83     -14.685  11.956 -17.959  1.00 89.31      A    O  
ATOM    615  CB  LYS A  83     -15.328  14.548 -19.930  1.00 85.12      A    C  
ATOM    616  CG  LYS A  83     -14.169  13.864 -20.664  1.00 76.17      A    C  
ATOM    617  CD  LYS A  83     -13.474  14.815 -21.662  1.00 74.46      A    C  
ATOM    618  CE  LYS A  83     -12.322  14.083 -22.347  1.00 67.04      A    C  
ATOM    619  NZ  LYS A  83     -11.531  14.938 -23.253  1.00 62.62      A    N1+
ATOM    620  N   SER A  84     -15.121  13.807 -16.744  1.00 90.73      A    N  
ATOM    621  CA  SER A  84     -14.325  13.397 -15.589  1.00 91.69      A    C  
ATOM    622  C   SER A  84     -14.867  12.154 -14.898  1.00 93.56      A    C  
ATOM    623  O   SER A  84     -14.088  11.286 -14.526  1.00 93.31      A    O  
ATOM    624  CB  SER A  84     -14.193  14.538 -14.579  1.00 90.48      A    C  
ATOM    625  OG  SER A  84     -15.381  14.791 -13.858  1.00 81.24      A    O  
ATOM    626  N   VAL A  85     -16.187  11.997 -14.811  1.00 94.57      A    N  
ATOM    627  CA  VAL A  85     -16.803  10.795 -14.221  1.00 95.47      A    C  
ATOM    628  C   VAL A  85     -16.426   9.552 -15.030  1.00 96.02      A    C  
ATOM    629  O   VAL A  85     -16.007   8.552 -14.449  1.00 95.82      A    O  
ATOM    630  CB  VAL A  85     -18.330  10.949 -14.118  1.00 94.95      A    C  
ATOM    631  CG1 VAL A  85     -19.016   9.672 -13.649  1.00 87.92      A    C  
ATOM    632  CG2 VAL A  85     -18.692  12.051 -13.114  1.00 87.29      A    C  
ATOM    633  N   PHE A  86     -16.509   9.616 -16.366  1.00 94.85      A    N  
ATOM    634  CA  PHE A  86     -16.090   8.501 -17.222  1.00 95.22      A    C  
ATOM    635  C   PHE A  86     -14.593   8.220 -17.137  1.00 95.66      A    C  
ATOM    636  O   PHE A  86     -14.193   7.056 -17.140  1.00 94.77      A    O  
ATOM    637  CB  PHE A  86     -16.514   8.755 -18.667  1.00 94.39      A    C  
ATOM    638  CG  PHE A  86     -17.995   8.583 -18.917  1.00 92.41      A    C  
ATOM    639  CD1 PHE A  86     -18.543   7.289 -18.970  1.00 84.35      A    C  
ATOM    640  CD2 PHE A  86     -18.830   9.695 -19.087  1.00 83.84      A    C  
ATOM    641  CE1 PHE A  86     -19.920   7.116 -19.188  1.00 82.44      A    C  
ATOM    642  CE2 PHE A  86     -20.202   9.528 -19.302  1.00 82.17      A    C  
ATOM    643  CZ  PHE A  86     -20.756   8.237 -19.350  1.00 84.85      A    C  
ATOM    644  N   TYR A  87     -13.754   9.249 -17.008  1.00 95.21      A    N  
ATOM    645  CA  TYR A  87     -12.310   9.086 -16.824  1.00 95.66      A    C  
ATOM    646  C   TYR A  87     -11.994   8.367 -15.517  1.00 96.18      A    C  
ATOM    647  O   TYR A  87     -11.296   7.357 -15.530  1.00 95.75      A    O  
ATOM    648  CB  TYR A  87     -11.608  10.450 -16.873  1.00 94.89      A    C  
ATOM    649  CG  TYR A  87     -11.147  10.889 -18.243  1.00 94.49      A    C  
ATOM    650  CD1 TYR A  87      -9.861  11.449 -18.387  1.00 89.42      A    C  
ATOM    651  CD2 TYR A  87     -11.964  10.741 -19.379  1.00 88.32      A    C  
ATOM    652  CE1 TYR A  87      -9.404  11.858 -19.644  1.00 87.21      A    C  
ATOM    653  CE2 TYR A  87     -11.514  11.140 -20.641  1.00 86.84      A    C  
ATOM    654  CZ  TYR A  87     -10.229  11.701 -20.766  1.00 90.64      A    C  
ATOM    655  OH  TYR A  87      -9.775  12.100 -22.002  1.00 89.20      A    O  
ATOM    656  N   ILE A  88     -12.567   8.825 -14.397  1.00 96.12      A    N  
ATOM    657  CA  ILE A  88     -12.346   8.222 -13.080  1.00 96.62      A    C  
ATOM    658  C   ILE A  88     -12.843   6.766 -13.061  1.00 96.96      A    C  
ATOM    659  O   ILE A  88     -12.133   5.887 -12.571  1.00 96.82      A    O  
ATOM    660  CB  ILE A  88     -13.003   9.073 -11.973  1.00 96.60      A    C  
ATOM    661  CG1 ILE A  88     -12.284  10.437 -11.862  1.00 95.21      A    C  
ATOM    662  CG2 ILE A  88     -12.971   8.350 -10.621  1.00 95.50      A    C  
ATOM    663  CD1 ILE A  88     -13.030  11.479 -11.029  1.00 91.28      A    C  
ATOM    664  N   ALA A  89     -14.009   6.488 -13.631  1.00 97.39      A    N  
ATOM    665  CA  ALA A  89     -14.519   5.129 -13.734  1.00 97.41      A    C  
ATOM    666  C   ALA A  89     -13.599   4.218 -14.559  1.00 97.56      A    C  
ATOM    667  O   ALA A  89     -13.286   3.100 -14.138  1.00 97.12      A    O  
ATOM    668  CB  ALA A  89     -15.939   5.180 -14.316  1.00 97.05      A    C  
ATOM    669  N   ALA A  90     -13.104   4.702 -15.706  1.00 97.27      A    N  
ATOM    670  CA  ALA A  90     -12.171   3.960 -16.546  1.00 97.19      A    C  
ATOM    671  C   ALA A  90     -10.824   3.712 -15.842  1.00 97.36      A    C  
ATOM    672  O   ALA A  90     -10.303   2.595 -15.899  1.00 96.77      A    O  
ATOM    673  CB  ALA A  90     -11.979   4.732 -17.858  1.00 96.56      A    C  
ATOM    674  N   GLN A  91     -10.305   4.705 -15.127  1.00 97.43      A    N  
ATOM    675  CA  GLN A  91      -9.080   4.588 -14.339  1.00 97.44      A    C  
ATOM    676  C   GLN A  91      -9.237   3.557 -13.212  1.00 97.76      A    C  
ATOM    677  O   GLN A  91      -8.403   2.667 -13.071  1.00 97.58      A    O  
ATOM    678  CB  GLN A  91      -8.717   5.957 -13.755  1.00 96.90      A    C  
ATOM    679  CG  GLN A  91      -8.236   6.976 -14.803  1.00 95.98      A    C  
ATOM    680  CD  GLN A  91      -8.366   8.426 -14.325  1.00 96.51      A    C  
ATOM    681  NE2 GLN A  91      -8.022   9.375 -15.155  1.00 89.03      A    N  
ATOM    682  OE1 GLN A  91      -8.794   8.721 -13.221  1.00 90.80      A    O  
ATOM    683  N   CYS A  92     -10.333   3.606 -12.448  1.00 97.45      A    N  
ATOM    684  CA  CYS A  92     -10.602   2.639 -11.395  1.00 97.48      A    C  
ATOM    685  C   CYS A  92     -10.763   1.212 -11.944  1.00 97.60      A    C  
ATOM    686  O   CYS A  92     -10.177   0.281 -11.401  1.00 97.02      A    O  
ATOM    687  CB  CYS A  92     -11.859   3.057 -10.615  1.00 97.31      A    C  
ATOM    688  SG  CYS A  92     -11.522   4.561  -9.636  1.00 95.49      A    S  
ATOM    689  N   LEU A  93     -11.489   1.042 -13.043  1.00 97.40      A    N  
ATOM    690  CA  LEU A  93     -11.651  -0.261 -13.680  1.00 97.45      A    C  
ATOM    691  C   LEU A  93     -10.315  -0.797 -14.218  1.00 97.44      A    C  
ATOM    692  O   LEU A  93      -9.994  -1.968 -14.008  1.00 97.07      A    O  
ATOM    693  CB  LEU A  93     -12.710  -0.142 -14.792  1.00 97.26      A    C  
ATOM    694  CG  LEU A  93     -13.053  -1.493 -15.468  1.00 88.58      A    C  
ATOM    695  CD1 LEU A  93     -13.708  -2.466 -14.495  1.00 81.07      A    C  
ATOM    696  CD2 LEU A  93     -14.012  -1.252 -16.629  1.00 81.72      A    C  
ATOM    697  N   GLY A  94      -9.515   0.054 -14.853  1.00 97.57      A    N  
ATOM    698  CA  GLY A  94      -8.178  -0.285 -15.324  1.00 97.34      A    C  
ATOM    699  C   GLY A  94      -7.254  -0.715 -14.182  1.00 97.57      A    C  
ATOM    700  O   GLY A  94      -6.562  -1.724 -14.301  1.00 97.08      A    O  
ATOM    701  N   ALA A  95      -7.311  -0.011 -13.054  1.00 97.41      A    N  
ATOM    702  CA  ALA A  95      -6.537  -0.351 -11.870  1.00 97.20      A    C  
ATOM    703  C   ALA A  95      -6.937  -1.707 -11.269  1.00 97.15      A    C  
ATOM    704  O   ALA A  95      -6.063  -2.512 -10.946  1.00 96.38      A    O  
ATOM    705  CB  ALA A  95      -6.683   0.781 -10.847  1.00 97.08      A    C  
ATOM    706  N   ILE A  96      -8.235  -1.994 -11.165  1.00 97.44      A    N  
ATOM    707  CA  ILE A  96      -8.726  -3.292 -10.685  1.00 97.34      A    C  
ATOM    708  C   ILE A  96      -8.250  -4.419 -11.602  1.00 97.06      A    C  
ATOM    709  O   ILE A  96      -7.701  -5.412 -11.124  1.00 96.51      A    O  
ATOM    710  CB  ILE A  96     -10.270  -3.302 -10.561  1.00 97.25      A    C  
ATOM    711  CG1 ILE A  96     -10.753  -2.344  -9.447  1.00 94.63      A    C  
ATOM    712  CG2 ILE A  96     -10.797  -4.722 -10.260  1.00 94.65      A    C  
ATOM    713  CD1 ILE A  96     -12.247  -2.023  -9.531  1.00 91.44      A    C  
ATOM    714  N   ILE A  97      -8.429  -4.265 -12.913  1.00 97.65      A    N  
ATOM    715  CA  ILE A  97      -8.040  -5.301 -13.878  1.00 97.68      A    C  
ATOM    716  C   ILE A  97      -6.517  -5.470 -13.914  1.00 97.49      A    C  
ATOM    717  O   ILE A  97      -6.040  -6.607 -13.920  1.00 96.78      A    O  
ATOM    718  CB  ILE A  97      -8.657  -5.012 -15.266  1.00 97.47      A    C  
ATOM    719  CG1 ILE A  97     -10.191  -5.144 -15.177  1.00 94.32      A    C  
ATOM    720  CG2 ILE A  97      -8.098  -5.974 -16.333  1.00 93.71      A    C  
ATOM    721  CD1 ILE A  97     -10.943  -4.768 -16.458  1.00 81.67      A    C  
ATOM    722  N   GLY A  98      -5.745  -4.386 -13.864  1.00 97.11      A    N  
ATOM    723  CA  GLY A  98      -4.289  -4.435 -13.799  1.00 96.82      A    C  
ATOM    724  C   GLY A  98      -3.781  -5.174 -12.560  1.00 96.75      A    C  
ATOM    725  O   GLY A  98      -2.951  -6.078 -12.679  1.00 95.86      A    O  
ATOM    726  N   ALA A  99      -4.344  -4.865 -11.391  1.00 96.41      A    N  
ATOM    727  CA  ALA A  99      -4.024  -5.568 -10.151  1.00 95.66      A    C  
ATOM    728  C   ALA A  99      -4.490  -7.037 -10.180  1.00 95.13      A    C  
ATOM    729  O   ALA A  99      -3.768  -7.923  -9.724  1.00 94.15      A    O  
ATOM    730  CB  ALA A  99      -4.644  -4.791  -8.982  1.00 95.34      A    C  
ATOM    731  N   GLY A 100      -5.653  -7.312 -10.751  1.00 96.39      A    N  
ATOM    732  CA  GLY A 100      -6.170  -8.668 -10.914  1.00 95.98      A    C  
ATOM    733  C   GLY A 100      -5.296  -9.538 -11.816  1.00 95.77      A    C  
ATOM    734  O   GLY A 100      -5.000 -10.679 -11.471  1.00 94.78      A    O  
ATOM    735  N   ILE A 101      -4.826  -8.997 -12.944  1.00 96.63      A    N  
ATOM    736  CA  ILE A 101      -3.873  -9.693 -13.823  1.00 96.54      A    C  
ATOM    737  C   ILE A 101      -2.568  -9.966 -13.064  1.00 95.74      A    C  
ATOM    738  O   ILE A 101      -2.076 -11.092 -13.094  1.00 94.44      A    O  
ATOM    739  CB  ILE A 101      -3.627  -8.908 -15.127  1.00 96.74      A    C  
ATOM    740  CG1 ILE A 101      -4.899  -8.881 -15.998  1.00 94.80      A    C  
ATOM    741  CG2 ILE A 101      -2.475  -9.539 -15.939  1.00 94.37      A    C  
ATOM    742  CD1 ILE A 101      -4.843  -7.852 -17.134  1.00 90.63      A    C  
ATOM    743  N   LEU A 102      -2.038  -8.972 -12.343  1.00 95.28      A    N  
ATOM    744  CA  LEU A 102      -0.828  -9.154 -11.540  1.00 94.22      A    C  
ATOM    745  C   LEU A 102      -1.007 -10.256 -10.497  1.00 93.54      A    C  
ATOM    746  O   LEU A 102      -0.127 -11.105 -10.354  1.00 92.34      A    O  
ATOM    747  CB  LEU A 102      -0.446  -7.817 -10.883  1.00 93.81      A    C  
ATOM    748  CG  LEU A 102       0.848  -7.906 -10.050  1.00 92.47      A    C  
ATOM    749  CD1 LEU A 102       2.073  -8.199 -10.909  1.00 88.41      A    C  
ATOM    750  CD2 LEU A 102       1.076  -6.586  -9.315  1.00 88.35      A    C  
ATOM    751  N   TYR A 103      -2.151 -10.281  -9.816  1.00 93.35      A    N  
ATOM    752  CA  TYR A 103      -2.483 -11.334  -8.851  1.00 92.56      A    C  
ATOM    753  C   TYR A 103      -2.486 -12.736  -9.489  1.00 92.04      A    C  
ATOM    754  O   TYR A 103      -1.972 -13.677  -8.902  1.00 90.82      A    O  
ATOM    755  CB  TYR A 103      -3.843 -11.012  -8.220  1.00 91.96      A    C  
ATOM    756  CG  TYR A 103      -4.272 -12.006  -7.163  1.00 91.10      A    C  
ATOM    757  CD1 TYR A 103      -5.100 -13.094  -7.486  1.00 86.42      A    C  
ATOM    758  CD2 TYR A 103      -3.797 -11.860  -5.839  1.00 86.32      A    C  
ATOM    759  CE1 TYR A 103      -5.450 -14.027  -6.511  1.00 84.71      A    C  
ATOM    760  CE2 TYR A 103      -4.154 -12.791  -4.849  1.00 84.84      A    C  
ATOM    761  CZ  TYR A 103      -4.975 -13.875  -5.191  1.00 86.86      A    C  
ATOM    762  OH  TYR A 103      -5.307 -14.807  -4.229  1.00 84.55      A    O  
ATOM    763  N   LEU A 104      -3.028 -12.861 -10.704  1.00 92.75      A    N  
ATOM    764  CA  LEU A 104      -3.107 -14.133 -11.412  1.00 92.19      A    C  
ATOM    765  C   LEU A 104      -1.739 -14.637 -11.917  1.00 91.46      A    C  
ATOM    766  O   LEU A 104      -1.504 -15.840 -11.919  1.00 89.86      A    O  
ATOM    767  CB  LEU A 104      -4.077 -13.998 -12.597  1.00 92.18      A    C  
ATOM    768  CG  LEU A 104      -5.560 -13.885 -12.203  1.00 82.28      A    C  
ATOM    769  CD1 LEU A 104      -6.390 -13.539 -13.445  1.00 76.07      A    C  
ATOM    770  CD2 LEU A 104      -6.106 -15.184 -11.616  1.00 75.52      A    C  
ATOM    771  N   VAL A 105      -0.858 -13.732 -12.356  1.00 92.88      A    N  
ATOM    772  CA  VAL A 105       0.451 -14.112 -12.928  1.00 91.98      A    C  
ATOM    773  C   VAL A 105       1.555 -14.242 -11.881  1.00 90.84      A    C  
ATOM    774  O   VAL A 105       2.597 -14.815 -12.168  1.00 88.47      A    O  
ATOM    775  CB  VAL A 105       0.889 -13.176 -14.060  1.00 91.69      A    C  
ATOM    776  CG1 VAL A 105      -0.163 -13.120 -15.175  1.00 82.98      A    C  
ATOM    777  CG2 VAL A 105       1.215 -11.755 -13.589  1.00 82.87      A    C  
ATOM    778  N   THR A 106       1.346 -13.720 -10.670  1.00 90.19      A    N  
ATOM    779  CA  THR A 106       2.332 -13.771  -9.592  1.00 88.99      A    C  
ATOM    780  C   THR A 106       2.184 -15.064  -8.786  1.00 87.86      A    C  
ATOM    781  O   THR A 106       1.067 -15.401  -8.392  1.00 85.85      A    O  
ATOM    782  CB  THR A 106       2.230 -12.543  -8.681  1.00 88.21      A    C  
ATOM    783  CG2 THR A 106       3.345 -12.502  -7.642  1.00 81.18      A    C  
ATOM    784  OG1 THR A 106       2.367 -11.376  -9.448  1.00 81.81      A    O  
ATOM    785  N   PRO A 107       3.272 -15.790  -8.497  1.00 86.14      A    N  
ATOM    786  CA  PRO A 107       3.206 -16.984  -7.665  1.00 83.86      A    C  
ATOM    787  C   PRO A 107       2.581 -16.685  -6.287  1.00 83.37      A    C  
ATOM    788  O   PRO A 107       2.961 -15.693  -5.659  1.00 81.74      A    O  
ATOM    789  CB  PRO A 107       4.650 -17.471  -7.519  1.00 82.81      A    C  
ATOM    790  CG  PRO A 107       5.349 -16.895  -8.745  1.00 81.14      A    C  
ATOM    791  CD  PRO A 107       4.618 -15.577  -8.980  1.00 82.96      A    C  
ATOM    792  N   PRO A 108       1.691 -17.545  -5.764  1.00 79.45      A    N  
ATOM    793  CA  PRO A 108       1.018 -17.291  -4.483  1.00 77.14      A    C  
ATOM    794  C   PRO A 108       1.951 -17.036  -3.297  1.00 76.64      A    C  
ATOM    795  O   PRO A 108       1.602 -16.285  -2.390  1.00 72.61      A    O  
ATOM    796  CB  PRO A 108       0.159 -18.543  -4.237  1.00 76.51      A    C  
ATOM    797  CG  PRO A 108      -0.126 -19.058  -5.637  1.00 74.86      A    C  
ATOM    798  CD  PRO A 108       1.149 -18.732  -6.402  1.00 78.32      A    C  
ATOM    799  N   SER A 109       3.150 -17.618  -3.315  1.00 71.85      A    N  
ATOM    800  CA  SER A 109       4.153 -17.468  -2.257  1.00 68.86      A    C  
ATOM    801  C   SER A 109       4.765 -16.067  -2.163  1.00 69.21      A    C  
ATOM    802  O   SER A 109       5.343 -15.733  -1.135  1.00 66.06      A    O  
ATOM    803  CB  SER A 109       5.268 -18.491  -2.470  1.00 67.38      A    C  
ATOM    804  OG  SER A 109       5.833 -18.365  -3.763  1.00 62.90      A    O  
ATOM    805  N   VAL A 110       4.649 -15.247  -3.222  1.00 72.23      A    N  
ATOM    806  CA  VAL A 110       5.275 -13.915  -3.289  1.00 71.72      A    C  
ATOM    807  C   VAL A 110       4.283 -12.777  -3.541  1.00 72.59      A    C  
ATOM    808  O   VAL A 110       4.691 -11.626  -3.561  1.00 68.91      A    O  
ATOM    809  CB  VAL A 110       6.434 -13.868  -4.304  1.00 68.47      A    C  
ATOM    810  CG1 VAL A 110       7.532 -14.879  -3.964  1.00 62.70      A    C  
ATOM    811  CG2 VAL A 110       5.972 -14.115  -5.738  1.00 62.80      A    C  
ATOM    812  N   VAL A 111       2.992 -13.071  -3.692  1.00 75.38      A    N  
ATOM    813  CA  VAL A 111       1.955 -12.045  -3.957  1.00 74.06      A    C  
ATOM    814  C   VAL A 111       1.967 -10.931  -2.915  1.00 73.93      A    C  
ATOM    815  O   VAL A 111       1.808  -9.753  -3.246  1.00 69.05      A    O  
ATOM    816  CB  VAL A 111       0.550 -12.687  -3.989  1.00 71.31      A    C  
ATOM    817  CG1 VAL A 111      -0.585 -11.673  -3.973  1.00 63.12      A    C  
ATOM    818  CG2 VAL A 111       0.381 -13.535  -5.249  1.00 65.72      A    C  
ATOM    819  N   GLY A 112       2.147 -11.284  -1.665  1.00 74.14      A    N  
ATOM    820  CA  GLY A 112       2.185 -10.311  -0.600  1.00 71.34      A    C  
ATOM    821  C   GLY A 112       0.880  -9.530  -0.436  1.00 73.98      A    C  
ATOM    822  O   GLY A 112      -0.215 -10.074  -0.559  1.00 69.15      A    O  
ATOM    823  N   GLY A 113       1.029  -8.242  -0.161  1.00 77.78      A    N  
ATOM    824  CA  GLY A 113      -0.076  -7.278  -0.132  1.00 78.09      A    C  
ATOM    825  C   GLY A 113      -0.387  -6.663  -1.493  1.00 81.14      A    C  
ATOM    826  O   GLY A 113      -1.142  -5.698  -1.554  1.00 78.06      A    O  
ATOM    827  N   LEU A 114       0.201  -7.176  -2.574  1.00 84.09      A    N  
ATOM    828  CA  LEU A 114       0.009  -6.682  -3.949  1.00 86.77      A    C  
ATOM    829  C   LEU A 114       0.245  -5.163  -4.101  1.00 88.07      A    C  
ATOM    830  O   LEU A 114      -0.405  -4.495  -4.896  1.00 84.65      A    O  
ATOM    831  CB  LEU A 114      -1.362  -7.173  -4.447  1.00 85.78      A    C  
ATOM    832  CG  LEU A 114      -1.464  -7.309  -5.972  1.00 84.23      A    C  
ATOM    833  CD1 LEU A 114      -0.761  -8.576  -6.463  1.00 80.70      A    C  
ATOM    834  CD2 LEU A 114      -2.932  -7.399  -6.386  1.00 80.59      A    C  
ATOM    835  N   GLY A 115       1.157  -4.596  -3.307  1.00 87.81      A    N  
ATOM    836  CA  GLY A 115       1.453  -3.161  -3.327  1.00 88.44      A    C  
ATOM    837  C   GLY A 115       0.309  -2.266  -2.834  1.00 90.16      A    C  
ATOM    838  O   GLY A 115       0.249  -1.096  -3.225  1.00 88.40      A    O  
ATOM    839  N   VAL A 116      -0.601  -2.791  -1.992  1.00 89.89      A    N  
ATOM    840  CA  VAL A 116      -1.604  -1.960  -1.308  1.00 90.33      A    C  
ATOM    841  C   VAL A 116      -0.887  -0.857  -0.530  1.00 89.84      A    C  
ATOM    842  O   VAL A 116       0.050  -1.121   0.208  1.00 88.56      A    O  
ATOM    843  CB  VAL A 116      -2.492  -2.791  -0.360  1.00 89.41      A    C  
ATOM    844  CG1 VAL A 116      -3.416  -1.923   0.492  1.00 79.52      A    C  
ATOM    845  CG2 VAL A 116      -3.393  -3.736  -1.157  1.00 80.91      A    C  
ATOM    846  N   THR A 117      -1.334   0.377  -0.705  1.00 91.04      A    N  
ATOM    847  CA  THR A 117      -0.791   1.506   0.051  1.00 91.14      A    C  
ATOM    848  C   THR A 117      -1.299   1.480   1.485  1.00 90.23      A    C  
ATOM    849  O   THR A 117      -2.501   1.427   1.712  1.00 88.37      A    O  
ATOM    850  CB  THR A 117      -1.156   2.847  -0.593  1.00 91.17      A    C  
ATOM    851  CG2 THR A 117      -0.273   3.118  -1.800  1.00 85.16      A    C  
ATOM    852  OG1 THR A 117      -2.496   2.851  -1.030  1.00 83.52      A    O  
ATOM    853  N   MET A 118      -0.382   1.562   2.447  1.00 90.15      A    N  
ATOM    854  CA  MET A 118      -0.704   1.634   3.867  1.00 88.00      A    C  
ATOM    855  C   MET A 118       0.084   2.761   4.536  1.00 88.34      A    C  
ATOM    856  O   MET A 118       1.239   3.005   4.198  1.00 85.80      A    O  
ATOM    857  CB  MET A 118      -0.440   0.294   4.566  1.00 84.39      A    C  
ATOM    858  CG  MET A 118      -1.318  -0.826   4.009  1.00 77.01      A    C  
ATOM    859  SD  MET A 118      -1.667  -2.169   5.170  1.00 69.78      A    S  
ATOM    860  CE  MET A 118      -0.002  -2.765   5.516  1.00 59.85      A    C  
ATOM    861  N   VAL A 119      -0.556   3.436   5.480  1.00 88.52      A    N  
ATOM    862  CA  VAL A 119       0.101   4.465   6.290  1.00 87.72      A    C  
ATOM    863  C   VAL A 119       1.062   3.781   7.250  1.00 85.14      A    C  
ATOM    864  O   VAL A 119       0.703   2.793   7.882  1.00 81.40      A    O  
ATOM    865  CB  VAL A 119      -0.921   5.322   7.049  1.00 87.08      A    C  
ATOM    866  CG1 VAL A 119      -0.249   6.409   7.891  1.00 78.81      A    C  
ATOM    867  CG2 VAL A 119      -1.864   6.014   6.068  1.00 80.15      A    C  
ATOM    868  N   HIS A 120       2.269   4.326   7.378  1.00 81.63      A    N  
ATOM    869  CA  HIS A 120       3.281   3.845   8.318  1.00 78.56      A    C  
ATOM    870  C   HIS A 120       2.701   3.729   9.729  1.00 78.02      A    C  
ATOM    871  O   HIS A 120       2.043   4.653  10.210  1.00 75.90      A    O  
ATOM    872  CB  HIS A 120       4.467   4.809   8.285  1.00 76.83      A    C  
ATOM    873  CG  HIS A 120       5.639   4.349   9.098  1.00 75.15      A    C  
ATOM    874  CD2 HIS A 120       6.794   3.784   8.616  1.00 65.83      A    C  
ATOM    875  ND1 HIS A 120       5.776   4.446  10.459  1.00 65.66      A    N  
ATOM    876  CE1 HIS A 120       6.981   3.946  10.789  1.00 64.96      A    C  
ATOM    877  NE2 HIS A 120       7.627   3.541   9.689  1.00 66.70      A    N  
ATOM    878  N   GLY A 121       2.960   2.616  10.395  1.00 71.80      A    N  
ATOM    879  CA  GLY A 121       2.347   2.312  11.681  1.00 67.56      A    C  
ATOM    880  C   GLY A 121       2.533   3.410  12.728  1.00 69.99      A    C  
ATOM    881  O   GLY A 121       1.611   3.697  13.494  1.00 65.86      A    O  
ATOM    882  N   ASN A 122       3.677   4.088  12.718  1.00 73.90      A    N  
ATOM    883  CA  ASN A 122       4.002   5.168  13.647  1.00 74.46      A    C  
ATOM    884  C   ASN A 122       3.334   6.504  13.311  1.00 77.19      A    C  
ATOM    885  O   ASN A 122       3.458   7.464  14.073  1.00 74.65      A    O  
ATOM    886  CB  ASN A 122       5.533   5.334  13.701  1.00 69.87      A    C  
ATOM    887  CG  ASN A 122       6.245   4.066  14.118  1.00 62.86      A    C  
ATOM    888  ND2 ASN A 122       7.539   3.993  13.929  1.00 55.32      A    N  
ATOM    889  OD1 ASN A 122       5.656   3.127  14.615  1.00 55.47      A    O  
ATOM    890  N   LEU A 123       2.651   6.588  12.176  1.00 80.24      A    N  
ATOM    891  CA  LEU A 123       1.955   7.781  11.743  1.00 82.37      A    C  
ATOM    892  C   LEU A 123       0.455   7.649  11.989  1.00 82.85      A    C  
ATOM    893  O   LEU A 123      -0.149   6.596  11.809  1.00 80.74      A    O  
ATOM    894  CB  LEU A 123       2.263   8.079  10.267  1.00 81.48      A    C  
ATOM    895  CG  LEU A 123       3.740   8.365   9.953  1.00 78.83      A    C  
ATOM    896  CD1 LEU A 123       3.890   8.644   8.465  1.00 73.77      A    C  
ATOM    897  CD2 LEU A 123       4.277   9.572  10.726  1.00 73.73      A    C  
ATOM    898  N   THR A 124      -0.155   8.759  12.354  1.00 85.90      A    N  
ATOM    899  CA  THR A 124      -1.606   8.850  12.381  1.00 86.22      A    C  
ATOM    900  C   THR A 124      -2.159   9.009  10.960  1.00 87.36      A    C  
ATOM    901  O   THR A 124      -1.464   9.456  10.044  1.00 87.39      A    O  
ATOM    902  CB  THR A 124      -2.101  10.004  13.268  1.00 85.23      A    C  
ATOM    903  CG2 THR A 124      -1.498   9.977  14.673  1.00 77.33      A    C  
ATOM    904  OG1 THR A 124      -1.808  11.248  12.683  1.00 78.54      A    O  
ATOM    905  N   ALA A 125      -3.450   8.717  10.799  1.00 88.52      A    N  
ATOM    906  CA  ALA A 125      -4.162   8.988   9.556  1.00 89.59      A    C  
ATOM    907  C   ALA A 125      -4.011  10.452   9.081  1.00 91.56      A    C  
ATOM    908  O   ALA A 125      -3.861  10.708   7.890  1.00 91.05      A    O  
ATOM    909  CB  ALA A 125      -5.636   8.628   9.786  1.00 88.10      A    C  
ATOM    910  N   GLY A 126      -3.971  11.406  10.015  1.00 91.88      A    N  
ATOM    911  CA  GLY A 126      -3.754  12.820   9.694  1.00 92.75      A    C  
ATOM    912  C   GLY A 126      -2.365  13.106   9.115  1.00 93.80      A    C  
ATOM    913  O   GLY A 126      -2.254  13.871   8.157  1.00 93.25      A    O  
ATOM    914  N   HIS A 127      -1.325  12.455   9.637  1.00 91.91      A    N  
ATOM    915  CA  HIS A 127       0.020  12.567   9.067  1.00 91.48      A    C  
ATOM    916  C   HIS A 127       0.085  11.950   7.671  1.00 92.88      A    C  
ATOM    917  O   HIS A 127       0.624  12.578   6.756  1.00 92.78      A    O  
ATOM    918  CB  HIS A 127       1.048  11.873   9.988  1.00 89.84      A    C  
ATOM    919  CG  HIS A 127       1.174  12.494  11.344  1.00 86.12      A    C  
ATOM    920  CD2 HIS A 127       1.336  13.820  11.659  1.00 73.95      A    C  
ATOM    921  ND1 HIS A 127       1.194  11.815  12.551  1.00 72.53      A    N  
ATOM    922  CE1 HIS A 127       1.351  12.708  13.543  1.00 72.82      A    C  
ATOM    923  NE2 HIS A 127       1.434  13.934  13.039  1.00 73.73      A    N  
ATOM    924  N   GLY A 128      -0.508  10.780   7.474  1.00 92.99      A    N  
ATOM    925  CA  GLY A 128      -0.592  10.147   6.160  1.00 93.33      A    C  
ATOM    926  C   GLY A 128      -1.331  11.010   5.140  1.00 94.72      A    C  
ATOM    927  O   GLY A 128      -0.851  11.200   4.021  1.00 94.32      A    O  
ATOM    928  N   LEU A 129      -2.444  11.614   5.548  1.00 94.58      A    N  
ATOM    929  CA  LEU A 129      -3.188  12.557   4.707  1.00 95.68      A    C  
ATOM    930  C   LEU A 129      -2.336  13.771   4.309  1.00 96.19      A    C  
ATOM    931  O   LEU A 129      -2.375  14.177   3.146  1.00 95.89      A    O  
ATOM    932  CB  LEU A 129      -4.477  12.963   5.449  1.00 95.45      A    C  
ATOM    933  CG  LEU A 129      -5.374  13.927   4.632  1.00 93.16      A    C  
ATOM    934  CD1 LEU A 129      -6.838  13.601   4.874  1.00 85.58      A    C  
ATOM    935  CD2 LEU A 129      -5.170  15.393   5.016  1.00 85.96      A    C  
ATOM    936  N   LEU A 130      -1.572  14.329   5.245  1.00 95.52      A    N  
ATOM    937  CA  LEU A 130      -0.704  15.468   4.965  1.00 96.31      A    C  
ATOM    938  C   LEU A 130       0.415  15.105   3.973  1.00 96.77      A    C  
ATOM    939  O   LEU A 130       0.676  15.868   3.049  1.00 96.42      A    O  
ATOM    940  CB  LEU A 130      -0.140  16.011   6.284  1.00 96.38      A    C  
ATOM    941  CG  LEU A 130       0.785  17.239   6.114  1.00 93.20      A    C  
ATOM    942  CD1 LEU A 130       0.059  18.431   5.487  1.00 87.75      A    C  
ATOM    943  CD2 LEU A 130       1.333  17.668   7.471  1.00 88.15      A    C  
ATOM    944  N   VAL A 131       1.038  13.934   4.147  1.00 95.81      A    N  
ATOM    945  CA  VAL A 131       2.072  13.448   3.221  1.00 95.86      A    C  
ATOM    946  C   VAL A 131       1.499  13.257   1.818  1.00 96.54      A    C  
ATOM    947  O   VAL A 131       2.035  13.827   0.870  1.00 96.44      A    O  
ATOM    948  CB  VAL A 131       2.724  12.154   3.752  1.00 94.88      A    C  
ATOM    949  CG1 VAL A 131       3.665  11.526   2.723  1.00 91.09      A    C  
ATOM    950  CG2 VAL A 131       3.549  12.448   5.006  1.00 91.28      A    C  
ATOM    951  N   GLU A 132       0.376  12.555   1.677  1.00 96.38      A    N  
ATOM    952  CA  GLU A 132      -0.288  12.348   0.382  1.00 96.68      A    C  
ATOM    953  C   GLU A 132      -0.716  13.672  -0.269  1.00 97.13      A    C  
ATOM    954  O   GLU A 132      -0.571  13.854  -1.484  1.00 96.79      A    O  
ATOM    955  CB  GLU A 132      -1.518  11.448   0.566  1.00 95.98      A    C  
ATOM    956  CG  GLU A 132      -1.160   9.967   0.753  1.00 92.80      A    C  
ATOM    957  CD  GLU A 132      -0.507   9.337  -0.482  1.00 94.82      A    C  
ATOM    958  OE1 GLU A 132       0.432   8.522  -0.323  1.00 89.39      A    O  
ATOM    959  OE2 GLU A 132      -0.940   9.624  -1.616  1.00 90.50      A    O1-
ATOM    960  N   LEU A 133      -1.198  14.628   0.526  1.00 97.05      A    N  
ATOM    961  CA  LEU A 133      -1.533  15.967   0.054  1.00 97.30      A    C  
ATOM    962  C   LEU A 133      -0.307  16.662  -0.549  1.00 97.46      A    C  
ATOM    963  O   LEU A 133      -0.380  17.170  -1.669  1.00 96.83      A    O  
ATOM    964  CB  LEU A 133      -2.173  16.756   1.214  1.00 96.84      A    C  
ATOM    965  CG  LEU A 133      -2.710  18.163   0.858  1.00 95.18      A    C  
ATOM    966  CD1 LEU A 133      -3.683  18.605   1.942  1.00 87.45      A    C  
ATOM    967  CD2 LEU A 133      -1.623  19.248   0.768  1.00 86.52      A    C  
ATOM    968  N   ILE A 134       0.821  16.672   0.160  1.00 97.79      A    N  
ATOM    969  CA  ILE A 134       2.043  17.378  -0.273  1.00 97.67      A    C  
ATOM    970  C   ILE A 134       2.637  16.740  -1.530  1.00 97.67      A    C  
ATOM    971  O   ILE A 134       2.961  17.449  -2.479  1.00 97.17      A    O  
ATOM    972  CB  ILE A 134       3.063  17.435   0.889  1.00 97.20      A    C  
ATOM    973  CG1 ILE A 134       2.543  18.367   2.011  1.00 94.44      A    C  
ATOM    974  CG2 ILE A 134       4.438  17.923   0.399  1.00 93.81      A    C  
ATOM    975  CD1 ILE A 134       3.328  18.246   3.324  1.00 86.39      A    C  
ATOM    976  N   ILE A 135       2.763  15.412  -1.563  1.00 97.50      A    N  
ATOM    977  CA  ILE A 135       3.369  14.727  -2.712  1.00 96.97      A    C  
ATOM    978  C   ILE A 135       2.464  14.779  -3.953  1.00 97.01      A    C  
ATOM    979  O   ILE A 135       2.964  14.876  -5.064  1.00 96.11      A    O  
ATOM    980  CB  ILE A 135       3.802  13.290  -2.376  1.00 95.92      A    C  
ATOM    981  CG1 ILE A 135       2.596  12.385  -2.052  1.00 90.75      A    C  
ATOM    982  CG2 ILE A 135       4.862  13.315  -1.261  1.00 89.40      A    C  
ATOM    983  CD1 ILE A 135       2.950  10.941  -1.714  1.00 89.20      A    C  
ATOM    984  N   THR A 136       1.145  14.773  -3.771  1.00 97.15      A    N  
ATOM    985  CA  THR A 136       0.236  14.958  -4.905  1.00 97.22      A    C  
ATOM    986  C   THR A 136       0.199  16.413  -5.355  1.00 97.17      A    C  
ATOM    987  O   THR A 136       0.110  16.687  -6.551  1.00 96.49      A    O  
ATOM    988  CB  THR A 136      -1.188  14.476  -4.591  1.00 96.98      A    C  
ATOM    989  CG2 THR A 136      -2.030  14.382  -5.862  1.00 90.77      A    C  
ATOM    990  OG1 THR A 136      -1.144  13.195  -4.024  1.00 91.38      A    O  
ATOM    991  N   PHE A 137       0.341  17.372  -4.430  1.00 97.82      A    N  
ATOM    992  CA  PHE A 137       0.470  18.783  -4.762  1.00 97.75      A    C  
ATOM    993  C   PHE A 137       1.665  19.011  -5.695  1.00 97.50      A    C  
ATOM    994  O   PHE A 137       1.475  19.583  -6.770  1.00 97.03      A    O  
ATOM    995  CB  PHE A 137       0.590  19.616  -3.481  1.00 97.67      A    C  
ATOM    996  CG  PHE A 137       0.847  21.090  -3.733  1.00 97.28      A    C  
ATOM    997  CD1 PHE A 137       2.156  21.553  -3.971  1.00 94.33      A    C  
ATOM    998  CD2 PHE A 137      -0.224  21.998  -3.787  1.00 94.66      A    C  
ATOM    999  CE1 PHE A 137       2.385  22.907  -4.271  1.00 93.29      A    C  
ATOM   1000  CE2 PHE A 137      -0.002  23.343  -4.078  1.00 93.63      A    C  
ATOM   1001  CZ  PHE A 137       1.302  23.807  -4.334  1.00 94.48      A    C  
ATOM   1002  N   GLN A 138       2.860  18.526  -5.350  1.00 97.18      A    N  
ATOM   1003  CA  GLN A 138       4.043  18.713  -6.207  1.00 96.53      A    C  
ATOM   1004  C   GLN A 138       3.889  18.025  -7.570  1.00 96.63      A    C  
ATOM   1005  O   GLN A 138       4.284  18.599  -8.589  1.00 95.51      A    O  
ATOM   1006  CB  GLN A 138       5.332  18.324  -5.451  1.00 94.91      A    C  
ATOM   1007  CG  GLN A 138       5.558  16.819  -5.226  1.00 88.75      A    C  
ATOM   1008  CD  GLN A 138       6.074  16.059  -6.435  1.00 89.89      A    C  
ATOM   1009  NE2 GLN A 138       5.706  14.803  -6.574  1.00 77.65      A    N  
ATOM   1010  OE1 GLN A 138       6.805  16.557  -7.260  1.00 79.82      A    O  
ATOM   1011  N   LEU A 139       3.257  16.855  -7.622  1.00 96.87      A    N  
ATOM   1012  CA  LEU A 139       2.965  16.163  -8.879  1.00 96.43      A    C  
ATOM   1013  C   LEU A 139       2.038  16.980  -9.771  1.00 96.10      A    C  
ATOM   1014  O   LEU A 139       2.356  17.237 -10.932  1.00 95.55      A    O  
ATOM   1015  CB  LEU A 139       2.365  14.773  -8.563  1.00 96.24      A    C  
ATOM   1016  CG  LEU A 139       1.804  14.032  -9.790  1.00 95.03      A    C  
ATOM   1017  CD1 LEU A 139       2.870  13.759 -10.849  1.00 90.72      A    C  
ATOM   1018  CD2 LEU A 139       1.199  12.688  -9.368  1.00 90.99      A    C  
ATOM   1019  N   VAL A 140       0.901  17.413  -9.251  1.00 96.52      A    N  
ATOM   1020  CA  VAL A 140      -0.085  18.163 -10.041  1.00 96.36      A    C  
ATOM   1021  C   VAL A 140       0.439  19.538 -10.430  1.00 95.73      A    C  
ATOM   1022  O   VAL A 140       0.240  19.953 -11.563  1.00 94.81      A    O  
ATOM   1023  CB  VAL A 140      -1.440  18.235  -9.309  1.00 96.27      A    C  
ATOM   1024  CG1 VAL A 140      -2.454  19.110 -10.062  1.00 92.81      A    C  
ATOM   1025  CG2 VAL A 140      -2.034  16.827  -9.216  1.00 92.76      A    C  
ATOM   1026  N   PHE A 141       1.196  20.195  -9.545  1.00 96.64      A    N  
ATOM   1027  CA  PHE A 141       1.861  21.455  -9.883  1.00 96.02      A    C  
ATOM   1028  C   PHE A 141       2.850  21.274 -11.045  1.00 95.13      A    C  
ATOM   1029  O   PHE A 141       2.853  22.063 -11.980  1.00 93.72      A    O  
ATOM   1030  CB  PHE A 141       2.546  22.021  -8.639  1.00 95.84      A    C  
ATOM   1031  CG  PHE A 141       2.793  23.510  -8.737  1.00 95.30      A    C  
ATOM   1032  CD1 PHE A 141       3.943  24.011  -9.372  1.00 91.88      A    C  
ATOM   1033  CD2 PHE A 141       1.845  24.415  -8.211  1.00 91.42      A    C  
ATOM   1034  CE1 PHE A 141       4.151  25.397  -9.481  1.00 90.41      A    C  
ATOM   1035  CE2 PHE A 141       2.050  25.795  -8.311  1.00 90.04      A    C  
ATOM   1036  CZ  PHE A 141       3.201  26.289  -8.953  1.00 92.03      A    C  
ATOM   1037  N   THR A 142       3.616  20.172 -11.045  1.00 95.65      A    N  
ATOM   1038  CA  THR A 142       4.509  19.813 -12.158  1.00 94.91      A    C  
ATOM   1039  C   THR A 142       3.733  19.577 -13.452  1.00 94.14      A    C  
ATOM   1040  O   THR A 142       4.156  20.048 -14.507  1.00 92.60      A    O  
ATOM   1041  CB  THR A 142       5.348  18.573 -11.820  1.00 94.74      A    C  
ATOM   1042  CG2 THR A 142       6.336  18.205 -12.928  1.00 88.66      A    C  
ATOM   1043  OG1 THR A 142       6.101  18.791 -10.658  1.00 89.43      A    O  
ATOM   1044  N   ILE A 143       2.594  18.887 -13.396  1.00 94.19      A    N  
ATOM   1045  CA  ILE A 143       1.743  18.645 -14.567  1.00 92.84      A    C  
ATOM   1046  C   ILE A 143       1.240  19.972 -15.148  1.00 91.38      A    C  
ATOM   1047  O   ILE A 143       1.398  20.213 -16.344  1.00 89.93      A    O  
ATOM   1048  CB  ILE A 143       0.582  17.687 -14.228  1.00 93.08      A    C  
ATOM   1049  CG1 ILE A 143       1.120  16.266 -13.939  1.00 92.44      A    C  
ATOM   1050  CG2 ILE A 143      -0.454  17.633 -15.365  1.00 92.62      A    C  
ATOM   1051  CD1 ILE A 143       0.095  15.334 -13.273  1.00 89.92      A    C  
ATOM   1052  N   PHE A 144       0.674  20.842 -14.308  1.00 92.66      A    N  
ATOM   1053  CA  PHE A 144       0.145  22.127 -14.762  1.00 91.81      A    C  
ATOM   1054  C   PHE A 144       1.243  23.030 -15.342  1.00 90.71      A    C  
ATOM   1055  O   PHE A 144       1.054  23.578 -16.424  1.00 88.74      A    O  
ATOM   1056  CB  PHE A 144      -0.599  22.821 -13.608  1.00 91.96      A    C  
ATOM   1057  CG  PHE A 144      -2.057  22.437 -13.495  1.00 92.32      A    C  
ATOM   1058  CD1 PHE A 144      -3.069  23.360 -13.842  1.00 88.05      A    C  
ATOM   1059  CD2 PHE A 144      -2.446  21.154 -13.056  1.00 86.49      A    C  
ATOM   1060  CE1 PHE A 144      -4.415  23.017 -13.747  1.00 85.75      A    C  
ATOM   1061  CE2 PHE A 144      -3.799  20.797 -12.964  1.00 85.64      A    C  
ATOM   1062  CZ  PHE A 144      -4.779  21.733 -13.305  1.00 89.68      A    C  
ATOM   1063  N   ALA A 145       2.399  23.111 -14.679  1.00 90.86      A    N  
ATOM   1064  CA  ALA A 145       3.518  23.918 -15.144  1.00 88.80      A    C  
ATOM   1065  C   ALA A 145       4.139  23.388 -16.452  1.00 87.45      A    C  
ATOM   1066  O   ALA A 145       4.517  24.172 -17.318  1.00 84.95      A    O  
ATOM   1067  CB  ALA A 145       4.555  23.994 -14.024  1.00 88.76      A    C  
ATOM   1068  N   SER A 146       4.232  22.062 -16.601  1.00 87.59      A    N  
ATOM   1069  CA  SER A 146       4.831  21.443 -17.789  1.00 85.19      A    C  
ATOM   1070  C   SER A 146       3.897  21.443 -18.999  1.00 83.02      A    C  
ATOM   1071  O   SER A 146       4.360  21.499 -20.134  1.00 79.82      A    O  
ATOM   1072  CB  SER A 146       5.259  20.000 -17.497  1.00 85.23      A    C  
ATOM   1073  OG  SER A 146       6.130  19.948 -16.386  1.00 79.05      A    O  
ATOM   1074  N   CYS A 147       2.586  21.387 -18.765  1.00 83.87      A    N  
ATOM   1075  CA  CYS A 147       1.561  21.364 -19.814  1.00 79.87      A    C  
ATOM   1076  C   CYS A 147       0.974  22.751 -20.130  1.00 78.58      A    C  
ATOM   1077  O   CYS A 147       0.003  22.836 -20.882  1.00 75.49      A    O  
ATOM   1078  CB  CYS A 147       0.464  20.352 -19.434  1.00 79.08      A    C  
ATOM   1079  SG  CYS A 147       1.141  18.677 -19.284  1.00 73.79      A    S  
ATOM   1080  N   ASP A 148       1.534  23.821 -19.554  1.00 74.04      A    N  
ATOM   1081  CA  ASP A 148       1.070  25.184 -19.823  1.00 73.45      A    C  
ATOM   1082  C   ASP A 148       1.449  25.635 -21.235  1.00 72.71      A    C  
ATOM   1083  O   ASP A 148       2.606  25.892 -21.555  1.00 70.28      A    O  
ATOM   1084  CB  ASP A 148       1.607  26.136 -18.760  1.00 71.90      A    C  
ATOM   1085  CG  ASP A 148       1.034  27.552 -18.883  1.00 71.19      A    C  
ATOM   1086  OD1 ASP A 148       0.317  27.832 -19.870  1.00 68.57      A    O  
ATOM   1087  OD2 ASP A 148       1.308  28.359 -17.971  1.00 66.27      A    O1-
ATOM   1088  N   SER A 149       0.444  25.766 -22.095  1.00 70.36      A    N  
ATOM   1089  CA  SER A 149       0.604  26.192 -23.487  1.00 68.01      A    C  
ATOM   1090  C   SER A 149       1.076  27.637 -23.651  1.00 69.09      A    C  
ATOM   1091  O   SER A 149       1.509  28.010 -24.736  1.00 65.35      A    O  
ATOM   1092  CB  SER A 149      -0.714  25.992 -24.236  1.00 65.21      A    C  
ATOM   1093  OG  SER A 149      -1.746  26.752 -23.651  1.00 58.78      A    O  
ATOM   1094  N   LYS A 150       0.993  28.472 -22.597  1.00 68.79      A    N  
ATOM   1095  CA  LYS A 150       1.485  29.856 -22.617  1.00 68.81      A    C  
ATOM   1096  C   LYS A 150       2.996  29.923 -22.425  1.00 69.97      A    C  
ATOM   1097  O   LYS A 150       3.610  30.933 -22.769  1.00 65.61      A    O  
ATOM   1098  CB  LYS A 150       0.792  30.686 -21.529  1.00 66.84      A    C  
ATOM   1099  CG  LYS A 150      -0.733  30.776 -21.665  1.00 61.07      A    C  
ATOM   1100  CD  LYS A 150      -1.274  31.568 -20.467  1.00 56.51      A    C  
ATOM   1101  CE  LYS A 150      -2.795  31.658 -20.436  1.00 50.31      A    C  
ATOM   1102  NZ  LYS A 150      -3.240  32.298 -19.172  1.00 45.32      A    N1+
ATOM   1103  N   ARG A 151       3.599  28.866 -21.875  1.00 69.36      A    N  
ATOM   1104  CA  ARG A 151       5.044  28.812 -21.645  1.00 69.35      A    C  
ATOM   1105  C   ARG A 151       5.795  28.487 -22.928  1.00 67.52      A    C  
ATOM   1106  O   ARG A 151       5.426  27.592 -23.682  1.00 64.96      A    O  
ATOM   1107  CB  ARG A 151       5.373  27.808 -20.545  1.00 67.79      A    C  
ATOM   1108  CG  ARG A 151       4.886  28.291 -19.172  1.00 65.21      A    C  
ATOM   1109  CD  ARG A 151       5.335  27.332 -18.061  1.00 62.40      A    C  
ATOM   1110  NE  ARG A 151       6.791  27.331 -17.906  1.00 62.95      A    N  
ATOM   1111  CZ  ARG A 151       7.510  26.460 -17.210  1.00 67.44      A    C  
ATOM   1112  NH1 ARG A 151       6.940  25.491 -16.558  1.00 64.61      A    N1+
ATOM   1113  NH2 ARG A 151       8.790  26.566 -17.180  1.00 62.43      A    N  
ATOM   1114  N   THR A 152       6.906  29.170 -23.117  1.00 65.90      A    N  
ATOM   1115  CA  THR A 152       7.843  28.947 -24.233  1.00 64.04      A    C  
ATOM   1116  C   THR A 152       9.212  28.442 -23.765  1.00 65.64      A    C  
ATOM   1117  O   THR A 152      10.055  28.097 -24.581  1.00 58.87      A    O  
ATOM   1118  CB  THR A 152       8.021  30.236 -25.048  1.00 59.74      A    C  
ATOM   1119  CG2 THR A 152       6.713  30.685 -25.696  1.00 53.45      A    C  
ATOM   1120  OG1 THR A 152       8.455  31.282 -24.208  1.00 54.62      A    O  
ATOM   1121  N   ASP A 153       9.426  28.396 -22.447  1.00 70.18      A    N  
ATOM   1122  CA  ASP A 153      10.685  28.033 -21.792  1.00 67.20      A    C  
ATOM   1123  C   ASP A 153      10.744  26.558 -21.349  1.00 67.13      A    C  
ATOM   1124  O   ASP A 153      11.755  26.121 -20.804  1.00 60.99      A    O  
ATOM   1125  CB  ASP A 153      10.905  28.983 -20.600  1.00 63.69      A    C  
ATOM   1126  CG  ASP A 153       9.869  28.765 -19.495  1.00 58.88      A    C  
ATOM   1127  OD1 ASP A 153       8.656  28.724 -19.804  1.00 54.50      A    O  
ATOM   1128  OD2 ASP A 153      10.257  28.565 -18.321  1.00 54.75      A    O1-
ATOM   1129  N   VAL A 154       9.680  25.778 -21.580  1.00 71.37      A    N  
ATOM   1130  CA  VAL A 154       9.664  24.358 -21.230  1.00 71.41      A    C  
ATOM   1131  C   VAL A 154      10.641  23.599 -22.121  1.00 71.67      A    C  
ATOM   1132  O   VAL A 154      10.418  23.412 -23.314  1.00 68.37      A    O  
ATOM   1133  CB  VAL A 154       8.258  23.741 -21.310  1.00 67.23      A    C  
ATOM   1134  CG1 VAL A 154       8.274  22.271 -20.890  1.00 60.45      A    C  
ATOM   1135  CG2 VAL A 154       7.284  24.468 -20.386  1.00 60.90      A    C  
ATOM   1136  N   THR A 155      11.723  23.128 -21.502  1.00 70.93      A    N  
ATOM   1137  CA  THR A 155      12.750  22.319 -22.169  1.00 71.56      A    C  
ATOM   1138  C   THR A 155      12.651  20.852 -21.753  1.00 72.22      A    C  
ATOM   1139  O   THR A 155      12.181  20.521 -20.660  1.00 64.49      A    O  
ATOM   1140  CB  THR A 155      14.158  22.876 -21.913  1.00 67.10      A    C  
ATOM   1141  CG2 THR A 155      14.336  24.286 -22.479  1.00 59.04      A    C  
ATOM   1142  OG1 THR A 155      14.435  22.927 -20.539  1.00 60.83      A    O  
ATOM   1143  N   GLY A 156      13.109  19.966 -22.631  1.00 75.54      A    N  
ATOM   1144  CA  GLY A 156      13.087  18.531 -22.374  1.00 76.33      A    C  
ATOM   1145  C   GLY A 156      11.717  17.884 -22.593  1.00 79.49      A    C  
ATOM   1146  O   GLY A 156      10.827  18.426 -23.234  1.00 75.17      A    O  
ATOM   1147  N   SER A 157      11.565  16.665 -22.087  1.00 81.37      A    N  
ATOM   1148  CA  SER A 157      10.345  15.871 -22.234  1.00 83.42      A    C  
ATOM   1149  C   SER A 157       9.366  16.153 -21.095  1.00 84.56      A    C  
ATOM   1150  O   SER A 157       9.668  15.880 -19.934  1.00 83.30      A    O  
ATOM   1151  CB  SER A 157      10.701  14.387 -22.293  1.00 81.62      A    C  
ATOM   1152  OG  SER A 157       9.521  13.594 -22.330  1.00 77.13      A    O  
ATOM   1153  N   ILE A 158       8.154  16.593 -21.441  1.00 86.40      A    N  
ATOM   1154  CA  ILE A 158       7.051  16.754 -20.485  1.00 86.50      A    C  
ATOM   1155  C   ILE A 158       6.725  15.416 -19.803  1.00 88.26      A    C  
ATOM   1156  O   ILE A 158       6.553  15.371 -18.589  1.00 87.70      A    O  
ATOM   1157  CB  ILE A 158       5.806  17.326 -21.202  1.00 84.33      A    C  
ATOM   1158  CG1 ILE A 158       6.104  18.735 -21.777  1.00 78.26      A    C  
ATOM   1159  CG2 ILE A 158       4.596  17.369 -20.249  1.00 76.70      A    C  
ATOM   1160  CD1 ILE A 158       4.984  19.310 -22.650  1.00 71.53      A    C  
ATOM   1161  N   ALA A 159       6.710  14.324 -20.563  1.00 88.59      A    N  
ATOM   1162  CA  ALA A 159       6.448  12.990 -20.023  1.00 89.68      A    C  
ATOM   1163  C   ALA A 159       7.492  12.588 -18.968  1.00 91.08      A    C  
ATOM   1164  O   ALA A 159       7.130  12.107 -17.894  1.00 90.55      A    O  
ATOM   1165  CB  ALA A 159       6.413  11.997 -21.194  1.00 88.91      A    C  
ATOM   1166  N   LEU A 160       8.776  12.850 -19.225  1.00 91.82      A    N  
ATOM   1167  CA  LEU A 160       9.836  12.586 -18.262  1.00 92.64      A    C  
ATOM   1168  C   LEU A 160       9.740  13.493 -17.031  1.00 93.31      A    C  
ATOM   1169  O   LEU A 160       9.932  13.007 -15.925  1.00 93.00      A    O  
ATOM   1170  CB  LEU A 160      11.219  12.723 -18.913  1.00 91.74      A    C  
ATOM   1171  CG  LEU A 160      11.593  11.577 -19.869  1.00 83.55      A    C  
ATOM   1172  CD1 LEU A 160      12.936  11.892 -20.535  1.00 76.06      A    C  
ATOM   1173  CD2 LEU A 160      11.731  10.234 -19.154  1.00 76.23      A    C  
ATOM   1174  N   ALA A 161       9.400  14.776 -17.196  1.00 93.21      A    N  
ATOM   1175  CA  ALA A 161       9.219  15.687 -16.064  1.00 93.08      A    C  
ATOM   1176  C   ALA A 161       8.118  15.191 -15.107  1.00 94.05      A    C  
ATOM   1177  O   ALA A 161       8.322  15.130 -13.893  1.00 93.64      A    O  
ATOM   1178  CB  ALA A 161       8.921  17.093 -16.602  1.00 91.84      A    C  
ATOM   1179  N   ILE A 162       6.984  14.757 -15.659  1.00 93.85      A    N  
ATOM   1180  CA  ILE A 162       5.891  14.157 -14.880  1.00 94.16      A    C  
ATOM   1181  C   ILE A 162       6.355  12.849 -14.222  1.00 94.88      A    C  
ATOM   1182  O   ILE A 162       6.134  12.646 -13.029  1.00 94.56      A    O  
ATOM   1183  CB  ILE A 162       4.644  13.953 -15.767  1.00 93.83      A    C  
ATOM   1184  CG1 ILE A 162       4.106  15.327 -16.262  1.00 92.43      A    C  
ATOM   1185  CG2 ILE A 162       3.545  13.203 -14.993  1.00 92.31      A    C  
ATOM   1186  CD1 ILE A 162       3.048  15.219 -17.366  1.00 87.83      A    C  
ATOM   1187  N   GLY A 163       7.044  11.993 -14.966  1.00 95.10      A    N  
ATOM   1188  CA  GLY A 163       7.604  10.748 -14.436  1.00 95.44      A    C  
ATOM   1189  C   GLY A 163       8.600  10.963 -13.299  1.00 96.37      A    C  
ATOM   1190  O   GLY A 163       8.528  10.281 -12.278  1.00 96.09      A    O  
ATOM   1191  N   PHE A 164       9.479  11.960 -13.412  1.00 96.61      A    N  
ATOM   1192  CA  PHE A 164      10.409  12.333 -12.340  1.00 96.79      A    C  
ATOM   1193  C   PHE A 164       9.685  12.867 -11.105  1.00 96.90      A    C  
ATOM   1194  O   PHE A 164      10.076  12.514  -9.992  1.00 96.17      A    O  
ATOM   1195  CB  PHE A 164      11.424  13.365 -12.840  1.00 95.93      A    C  
ATOM   1196  CG  PHE A 164      12.457  12.862 -13.830  1.00 93.17      A    C  
ATOM   1197  CD1 PHE A 164      13.032  11.586 -13.678  1.00 85.94      A    C  
ATOM   1198  CD2 PHE A 164      12.881  13.686 -14.883  1.00 84.66      A    C  
ATOM   1199  CE1 PHE A 164      14.011  11.136 -14.586  1.00 82.87      A    C  
ATOM   1200  CE2 PHE A 164      13.852  13.245 -15.788  1.00 81.96      A    C  
ATOM   1201  CZ  PHE A 164      14.417  11.965 -15.645  1.00 83.26      A    C  
ATOM   1202  N   SER A 165       8.620  13.628 -11.282  1.00 96.58      A    N  
ATOM   1203  CA  SER A 165       7.792  14.071 -10.149  1.00 96.76      A    C  
ATOM   1204  C   SER A 165       7.173  12.885  -9.394  1.00 96.85      A    C  
ATOM   1205  O   SER A 165       7.242  12.839  -8.167  1.00 95.71      A    O  
ATOM   1206  CB  SER A 165       6.701  15.009 -10.669  1.00 96.06      A    C  
ATOM   1207  OG  SER A 165       5.936  15.486  -9.599  1.00 82.44      A    O  
ATOM   1208  N   VAL A 166       6.672  11.890 -10.116  1.00 96.15      A    N  
ATOM   1209  CA  VAL A 166       6.175  10.640  -9.513  1.00 95.94      A    C  
ATOM   1210  C   VAL A 166       7.306   9.886  -8.810  1.00 95.94      A    C  
ATOM   1211  O   VAL A 166       7.133   9.460  -7.663  1.00 95.42      A    O  
ATOM   1212  CB  VAL A 166       5.494   9.750 -10.571  1.00 95.75      A    C  
ATOM   1213  CG1 VAL A 166       5.084   8.381 -10.020  1.00 92.18      A    C  
ATOM   1214  CG2 VAL A 166       4.221  10.421 -11.089  1.00 92.13      A    C  
ATOM   1215  N   ALA A 167       8.475   9.754  -9.435  1.00 96.69      A    N  
ATOM   1216  CA  ALA A 167       9.622   9.067  -8.846  1.00 96.54      A    C  
ATOM   1217  C   ALA A 167      10.096   9.744  -7.546  1.00 96.42      A    C  
ATOM   1218  O   ALA A 167      10.299   9.057  -6.544  1.00 95.55      A    O  
ATOM   1219  CB  ALA A 167      10.750   8.983  -9.882  1.00 96.30      A    C  
ATOM   1220  N   ILE A 168      10.199  11.072  -7.518  1.00 97.19      A    N  
ATOM   1221  CA  ILE A 168      10.580  11.839  -6.320  1.00 96.67      A    C  
ATOM   1222  C   ILE A 168       9.553  11.652  -5.205  1.00 96.56      A    C  
ATOM   1223  O   ILE A 168       9.931  11.429  -4.051  1.00 95.68      A    O  
ATOM   1224  CB  ILE A 168      10.769  13.328  -6.673  1.00 95.31      A    C  
ATOM   1225  CG1 ILE A 168      12.007  13.510  -7.581  1.00 83.69      A    C  
ATOM   1226  CG2 ILE A 168      10.934  14.193  -5.410  1.00 81.36      A    C  
ATOM   1227  CD1 ILE A 168      12.043  14.871  -8.291  1.00 77.52      A    C  
ATOM   1228  N   GLY A 169       8.266  11.682  -5.532  1.00 96.48      A    N  
ATOM   1229  CA  GLY A 169       7.210  11.398  -4.570  1.00 95.80      A    C  
ATOM   1230  C   GLY A 169       7.346  10.014  -3.935  1.00 95.31      A    C  
ATOM   1231  O   GLY A 169       7.213   9.887  -2.719  1.00 93.83      A    O  
ATOM   1232  N   HIS A 170       7.694   8.996  -4.727  1.00 95.71      A    N  
ATOM   1233  CA  HIS A 170       7.942   7.646  -4.213  1.00 94.75      A    C  
ATOM   1234  C   HIS A 170       9.215   7.574  -3.372  1.00 93.47      A    C  
ATOM   1235  O   HIS A 170       9.147   7.091  -2.244  1.00 92.06      A    O  
ATOM   1236  CB  HIS A 170       7.981   6.630  -5.366  1.00 94.67      A    C  
ATOM   1237  CG  HIS A 170       6.625   6.321  -5.921  1.00 94.31      A    C  
ATOM   1238  CD2 HIS A 170       5.841   5.216  -5.654  1.00 85.33      A    C  
ATOM   1239  ND1 HIS A 170       5.888   7.115  -6.764  1.00 84.46      A    N  
ATOM   1240  CE1 HIS A 170       4.711   6.522  -6.991  1.00 87.51      A    C  
ATOM   1241  NE2 HIS A 170       4.646   5.361  -6.338  1.00 88.67      A    N  
ATOM   1242  N   LEU A 171      10.336   8.114  -3.845  1.00 94.55      A    N  
ATOM   1243  CA  LEU A 171      11.610   8.142  -3.105  1.00 93.48      A    C  
ATOM   1244  C   LEU A 171      11.459   8.762  -1.707  1.00 92.86      A    C  
ATOM   1245  O   LEU A 171      12.100   8.318  -0.763  1.00 91.62      A    O  
ATOM   1246  CB  LEU A 171      12.657   8.943  -3.908  1.00 93.35      A    C  
ATOM   1247  CG  LEU A 171      13.214   8.216  -5.138  1.00 91.26      A    C  
ATOM   1248  CD1 LEU A 171      14.010   9.186  -6.010  1.00 88.54      A    C  
ATOM   1249  CD2 LEU A 171      14.146   7.062  -4.750  1.00 88.77      A    C  
ATOM   1250  N   PHE A 172      10.590   9.764  -1.572  1.00 94.58      A    N  
ATOM   1251  CA  PHE A 172      10.287  10.380  -0.292  1.00 93.95      A    C  
ATOM   1252  C   PHE A 172       9.270   9.576   0.529  1.00 92.88      A    C  
ATOM   1253  O   PHE A 172       9.493   9.316   1.706  1.00 91.03      A    O  
ATOM   1254  CB  PHE A 172       9.795  11.810  -0.542  1.00 93.88      A    C  
ATOM   1255  CG  PHE A 172       9.340  12.519   0.713  1.00 93.86      A    C  
ATOM   1256  CD1 PHE A 172       7.976  12.742   0.957  1.00 90.66      A    C  
ATOM   1257  CD2 PHE A 172      10.286  12.918   1.682  1.00 90.38      A    C  
ATOM   1258  CE1 PHE A 172       7.550  13.357   2.146  1.00 89.11      A    C  
ATOM   1259  CE2 PHE A 172       9.867  13.532   2.876  1.00 88.95      A    C  
ATOM   1260  CZ  PHE A 172       8.500  13.746   3.103  1.00 90.77      A    C  
ATOM   1261  N   ALA A 173       8.137   9.197  -0.073  1.00 93.54      A    N  
ATOM   1262  CA  ALA A 173       6.937   8.860   0.681  1.00 92.72      A    C  
ATOM   1263  C   ALA A 173       6.583   7.370   0.764  1.00 91.53      A    C  
ATOM   1264  O   ALA A 173       5.640   7.048   1.492  1.00 89.73      A    O  
ATOM   1265  CB  ALA A 173       5.771   9.697   0.148  1.00 92.77      A    C  
ATOM   1266  N   ILE A 174       7.306   6.460   0.094  1.00 92.22      A    N  
ATOM   1267  CA  ILE A 174       7.017   5.012   0.197  1.00 90.69      A    C  
ATOM   1268  C   ILE A 174       6.947   4.563   1.656  1.00 89.28      A    C  
ATOM   1269  O   ILE A 174       5.995   3.895   2.042  1.00 87.62      A    O  
ATOM   1270  CB  ILE A 174       8.045   4.166  -0.601  1.00 90.02      A    C  
ATOM   1271  CG1 ILE A 174       7.731   4.241  -2.104  1.00 87.16      A    C  
ATOM   1272  CG2 ILE A 174       8.025   2.682  -0.179  1.00 87.31      A    C  
ATOM   1273  CD1 ILE A 174       8.837   3.682  -3.005  1.00 85.42      A    C  
ATOM   1274  N   ASN A 175       7.893   4.996   2.482  1.00 89.72      A    N  
ATOM   1275  CA  ASN A 175       7.953   4.611   3.890  1.00 88.09      A    C  
ATOM   1276  C   ASN A 175       6.833   5.243   4.730  1.00 87.71      A    C  
ATOM   1277  O   ASN A 175       6.425   4.674   5.737  1.00 85.19      A    O  
ATOM   1278  CB  ASN A 175       9.335   4.995   4.430  1.00 86.03      A    C  
ATOM   1279  CG  ASN A 175      10.462   4.257   3.724  1.00 83.43      A    C  
ATOM   1280  ND2 ASN A 175      11.697   4.629   3.958  1.00 74.37      A    N  
ATOM   1281  OD1 ASN A 175      10.249   3.359   2.940  1.00 75.14      A    O  
ATOM   1282  N   TYR A 176       6.318   6.397   4.312  1.00 90.65      A    N  
ATOM   1283  CA  TYR A 176       5.300   7.133   5.062  1.00 90.49      A    C  
ATOM   1284  C   TYR A 176       3.885   6.615   4.772  1.00 89.76      A    C  
ATOM   1285  O   TYR A 176       3.114   6.375   5.692  1.00 86.53      A    O  
ATOM   1286  CB  TYR A 176       5.393   8.623   4.728  1.00 90.69      A    C  
ATOM   1287  CG  TYR A 176       6.683   9.293   5.168  1.00 90.75      A    C  
ATOM   1288  CD1 TYR A 176       6.767   9.911   6.437  1.00 86.68      A    C  
ATOM   1289  CD2 TYR A 176       7.806   9.324   4.321  1.00 86.84      A    C  
ATOM   1290  CE1 TYR A 176       7.943  10.548   6.843  1.00 85.29      A    C  
ATOM   1291  CE2 TYR A 176       8.994   9.958   4.719  1.00 85.27      A    C  
ATOM   1292  CZ  TYR A 176       9.055  10.569   5.981  1.00 88.49      A    C  
ATOM   1293  OH  TYR A 176      10.219  11.197   6.371  1.00 87.78      A    O  
ATOM   1294  N   THR A 177       3.550   6.463   3.489  1.00 91.52      A    N  
ATOM   1295  CA  THR A 177       2.174   6.163   3.052  1.00 91.30      A    C  
ATOM   1296  C   THR A 177       2.097   5.143   1.924  1.00 90.19      A    C  
ATOM   1297  O   THR A 177       1.006   4.852   1.428  1.00 86.00      A    O  
ATOM   1298  CB  THR A 177       1.470   7.446   2.585  1.00 91.38      A    C  
ATOM   1299  CG2 THR A 177       1.319   8.488   3.682  1.00 87.04      A    C  
ATOM   1300  OG1 THR A 177       2.196   8.029   1.529  1.00 87.85      A    O  
ATOM   1301  N   GLY A 178       3.228   4.613   1.468  1.00 91.59      A    N  
ATOM   1302  CA  GLY A 178       3.314   3.856   0.225  1.00 90.63      A    C  
ATOM   1303  C   GLY A 178       3.330   4.728  -1.038  1.00 91.62      A    C  
ATOM   1304  O   GLY A 178       3.331   4.181  -2.139  1.00 89.54      A    O  
ATOM   1305  N   ALA A 179       3.346   6.057  -0.888  1.00 91.83      A    N  
ATOM   1306  CA  ALA A 179       3.414   7.045  -1.961  1.00 92.97      A    C  
ATOM   1307  C   ALA A 179       2.356   6.832  -3.058  1.00 93.76      A    C  
ATOM   1308  O   ALA A 179       2.682   6.605  -4.222  1.00 91.88      A    O  
ATOM   1309  CB  ALA A 179       4.843   7.104  -2.495  1.00 92.16      A    C  
ATOM   1310  N   SER A 180       1.083   6.892  -2.694  1.00 93.79      A    N  
ATOM   1311  CA  SER A 180       0.005   6.696  -3.661  1.00 94.27      A    C  
ATOM   1312  C   SER A 180      -0.008   7.790  -4.730  1.00 94.69      A    C  
ATOM   1313  O   SER A 180       0.114   7.497  -5.912  1.00 92.58      A    O  
ATOM   1314  CB  SER A 180      -1.348   6.643  -2.941  1.00 93.70      A    C  
ATOM   1315  OG  SER A 180      -2.399   6.504  -3.866  1.00 86.79      A    O  
ATOM   1316  N   MET A 181      -0.192   9.031  -4.322  1.00 95.68      A    N  
ATOM   1317  CA  MET A 181      -0.480  10.199  -5.171  1.00 95.86      A    C  
ATOM   1318  C   MET A 181      -1.637   9.996  -6.165  1.00 96.50      A    C  
ATOM   1319  O   MET A 181      -1.891  10.847  -7.010  1.00 94.99      A    O  
ATOM   1320  CB  MET A 181       0.799  10.641  -5.900  1.00 93.87      A    C  
ATOM   1321  CG  MET A 181       1.916  11.060  -4.951  1.00 91.41      A    C  
ATOM   1322  SD  MET A 181       3.491  11.350  -5.795  1.00 91.32      A    S  
ATOM   1323  CE  MET A 181       4.033   9.640  -5.942  1.00 84.03      A    C  
ATOM   1324  N   ASN A 182      -2.316   8.848  -6.105  1.00 96.39      A    N  
ATOM   1325  CA  ASN A 182      -3.219   8.377  -7.130  1.00 96.78      A    C  
ATOM   1326  C   ASN A 182      -4.301   7.464  -6.523  1.00 97.20      A    C  
ATOM   1327  O   ASN A 182      -4.047   6.286  -6.271  1.00 96.72      A    O  
ATOM   1328  CB  ASN A 182      -2.373   7.662  -8.198  1.00 96.08      A    C  
ATOM   1329  CG  ASN A 182      -3.170   7.251  -9.416  1.00 96.12      A    C  
ATOM   1330  ND2 ASN A 182      -2.509   7.173 -10.547  1.00 89.62      A    N  
ATOM   1331  OD1 ASN A 182      -4.368   6.989  -9.372  1.00 91.56      A    O  
ATOM   1332  N   PRO A 183      -5.528   7.982  -6.333  1.00 97.18      A    N  
ATOM   1333  CA  PRO A 183      -6.616   7.203  -5.756  1.00 97.02      A    C  
ATOM   1334  C   PRO A 183      -6.890   5.877  -6.471  1.00 96.83      A    C  
ATOM   1335  O   PRO A 183      -7.109   4.871  -5.808  1.00 95.91      A    O  
ATOM   1336  CB  PRO A 183      -7.834   8.128  -5.819  1.00 96.73      A    C  
ATOM   1337  CG  PRO A 183      -7.220   9.518  -5.719  1.00 95.54      A    C  
ATOM   1338  CD  PRO A 183      -5.914   9.375  -6.480  1.00 97.13      A    C  
ATOM   1339  N   ALA A 184      -6.834   5.836  -7.800  1.00 97.01      A    N  
ATOM   1340  CA  ALA A 184      -7.087   4.609  -8.552  1.00 96.86      A    C  
ATOM   1341  C   ALA A 184      -5.974   3.572  -8.356  1.00 96.69      A    C  
ATOM   1342  O   ALA A 184      -6.270   2.384  -8.209  1.00 95.66      A    O  
ATOM   1343  CB  ALA A 184      -7.286   4.954 -10.029  1.00 96.52      A    C  
ATOM   1344  N   ARG A 185      -4.710   4.005  -8.275  1.00 96.50      A    N  
ATOM   1345  CA  ARG A 185      -3.573   3.127  -7.952  1.00 95.88      A    C  
ATOM   1346  C   ARG A 185      -3.757   2.440  -6.602  1.00 95.92      A    C  
ATOM   1347  O   ARG A 185      -3.421   1.263  -6.484  1.00 94.24      A    O  
ATOM   1348  CB  ARG A 185      -2.271   3.948  -8.034  1.00 94.06      A    C  
ATOM   1349  CG  ARG A 185      -0.997   3.220  -7.587  1.00 89.93      A    C  
ATOM   1350  CD  ARG A 185      -0.694   3.419  -6.091  1.00 88.18      A    C  
ATOM   1351  NE  ARG A 185       0.636   2.890  -5.714  1.00 87.31      A    N  
ATOM   1352  CZ  ARG A 185       0.904   2.074  -4.719  1.00 87.80      A    C  
ATOM   1353  NH1 ARG A 185      -0.022   1.600  -3.941  1.00 75.79      A    N1+
ATOM   1354  NH2 ARG A 185       2.117   1.720  -4.467  1.00 80.77      A    N  
ATOM   1355  N   SER A 186      -4.289   3.127  -5.610  1.00 95.74      A    N  
ATOM   1356  CA  SER A 186      -4.598   2.537  -4.306  1.00 95.22      A    C  
ATOM   1357  C   SER A 186      -5.870   1.694  -4.343  1.00 95.02      A    C  
ATOM   1358  O   SER A 186      -5.938   0.658  -3.688  1.00 94.20      A    O  
ATOM   1359  CB  SER A 186      -4.726   3.633  -3.249  1.00 95.06      A    C  
ATOM   1360  OG  SER A 186      -3.478   4.277  -3.098  1.00 90.55      A    O  
ATOM   1361  N   PHE A 187      -6.864   2.095  -5.133  1.00 96.33      A    N  
ATOM   1362  CA  PHE A 187      -8.157   1.418  -5.218  1.00 96.56      A    C  
ATOM   1363  C   PHE A 187      -8.062   0.025  -5.859  1.00 96.44      A    C  
ATOM   1364  O   PHE A 187      -8.645  -0.916  -5.340  1.00 95.80      A    O  
ATOM   1365  CB  PHE A 187      -9.119   2.314  -6.003  1.00 96.67      A    C  
ATOM   1366  CG  PHE A 187     -10.523   1.767  -6.097  1.00 96.89      A    C  
ATOM   1367  CD1 PHE A 187     -11.000   1.235  -7.309  1.00 94.34      A    C  
ATOM   1368  CD2 PHE A 187     -11.367   1.786  -4.971  1.00 94.45      A    C  
ATOM   1369  CE1 PHE A 187     -12.315   0.736  -7.388  1.00 93.58      A    C  
ATOM   1370  CE2 PHE A 187     -12.666   1.290  -5.049  1.00 93.72      A    C  
ATOM   1371  CZ  PHE A 187     -13.145   0.766  -6.257  1.00 95.43      A    C  
ATOM   1372  N   GLY A 188      -7.303  -0.119  -6.934  1.00 96.26      A    N  
ATOM   1373  CA  GLY A 188      -7.153  -1.396  -7.641  1.00 95.81      A    C  
ATOM   1374  C   GLY A 188      -6.720  -2.557  -6.734  1.00 95.72      A    C  
ATOM   1375  O   GLY A 188      -7.489  -3.510  -6.565  1.00 94.96      A    O  
ATOM   1376  N   PRO A 189      -5.541  -2.489  -6.098  1.00 95.09      A    N  
ATOM   1377  CA  PRO A 189      -5.099  -3.555  -5.199  1.00 94.03      A    C  
ATOM   1378  C   PRO A 189      -5.957  -3.673  -3.932  1.00 93.35      A    C  
ATOM   1379  O   PRO A 189      -6.115  -4.781  -3.433  1.00 91.87      A    O  
ATOM   1380  CB  PRO A 189      -3.635  -3.229  -4.879  1.00 93.51      A    C  
ATOM   1381  CG  PRO A 189      -3.546  -1.718  -5.083  1.00 92.33      A    C  
ATOM   1382  CD  PRO A 189      -4.519  -1.473  -6.225  1.00 94.27      A    C  
ATOM   1383  N   ALA A 190      -6.566  -2.576  -3.436  1.00 94.00      A    N  
ATOM   1384  CA  ALA A 190      -7.474  -2.655  -2.289  1.00 93.28      A    C  
ATOM   1385  C   ALA A 190      -8.701  -3.515  -2.590  1.00 92.94      A    C  
ATOM   1386  O   ALA A 190      -9.102  -4.319  -1.743  1.00 91.59      A    O  
ATOM   1387  CB  ALA A 190      -7.880  -1.230  -1.872  1.00 93.37      A    C  
ATOM   1388  N   VAL A 191      -9.267  -3.424  -3.795  1.00 94.78      A    N  
ATOM   1389  CA  VAL A 191     -10.380  -4.281  -4.233  1.00 94.72      A    C  
ATOM   1390  C   VAL A 191      -9.945  -5.743  -4.327  1.00 94.12      A    C  
ATOM   1391  O   VAL A 191     -10.660  -6.613  -3.828  1.00 92.71      A    O  
ATOM   1392  CB  VAL A 191     -10.954  -3.805  -5.583  1.00 95.18      A    C  
ATOM   1393  CG1 VAL A 191     -11.986  -4.777  -6.169  1.00 91.34      A    C  
ATOM   1394  CG2 VAL A 191     -11.665  -2.460  -5.418  1.00 91.30      A    C  
ATOM   1395  N   ILE A 192      -8.803  -6.023  -4.935  1.00 93.25      A    N  
ATOM   1396  CA  ILE A 192      -8.328  -7.398  -5.145  1.00 92.34      A    C  
ATOM   1397  C   ILE A 192      -7.963  -8.085  -3.822  1.00 90.84      A    C  
ATOM   1398  O   ILE A 192      -8.304  -9.248  -3.623  1.00 88.88      A    O  
ATOM   1399  CB  ILE A 192      -7.146  -7.413  -6.140  1.00 92.36      A    C  
ATOM   1400  CG1 ILE A 192      -7.531  -6.855  -7.527  1.00 89.59      A    C  
ATOM   1401  CG2 ILE A 192      -6.548  -8.831  -6.301  1.00 90.22      A    C  
ATOM   1402  CD1 ILE A 192      -8.659  -7.592  -8.263  1.00 85.25      A    C  
ATOM   1403  N   MET A 193      -7.319  -7.357  -2.920  1.00 91.04      A    N  
ATOM   1404  CA  MET A 193      -6.856  -7.897  -1.638  1.00 88.72      A    C  
ATOM   1405  C   MET A 193      -7.885  -7.761  -0.501  1.00 87.97      A    C  
ATOM   1406  O   MET A 193      -7.672  -8.317   0.575  1.00 85.18      A    O  
ATOM   1407  CB  MET A 193      -5.519  -7.241  -1.258  1.00 87.57      A    C  
ATOM   1408  CG  MET A 193      -4.417  -7.494  -2.289  1.00 85.33      A    C  
ATOM   1409  SD  MET A 193      -4.065  -9.233  -2.688  1.00 83.96      A    S  
ATOM   1410  CE  MET A 193      -3.420  -9.812  -1.100  1.00 76.39      A    C  
ATOM   1411  N   GLY A 194      -8.957  -7.008  -0.710  1.00 88.17      A    N  
ATOM   1412  CA  GLY A 194      -9.935  -6.711   0.338  1.00 88.39      A    C  
ATOM   1413  C   GLY A 194      -9.366  -5.886   1.510  1.00 88.56      A    C  
ATOM   1414  O   GLY A 194      -9.914  -5.924   2.611  1.00 85.40      A    O  
ATOM   1415  N   ASN A 195      -8.275  -5.164   1.287  1.00 89.05      A    N  
ATOM   1416  CA  ASN A 195      -7.618  -4.355   2.316  1.00 88.77      A    C  
ATOM   1417  C   ASN A 195      -7.972  -2.871   2.144  1.00 89.15      A    C  
ATOM   1418  O   ASN A 195      -7.446  -2.191   1.261  1.00 87.24      A    O  
ATOM   1419  CB  ASN A 195      -6.107  -4.620   2.295  1.00 85.70      A    C  
ATOM   1420  CG  ASN A 195      -5.392  -3.908   3.440  1.00 83.81      A    C  
ATOM   1421  ND2 ASN A 195      -4.126  -4.214   3.648  1.00 76.00      A    N  
ATOM   1422  OD1 ASN A 195      -5.947  -3.097   4.160  1.00 75.05      A    O  
ATOM   1423  N   TRP A 196      -8.829  -2.379   3.022  1.00 89.74      A    N  
ATOM   1424  CA  TRP A 196      -9.363  -1.013   2.995  1.00 90.49      A    C  
ATOM   1425  C   TRP A 196      -8.833  -0.130   4.133  1.00 90.06      A    C  
ATOM   1426  O   TRP A 196      -9.399   0.933   4.414  1.00 85.30      A    O  
ATOM   1427  CB  TRP A 196     -10.888  -1.083   3.005  1.00 90.23      A    C  
ATOM   1428  CG  TRP A 196     -11.465  -1.837   1.844  1.00 91.08      A    C  
ATOM   1429  CD1 TRP A 196     -11.877  -3.127   1.858  1.00 87.45      A    C  
ATOM   1430  CD2 TRP A 196     -11.659  -1.370   0.472  1.00 90.68      A    C  
ATOM   1431  CE2 TRP A 196     -12.218  -2.438  -0.283  1.00 89.86      A    C  
ATOM   1432  CE3 TRP A 196     -11.421  -0.144  -0.190  1.00 89.22      A    C  
ATOM   1433  NE1 TRP A 196     -12.326  -3.494   0.601  1.00 87.68      A    N  
ATOM   1434  CZ2 TRP A 196     -12.534  -2.300  -1.651  1.00 89.69      A    C  
ATOM   1435  CZ3 TRP A 196     -11.739  -0.006  -1.546  1.00 88.13      A    C  
ATOM   1436  CH2 TRP A 196     -12.288  -1.074  -2.275  1.00 88.69      A    C  
ATOM   1437  N   GLU A 197      -7.779  -0.546   4.809  1.00 87.99      A    N  
ATOM   1438  CA  GLU A 197      -7.242   0.195   5.943  1.00 86.27      A    C  
ATOM   1439  C   GLU A 197      -6.800   1.602   5.523  1.00 85.89      A    C  
ATOM   1440  O   GLU A 197      -5.998   1.786   4.614  1.00 83.12      A    O  
ATOM   1441  CB  GLU A 197      -6.100  -0.596   6.607  1.00 83.37      A    C  
ATOM   1442  CG  GLU A 197      -5.627   0.130   7.870  1.00 73.62      A    C  
ATOM   1443  CD  GLU A 197      -4.634  -0.678   8.717  1.00 68.33      A    C  
ATOM   1444  OE1 GLU A 197      -4.156  -0.120   9.723  1.00 61.70      A    O  
ATOM   1445  OE2 GLU A 197      -4.388  -1.862   8.433  1.00 61.31      A    O1-
ATOM   1446  N   ASN A 198      -7.359   2.622   6.195  1.00 88.49      A    N  
ATOM   1447  CA  ASN A 198      -7.113   4.034   5.900  1.00 89.81      A    C  
ATOM   1448  C   ASN A 198      -7.330   4.436   4.425  1.00 91.70      A    C  
ATOM   1449  O   ASN A 198      -6.854   5.484   4.003  1.00 90.10      A    O  
ATOM   1450  CB  ASN A 198      -5.723   4.429   6.440  1.00 87.42      A    C  
ATOM   1451  CG  ASN A 198      -5.656   4.364   7.955  1.00 84.56      A    C  
ATOM   1452  ND2 ASN A 198      -4.632   3.749   8.491  1.00 74.90      A    N  
ATOM   1453  OD1 ASN A 198      -6.499   4.893   8.649  1.00 76.33      A    O  
ATOM   1454  N   HIS A 199      -8.062   3.648   3.642  1.00 91.20      A    N  
ATOM   1455  CA  HIS A 199      -8.196   3.851   2.196  1.00 93.51      A    C  
ATOM   1456  C   HIS A 199      -8.712   5.254   1.820  1.00 94.91      A    C  
ATOM   1457  O   HIS A 199      -8.290   5.823   0.820  1.00 94.48      A    O  
ATOM   1458  CB  HIS A 199      -9.109   2.766   1.623  1.00 93.53      A    C  
ATOM   1459  CG  HIS A 199      -9.174   2.810   0.120  1.00 94.28      A    C  
ATOM   1460  CD2 HIS A 199     -10.183   3.317  -0.668  1.00 86.73      A    C  
ATOM   1461  ND1 HIS A 199      -8.154   2.402  -0.735  1.00 86.69      A    N  
ATOM   1462  CE1 HIS A 199      -8.548   2.666  -1.994  1.00 88.23      A    C  
ATOM   1463  NE2 HIS A 199      -9.775   3.219  -1.979  1.00 89.63      A    N  
ATOM   1464  N   TRP A 200      -9.566   5.833   2.657  1.00 95.24      A    N  
ATOM   1465  CA  TRP A 200     -10.107   7.180   2.449  1.00 95.89      A    C  
ATOM   1466  C   TRP A 200      -9.023   8.263   2.338  1.00 96.30      A    C  
ATOM   1467  O   TRP A 200      -9.215   9.235   1.603  1.00 95.71      A    O  
ATOM   1468  CB  TRP A 200     -11.082   7.494   3.590  1.00 95.20      A    C  
ATOM   1469  CG  TRP A 200     -10.440   7.719   4.936  1.00 94.29      A    C  
ATOM   1470  CD1 TRP A 200     -10.218   6.779   5.891  1.00 90.90      A    C  
ATOM   1471  CD2 TRP A 200      -9.928   8.975   5.482  1.00 93.31      A    C  
ATOM   1472  CE2 TRP A 200      -9.404   8.711   6.774  1.00 92.05      A    C  
ATOM   1473  CE3 TRP A 200      -9.857  10.301   5.005  1.00 90.88      A    C  
ATOM   1474  NE1 TRP A 200      -9.594   7.354   6.996  1.00 90.12      A    N  
ATOM   1475  CZ2 TRP A 200      -8.824   9.727   7.580  1.00 89.65      A    C  
ATOM   1476  CZ3 TRP A 200      -9.277  11.310   5.801  1.00 88.80      A    C  
ATOM   1477  CH2 TRP A 200      -8.767  11.021   7.072  1.00 88.08      A    C  
ATOM   1478  N   ILE A 201      -7.866   8.101   2.992  1.00 95.38      A    N  
ATOM   1479  CA  ILE A 201      -6.746   9.051   2.948  1.00 95.26      A    C  
ATOM   1480  C   ILE A 201      -6.216   9.193   1.516  1.00 96.14      A    C  
ATOM   1481  O   ILE A 201      -5.915  10.298   1.075  1.00 95.63      A    O  
ATOM   1482  CB  ILE A 201      -5.604   8.595   3.887  1.00 92.61      A    C  
ATOM   1483  CG1 ILE A 201      -6.102   8.492   5.345  1.00 81.10      A    C  
ATOM   1484  CG2 ILE A 201      -4.401   9.545   3.810  1.00 77.85      A    C  
ATOM   1485  CD1 ILE A 201      -5.077   7.825   6.256  1.00 73.40      A    C  
ATOM   1486  N   TYR A 202      -6.183   8.080   0.784  1.00 96.48      A    N  
ATOM   1487  CA  TYR A 202      -5.680   8.005  -0.588  1.00 96.40      A    C  
ATOM   1488  C   TYR A 202      -6.647   8.594  -1.626  1.00 97.04      A    C  
ATOM   1489  O   TYR A 202      -6.307   8.683  -2.804  1.00 96.39      A    O  
ATOM   1490  CB  TYR A 202      -5.330   6.553  -0.904  1.00 95.59      A    C  
ATOM   1491  CG  TYR A 202      -4.295   5.989   0.041  1.00 95.20      A    C  
ATOM   1492  CD1 TYR A 202      -2.966   6.467   0.005  1.00 92.01      A    C  
ATOM   1493  CD2 TYR A 202      -4.647   5.016   1.002  1.00 91.54      A    C  
ATOM   1494  CE1 TYR A 202      -2.005   5.988   0.884  1.00 90.37      A    C  
ATOM   1495  CE2 TYR A 202      -3.686   4.523   1.900  1.00 90.00      A    C  
ATOM   1496  CZ  TYR A 202      -2.363   5.012   1.833  1.00 92.29      A    C  
ATOM   1497  OH  TYR A 202      -1.416   4.531   2.698  1.00 90.56      A    O  
ATOM   1498  N   TRP A 203      -7.832   9.003  -1.193  1.00 96.92      A    N  
ATOM   1499  CA  TRP A 203      -8.747   9.812  -1.988  1.00 97.45      A    C  
ATOM   1500  C   TRP A 203      -8.705  11.270  -1.551  1.00 97.77      A    C  
ATOM   1501  O   TRP A 203      -8.471  12.169  -2.361  1.00 96.98      A    O  
ATOM   1502  CB  TRP A 203     -10.165   9.231  -1.887  1.00 97.22      A    C  
ATOM   1503  CG  TRP A 203     -10.335   7.944  -2.630  1.00 97.17      A    C  
ATOM   1504  CD1 TRP A 203     -10.058   6.706  -2.165  1.00 94.79      A    C  
ATOM   1505  CD2 TRP A 203     -10.793   7.761  -4.015  1.00 96.37      A    C  
ATOM   1506  CE2 TRP A 203     -10.766   6.380  -4.316  1.00 95.87      A    C  
ATOM   1507  CE3 TRP A 203     -11.213   8.650  -5.034  1.00 95.69      A    C  
ATOM   1508  NE1 TRP A 203     -10.316   5.759  -3.163  1.00 94.96      A    N  
ATOM   1509  CZ2 TRP A 203     -11.146   5.878  -5.575  1.00 95.40      A    C  
ATOM   1510  CZ3 TRP A 203     -11.597   8.149  -6.289  1.00 94.09      A    C  
ATOM   1511  CH2 TRP A 203     -11.556   6.780  -6.557  1.00 94.31      A    C  
ATOM   1512  N   VAL A 204      -8.877  11.526  -0.267  1.00 97.50      A    N  
ATOM   1513  CA  VAL A 204      -8.997  12.880   0.270  1.00 97.51      A    C  
ATOM   1514  C   VAL A 204      -7.669  13.645   0.166  1.00 97.71      A    C  
ATOM   1515  O   VAL A 204      -7.664  14.771  -0.331  1.00 97.16      A    O  
ATOM   1516  CB  VAL A 204      -9.525  12.856   1.721  1.00 96.98      A    C  
ATOM   1517  CG1 VAL A 204      -9.659  14.263   2.298  1.00 93.36      A    C  
ATOM   1518  CG2 VAL A 204     -10.911  12.203   1.789  1.00 93.17      A    C  
ATOM   1519  N   GLY A 205      -6.554  13.048   0.588  1.00 96.95      A    N  
ATOM   1520  CA  GLY A 205      -5.231  13.684   0.537  1.00 96.81      A    C  
ATOM   1521  C   GLY A 205      -4.822  14.074  -0.887  1.00 97.43      A    C  
ATOM   1522  O   GLY A 205      -4.658  15.268  -1.158  1.00 97.10      A    O  
ATOM   1523  N   PRO A 206      -4.746  13.115  -1.832  1.00 97.41      A    N  
ATOM   1524  CA  PRO A 206      -4.416  13.413  -3.222  1.00 97.40      A    C  
ATOM   1525  C   PRO A 206      -5.367  14.412  -3.891  1.00 97.65      A    C  
ATOM   1526  O   PRO A 206      -4.906  15.316  -4.578  1.00 97.14      A    O  
ATOM   1527  CB  PRO A 206      -4.421  12.063  -3.937  1.00 96.92      A    C  
ATOM   1528  CG  PRO A 206      -3.992  11.104  -2.834  1.00 95.51      A    C  
ATOM   1529  CD  PRO A 206      -4.719  11.682  -1.613  1.00 96.93      A    C  
ATOM   1530  N   ILE A 207      -6.675  14.301  -3.679  1.00 97.46      A    N  
ATOM   1531  CA  ILE A 207      -7.643  15.225  -4.289  1.00 97.31      A    C  
ATOM   1532  C   ILE A 207      -7.442  16.654  -3.769  1.00 97.49      A    C  
ATOM   1533  O   ILE A 207      -7.398  17.587  -4.572  1.00 96.95      A    O  
ATOM   1534  CB  ILE A 207      -9.091  14.725  -4.102  1.00 97.13      A    C  
ATOM   1535  CG1 ILE A 207      -9.329  13.500  -5.016  1.00 94.93      A    C  
ATOM   1536  CG2 ILE A 207     -10.123  15.831  -4.421  1.00 94.96      A    C  
ATOM   1537  CD1 ILE A 207     -10.653  12.759  -4.755  1.00 88.76      A    C  
ATOM   1538  N   ILE A 208      -7.280  16.835  -2.450  1.00 97.75      A    N  
ATOM   1539  CA  ILE A 208      -7.036  18.166  -1.880  1.00 97.59      A    C  
ATOM   1540  C   ILE A 208      -5.710  18.733  -2.415  1.00 97.58      A    C  
ATOM   1541  O   ILE A 208      -5.687  19.870  -2.885  1.00 97.19      A    O  
ATOM   1542  CB  ILE A 208      -7.072  18.140  -0.337  1.00 97.27      A    C  
ATOM   1543  CG1 ILE A 208      -8.499  17.805   0.163  1.00 94.88      A    C  
ATOM   1544  CG2 ILE A 208      -6.635  19.494   0.244  1.00 94.47      A    C  
ATOM   1545  CD1 ILE A 208      -8.579  17.545   1.673  1.00 88.56      A    C  
ATOM   1546  N   GLY A 209      -4.635  17.936  -2.399  1.00 97.33      A    N  
ATOM   1547  CA  GLY A 209      -3.335  18.347  -2.926  1.00 97.14      A    C  
ATOM   1548  C   GLY A 209      -3.395  18.757  -4.403  1.00 97.36      A    C  
ATOM   1549  O   GLY A 209      -2.871  19.800  -4.784  1.00 96.75      A    O  
ATOM   1550  N   ALA A 210      -4.119  17.975  -5.209  1.00 97.37      A    N  
ATOM   1551  CA  ALA A 210      -4.294  18.245  -6.629  1.00 97.09      A    C  
ATOM   1552  C   ALA A 210      -5.090  19.524  -6.901  1.00 96.91      A    C  
ATOM   1553  O   ALA A 210      -4.694  20.340  -7.737  1.00 96.08      A    O  
ATOM   1554  CB  ALA A 210      -4.981  17.024  -7.253  1.00 96.73      A    C  
ATOM   1555  N   VAL A 211      -6.204  19.735  -6.186  1.00 97.32      A    N  
ATOM   1556  CA  VAL A 211      -7.036  20.939  -6.336  1.00 96.92      A    C  
ATOM   1557  C   VAL A 211      -6.280  22.189  -5.898  1.00 96.70      A    C  
ATOM   1558  O   VAL A 211      -6.334  23.203  -6.590  1.00 95.97      A    O  
ATOM   1559  CB  VAL A 211      -8.364  20.782  -5.571  1.00 96.44      A    C  
ATOM   1560  CG1 VAL A 211      -9.180  22.081  -5.530  1.00 91.38      A    C  
ATOM   1561  CG2 VAL A 211      -9.242  19.724  -6.241  1.00 91.65      A    C  
ATOM   1562  N   LEU A 212      -5.529  22.112  -4.793  1.00 97.21      A    N  
ATOM   1563  CA  LEU A 212      -4.698  23.220  -4.335  1.00 97.19      A    C  
ATOM   1564  C   LEU A 212      -3.600  23.565  -5.354  1.00 96.81      A    C  
ATOM   1565  O   LEU A 212      -3.426  24.738  -5.667  1.00 96.18      A    O  
ATOM   1566  CB  LEU A 212      -4.071  22.881  -2.970  1.00 97.04      A    C  
ATOM   1567  CG  LEU A 212      -5.049  22.911  -1.778  1.00 90.90      A    C  
ATOM   1568  CD1 LEU A 212      -4.337  22.410  -0.519  1.00 84.30      A    C  
ATOM   1569  CD2 LEU A 212      -5.576  24.317  -1.497  1.00 83.86      A    C  
ATOM   1570  N   ALA A 213      -2.919  22.567  -5.908  1.00 96.60      A    N  
ATOM   1571  CA  ALA A 213      -1.879  22.785  -6.912  1.00 96.19      A    C  
ATOM   1572  C   ALA A 213      -2.429  23.412  -8.195  1.00 95.77      A    C  
ATOM   1573  O   ALA A 213      -1.911  24.429  -8.661  1.00 94.47      A    O  
ATOM   1574  CB  ALA A 213      -1.195  21.448  -7.200  1.00 95.89      A    C  
ATOM   1575  N   GLY A 214      -3.516  22.852  -8.728  1.00 95.89      A    N  
ATOM   1576  CA  GLY A 214      -4.163  23.380  -9.927  1.00 94.78      A    C  
ATOM   1577  C   GLY A 214      -4.714  24.791  -9.723  1.00 94.50      A    C  
ATOM   1578  O   GLY A 214      -4.519  25.656 -10.569  1.00 93.04      A    O  
ATOM   1579  N   GLY A 215      -5.346  25.046  -8.565  1.00 95.48      A    N  
ATOM   1580  CA  GLY A 215      -5.875  26.357  -8.209  1.00 94.58      A    C  
ATOM   1581  C   GLY A 215      -4.783  27.418  -8.028  1.00 94.62      A    C  
ATOM   1582  O   GLY A 215      -4.903  28.508  -8.581  1.00 93.02      A    O  
ATOM   1583  N   LEU A 216      -3.707  27.090  -7.311  1.00 95.53      A    N  
ATOM   1584  CA  LEU A 216      -2.571  27.996  -7.136  1.00 95.42      A    C  
ATOM   1585  C   LEU A 216      -1.885  28.318  -8.462  1.00 94.68      A    C  
ATOM   1586  O   LEU A 216      -1.554  29.476  -8.707  1.00 92.81      A    O  
ATOM   1587  CB  LEU A 216      -1.564  27.375  -6.153  1.00 95.16      A    C  
ATOM   1588  CG  LEU A 216      -1.888  27.707  -4.682  1.00 86.84      A    C  
ATOM   1589  CD1 LEU A 216      -1.225  26.704  -3.739  1.00 79.97      A    C  
ATOM   1590  CD2 LEU A 216      -1.366  29.095  -4.295  1.00 80.08      A    C  
ATOM   1591  N   TYR A 217      -1.693  27.316  -9.326  1.00 93.01      A    N  
ATOM   1592  CA  TYR A 217      -1.081  27.553 -10.630  1.00 92.37      A    C  
ATOM   1593  C   TYR A 217      -1.952  28.452 -11.503  1.00 91.49      A    C  
ATOM   1594  O   TYR A 217      -1.501  29.494 -11.967  1.00 89.07      A    O  
ATOM   1595  CB  TYR A 217      -0.789  26.215 -11.311  1.00 91.75      A    C  
ATOM   1596  CG  TYR A 217       0.096  26.400 -12.527  1.00 91.32      A    C  
ATOM   1597  CD1 TYR A 217      -0.457  26.633 -13.800  1.00 86.83      A    C  
ATOM   1598  CD2 TYR A 217       1.492  26.418 -12.360  1.00 86.93      A    C  
ATOM   1599  CE1 TYR A 217       0.380  26.906 -14.894  1.00 85.90      A    C  
ATOM   1600  CE2 TYR A 217       2.337  26.690 -13.441  1.00 85.74      A    C  
ATOM   1601  CZ  TYR A 217       1.777  26.944 -14.707  1.00 87.62      A    C  
ATOM   1602  OH  TYR A 217       2.609  27.255 -15.752  1.00 85.62      A    O  
ATOM   1603  N   GLU A 218      -3.228  28.093 -11.688  1.00 89.34      A    N  
ATOM   1604  CA  GLU A 218      -4.105  28.736 -12.666  1.00 87.04      A    C  
ATOM   1605  C   GLU A 218      -4.615  30.121 -12.222  1.00 86.25      A    C  
ATOM   1606  O   GLU A 218      -4.850  30.981 -13.068  1.00 82.50      A    O  
ATOM   1607  CB  GLU A 218      -5.291  27.803 -12.949  1.00 84.74      A    C  
ATOM   1608  CG  GLU A 218      -5.956  28.054 -14.316  1.00 77.11      A    C  
ATOM   1609  CD  GLU A 218      -5.215  27.396 -15.499  1.00 73.97      A    C  
ATOM   1610  OE1 GLU A 218      -5.772  27.394 -16.614  1.00 66.97      A    O  
ATOM   1611  OE2 GLU A 218      -4.162  26.747 -15.328  1.00 67.29      A    O1-
ATOM   1612  N   TYR A 219      -4.799  30.335 -10.905  1.00 87.97      A    N  
ATOM   1613  CA  TYR A 219      -5.448  31.551 -10.399  1.00 87.77      A    C  
ATOM   1614  C   TYR A 219      -4.524  32.495  -9.618  1.00 88.02      A    C  
ATOM   1615  O   TYR A 219      -4.917  33.634  -9.366  1.00 84.36      A    O  
ATOM   1616  CB  TYR A 219      -6.670  31.173  -9.547  1.00 86.19      A    C  
ATOM   1617  CG  TYR A 219      -7.692  30.315 -10.265  1.00 83.50      A    C  
ATOM   1618  CD1 TYR A 219      -8.320  30.785 -11.433  1.00 76.13      A    C  
ATOM   1619  CD2 TYR A 219      -8.015  29.042  -9.771  1.00 76.00      A    C  
ATOM   1620  CE1 TYR A 219      -9.254  29.986 -12.109  1.00 73.84      A    C  
ATOM   1621  CE2 TYR A 219      -8.951  28.232 -10.436  1.00 73.13      A    C  
ATOM   1622  CZ  TYR A 219      -9.568  28.705 -11.612  1.00 75.27      A    C  
ATOM   1623  OH  TYR A 219     -10.472  27.909 -12.272  1.00 73.12      A    O  
ATOM   1624  N   VAL A 220      -3.328  32.053  -9.215  1.00 89.58      A    N  
ATOM   1625  CA  VAL A 220      -2.400  32.878  -8.425  1.00 89.50      A    C  
ATOM   1626  C   VAL A 220      -1.105  33.139  -9.179  1.00 89.15      A    C  
ATOM   1627  O   VAL A 220      -0.688  34.291  -9.279  1.00 86.30      A    O  
ATOM   1628  CB  VAL A 220      -2.125  32.269  -7.031  1.00 88.39      A    C  
ATOM   1629  CG1 VAL A 220      -1.232  33.180  -6.188  1.00 82.34      A    C  
ATOM   1630  CG2 VAL A 220      -3.422  32.029  -6.255  1.00 82.92      A    C  
ATOM   1631  N   PHE A 221      -0.463  32.099  -9.704  1.00 87.59      A    N  
ATOM   1632  CA  PHE A 221       0.847  32.246 -10.343  1.00 86.58      A    C  
ATOM   1633  C   PHE A 221       0.775  32.569 -11.835  1.00 83.65      A    C  
ATOM   1634  O   PHE A 221       1.555  33.393 -12.313  1.00 77.07      A    O  
ATOM   1635  CB  PHE A 221       1.678  30.984 -10.094  1.00 85.89      A    C  
ATOM   1636  CG  PHE A 221       2.125  30.821  -8.659  1.00 88.00      A    C  
ATOM   1637  CD1 PHE A 221       3.098  31.692  -8.124  1.00 83.22      A    C  
ATOM   1638  CD2 PHE A 221       1.592  29.808  -7.849  1.00 82.57      A    C  
ATOM   1639  CE1 PHE A 221       3.527  31.544  -6.800  1.00 82.25      A    C  
ATOM   1640  CE2 PHE A 221       2.022  29.657  -6.520  1.00 81.99      A    C  
ATOM   1641  CZ  PHE A 221       2.988  30.531  -5.994  1.00 85.11      A    C  
ATOM   1642  N   CYS A 222      -0.150  31.957 -12.569  1.00 79.43      A    N  
ATOM   1643  CA  CYS A 222      -0.271  32.086 -14.019  1.00 76.40      A    C  
ATOM   1644  C   CYS A 222      -1.736  32.355 -14.447  1.00 75.05      A    C  
ATOM   1645  O   CYS A 222      -2.324  31.543 -15.160  1.00 69.56      A    O  
ATOM   1646  CB  CYS A 222       0.318  30.836 -14.683  1.00 72.62      A    C  
ATOM   1647  SG  CYS A 222       2.080  30.661 -14.305  1.00 67.00      A    S  
ATOM   1648  N   PRO A 223      -2.345  33.465 -14.005  1.00 77.47      A    N  
ATOM   1649  CA  PRO A 223      -3.741  33.798 -14.285  1.00 76.48      A    C  
ATOM   1650  C   PRO A 223      -4.019  34.111 -15.763  1.00 71.39      A    C  
ATOM   1651  O   PRO A 223      -3.116  34.567 -16.497  1.00 65.63      A    O  
ATOM   1652  CB  PRO A 223      -4.062  34.980 -13.366  1.00 68.74      A    C  
ATOM   1653  CG  PRO A 223      -2.725  35.664 -13.172  1.00 68.54      A    C  
ATOM   1654  CD  PRO A 223      -1.734  34.501 -13.175  1.00 73.44      A    C  
ATOM   1655  OXT PRO A 223      -5.194  33.910 -16.174  1.00 66.58      A    O1-
TER   
ATOM   1656  N   GLN B   1      14.684   1.771  23.771  1.00 53.87      B    N  
ATOM   1657  CA  GLN B   1      14.631   0.686  22.777  1.00 57.66      B    C  
ATOM   1658  C   GLN B   1      13.455  -0.209  23.119  1.00 62.21      B    C  
ATOM   1659  O   GLN B   1      13.189  -0.403  24.303  1.00 60.05      B    O  
ATOM   1660  CB  GLN B   1      15.972  -0.063  22.794  1.00 52.96      B    C  
ATOM   1661  CG  GLN B   1      16.251  -0.834  21.503  1.00 46.12      B    C  
ATOM   1662  CD  GLN B   1      17.668  -1.408  21.482  1.00 40.18      B    C  
ATOM   1663  NE2 GLN B   1      18.122  -1.942  20.375  1.00 34.85      B    N  
ATOM   1664  OE1 GLN B   1      18.391  -1.356  22.466  1.00 37.20      B    O  
ATOM   1665  N   VAL B   2      12.719  -0.700  22.140  1.00 66.92      B    N  
ATOM   1666  CA  VAL B   2      11.601  -1.619  22.376  1.00 69.75      B    C  
ATOM   1667  C   VAL B   2      12.175  -2.958  22.806  1.00 73.01      B    C  
ATOM   1668  O   VAL B   2      13.035  -3.501  22.116  1.00 72.53      B    O  
ATOM   1669  CB  VAL B   2      10.711  -1.799  21.133  1.00 65.99      B    C  
ATOM   1670  CG1 VAL B   2       9.500  -2.660  21.437  1.00 59.39      B    C  
ATOM   1671  CG2 VAL B   2      10.208  -0.462  20.595  1.00 57.77      B    C  
ATOM   1672  N   GLN B   3      11.715  -3.491  23.932  1.00 78.66      B    N  
ATOM   1673  CA  GLN B   3      11.961  -4.873  24.326  1.00 80.77      B    C  
ATOM   1674  C   GLN B   3      10.654  -5.646  24.212  1.00 82.88      B    C  
ATOM   1675  O   GLN B   3       9.622  -5.206  24.715  1.00 82.40      B    O  
ATOM   1676  CB  GLN B   3      12.534  -4.948  25.740  1.00 78.45      B    C  
ATOM   1677  CG  GLN B   3      14.011  -4.556  25.765  1.00 68.48      B    C  
ATOM   1678  CD  GLN B   3      14.659  -4.742  27.141  1.00 62.87      B    C  
ATOM   1679  NE2 GLN B   3      15.964  -4.777  27.219  1.00 52.75      B    N  
ATOM   1680  OE1 GLN B   3      14.005  -4.850  28.159  1.00 56.36      B    O  
ATOM   1681  N   LEU B   4      10.727  -6.789  23.547  1.00 84.99      B    N  
ATOM   1682  CA  LEU B   4       9.613  -7.715  23.385  1.00 87.00      B    C  
ATOM   1683  C   LEU B   4       9.906  -8.959  24.220  1.00 88.13      B    C  
ATOM   1684  O   LEU B   4      11.011  -9.500  24.150  1.00 87.46      B    O  
ATOM   1685  CB  LEU B   4       9.435  -8.051  21.899  1.00 86.14      B    C  
ATOM   1686  CG  LEU B   4       9.143  -6.838  20.995  1.00 85.28      B    C  
ATOM   1687  CD1 LEU B   4       9.123  -7.276  19.539  1.00 80.06      B    C  
ATOM   1688  CD2 LEU B   4       7.799  -6.190  21.315  1.00 79.58      B    C  
ATOM   1689  N   VAL B   5       8.938  -9.392  25.005  1.00 89.90      B    N  
ATOM   1690  CA  VAL B   5       9.050 -10.591  25.831  1.00 90.75      B    C  
ATOM   1691  C   VAL B   5       7.867 -11.499  25.533  1.00 91.53      B    C  
ATOM   1692  O   VAL B   5       6.722 -11.175  25.853  1.00 90.42      B    O  
ATOM   1693  CB  VAL B   5       9.144 -10.258  27.325  1.00 89.02      B    C  
ATOM   1694  CG1 VAL B   5       9.303 -11.526  28.158  1.00 81.27      B    C  
ATOM   1695  CG2 VAL B   5      10.347  -9.351  27.622  1.00 80.64      B    C  
ATOM   1696  N   GLU B   6       8.155 -12.641  24.935  1.00 92.04      B    N  
ATOM   1697  CA  GLU B   6       7.171 -13.678  24.679  1.00 92.48      B    C  
ATOM   1698  C   GLU B   6       6.901 -14.501  25.936  1.00 92.85      B    C  
ATOM   1699  O   GLU B   6       7.772 -14.773  26.757  1.00 91.54      B    O  
ATOM   1700  CB  GLU B   6       7.590 -14.603  23.533  1.00 90.09      B    C  
ATOM   1701  CG  GLU B   6       7.882 -13.866  22.211  1.00 85.55      B    C  
ATOM   1702  CD  GLU B   6       9.345 -13.451  22.043  1.00 87.36      B    C  
ATOM   1703  OE1 GLU B   6       9.763 -13.314  20.879  1.00 81.36      B    O  
ATOM   1704  OE2 GLU B   6      10.067 -13.287  23.046  1.00 81.66      B    O1-
ATOM   1705  N   SER B   7       5.655 -14.945  26.076  1.00 92.79      B    N  
ATOM   1706  CA  SER B   7       5.225 -15.841  27.138  1.00 92.64      B    C  
ATOM   1707  C   SER B   7       4.080 -16.737  26.666  1.00 93.15      B    C  
ATOM   1708  O   SER B   7       3.447 -16.478  25.639  1.00 90.69      B    O  
ATOM   1709  CB  SER B   7       4.832 -15.042  28.383  1.00 90.31      B    C  
ATOM   1710  OG  SER B   7       3.777 -14.152  28.107  1.00 80.88      B    O  
ATOM   1711  N   GLY B   8       3.804 -17.797  27.395  1.00 91.79      B    N  
ATOM   1712  CA  GLY B   8       2.713 -18.729  27.103  1.00 91.36      B    C  
ATOM   1713  C   GLY B   8       3.119 -19.952  26.282  1.00 92.41      B    C  
ATOM   1714  O   GLY B   8       2.263 -20.792  26.017  1.00 88.44      B    O  
ATOM   1715  N   GLY B   9       4.381 -20.081  25.911  1.00 92.05      B    N  
ATOM   1716  CA  GLY B   9       4.912 -21.310  25.330  1.00 91.89      B    C  
ATOM   1717  C   GLY B   9       4.873 -22.482  26.318  1.00 92.28      B    C  
ATOM   1718  O   GLY B   9       4.735 -22.302  27.530  1.00 88.93      B    O  
ATOM   1719  N   GLY B  10       4.972 -23.703  25.779  1.00 92.26      B    N  
ATOM   1720  CA  GLY B  10       4.947 -24.907  26.588  1.00 92.26      B    C  
ATOM   1721  C   GLY B  10       4.633 -26.163  25.783  1.00 93.82      B    C  
ATOM   1722  O   GLY B  10       4.623 -26.150  24.550  1.00 91.69      B    O  
ATOM   1723  N   LEU B  11       4.382 -27.254  26.505  1.00 93.10      B    N  
ATOM   1724  CA  LEU B  11       3.998 -28.535  25.928  1.00 93.70      B    C  
ATOM   1725  C   LEU B  11       2.468 -28.611  25.810  1.00 93.85      B    C  
ATOM   1726  O   LEU B  11       1.757 -28.345  26.775  1.00 91.30      B    O  
ATOM   1727  CB  LEU B  11       4.553 -29.666  26.810  1.00 91.89      B    C  
ATOM   1728  CG  LEU B  11       4.590 -31.011  26.058  1.00 84.05      B    C  
ATOM   1729  CD1 LEU B  11       5.982 -31.253  25.471  1.00 73.43      B    C  
ATOM   1730  CD2 LEU B  11       4.270 -32.177  26.996  1.00 74.92      B    C  
ATOM   1731  N   VAL B  12       1.968 -29.002  24.634  1.00 94.49      B    N  
ATOM   1732  CA  VAL B  12       0.539 -29.151  24.342  1.00 94.35      B    C  
ATOM   1733  C   VAL B  12       0.319 -30.449  23.575  1.00 94.78      B    C  
ATOM   1734  O   VAL B  12       1.139 -30.829  22.746  1.00 93.00      B    O  
ATOM   1735  CB  VAL B  12       0.010 -27.938  23.562  1.00 92.05      B    C  
ATOM   1736  CG1 VAL B  12      -1.441 -28.081  23.134  1.00 78.73      B    C  
ATOM   1737  CG2 VAL B  12       0.083 -26.685  24.438  1.00 79.39      B    C  
ATOM   1738  N   GLN B  13      -0.798 -31.117  23.840  1.00 95.05      B    N  
ATOM   1739  CA  GLN B  13      -1.173 -32.301  23.080  1.00 94.91      B    C  
ATOM   1740  C   GLN B  13      -1.694 -31.932  21.685  1.00 95.27      B    C  
ATOM   1741  O   GLN B  13      -2.310 -30.870  21.527  1.00 93.80      B    O  
ATOM   1742  CB  GLN B  13      -2.221 -33.115  23.847  1.00 93.12      B    C  
ATOM   1743  CG  GLN B  13      -1.620 -33.767  25.102  1.00 81.74      B    C  
ATOM   1744  CD  GLN B  13      -2.613 -34.672  25.843  1.00 75.08      B    C  
ATOM   1745  NE2 GLN B  13      -2.148 -35.453  26.784  1.00 62.58      B    N  
ATOM   1746  OE1 GLN B  13      -3.801 -34.676  25.599  1.00 65.77      B    O  
ATOM   1747  N   PRO B  14      -1.533 -32.791  20.666  1.00 95.01      B    N  
ATOM   1748  CA  PRO B  14      -2.145 -32.605  19.356  1.00 94.98      B    C  
ATOM   1749  C   PRO B  14      -3.654 -32.351  19.464  1.00 94.93      B    C  
ATOM   1750  O   PRO B  14      -4.353 -33.018  20.223  1.00 92.97      B    O  
ATOM   1751  CB  PRO B  14      -1.835 -33.888  18.573  1.00 93.78      B    C  
ATOM   1752  CG  PRO B  14      -0.566 -34.410  19.234  1.00 90.72      B    C  
ATOM   1753  CD  PRO B  14      -0.747 -34.015  20.695  1.00 93.35      B    C  
ATOM   1754  N   GLY B  15      -4.147 -31.369  18.722  1.00 94.63      B    N  
ATOM   1755  CA  GLY B  15      -5.530 -30.891  18.796  1.00 94.16      B    C  
ATOM   1756  C   GLY B  15      -5.802 -29.880  19.915  1.00 94.83      B    C  
ATOM   1757  O   GLY B  15      -6.865 -29.252  19.914  1.00 91.62      B    O  
ATOM   1758  N   GLY B  16      -4.863 -29.685  20.822  1.00 94.64      B    N  
ATOM   1759  CA  GLY B  16      -4.952 -28.706  21.891  1.00 94.00      B    C  
ATOM   1760  C   GLY B  16      -4.897 -27.252  21.405  1.00 94.80      B    C  
ATOM   1761  O   GLY B  16      -4.691 -26.956  20.228  1.00 93.45      B    O  
ATOM   1762  N   SER B  17      -5.081 -26.359  22.367  1.00 95.10      B    N  
ATOM   1763  CA  SER B  17      -5.002 -24.919  22.128  1.00 94.95      B    C  
ATOM   1764  C   SER B  17      -3.990 -24.268  23.068  1.00 94.94      B    C  
ATOM   1765  O   SER B  17      -3.867 -24.650  24.227  1.00 92.82      B    O  
ATOM   1766  CB  SER B  17      -6.370 -24.256  22.303  1.00 92.98      B    C  
ATOM   1767  OG  SER B  17      -7.299 -24.775  21.371  1.00 81.32      B    O  
ATOM   1768  N   LEU B  18      -3.297 -23.253  22.568  1.00 94.79      B    N  
ATOM   1769  CA  LEU B  18      -2.340 -22.464  23.328  1.00 94.63      B    C  
ATOM   1770  C   LEU B  18      -2.498 -20.991  22.974  1.00 95.40      B    C  
ATOM   1771  O   LEU B  18      -2.811 -20.645  21.836  1.00 93.91      B    O  
ATOM   1772  CB  LEU B  18      -0.926 -22.984  23.026  1.00 92.37      B    C  
ATOM   1773  CG  LEU B  18       0.128 -22.551  24.061  1.00 86.84      B    C  
ATOM   1774  CD1 LEU B  18       0.004 -23.340  25.357  1.00 80.68      B    C  
ATOM   1775  CD2 LEU B  18       1.538 -22.800  23.500  1.00 80.19      B    C  
ATOM   1776  N   ARG B  19      -2.277 -20.111  23.944  1.00 95.37      B    N  
ATOM   1777  CA  ARG B  19      -2.272 -18.670  23.719  1.00 95.63      B    C  
ATOM   1778  C   ARG B  19      -0.906 -18.098  24.050  1.00 95.67      B    C  
ATOM   1779  O   ARG B  19      -0.530 -18.067  25.217  1.00 93.70      B    O  
ATOM   1780  CB  ARG B  19      -3.401 -18.016  24.527  1.00 94.02      B    C  
ATOM   1781  CG  ARG B  19      -3.546 -16.535  24.165  1.00 88.32      B    C  
ATOM   1782  CD  ARG B  19      -4.698 -15.914  24.958  1.00 85.59      B    C  
ATOM   1783  NE  ARG B  19      -4.923 -14.515  24.567  1.00 78.41      B    N  
ATOM   1784  CZ  ARG B  19      -5.830 -13.687  25.074  1.00 72.50      B    C  
ATOM   1785  NH1 ARG B  19      -6.611 -14.065  26.037  1.00 65.15      B    N1+
ATOM   1786  NH2 ARG B  19      -5.952 -12.478  24.617  1.00 65.39      B    N  
ATOM   1787  N   LEU B  20      -0.213 -17.629  23.039  1.00 95.29      B    N  
ATOM   1788  CA  LEU B  20       1.018 -16.879  23.224  1.00 95.34      B    C  
ATOM   1789  C   LEU B  20       0.702 -15.411  23.477  1.00 95.24      B    C  
ATOM   1790  O   LEU B  20      -0.245 -14.859  22.913  1.00 94.04      B    O  
ATOM   1791  CB  LEU B  20       1.956 -17.050  22.020  1.00 94.95      B    C  
ATOM   1792  CG  LEU B  20       2.300 -18.507  21.663  1.00 93.34      B    C  
ATOM   1793  CD1 LEU B  20       3.273 -18.525  20.491  1.00 86.92      B    C  
ATOM   1794  CD2 LEU B  20       2.933 -19.254  22.834  1.00 86.12      B    C  
ATOM   1795  N   SER B  21       1.507 -14.790  24.320  1.00 95.44      B    N  
ATOM   1796  CA  SER B  21       1.452 -13.365  24.592  1.00 94.80      B    C  
ATOM   1797  C   SER B  21       2.829 -12.759  24.394  1.00 94.46      B    C  
ATOM   1798  O   SER B  21       3.826 -13.379  24.748  1.00 92.43      B    O  
ATOM   1799  CB  SER B  21       0.956 -13.091  26.018  1.00 93.34      B    C  
ATOM   1800  OG  SER B  21      -0.288 -13.735  26.246  1.00 80.92      B    O  
ATOM   1801  N   CYS B  22       2.874 -11.553  23.843  1.00 94.25      B    N  
ATOM   1802  CA  CYS B  22       4.096 -10.786  23.681  1.00 92.93      B    C  
ATOM   1803  C   CYS B  22       3.877  -9.406  24.289  1.00 92.56      B    C  
ATOM   1804  O   CYS B  22       3.070  -8.632  23.788  1.00 90.50      B    O  
ATOM   1805  CB  CYS B  22       4.441 -10.722  22.198  1.00 91.06      B    C  
ATOM   1806  SG  CYS B  22       5.786  -9.573  21.834  1.00 87.19      B    S  
ATOM   1807  N   ALA B  23       4.582  -9.121  25.374  1.00 90.23      B    N  
ATOM   1808  CA  ALA B  23       4.521  -7.836  26.037  1.00 89.35      B    C  
ATOM   1809  C   ALA B  23       5.657  -6.944  25.540  1.00 88.54      B    C  
ATOM   1810  O   ALA B  23       6.823  -7.335  25.579  1.00 86.54      B    O  
ATOM   1811  CB  ALA B  23       4.561  -8.051  27.552  1.00 88.13      B    C  
ATOM   1812  N   ALA B  24       5.313  -5.742  25.101  1.00 83.97      B    N  
ATOM   1813  CA  ALA B  24       6.288  -4.727  24.762  1.00 81.25      B    C  
ATOM   1814  C   ALA B  24       6.563  -3.838  25.981  1.00 79.91      B    C  
ATOM   1815  O   ALA B  24       5.645  -3.371  26.659  1.00 77.40      B    O  
ATOM   1816  CB  ALA B  24       5.804  -3.929  23.560  1.00 78.70      B    C  
ATOM   1817  N   SER B  25       7.839  -3.583  26.237  1.00 77.61      B    N  
ATOM   1818  CA  SER B  25       8.295  -2.701  27.296  1.00 75.88      B    C  
ATOM   1819  C   SER B  25       9.422  -1.787  26.809  1.00 74.28      B    C  
ATOM   1820  O   SER B  25       9.988  -1.974  25.732  1.00 69.15      B    O  
ATOM   1821  CB  SER B  25       8.694  -3.522  28.528  1.00 73.06      B    C  
ATOM   1822  OG  SER B  25       9.866  -4.273  28.274  1.00 64.77      B    O  
ATOM   1823  N   GLY B  26       9.741  -0.778  27.600  1.00 66.83      B    N  
ATOM   1824  CA  GLY B  26      10.780   0.192  27.294  1.00 63.43      B    C  
ATOM   1825  C   GLY B  26      10.230   1.584  26.976  1.00 61.18      B    C  
ATOM   1826  O   GLY B  26       9.061   1.764  26.645  1.00 56.70      B    O  
ATOM   1827  N   ARG B  27      11.091   2.590  27.099  1.00 47.10      B    N  
ATOM   1828  CA  ARG B  27      10.778   3.947  26.644  1.00 45.22      B    C  
ATOM   1829  C   ARG B  27      10.979   3.998  25.140  1.00 45.57      B    C  
ATOM   1830  O   ARG B  27      12.110   4.068  24.662  1.00 41.65      B    O  
ATOM   1831  CB  ARG B  27      11.634   5.006  27.348  1.00 40.39      B    C  
ATOM   1832  CG  ARG B  27      11.141   5.280  28.776  1.00 35.94      B    C  
ATOM   1833  CD  ARG B  27      11.953   6.426  29.387  1.00 31.62      B    C  
ATOM   1834  NE  ARG B  27      11.505   6.755  30.744  1.00 28.22      B    N  
ATOM   1835  CZ  ARG B  27      12.009   7.693  31.536  1.00 24.34      B    C  
ATOM   1836  NH1 ARG B  27      13.015   8.437  31.156  1.00 22.67      B    N1+
ATOM   1837  NH2 ARG B  27      11.524   7.890  32.721  1.00 21.41      B    N  
ATOM   1838  N   THR B  28       9.886   3.979  24.424  1.00 44.63      B    N  
ATOM   1839  CA  THR B  28       9.876   4.187  22.980  1.00 43.90      B    C  
ATOM   1840  C   THR B  28       9.403   5.602  22.687  1.00 43.64      B    C  
ATOM   1841  O   THR B  28       8.508   6.121  23.352  1.00 40.72      B    O  
ATOM   1842  CB  THR B  28       8.998   3.142  22.289  1.00 40.90      B    C  
ATOM   1843  CG2 THR B  28       9.498   1.734  22.602  1.00 36.51      B    C  
ATOM   1844  OG1 THR B  28       7.670   3.202  22.739  1.00 38.04      B    O  
ATOM   1845  N   PHE B  29      10.005   6.236  21.693  1.00 39.45      B    N  
ATOM   1846  CA  PHE B  29       9.460   7.484  21.147  1.00 37.61      B    C  
ATOM   1847  C   PHE B  29       8.095   7.265  20.495  1.00 39.50      B    C  
ATOM   1848  O   PHE B  29       7.289   8.193  20.413  1.00 36.33      B    O  
ATOM   1849  CB  PHE B  29      10.442   8.066  20.124  1.00 33.38      B    C  
ATOM   1850  CG  PHE B  29      11.540   8.885  20.751  1.00 30.25      B    C  
ATOM   1851  CD1 PHE B  29      11.291  10.240  21.060  1.00 27.22      B    C  
ATOM   1852  CD2 PHE B  29      12.798   8.329  21.036  1.00 27.38      B    C  
ATOM   1853  CE1 PHE B  29      12.299  11.022  21.642  1.00 25.10      B    C  
ATOM   1854  CE2 PHE B  29      13.803   9.108  21.622  1.00 24.41      B    C  
ATOM   1855  CZ  PHE B  29      13.554  10.458  21.931  1.00 24.73      B    C  
ATOM   1856  N   TYR B  30       7.852   6.042  20.065  1.00 42.72      B    N  
ATOM   1857  CA  TYR B  30       6.629   5.628  19.406  1.00 43.86      B    C  
ATOM   1858  C   TYR B  30       5.770   4.804  20.365  1.00 46.27      B    C  
ATOM   1859  O   TYR B  30       6.272   3.987  21.138  1.00 43.99      B    O  
ATOM   1860  CB  TYR B  30       6.999   4.862  18.143  1.00 40.54      B    C  
ATOM   1861  CG  TYR B  30       7.899   5.635  17.213  1.00 37.24      B    C  
ATOM   1862  CD1 TYR B  30       7.403   6.753  16.514  1.00 33.90      B    C  
ATOM   1863  CD2 TYR B  30       9.262   5.274  17.054  1.00 33.79      B    C  
ATOM   1864  CE1 TYR B  30       8.240   7.482  15.650  1.00 30.77      B    C  
ATOM   1865  CE2 TYR B  30      10.094   6.000  16.194  1.00 30.32      B    C  
ATOM   1866  CZ  TYR B  30       9.578   7.097  15.485  1.00 29.73      B    C  
ATOM   1867  OH  TYR B  30      10.379   7.796  14.625  1.00 27.46      B    O  
ATOM   1868  N   SER B  31       4.471   5.020  20.293  1.00 51.79      B    N  
ATOM   1869  CA  SER B  31       3.507   4.205  21.014  1.00 53.78      B    C  
ATOM   1870  C   SER B  31       3.510   2.776  20.464  1.00 57.11      B    C  
ATOM   1871  O   SER B  31       3.721   2.570  19.276  1.00 55.39      B    O  
ATOM   1872  CB  SER B  31       2.119   4.836  20.866  1.00 50.19      B    C  
ATOM   1873  OG  SER B  31       1.123   4.008  21.414  1.00 45.16      B    O  
ATOM   1874  N   PHE B  32       3.202   1.796  21.303  1.00 61.47      B    N  
ATOM   1875  CA  PHE B  32       2.975   0.415  20.851  1.00 63.52      B    C  
ATOM   1876  C   PHE B  32       1.913   0.323  19.743  1.00 65.55      B    C  
ATOM   1877  O   PHE B  32       2.029  -0.496  18.835  1.00 62.68      B    O  
ATOM   1878  CB  PHE B  32       2.546  -0.422  22.052  1.00 62.39      B    C  
ATOM   1879  CG  PHE B  32       2.251  -1.872  21.726  1.00 61.20      B    C  
ATOM   1880  CD1 PHE B  32       0.925  -2.292  21.525  1.00 56.75      B    C  
ATOM   1881  CD2 PHE B  32       3.298  -2.805  21.678  1.00 60.25      B    C  
ATOM   1882  CE1 PHE B  32       0.652  -3.657  21.302  1.00 58.90      B    C  
ATOM   1883  CE2 PHE B  32       3.030  -4.159  21.465  1.00 59.14      B    C  
ATOM   1884  CZ  PHE B  32       1.702  -4.587  21.283  1.00 62.88      B    C  
ATOM   1885  N   SER B  33       0.923   1.200  19.786  1.00 63.00      B    N  
ATOM   1886  CA  SER B  33      -0.117   1.305  18.759  1.00 61.56      B    C  
ATOM   1887  C   SER B  33       0.423   1.721  17.384  1.00 61.72      B    C  
ATOM   1888  O   SER B  33      -0.309   1.659  16.411  1.00 59.00      B    O  
ATOM   1889  CB  SER B  33      -1.180   2.317  19.188  1.00 58.25      B    C  
ATOM   1890  OG  SER B  33      -0.639   3.599  19.370  1.00 52.20      B    O  
ATOM   1891  N   SER B  34       1.671   2.137  17.319  1.00 61.78      B    N  
ATOM   1892  CA  SER B  34       2.317   2.604  16.104  1.00 60.51      B    C  
ATOM   1893  C   SER B  34       3.010   1.487  15.329  1.00 62.66      B    C  
ATOM   1894  O   SER B  34       3.239   1.641  14.146  1.00 60.14      B    O  
ATOM   1895  CB  SER B  34       3.323   3.697  16.454  1.00 56.14      B    C  
ATOM   1896  OG  SER B  34       2.701   4.796  17.100  1.00 50.13      B    O  
ATOM   1897  N   TYR B  35       3.331   0.362  15.961  1.00 65.76      B    N  
ATOM   1898  CA  TYR B  35       4.060  -0.714  15.295  1.00 67.74      B    C  
ATOM   1899  C   TYR B  35       3.120  -1.705  14.612  1.00 69.71      B    C  
ATOM   1900  O   TYR B  35       2.116  -2.132  15.197  1.00 69.72      B    O  
ATOM   1901  CB  TYR B  35       4.989  -1.416  16.283  1.00 66.04      B    C  
ATOM   1902  CG  TYR B  35       6.089  -0.515  16.802  1.00 63.22      B    C  
ATOM   1903  CD1 TYR B  35       7.270  -0.345  16.058  1.00 57.94      B    C  
ATOM   1904  CD2 TYR B  35       5.926   0.181  18.013  1.00 58.16      B    C  
ATOM   1905  CE1 TYR B  35       8.277   0.510  16.511  1.00 54.91      B    C  
ATOM   1906  CE2 TYR B  35       6.932   1.042  18.467  1.00 54.09      B    C  
ATOM   1907  CZ  TYR B  35       8.114   1.207  17.714  1.00 54.03      B    C  
ATOM   1908  OH  TYR B  35       9.097   2.051  18.149  1.00 51.28      B    O  
ATOM   1909  N   SER B  36       3.488  -2.153  13.412  1.00 73.71      B    N  
ATOM   1910  CA  SER B  36       3.026  -3.439  12.894  1.00 74.60      B    C  
ATOM   1911  C   SER B  36       3.704  -4.551  13.695  1.00 76.84      B    C  
ATOM   1912  O   SER B  36       4.889  -4.455  14.020  1.00 76.71      B    O  
ATOM   1913  CB  SER B  36       3.318  -3.582  11.405  1.00 71.89      B    C  
ATOM   1914  OG  SER B  36       2.572  -2.611  10.696  1.00 62.57      B    O  
ATOM   1915  N   LEU B  37       2.944  -5.580  14.046  1.00 81.32      B    N  
ATOM   1916  CA  LEU B  37       3.427  -6.672  14.885  1.00 83.04      B    C  
ATOM   1917  C   LEU B  37       3.276  -7.993  14.150  1.00 83.80      B    C  
ATOM   1918  O   LEU B  37       2.299  -8.200  13.439  1.00 83.46      B    O  
ATOM   1919  CB  LEU B  37       2.661  -6.687  16.222  1.00 82.83      B    C  
ATOM   1920  CG  LEU B  37       2.747  -5.391  17.041  1.00 82.01      B    C  
ATOM   1921  CD1 LEU B  37       1.810  -5.479  18.230  1.00 77.39      B    C  
ATOM   1922  CD2 LEU B  37       4.153  -5.127  17.571  1.00 77.48      B    C  
ATOM   1923  N   GLY B  38       4.219  -8.894  14.342  1.00 86.77      B    N  
ATOM   1924  CA  GLY B  38       4.216 -10.197  13.713  1.00 87.68      B    C  
ATOM   1925  C   GLY B  38       4.636 -11.302  14.665  1.00 89.27      B    C  
ATOM   1926  O   GLY B  38       5.370 -11.084  15.628  1.00 89.00      B    O  
ATOM   1927  N   TRP B  39       4.154 -12.499  14.359  1.00 90.45      B    N  
ATOM   1928  CA  TRP B  39       4.647 -13.747  14.909  1.00 91.86      B    C  
ATOM   1929  C   TRP B  39       5.357 -14.517  13.813  1.00 91.55      B    C  
ATOM   1930  O   TRP B  39       4.799 -14.756  12.742  1.00 89.84      B    O  
ATOM   1931  CB  TRP B  39       3.500 -14.559  15.501  1.00 92.79      B    C  
ATOM   1932  CG  TRP B  39       2.979 -14.014  16.793  1.00 93.04      B    C  
ATOM   1933  CD1 TRP B  39       1.872 -13.255  16.937  1.00 90.01      B    C  
ATOM   1934  CD2 TRP B  39       3.531 -14.204  18.127  1.00 92.68      B    C  
ATOM   1935  CE2 TRP B  39       2.682 -13.526  19.043  1.00 92.47      B    C  
ATOM   1936  CE3 TRP B  39       4.659 -14.881  18.639  1.00 92.25      B    C  
ATOM   1937  NE1 TRP B  39       1.685 -12.958  18.277  1.00 91.17      B    N  
ATOM   1938  CZ2 TRP B  39       2.933 -13.531  20.435  1.00 93.23      B    C  
ATOM   1939  CZ3 TRP B  39       4.904 -14.883  20.029  1.00 90.89      B    C  
ATOM   1940  CH2 TRP B  39       4.054 -14.212  20.907  1.00 91.50      B    C  
ATOM   1941  N   PHE B  40       6.570 -14.928  14.121  1.00 92.00      B    N  
ATOM   1942  CA  PHE B  40       7.402 -15.771  13.281  1.00 91.79      B    C  
ATOM   1943  C   PHE B  40       7.700 -17.056  14.036  1.00 92.70      B    C  
ATOM   1944  O   PHE B  40       7.690 -17.070  15.263  1.00 92.20      B    O  
ATOM   1945  CB  PHE B  40       8.679 -15.024  12.902  1.00 89.62      B    C  
ATOM   1946  CG  PHE B  40       8.423 -13.780  12.097  1.00 87.29      B    C  
ATOM   1947  CD1 PHE B  40       8.522 -13.815  10.695  1.00 79.96      B    C  
ATOM   1948  CD2 PHE B  40       8.026 -12.590  12.722  1.00 78.50      B    C  
ATOM   1949  CE1 PHE B  40       8.217 -12.686   9.930  1.00 76.11      B    C  
ATOM   1950  CE2 PHE B  40       7.711 -11.449  11.960  1.00 75.69      B    C  
ATOM   1951  CZ  PHE B  40       7.804 -11.503  10.564  1.00 79.51      B    C  
ATOM   1952  N   ARG B  41       7.978 -18.142  13.318  1.00 92.67      B    N  
ATOM   1953  CA  ARG B  41       8.403 -19.380  13.945  1.00 92.88      B    C  
ATOM   1954  C   ARG B  41       9.584 -19.997  13.234  1.00 92.29      B    C  
ATOM   1955  O   ARG B  41       9.742 -19.855  12.026  1.00 90.71      B    O  
ATOM   1956  CB  ARG B  41       7.220 -20.351  14.105  1.00 92.04      B    C  
ATOM   1957  CG  ARG B  41       6.761 -20.957  12.775  1.00 90.47      B    C  
ATOM   1958  CD  ARG B  41       5.547 -21.879  13.010  1.00 90.73      B    C  
ATOM   1959  NE  ARG B  41       5.113 -22.475  11.753  1.00 90.35      B    N  
ATOM   1960  CZ  ARG B  41       4.088 -23.287  11.562  1.00 91.49      B    C  
ATOM   1961  NH1 ARG B  41       3.307 -23.660  12.544  1.00 86.15      B    N1+
ATOM   1962  NH2 ARG B  41       3.841 -23.734  10.375  1.00 87.02      B    N  
ATOM   1963  N   GLN B  42      10.382 -20.710  13.995  1.00 92.00      B    N  
ATOM   1964  CA  GLN B  42      11.471 -21.517  13.481  1.00 92.00      B    C  
ATOM   1965  C   GLN B  42      11.320 -22.939  14.001  1.00 92.57      B    C  
ATOM   1966  O   GLN B  42      11.534 -23.199  15.190  1.00 91.75      B    O  
ATOM   1967  CB  GLN B  42      12.800 -20.864  13.852  1.00 90.48      B    C  
ATOM   1968  CG  GLN B  42      13.962 -21.548  13.125  1.00 85.00      B    C  
ATOM   1969  CD  GLN B  42      15.293 -20.827  13.335  1.00 81.02      B    C  
ATOM   1970  NE2 GLN B  42      16.256 -21.071  12.481  1.00 70.45      B    N  
ATOM   1971  OE1 GLN B  42      15.490 -20.052  14.258  1.00 74.33      B    O  
ATOM   1972  N   ALA B  43      10.928 -23.851  13.114  1.00 90.69      B    N  
ATOM   1973  CA  ALA B  43      10.888 -25.263  13.425  1.00 90.54      B    C  
ATOM   1974  C   ALA B  43      12.319 -25.836  13.510  1.00 90.74      B    C  
ATOM   1975  O   ALA B  43      13.232 -25.304  12.880  1.00 88.60      B    O  
ATOM   1976  CB  ALA B  43      10.027 -25.979  12.375  1.00 88.95      B    C  
ATOM   1977  N   PRO B  44      12.531 -26.923  14.254  1.00 88.26      B    N  
ATOM   1978  CA  PRO B  44      13.837 -27.550  14.357  1.00 87.30      B    C  
ATOM   1979  C   PRO B  44      14.403 -27.916  12.978  1.00 87.57      B    C  
ATOM   1980  O   PRO B  44      13.789 -28.664  12.221  1.00 83.74      B    O  
ATOM   1981  CB  PRO B  44      13.623 -28.793  15.233  1.00 85.43      B    C  
ATOM   1982  CG  PRO B  44      12.389 -28.447  16.058  1.00 82.39      B    C  
ATOM   1983  CD  PRO B  44      11.562 -27.600  15.104  1.00 85.14      B    C  
ATOM   1984  N   GLY B  45      15.572 -27.369  12.643  1.00 86.06      B    N  
ATOM   1985  CA  GLY B  45      16.239 -27.613  11.365  1.00 85.93      B    C  
ATOM   1986  C   GLY B  45      15.646 -26.871  10.160  1.00 87.37      B    C  
ATOM   1987  O   GLY B  45      16.158 -27.037   9.051  1.00 83.71      B    O  
ATOM   1988  N   GLN B  46      14.615 -26.044  10.354  1.00 87.51      B    N  
ATOM   1989  CA  GLN B  46      14.014 -25.227   9.300  1.00 86.62      B    C  
ATOM   1990  C   GLN B  46      14.392 -23.750   9.431  1.00 86.85      B    C  
ATOM   1991  O   GLN B  46      14.944 -23.300  10.444  1.00 82.40      B    O  
ATOM   1992  CB  GLN B  46      12.495 -25.442   9.249  1.00 83.60      B    C  
ATOM   1993  CG  GLN B  46      12.142 -26.887   8.881  1.00 77.52      B    C  
ATOM   1994  CD  GLN B  46      10.675 -27.064   8.487  1.00 71.25      B    C  
ATOM   1995  NE2 GLN B  46      10.274 -28.239   8.060  1.00 61.19      B    N  
ATOM   1996  OE1 GLN B  46       9.870 -26.154   8.530  1.00 63.15      B    O  
ATOM   1997  N   GLY B  47      14.114 -22.999   8.382  1.00 84.53      B    N  
ATOM   1998  CA  GLY B  47      14.255 -21.554   8.377  1.00 83.82      B    C  
ATOM   1999  C   GLY B  47      13.171 -20.856   9.197  1.00 84.73      B    C  
ATOM   2000  O   GLY B  47      12.192 -21.457   9.618  1.00 82.36      B    O  
ATOM   2001  N   LEU B  48      13.354 -19.561   9.397  1.00 84.56      B    N  
ATOM   2002  CA  LEU B  48      12.342 -18.697   9.991  1.00 84.11      B    C  
ATOM   2003  C   LEU B  48      11.222 -18.460   8.974  1.00 83.97      B    C  
ATOM   2004  O   LEU B  48      11.500 -18.070   7.842  1.00 81.95      B    O  
ATOM   2005  CB  LEU B  48      13.030 -17.387  10.393  1.00 82.37      B    C  
ATOM   2006  CG  LEU B  48      12.155 -16.464  11.270  1.00 78.34      B    C  
ATOM   2007  CD1 LEU B  48      12.127 -16.954  12.714  1.00 73.15      B    C  
ATOM   2008  CD2 LEU B  48      12.733 -15.061  11.258  1.00 73.00      B    C  
ATOM   2009  N   GLU B  49       9.964 -18.645   9.387  1.00 85.46      B    N  
ATOM   2010  CA  GLU B  49       8.791 -18.348   8.573  1.00 85.68      B    C  
ATOM   2011  C   GLU B  49       7.828 -17.397   9.293  1.00 86.52      B    C  
ATOM   2012  O   GLU B  49       7.710 -17.405  10.522  1.00 85.76      B    O  
ATOM   2013  CB  GLU B  49       8.084 -19.638   8.109  1.00 83.71      B    C  
ATOM   2014  CG  GLU B  49       7.422 -20.452   9.225  1.00 75.95      B    C  
ATOM   2015  CD  GLU B  49       6.562 -21.626   8.708  1.00 73.91      B    C  
ATOM   2016  OE1 GLU B  49       5.633 -22.035   9.435  1.00 67.08      B    O  
ATOM   2017  OE2 GLU B  49       6.797 -22.116   7.596  1.00 68.26      B    O1-
ATOM   2018  N   ALA B  50       7.126 -16.580   8.520  1.00 86.35      B    N  
ATOM   2019  CA  ALA B  50       6.043 -15.773   9.047  1.00 85.71      B    C  
ATOM   2020  C   ALA B  50       4.830 -16.656   9.365  1.00 87.20      B    C  
ATOM   2021  O   ALA B  50       4.399 -17.453   8.546  1.00 86.55      B    O  
ATOM   2022  CB  ALA B  50       5.703 -14.671   8.039  1.00 82.66      B    C  
ATOM   2023  N   VAL B  51       4.252 -16.483  10.541  1.00 89.32      B    N  
ATOM   2024  CA  VAL B  51       3.050 -17.199  10.992  1.00 90.32      B    C  
ATOM   2025  C   VAL B  51       1.822 -16.312  10.832  1.00 89.66      B    C  
ATOM   2026  O   VAL B  51       0.852 -16.690  10.176  1.00 87.94      B    O  
ATOM   2027  CB  VAL B  51       3.201 -17.652  12.452  1.00 91.17      B    C  
ATOM   2028  CG1 VAL B  51       1.935 -18.326  12.982  1.00 84.66      B    C  
ATOM   2029  CG2 VAL B  51       4.360 -18.642  12.598  1.00 84.11      B    C  
ATOM   2030  N   ALA B  52       1.867 -15.130  11.429  1.00 89.46      B    N  
ATOM   2031  CA  ALA B  52       0.797 -14.148  11.359  1.00 89.51      B    C  
ATOM   2032  C   ALA B  52       1.365 -12.751  11.574  1.00 88.67      B    C  
ATOM   2033  O   ALA B  52       2.365 -12.580  12.263  1.00 87.08      B    O  
ATOM   2034  CB  ALA B  52      -0.262 -14.492  12.412  1.00 90.51      B    C  
ATOM   2035  N   ALA B  53       0.690 -11.744  11.030  1.00 86.77      B    N  
ATOM   2036  CA  ALA B  53       1.015 -10.354  11.295  1.00 85.27      B    C  
ATOM   2037  C   ALA B  53      -0.260  -9.508  11.390  1.00 85.13      B    C  
ATOM   2038  O   ALA B  53      -1.312  -9.877  10.864  1.00 83.81      B    O  
ATOM   2039  CB  ALA B  53       1.988  -9.853  10.230  1.00 82.95      B    C  
ATOM   2040  N   ILE B  54      -0.171  -8.388  12.085  1.00 83.96      B    N  
ATOM   2041  CA  ILE B  54      -1.270  -7.456  12.301  1.00 84.40      B    C  
ATOM   2042  C   ILE B  54      -0.775  -6.018  12.153  1.00 82.28      B    C  
ATOM   2043  O   ILE B  54       0.287  -5.663  12.677  1.00 80.51      B    O  
ATOM   2044  CB  ILE B  54      -1.966  -7.740  13.642  1.00 85.59      B    C  
ATOM   2045  CG1 ILE B  54      -3.286  -6.949  13.767  1.00 84.84      B    C  
ATOM   2046  CG2 ILE B  54      -1.040  -7.487  14.850  1.00 83.89      B    C  
ATOM   2047  CD1 ILE B  54      -4.173  -7.412  14.930  1.00 83.22      B    C  
ATOM   2048  N   SER B  55      -1.546  -5.215  11.454  1.00 75.72      B    N  
ATOM   2049  CA  SER B  55      -1.237  -3.802  11.270  1.00 73.80      B    C  
ATOM   2050  C   SER B  55      -1.340  -3.013  12.580  1.00 74.06      B    C  
ATOM   2051  O   SER B  55      -1.845  -3.503  13.600  1.00 72.82      B    O  
ATOM   2052  CB  SER B  55      -2.160  -3.207  10.202  1.00 71.24      B    C  
ATOM   2053  OG  SER B  55      -3.471  -3.138  10.696  1.00 64.98      B    O  
ATOM   2054  N   SER B  56      -0.870  -1.784  12.577  1.00 69.90      B    N  
ATOM   2055  CA  SER B  56      -0.873  -0.906  13.745  1.00 68.58      B    C  
ATOM   2056  C   SER B  56      -2.276  -0.666  14.310  1.00 69.09      B    C  
ATOM   2057  O   SER B  56      -2.469  -0.731  15.527  1.00 66.94      B    O  
ATOM   2058  CB  SER B  56      -0.225   0.426  13.376  1.00 65.53      B    C  
ATOM   2059  OG  SER B  56      -0.907   1.028  12.303  1.00 58.60      B    O  
ATOM   2060  N   SER B  57      -3.264  -0.465  13.433  1.00 64.08      B    N  
ATOM   2061  CA  SER B  57      -4.666  -0.273  13.814  1.00 63.34      B    C  
ATOM   2062  C   SER B  57      -5.377  -1.576  14.205  1.00 65.76      B    C  
ATOM   2063  O   SER B  57      -6.407  -1.540  14.872  1.00 63.41      B    O  
ATOM   2064  CB  SER B  57      -5.413   0.391  12.650  1.00 60.13      B    C  
ATOM   2065  OG  SER B  57      -5.624  -0.545  11.619  1.00 54.55      B    O  
ATOM   2066  N   GLY B  58      -4.843  -2.730  13.776  1.00 69.25      B    N  
ATOM   2067  CA  GLY B  58      -5.513  -4.024  13.859  1.00 70.49      B    C  
ATOM   2068  C   GLY B  58      -6.521  -4.294  12.731  1.00 71.53      B    C  
ATOM   2069  O   GLY B  58      -7.142  -5.353  12.738  1.00 69.48      B    O  
ATOM   2070  N   GLY B  59      -6.678  -3.376  11.790  1.00 67.70      B    N  
ATOM   2071  CA  GLY B  59      -7.628  -3.497  10.676  1.00 66.13      B    C  
ATOM   2072  C   GLY B  59      -7.201  -4.478   9.585  1.00 67.41      B    C  
ATOM   2073  O   GLY B  59      -8.062  -5.026   8.881  1.00 63.89      B    O  
ATOM   2074  N   SER B  60      -5.914  -4.750   9.456  1.00 72.27      B    N  
ATOM   2075  CA  SER B  60      -5.359  -5.698   8.494  1.00 72.18      B    C  
ATOM   2076  C   SER B  60      -4.598  -6.805   9.209  1.00 74.54      B    C  
ATOM   2077  O   SER B  60      -3.788  -6.541  10.097  1.00 73.64      B    O  
ATOM   2078  CB  SER B  60      -4.458  -4.986   7.485  1.00 67.61      B    C  
ATOM   2079  OG  SER B  60      -5.184  -4.017   6.764  1.00 58.20      B    O  
ATOM   2080  N   THR B  61      -4.836  -8.052   8.790  1.00 79.51      B    N  
ATOM   2081  CA  THR B  61      -4.117  -9.219   9.309  1.00 81.51      B    C  
ATOM   2082  C   THR B  61      -3.597 -10.084   8.163  1.00 80.98      B    C  
ATOM   2083  O   THR B  61      -4.215 -10.176   7.105  1.00 79.63      B    O  
ATOM   2084  CB  THR B  61      -4.984 -10.067  10.243  1.00 83.06      B    C  
ATOM   2085  CG2 THR B  61      -5.379  -9.325  11.508  1.00 77.79      B    C  
ATOM   2086  OG1 THR B  61      -6.171 -10.478   9.607  1.00 77.78      B    O  
ATOM   2087  N   TYR B  62      -2.475 -10.723   8.402  1.00 81.67      B    N  
ATOM   2088  CA  TYR B  62      -1.902 -11.746   7.540  1.00 82.34      B    C  
ATOM   2089  C   TYR B  62      -1.803 -13.063   8.309  1.00 84.40      B    C  
ATOM   2090  O   TYR B  62      -1.487 -13.061   9.491  1.00 85.06      B    O  
ATOM   2091  CB  TYR B  62      -0.531 -11.268   7.044  1.00 80.90      B    C  
ATOM   2092  CG  TYR B  62       0.263 -12.356   6.364  1.00 78.52      B    C  
ATOM   2093  CD1 TYR B  62       1.203 -13.114   7.096  1.00 75.16      B    C  
ATOM   2094  CD2 TYR B  62       0.030 -12.677   5.012  1.00 74.64      B    C  
ATOM   2095  CE1 TYR B  62       1.890 -14.173   6.481  1.00 71.83      B    C  
ATOM   2096  CE2 TYR B  62       0.708 -13.727   4.388  1.00 71.62      B    C  
ATOM   2097  CZ  TYR B  62       1.636 -14.478   5.134  1.00 74.29      B    C  
ATOM   2098  OH  TYR B  62       2.292 -15.520   4.531  1.00 70.58      B    O  
ATOM   2099  N   TYR B  63      -2.038 -14.164   7.607  1.00 85.06      B    N  
ATOM   2100  CA  TYR B  63      -1.807 -15.515   8.109  1.00 87.17      B    C  
ATOM   2101  C   TYR B  63      -1.118 -16.345   7.034  1.00 86.69      B    C  
ATOM   2102  O   TYR B  63      -1.541 -16.320   5.871  1.00 85.16      B    O  
ATOM   2103  CB  TYR B  63      -3.125 -16.173   8.510  1.00 88.84      B    C  
ATOM   2104  CG  TYR B  63      -3.850 -15.474   9.642  1.00 90.07      B    C  
ATOM   2105  CD1 TYR B  63      -3.487 -15.721  10.977  1.00 85.98      B    C  
ATOM   2106  CD2 TYR B  63      -4.885 -14.546   9.368  1.00 86.38      B    C  
ATOM   2107  CE1 TYR B  63      -4.140 -15.065  12.028  1.00 85.75      B    C  
ATOM   2108  CE2 TYR B  63      -5.544 -13.880  10.415  1.00 86.06      B    C  
ATOM   2109  CZ  TYR B  63      -5.166 -14.146  11.742  1.00 90.33      B    C  
ATOM   2110  OH  TYR B  63      -5.805 -13.490  12.774  1.00 89.72      B    O  
ATOM   2111  N   ALA B  64      -0.103 -17.107   7.423  1.00 88.20      B    N  
ATOM   2112  CA  ALA B  64       0.460 -18.120   6.550  1.00 88.39      B    C  
ATOM   2113  C   ALA B  64      -0.593 -19.200   6.244  1.00 89.51      B    C  
ATOM   2114  O   ALA B  64      -1.396 -19.555   7.107  1.00 89.10      B    O  
ATOM   2115  CB  ALA B  64       1.706 -18.718   7.204  1.00 87.16      B    C  
ATOM   2116  N   ASP B  65      -0.574 -19.760   5.032  1.00 86.59      B    N  
ATOM   2117  CA  ASP B  65      -1.584 -20.744   4.610  1.00 86.81      B    C  
ATOM   2118  C   ASP B  65      -1.591 -21.993   5.501  1.00 88.36      B    C  
ATOM   2119  O   ASP B  65      -2.643 -22.562   5.772  1.00 87.30      B    O  
ATOM   2120  CB  ASP B  65      -1.352 -21.123   3.144  1.00 85.51      B    C  
ATOM   2121  CG  ASP B  65      -1.737 -19.991   2.181  1.00 77.49      B    C  
ATOM   2122  OD1 ASP B  65      -2.740 -19.285   2.465  1.00 68.37      B    O  
ATOM   2123  OD2 ASP B  65      -1.030 -19.855   1.163  1.00 67.53      B    O1-
ATOM   2124  N   SER B  66      -0.429 -22.369   6.050  1.00 90.43      B    N  
ATOM   2125  CA  SER B  66      -0.280 -23.504   6.965  1.00 90.52      B    C  
ATOM   2126  C   SER B  66      -1.032 -23.339   8.294  1.00 91.90      B    C  
ATOM   2127  O   SER B  66      -1.348 -24.341   8.945  1.00 89.91      B    O  
ATOM   2128  CB  SER B  66       1.212 -23.726   7.242  1.00 88.73      B    C  
ATOM   2129  OG  SER B  66       1.799 -22.575   7.824  1.00 80.79      B    O  
ATOM   2130  N   VAL B  67      -1.343 -22.101   8.696  1.00 91.11      B    N  
ATOM   2131  CA  VAL B  67      -2.009 -21.797   9.979  1.00 92.23      B    C  
ATOM   2132  C   VAL B  67      -3.373 -21.130   9.813  1.00 93.48      B    C  
ATOM   2133  O   VAL B  67      -4.083 -20.907  10.800  1.00 92.35      B    O  
ATOM   2134  CB  VAL B  67      -1.097 -20.968  10.901  1.00 91.12      B    C  
ATOM   2135  CG1 VAL B  67       0.232 -21.686  11.143  1.00 84.69      B    C  
ATOM   2136  CG2 VAL B  67      -0.815 -19.557  10.374  1.00 84.51      B    C  
ATOM   2137  N   LYS B  68      -3.771 -20.821   8.585  1.00 90.70      B    N  
ATOM   2138  CA  LYS B  68      -5.007 -20.119   8.259  1.00 90.71      B    C  
ATOM   2139  C   LYS B  68      -6.226 -20.890   8.767  1.00 90.97      B    C  
ATOM   2140  O   LYS B  68      -6.342 -22.101   8.583  1.00 87.74      B    O  
ATOM   2141  CB  LYS B  68      -5.038 -19.876   6.747  1.00 88.13      B    C  
ATOM   2142  CG  LYS B  68      -5.952 -18.719   6.325  1.00 78.20      B    C  
ATOM   2143  CD  LYS B  68      -5.747 -18.474   4.829  1.00 75.73      B    C  
ATOM   2144  CE  LYS B  68      -6.411 -17.202   4.326  1.00 66.37      B    C  
ATOM   2145  NZ  LYS B  68      -5.969 -16.928   2.933  1.00 59.10      B    N1+
ATOM   2146  N   GLY B  69      -7.129 -20.196   9.447  1.00 91.79      B    N  
ATOM   2147  CA  GLY B  69      -8.307 -20.779  10.086  1.00 92.55      B    C  
ATOM   2148  C   GLY B  69      -8.049 -21.496  11.425  1.00 94.05      B    C  
ATOM   2149  O   GLY B  69      -9.009 -21.802  12.126  1.00 91.29      B    O  
ATOM   2150  N   ARG B  70      -6.785 -21.744  11.797  1.00 94.57      B    N  
ATOM   2151  CA  ARG B  70      -6.413 -22.348  13.085  1.00 95.12      B    C  
ATOM   2152  C   ARG B  70      -5.873 -21.318  14.071  1.00 95.82      B    C  
ATOM   2153  O   ARG B  70      -6.146 -21.414  15.260  1.00 94.67      B    O  
ATOM   2154  CB  ARG B  70      -5.382 -23.464  12.881  1.00 93.73      B    C  
ATOM   2155  CG  ARG B  70      -5.888 -24.590  11.969  1.00 90.89      B    C  
ATOM   2156  CD  ARG B  70      -4.953 -25.812  11.977  1.00 91.50      B    C  
ATOM   2157  NE  ARG B  70      -3.587 -25.491  11.543  1.00 89.62      B    N  
ATOM   2158  CZ  ARG B  70      -2.456 -25.656  12.232  1.00 91.81      B    C  
ATOM   2159  NH1 ARG B  70      -2.426 -26.121  13.452  1.00 80.55      B    N1+
ATOM   2160  NH2 ARG B  70      -1.315 -25.358  11.712  1.00 83.92      B    N  
ATOM   2161  N   PHE B  71      -5.113 -20.354  13.569  1.00 95.38      B    N  
ATOM   2162  CA  PHE B  71      -4.486 -19.337  14.392  1.00 95.73      B    C  
ATOM   2163  C   PHE B  71      -5.193 -17.998  14.238  1.00 95.56      B    C  
ATOM   2164  O   PHE B  71      -5.719 -17.675  13.181  1.00 93.71      B    O  
ATOM   2165  CB  PHE B  71      -2.983 -19.239  14.083  1.00 95.45      B    C  
ATOM   2166  CG  PHE B  71      -2.106 -20.424  14.456  1.00 95.72      B    C  
ATOM   2167  CD1 PHE B  71      -2.626 -21.687  14.805  1.00 90.22      B    C  
ATOM   2168  CD2 PHE B  71      -0.707 -20.256  14.439  1.00 89.73      B    C  
ATOM   2169  CE1 PHE B  71      -1.776 -22.753  15.122  1.00 88.84      B    C  
ATOM   2170  CE2 PHE B  71       0.145 -21.328  14.753  1.00 88.21      B    C  
ATOM   2171  CZ  PHE B  71      -0.385 -22.573  15.087  1.00 92.99      B    C  
ATOM   2172  N   THR B  72      -5.230 -17.231  15.323  1.00 94.99      B    N  
ATOM   2173  CA  THR B  72      -5.802 -15.888  15.340  1.00 94.93      B    C  
ATOM   2174  C   THR B  72      -4.840 -14.933  16.036  1.00 95.04      B    C  
ATOM   2175  O   THR B  72      -4.548 -15.099  17.212  1.00 93.73      B    O  
ATOM   2176  CB  THR B  72      -7.179 -15.865  16.024  1.00 93.95      B    C  
ATOM   2177  CG2 THR B  72      -7.865 -14.512  15.887  1.00 79.16      B    C  
ATOM   2178  OG1 THR B  72      -8.032 -16.814  15.427  1.00 82.47      B    O  
ATOM   2179  N   ILE B  73      -4.371 -13.939  15.297  1.00 93.76      B    N  
ATOM   2180  CA  ILE B  73      -3.578 -12.844  15.853  1.00 93.04      B    C  
ATOM   2181  C   ILE B  73      -4.502 -11.729  16.336  1.00 92.61      B    C  
ATOM   2182  O   ILE B  73      -5.501 -11.395  15.690  1.00 91.68      B    O  
ATOM   2183  CB  ILE B  73      -2.506 -12.367  14.852  1.00 91.60      B    C  
ATOM   2184  CG1 ILE B  73      -1.484 -11.445  15.541  1.00 88.84      B    C  
ATOM   2185  CG2 ILE B  73      -3.118 -11.709  13.605  1.00 87.12      B    C  
ATOM   2186  CD1 ILE B  73      -0.255 -11.136  14.683  1.00 85.53      B    C  
ATOM   2187  N   SER B  74      -4.192 -11.153  17.486  1.00 92.53      B    N  
ATOM   2188  CA  SER B  74      -4.879  -9.985  18.012  1.00 92.23      B    C  
ATOM   2189  C   SER B  74      -3.914  -9.125  18.818  1.00 91.86      B    C  
ATOM   2190  O   SER B  74      -2.864  -9.595  19.259  1.00 90.82      B    O  
ATOM   2191  CB  SER B  74      -6.095 -10.399  18.856  1.00 91.86      B    C  
ATOM   2192  OG  SER B  74      -5.709 -11.186  19.971  1.00 86.64      B    O  
ATOM   2193  N   ARG B  75      -4.268  -7.864  19.014  1.00 89.76      B    N  
ATOM   2194  CA  ARG B  75      -3.469  -6.926  19.804  1.00 88.42      B    C  
ATOM   2195  C   ARG B  75      -4.341  -6.126  20.764  1.00 88.15      B    C  
ATOM   2196  O   ARG B  75      -5.459  -5.754  20.418  1.00 86.16      B    O  
ATOM   2197  CB  ARG B  75      -2.632  -6.034  18.865  1.00 84.85      B    C  
ATOM   2198  CG  ARG B  75      -3.468  -5.094  17.980  1.00 80.16      B    C  
ATOM   2199  CD  ARG B  75      -2.606  -4.334  16.966  1.00 79.40      B    C  
ATOM   2200  NE  ARG B  75      -1.664  -3.428  17.623  1.00 77.86      B    N  
ATOM   2201  CZ  ARG B  75      -0.557  -2.908  17.097  1.00 77.43      B    C  
ATOM   2202  NH1 ARG B  75      -0.207  -3.140  15.864  1.00 69.97      B    N1+
ATOM   2203  NH2 ARG B  75       0.212  -2.137  17.801  1.00 72.89      B    N  
ATOM   2204  N   ASP B  76      -3.814  -5.854  21.941  1.00 84.07      B    N  
ATOM   2205  CA  ASP B  76      -4.394  -4.928  22.908  1.00 84.10      B    C  
ATOM   2206  C   ASP B  76      -3.426  -3.764  23.099  1.00 82.88      B    C  
ATOM   2207  O   ASP B  76      -2.437  -3.848  23.830  1.00 80.89      B    O  
ATOM   2208  CB  ASP B  76      -4.727  -5.668  24.213  1.00 84.45      B    C  
ATOM   2209  CG  ASP B  76      -5.482  -4.797  25.231  1.00 82.21      B    C  
ATOM   2210  OD1 ASP B  76      -5.472  -3.553  25.096  1.00 76.23      B    O  
ATOM   2211  OD2 ASP B  76      -6.060  -5.375  26.188  1.00 75.83      B    O1-
ATOM   2212  N   ASN B  77      -3.701  -2.665  22.409  1.00 79.01      B    N  
ATOM   2213  CA  ASN B  77      -2.872  -1.473  22.461  1.00 77.27      B    C  
ATOM   2214  C   ASN B  77      -2.875  -0.818  23.847  1.00 77.39      B    C  
ATOM   2215  O   ASN B  77      -1.897  -0.185  24.221  1.00 75.81      B    O  
ATOM   2216  CB  ASN B  77      -3.336  -0.480  21.376  1.00 75.08      B    C  
ATOM   2217  CG  ASN B  77      -3.006  -0.917  19.952  1.00 71.74      B    C  
ATOM   2218  ND2 ASN B  77      -3.651  -0.312  18.976  1.00 66.30      B    N  
ATOM   2219  OD1 ASN B  77      -2.166  -1.757  19.698  1.00 66.14      B    O  
ATOM   2220  N   SER B  78      -3.944  -0.994  24.635  1.00 76.69      B    N  
ATOM   2221  CA  SER B  78      -4.026  -0.443  25.987  1.00 77.36      B    C  
ATOM   2222  C   SER B  78      -3.079  -1.139  26.966  1.00 77.76      B    C  
ATOM   2223  O   SER B  78      -2.602  -0.516  27.919  1.00 76.63      B    O  
ATOM   2224  CB  SER B  78      -5.478  -0.521  26.491  1.00 78.86      B    C  
ATOM   2225  OG  SER B  78      -5.861  -1.831  26.867  1.00 73.76      B    O  
ATOM   2226  N   LYS B  79      -2.764  -2.413  26.707  1.00 78.72      B    N  
ATOM   2227  CA  LYS B  79      -1.855  -3.228  27.520  1.00 80.17      B    C  
ATOM   2228  C   LYS B  79      -0.483  -3.425  26.884  1.00 80.19      B    C  
ATOM   2229  O   LYS B  79       0.320  -4.174  27.429  1.00 77.73      B    O  
ATOM   2230  CB  LYS B  79      -2.508  -4.577  27.827  1.00 80.61      B    C  
ATOM   2231  CG  LYS B  79      -3.777  -4.416  28.666  1.00 77.00      B    C  
ATOM   2232  CD  LYS B  79      -4.358  -5.805  28.954  1.00 74.37      B    C  
ATOM   2233  CE  LYS B  79      -5.749  -5.650  29.556  1.00 67.50      B    C  
ATOM   2234  NZ  LYS B  79      -6.599  -6.778  29.139  1.00 61.09      B    N1+
ATOM   2235  N   ASN B  80      -0.222  -2.807  25.742  1.00 81.41      B    N  
ATOM   2236  CA  ASN B  80       0.990  -3.017  24.962  1.00 82.02      B    C  
ATOM   2237  C   ASN B  80       1.291  -4.503  24.726  1.00 84.32      B    C  
ATOM   2238  O   ASN B  80       2.434  -4.945  24.869  1.00 82.95      B    O  
ATOM   2239  CB  ASN B  80       2.156  -2.240  25.593  1.00 78.92      B    C  
ATOM   2240  CG  ASN B  80       1.937  -0.743  25.591  1.00 73.14      B    C  
ATOM   2241  ND2 ASN B  80       2.542  -0.044  26.531  1.00 64.52      B    N  
ATOM   2242  OD1 ASN B  80       1.261  -0.168  24.760  1.00 64.12      B    O  
ATOM   2243  N   THR B  81       0.262  -5.300  24.417  1.00 86.24      B    N  
ATOM   2244  CA  THR B  81       0.387  -6.751  24.318  1.00 88.27      B    C  
ATOM   2245  C   THR B  81      -0.154  -7.267  22.987  1.00 88.62      B    C  
ATOM   2246  O   THR B  81      -1.253  -6.920  22.563  1.00 87.69      B    O  
ATOM   2247  CB  THR B  81      -0.278  -7.453  25.505  1.00 88.57      B    C  
ATOM   2248  CG2 THR B  81       0.033  -8.947  25.535  1.00 78.29      B    C  
ATOM   2249  OG1 THR B  81       0.208  -6.937  26.725  1.00 78.99      B    O  
ATOM   2250  N   LEU B  82       0.626  -8.121  22.330  1.00 89.32      B    N  
ATOM   2251  CA  LEU B  82       0.242  -8.910  21.171  1.00 90.26      B    C  
ATOM   2252  C   LEU B  82      -0.119 -10.320  21.630  1.00 91.90      B    C  
ATOM   2253  O   LEU B  82       0.548 -10.876  22.495  1.00 91.93      B    O  
ATOM   2254  CB  LEU B  82       1.423  -8.918  20.183  1.00 88.92      B    C  
ATOM   2255  CG  LEU B  82       1.187  -9.719  18.894  1.00 86.50      B    C  
ATOM   2256  CD1 LEU B  82       0.214  -8.999  17.968  1.00 81.49      B    C  
ATOM   2257  CD2 LEU B  82       2.512  -9.904  18.153  1.00 82.40      B    C  
ATOM   2258  N   TYR B  83      -1.139 -10.912  21.020  1.00 92.86      B    N  
ATOM   2259  CA  TYR B  83      -1.561 -12.275  21.283  1.00 93.75      B    C  
ATOM   2260  C   TYR B  83      -1.566 -13.113  20.009  1.00 94.24      B    C  
ATOM   2261  O   TYR B  83      -1.914 -12.626  18.934  1.00 93.47      B    O  
ATOM   2262  CB  TYR B  83      -2.951 -12.280  21.921  1.00 93.22      B    C  
ATOM   2263  CG  TYR B  83      -3.067 -11.456  23.183  1.00 92.31      B    C  
ATOM   2264  CD1 TYR B  83      -2.539 -11.937  24.399  1.00 85.30      B    C  
ATOM   2265  CD2 TYR B  83      -3.691 -10.192  23.154  1.00 84.62      B    C  
ATOM   2266  CE1 TYR B  83      -2.650 -11.180  25.577  1.00 82.34      B    C  
ATOM   2267  CE2 TYR B  83      -3.811  -9.430  24.325  1.00 81.93      B    C  
ATOM   2268  CZ  TYR B  83      -3.287  -9.924  25.537  1.00 87.27      B    C  
ATOM   2269  OH  TYR B  83      -3.418  -9.185  26.686  1.00 85.69      B    O  
ATOM   2270  N   LEU B  84      -1.250 -14.400  20.159  1.00 94.01      B    N  
ATOM   2271  CA  LEU B  84      -1.498 -15.419  19.148  1.00 94.91      B    C  
ATOM   2272  C   LEU B  84      -2.298 -16.550  19.788  1.00 95.71      B    C  
ATOM   2273  O   LEU B  84      -1.773 -17.311  20.597  1.00 95.32      B    O  
ATOM   2274  CB  LEU B  84      -0.164 -15.903  18.569  1.00 94.49      B    C  
ATOM   2275  CG  LEU B  84      -0.317 -16.870  17.379  1.00 93.14      B    C  
ATOM   2276  CD1 LEU B  84      -0.875 -16.157  16.152  1.00 87.48      B    C  
ATOM   2277  CD2 LEU B  84       1.046 -17.458  17.011  1.00 87.57      B    C  
ATOM   2278  N   GLN B  85      -3.579 -16.648  19.440  1.00 94.98      B    N  
ATOM   2279  CA  GLN B  85      -4.404 -17.799  19.783  1.00 95.14      B    C  
ATOM   2280  C   GLN B  85      -4.148 -18.898  18.754  1.00 95.15      B    C  
ATOM   2281  O   GLN B  85      -4.420 -18.703  17.570  1.00 94.17      B    O  
ATOM   2282  CB  GLN B  85      -5.880 -17.385  19.830  1.00 94.73      B    C  
ATOM   2283  CG  GLN B  85      -6.808 -18.530  20.260  1.00 90.84      B    C  
ATOM   2284  CD  GLN B  85      -6.552 -18.987  21.707  1.00 89.33      B    C  
ATOM   2285  NE2 GLN B  85      -6.569 -20.270  21.960  1.00 77.89      B    N  
ATOM   2286  OE1 GLN B  85      -6.336 -18.189  22.606  1.00 81.88      B    O  
ATOM   2287  N   MET B  86      -3.648 -20.039  19.215  1.00 95.97      B    N  
ATOM   2288  CA  MET B  86      -3.373 -21.201  18.378  1.00 95.66      B    C  
ATOM   2289  C   MET B  86      -4.343 -22.315  18.756  1.00 95.82      B    C  
ATOM   2290  O   MET B  86      -4.333 -22.785  19.889  1.00 94.50      B    O  
ATOM   2291  CB  MET B  86      -1.925 -21.648  18.567  1.00 94.39      B    C  
ATOM   2292  CG  MET B  86      -0.906 -20.535  18.308  1.00 91.90      B    C  
ATOM   2293  SD  MET B  86       0.827 -21.060  18.371  1.00 91.07      B    S  
ATOM   2294  CE  MET B  86       0.957 -21.585  20.079  1.00 82.06      B    C  
ATOM   2295  N   ASN B  87      -5.186 -22.729  17.804  1.00 94.80      B    N  
ATOM   2296  CA  ASN B  87      -6.151 -23.811  17.969  1.00 94.51      B    C  
ATOM   2297  C   ASN B  87      -5.801 -24.981  17.043  1.00 94.66      B    C  
ATOM   2298  O   ASN B  87      -5.154 -24.784  16.015  1.00 92.22      B    O  
ATOM   2299  CB  ASN B  87      -7.566 -23.289  17.693  1.00 93.33      B    C  
ATOM   2300  CG  ASN B  87      -8.022 -22.208  18.663  1.00 92.04      B    C  
ATOM   2301  ND2 ASN B  87      -8.874 -21.313  18.215  1.00 82.14      B    N  
ATOM   2302  OD1 ASN B  87      -7.654 -22.161  19.817  1.00 83.28      B    O  
ATOM   2303  N   SER B  88      -6.269 -26.172  17.380  1.00 94.96      B    N  
ATOM   2304  CA  SER B  88      -6.045 -27.380  16.582  1.00 95.01      B    C  
ATOM   2305  C   SER B  88      -4.559 -27.588  16.247  1.00 95.47      B    C  
ATOM   2306  O   SER B  88      -4.191 -27.790  15.083  1.00 92.95      B    O  
ATOM   2307  CB  SER B  88      -6.924 -27.368  15.323  1.00 94.03      B    C  
ATOM   2308  OG  SER B  88      -8.283 -27.189  15.668  1.00 85.58      B    O  
ATOM   2309  N   LEU B  89      -3.718 -27.499  17.266  1.00 94.08      B    N  
ATOM   2310  CA  LEU B  89      -2.273 -27.639  17.139  1.00 94.64      B    C  
ATOM   2311  C   LEU B  89      -1.888 -29.025  16.614  1.00 94.54      B    C  
ATOM   2312  O   LEU B  89      -2.519 -30.036  16.937  1.00 92.87      B    O  
ATOM   2313  CB  LEU B  89      -1.604 -27.331  18.491  1.00 94.22      B    C  
ATOM   2314  CG  LEU B  89      -1.511 -25.821  18.781  1.00 93.49      B    C  
ATOM   2315  CD1 LEU B  89      -1.175 -25.581  20.250  1.00 87.79      B    C  
ATOM   2316  CD2 LEU B  89      -0.428 -25.145  17.941  1.00 88.09      B    C  
ATOM   2317  N   ARG B  90      -0.844 -29.062  15.800  1.00 95.32      B    N  
ATOM   2318  CA  ARG B  90      -0.293 -30.258  15.160  1.00 94.43      B    C  
ATOM   2319  C   ARG B  90       1.182 -30.396  15.515  1.00 94.64      B    C  
ATOM   2320  O   ARG B  90       1.824 -29.412  15.867  1.00 92.98      B    O  
ATOM   2321  CB  ARG B  90      -0.468 -30.159  13.634  1.00 91.59      B    C  
ATOM   2322  CG  ARG B  90      -1.932 -29.977  13.212  1.00 85.88      B    C  
ATOM   2323  CD  ARG B  90      -2.002 -29.796  11.695  1.00 85.94      B    C  
ATOM   2324  NE  ARG B  90      -3.364 -29.538  11.239  1.00 80.03      B    N  
ATOM   2325  CZ  ARG B  90      -3.726 -29.290   9.992  1.00 75.50      B    C  
ATOM   2326  NH1 ARG B  90      -2.844 -29.258   9.030  1.00 69.58      B    N1+
ATOM   2327  NH2 ARG B  90      -4.976 -29.074   9.691  1.00 67.67      B    N  
ATOM   2328  N   ALA B  91       1.728 -31.593  15.353  1.00 93.83      B    N  
ATOM   2329  CA  ALA B  91       3.157 -31.816  15.558  1.00 93.58      B    C  
ATOM   2330  C   ALA B  91       4.036 -30.887  14.700  1.00 93.60      B    C  
ATOM   2331  O   ALA B  91       5.064 -30.404  15.164  1.00 92.18      B    O  
ATOM   2332  CB  ALA B  91       3.451 -33.292  15.275  1.00 92.45      B    C  
ATOM   2333  N   GLU B  92       3.564 -30.564  13.502  1.00 93.69      B    N  
ATOM   2334  CA  GLU B  92       4.203 -29.633  12.563  1.00 92.82      B    C  
ATOM   2335  C   GLU B  92       4.307 -28.197  13.093  1.00 93.17      B    C  
ATOM   2336  O   GLU B  92       5.135 -27.424  12.624  1.00 91.49      B    O  
ATOM   2337  CB  GLU B  92       3.386 -29.605  11.261  1.00 90.89      B    C  
ATOM   2338  CG  GLU B  92       3.242 -30.967  10.559  1.00 81.96      B    C  
ATOM   2339  CD  GLU B  92       2.022 -30.982   9.621  1.00 75.60      B    C  
ATOM   2340  OE1 GLU B  92       1.344 -32.036   9.580  1.00 67.20      B    O  
ATOM   2341  OE2 GLU B  92       1.686 -29.932   9.026  1.00 67.60      B    O1-
ATOM   2342  N   ASP B  93       3.483 -27.833  14.078  1.00 93.84      B    N  
ATOM   2343  CA  ASP B  93       3.517 -26.509  14.690  1.00 94.15      B    C  
ATOM   2344  C   ASP B  93       4.587 -26.392  15.792  1.00 94.89      B    C  
ATOM   2345  O   ASP B  93       4.734 -25.331  16.401  1.00 93.71      B    O  
ATOM   2346  CB  ASP B  93       2.122 -26.130  15.225  1.00 93.87      B    C  
ATOM   2347  CG  ASP B  93       0.996 -26.137  14.182  1.00 93.16      B    C  
ATOM   2348  OD1 ASP B  93       1.121 -25.537  13.102  1.00 86.75      B    O  
ATOM   2349  OD2 ASP B  93      -0.085 -26.689  14.479  1.00 86.99      B    O1-
ATOM   2350  N   THR B  94       5.329 -27.460  16.068  1.00 94.86      B    N  
ATOM   2351  CA  THR B  94       6.431 -27.445  17.038  1.00 94.60      B    C  
ATOM   2352  C   THR B  94       7.560 -26.545  16.532  1.00 94.56      B    C  
ATOM   2353  O   THR B  94       8.229 -26.872  15.554  1.00 92.75      B    O  
ATOM   2354  CB  THR B  94       6.972 -28.853  17.308  1.00 93.96      B    C  
ATOM   2355  CG2 THR B  94       8.135 -28.866  18.300  1.00 85.60      B    C  
ATOM   2356  OG1 THR B  94       5.954 -29.642  17.869  1.00 87.11      B    O  
ATOM   2357  N   ALA B  95       7.780 -25.419  17.195  1.00 94.91      B    N  
ATOM   2358  CA  ALA B  95       8.781 -24.436  16.818  1.00 94.71      B    C  
ATOM   2359  C   ALA B  95       9.076 -23.475  17.979  1.00 95.27      B    C  
ATOM   2360  O   ALA B  95       8.317 -23.369  18.943  1.00 94.12      B    O  
ATOM   2361  CB  ALA B  95       8.254 -23.652  15.604  1.00 93.47      B    C  
ATOM   2362  N   VAL B  96      10.171 -22.727  17.850  1.00 94.92      B    N  
ATOM   2363  CA  VAL B  96      10.359 -21.503  18.630  1.00 94.57      B    C  
ATOM   2364  C   VAL B  96       9.577 -20.382  17.952  1.00 94.34      B    C  
ATOM   2365  O   VAL B  96       9.802 -20.108  16.776  1.00 93.21      B    O  
ATOM   2366  CB  VAL B  96      11.841 -21.131  18.787  1.00 93.70      B    C  
ATOM   2367  CG1 VAL B  96      11.998 -19.914  19.696  1.00 87.37      B    C  
ATOM   2368  CG2 VAL B  96      12.642 -22.281  19.408  1.00 86.85      B    C  
ATOM   2369  N   TYR B  97       8.671 -19.750  18.677  1.00 94.98      B    N  
ATOM   2370  CA  TYR B  97       7.854 -18.643  18.197  1.00 95.22      B    C  
ATOM   2371  C   TYR B  97       8.447 -17.321  18.675  1.00 94.98      B    C  
ATOM   2372  O   TYR B  97       8.642 -17.132  19.871  1.00 93.43      B    O  
ATOM   2373  CB  TYR B  97       6.402 -18.792  18.665  1.00 95.43      B    C  
ATOM   2374  CG  TYR B  97       5.627 -19.849  17.916  1.00 95.66      B    C  
ATOM   2375  CD1 TYR B  97       4.675 -19.485  16.944  1.00 90.96      B    C  
ATOM   2376  CD2 TYR B  97       5.865 -21.209  18.167  1.00 91.46      B    C  
ATOM   2377  CE1 TYR B  97       3.968 -20.459  16.232  1.00 90.67      B    C  
ATOM   2378  CE2 TYR B  97       5.168 -22.198  17.451  1.00 90.31      B    C  
ATOM   2379  CZ  TYR B  97       4.221 -21.816  16.480  1.00 94.82      B    C  
ATOM   2380  OH  TYR B  97       3.559 -22.783  15.771  1.00 94.26      B    O  
ATOM   2381  N   TYR B  98       8.693 -16.427  17.740  1.00 94.33      B    N  
ATOM   2382  CA  TYR B  98       9.242 -15.100  17.984  1.00 93.65      B    C  
ATOM   2383  C   TYR B  98       8.175 -14.048  17.728  1.00 93.20      B    C  
ATOM   2384  O   TYR B  98       7.494 -14.060  16.705  1.00 92.05      B    O  
ATOM   2385  CB  TYR B  98      10.459 -14.857  17.091  1.00 93.04      B    C  
ATOM   2386  CG  TYR B  98      11.579 -15.839  17.306  1.00 92.21      B    C  
ATOM   2387  CD1 TYR B  98      12.562 -15.605  18.300  1.00 86.64      B    C  
ATOM   2388  CD2 TYR B  98      11.677 -17.006  16.517  1.00 86.73      B    C  
ATOM   2389  CE1 TYR B  98      13.601 -16.511  18.500  1.00 84.98      B    C  
ATOM   2390  CE2 TYR B  98      12.715 -17.919  16.716  1.00 84.69      B    C  
ATOM   2391  CZ  TYR B  98      13.678 -17.667  17.709  1.00 88.67      B    C  
ATOM   2392  OH  TYR B  98      14.701 -18.561  17.910  1.00 86.66      B    O  
ATOM   2393  N   CYS B  99       8.064 -13.116  18.660  1.00 91.77      B    N  
ATOM   2394  CA  CYS B  99       7.333 -11.877  18.444  1.00 91.06      B    C  
ATOM   2395  C   CYS B  99       8.284 -10.842  17.839  1.00 91.04      B    C  
ATOM   2396  O   CYS B  99       9.427 -10.721  18.278  1.00 89.29      B    O  
ATOM   2397  CB  CYS B  99       6.772 -11.430  19.785  1.00 88.44      B    C  
ATOM   2398  SG  CYS B  99       6.002  -9.801  19.797  1.00 81.24      B    S  
ATOM   2399  N   ALA B 100       7.800 -10.088  16.872  1.00 88.71      B    N  
ATOM   2400  CA  ALA B 100       8.565  -9.015  16.265  1.00 88.19      B    C  
ATOM   2401  C   ALA B 100       7.705  -7.760  16.075  1.00 87.73      B    C  
ATOM   2402  O   ALA B 100       6.486  -7.841  15.926  1.00 86.50      B    O  
ATOM   2403  CB  ALA B 100       9.182  -9.533  14.965  1.00 87.24      B    C  
ATOM   2404  N   ALA B 101       8.352  -6.605  16.094  1.00 83.38      B    N  
ATOM   2405  CA  ALA B 101       7.732  -5.319  15.826  1.00 81.86      B    C  
ATOM   2406  C   ALA B 101       8.470  -4.609  14.693  1.00 80.44      B    C  
ATOM   2407  O   ALA B 101       9.694  -4.479  14.722  1.00 78.48      B    O  
ATOM   2408  CB  ALA B 101       7.690  -4.484  17.108  1.00 80.77      B    C  
ATOM   2409  N   SER B 102       7.713  -4.141  13.728  1.00 74.71      B    N  
ATOM   2410  CA  SER B 102       8.210  -3.339  12.622  1.00 72.73      B    C  
ATOM   2411  C   SER B 102       7.836  -1.881  12.837  1.00 72.39      B    C  
ATOM   2412  O   SER B 102       6.665  -1.552  13.041  1.00 70.56      B    O  
ATOM   2413  CB  SER B 102       7.636  -3.837  11.301  1.00 69.89      B    C  
ATOM   2414  OG  SER B 102       8.155  -3.048  10.253  1.00 61.08      B    O  
ATOM   2415  N   SER B 103       8.838  -1.009  12.741  1.00 61.71      B    N  
ATOM   2416  CA  SER B 103       8.584   0.422  12.597  1.00 57.85      B    C  
ATOM   2417  C   SER B 103       8.124   0.773  11.185  1.00 55.91      B    C  
ATOM   2418  O   SER B 103       7.585   1.847  10.977  1.00 51.75      B    O  
ATOM   2419  CB  SER B 103       9.831   1.214  12.997  1.00 54.42      B    C  
ATOM   2420  OG  SER B 103      10.860   1.098  12.055  1.00 49.53      B    O  
ATOM   2421  N   PHE B 104       8.280  -0.131  10.230  1.00 50.58      B    N  
ATOM   2422  CA  PHE B 104       7.871   0.043   8.840  1.00 48.21      B    C  
ATOM   2423  C   PHE B 104       6.481  -0.539   8.597  1.00 48.48      B    C  
ATOM   2424  O   PHE B 104       6.250  -1.727   8.786  1.00 44.42      B    O  
ATOM   2425  CB  PHE B 104       8.910  -0.610   7.921  1.00 43.83      B    C  
ATOM   2426  CG  PHE B 104       9.816   0.377   7.231  1.00 40.05      B    C  
ATOM   2427  CD1 PHE B 104       9.715   0.549   5.840  1.00 37.54      B    C  
ATOM   2428  CD2 PHE B 104      10.790   1.086   7.951  1.00 36.46      B    C  
ATOM   2429  CE1 PHE B 104      10.600   1.391   5.177  1.00 33.71      B    C  
ATOM   2430  CE2 PHE B 104      11.673   1.937   7.288  1.00 32.32      B    C  
ATOM   2431  CZ  PHE B 104      11.587   2.082   5.895  1.00 32.24      B    C  
ATOM   2432  N   SER B 105       5.549   0.285   8.115  1.00 46.42      B    N  
ATOM   2433  CA  SER B 105       4.267  -0.188   7.611  1.00 45.13      B    C  
ATOM   2434  C   SER B 105       4.311  -0.330   6.098  1.00 45.28      B    C  
ATOM   2435  O   SER B 105       3.692   0.444   5.364  1.00 41.66      B    O  
ATOM   2436  CB  SER B 105       3.121   0.709   8.073  1.00 41.10      B    C  
ATOM   2437  OG  SER B 105       3.225   1.936   7.423  1.00 37.68      B    O  
ATOM   2438  N   THR B 106       5.053  -1.311   5.629  1.00 40.51      B    N  
ATOM   2439  CA  THR B 106       4.943  -1.707   4.227  1.00 40.34      B    C  
ATOM   2440  C   THR B 106       3.686  -2.553   4.027  1.00 41.54      B    C  
ATOM   2441  O   THR B 106       3.144  -3.142   4.968  1.00 38.86      B    O  
ATOM   2442  CB  THR B 106       6.204  -2.438   3.742  1.00 36.79      B    C  
ATOM   2443  CG2 THR B 106       7.445  -1.557   3.844  1.00 32.53      B    C  
ATOM   2444  OG1 THR B 106       6.398  -3.595   4.492  1.00 33.72      B    O  
ATOM   2445  N   SER B 107       3.195  -2.644   2.792  1.00 39.29      B    N  
ATOM   2446  CA  SER B 107       2.140  -3.600   2.439  1.00 38.99      B    C  
ATOM   2447  C   SER B 107       2.559  -5.056   2.660  1.00 40.22      B    C  
ATOM   2448  O   SER B 107       1.711  -5.937   2.763  1.00 37.58      B    O  
ATOM   2449  CB  SER B 107       1.753  -3.401   0.973  1.00 34.85      B    C  
ATOM   2450  OG  SER B 107       2.882  -3.454   0.140  1.00 32.27      B    O  
ATOM   2451  N   SER B 108       3.867  -5.302   2.776  1.00 44.24      B    N  
ATOM   2452  CA  SER B 108       4.499  -6.575   3.114  1.00 43.26      B    C  
ATOM   2453  C   SER B 108       4.909  -6.632   4.590  1.00 43.82      B    C  
ATOM   2454  O   SER B 108       5.954  -7.174   4.917  1.00 40.78      B    O  
ATOM   2455  CB  SER B 108       5.676  -6.831   2.167  1.00 39.48      B    C  
ATOM   2456  OG  SER B 108       6.534  -5.716   2.073  1.00 36.41      B    O  
ATOM   2457  N   PHE B 109       4.088  -6.115   5.506  1.00 48.74      B    N  
ATOM   2458  CA  PHE B 109       4.387  -6.057   6.946  1.00 47.85      B    C  
ATOM   2459  C   PHE B 109       4.582  -7.427   7.622  1.00 48.34      B    C  
ATOM   2460  O   PHE B 109       4.856  -7.488   8.805  1.00 44.98      B    O  
ATOM   2461  CB  PHE B 109       3.291  -5.255   7.658  1.00 44.61      B    C  
ATOM   2462  CG  PHE B 109       1.916  -5.887   7.609  1.00 43.38      B    C  
ATOM   2463  CD1 PHE B 109       1.012  -5.552   6.576  1.00 41.35      B    C  
ATOM   2464  CD2 PHE B 109       1.504  -6.788   8.604  1.00 41.51      B    C  
ATOM   2465  CE1 PHE B 109      -0.265  -6.125   6.525  1.00 40.40      B    C  
ATOM   2466  CE2 PHE B 109       0.222  -7.368   8.554  1.00 39.31      B    C  
ATOM   2467  CZ  PHE B 109      -0.663  -7.037   7.514  1.00 39.01      B    C  
ATOM   2468  N   TYR B 110       4.430  -8.522   6.886  1.00 47.92      B    N  
ATOM   2469  CA  TYR B 110       4.727  -9.885   7.347  1.00 47.99      B    C  
ATOM   2470  C   TYR B 110       6.112 -10.366   6.896  1.00 49.38      B    C  
ATOM   2471  O   TYR B 110       6.510 -11.484   7.204  1.00 46.34      B    O  
ATOM   2472  CB  TYR B 110       3.615 -10.817   6.849  1.00 44.61      B    C  
ATOM   2473  CG  TYR B 110       3.415 -10.721   5.355  1.00 42.09      B    C  
ATOM   2474  CD1 TYR B 110       2.448  -9.840   4.828  1.00 39.45      B    C  
ATOM   2475  CD2 TYR B 110       4.248 -11.446   4.481  1.00 39.70      B    C  
ATOM   2476  CE1 TYR B 110       2.331  -9.664   3.452  1.00 37.20      B    C  
ATOM   2477  CE2 TYR B 110       4.142 -11.270   3.109  1.00 36.78      B    C  
ATOM   2478  CZ  TYR B 110       3.190 -10.367   2.594  1.00 36.49      B    C  
ATOM   2479  OH  TYR B 110       3.136 -10.167   1.258  1.00 34.33      B    O  
ATOM   2480  N   SER B 111       6.844  -9.549   6.168  1.00 51.31      B    N  
ATOM   2481  CA  SER B 111       8.205  -9.831   5.744  1.00 51.07      B    C  
ATOM   2482  C   SER B 111       9.156  -9.679   6.933  1.00 52.38      B    C  
ATOM   2483  O   SER B 111       9.206  -8.622   7.546  1.00 49.33      B    O  
ATOM   2484  CB  SER B 111       8.556  -8.869   4.602  1.00 47.26      B    C  
ATOM   2485  OG  SER B 111       9.938  -8.671   4.459  1.00 42.74      B    O  
ATOM   2486  N   TYR B 112       9.918 -10.721   7.261  1.00 50.21      B    N  
ATOM   2487  CA  TYR B 112      10.807 -10.654   8.432  1.00 49.44      B    C  
ATOM   2488  C   TYR B 112      11.917  -9.610   8.286  1.00 50.99      B    C  
ATOM   2489  O   TYR B 112      12.424  -9.134   9.303  1.00 47.71      B    O  
ATOM   2490  CB  TYR B 112      11.389 -12.042   8.776  1.00 46.07      B    C  
ATOM   2491  CG  TYR B 112      12.357 -12.604   7.767  1.00 43.96      B    C  
ATOM   2492  CD1 TYR B 112      11.974 -13.659   6.926  1.00 40.27      B    C  
ATOM   2493  CD2 TYR B 112      13.668 -12.085   7.647  1.00 41.28      B    C  
ATOM   2494  CE1 TYR B 112      12.848 -14.149   5.957  1.00 37.84      B    C  
ATOM   2495  CE2 TYR B 112      14.551 -12.566   6.667  1.00 37.60      B    C  
ATOM   2496  CZ  TYR B 112      14.118 -13.581   5.820  1.00 37.62      B    C  
ATOM   2497  OH  TYR B 112      14.941 -14.004   4.811  1.00 33.86      B    O  
ATOM   2498  N   GLY B 113      12.302  -9.251   7.077  1.00 50.03      B    N  
ATOM   2499  CA  GLY B 113      13.309  -8.222   6.817  1.00 48.53      B    C  
ATOM   2500  C   GLY B 113      12.863  -6.807   7.204  1.00 51.35      B    C  
ATOM   2501  O   GLY B 113      13.717  -5.950   7.406  1.00 48.32      B    O  
ATOM   2502  N   ASP B 114      11.566  -6.588   7.366  1.00 56.50      B    N  
ATOM   2503  CA  ASP B 114      10.996  -5.287   7.724  1.00 57.37      B    C  
ATOM   2504  C   ASP B 114      10.834  -5.107   9.246  1.00 61.42      B    C  
ATOM   2505  O   ASP B 114      10.350  -4.075   9.703  1.00 59.25      B    O  
ATOM   2506  CB  ASP B 114       9.651  -5.097   7.004  1.00 52.37      B    C  
ATOM   2507  CG  ASP B 114       9.730  -5.026   5.473  1.00 47.38      B    C  
ATOM   2508  OD1 ASP B 114      10.810  -4.724   4.929  1.00 42.29      B    O  
ATOM   2509  OD2 ASP B 114       8.671  -5.246   4.841  1.00 41.63      B    O1-
ATOM   2510  N   TYR B 115      11.217  -6.099  10.055  1.00 68.42      B    N  
ATOM   2511  CA  TYR B 115      11.054  -6.057  11.504  1.00 71.17      B    C  
ATOM   2512  C   TYR B 115      12.361  -5.676  12.202  1.00 71.84      B    C  
ATOM   2513  O   TYR B 115      13.344  -6.402  12.142  1.00 71.13      B    O  
ATOM   2514  CB  TYR B 115      10.503  -7.383  12.020  1.00 72.00      B    C  
ATOM   2515  CG  TYR B 115       9.032  -7.592  11.722  1.00 74.27      B    C  
ATOM   2516  CD1 TYR B 115       8.056  -7.318  12.695  1.00 69.88      B    C  
ATOM   2517  CD2 TYR B 115       8.621  -8.045  10.459  1.00 71.68      B    C  
ATOM   2518  CE1 TYR B 115       6.696  -7.501  12.422  1.00 69.09      B    C  
ATOM   2519  CE2 TYR B 115       7.259  -8.221  10.167  1.00 69.55      B    C  
ATOM   2520  CZ  TYR B 115       6.289  -7.952  11.149  1.00 71.79      B    C  
ATOM   2521  OH  TYR B 115       4.965  -8.124  10.875  1.00 69.39      B    O  
ATOM   2522  N   ASP B 116      12.320  -4.575  12.933  1.00 68.86      B    N  
ATOM   2523  CA  ASP B 116      13.495  -4.008  13.607  1.00 68.48      B    C  
ATOM   2524  C   ASP B 116      13.715  -4.593  15.003  1.00 70.86      B    C  
ATOM   2525  O   ASP B 116      14.843  -4.612  15.519  1.00 69.83      B    O  
ATOM   2526  CB  ASP B 116      13.301  -2.495  13.759  1.00 64.38      B    C  
ATOM   2527  CG  ASP B 116      12.975  -1.782  12.458  1.00 58.79      B    C  
ATOM   2528  OD1 ASP B 116      13.685  -1.994  11.454  1.00 52.91      B    O  
ATOM   2529  OD2 ASP B 116      12.014  -0.975  12.507  1.00 53.15      B    O1-
ATOM   2530  N   TYR B 117      12.641  -5.013  15.665  1.00 76.57      B    N  
ATOM   2531  CA  TYR B 117      12.670  -5.477  17.044  1.00 77.82      B    C  
ATOM   2532  C   TYR B 117      12.170  -6.906  17.124  1.00 80.55      B    C  
ATOM   2533  O   TYR B 117      11.086  -7.219  16.635  1.00 80.61      B    O  
ATOM   2534  CB  TYR B 117      11.842  -4.559  17.939  1.00 75.36      B    C  
ATOM   2535  CG  TYR B 117      12.236  -3.100  17.860  1.00 71.64      B    C  
ATOM   2536  CD1 TYR B 117      13.403  -2.648  18.495  1.00 65.64      B    C  
ATOM   2537  CD2 TYR B 117      11.455  -2.197  17.111  1.00 64.93      B    C  
ATOM   2538  CE1 TYR B 117      13.797  -1.303  18.385  1.00 60.60      B    C  
ATOM   2539  CE2 TYR B 117      11.839  -0.855  16.992  1.00 60.27      B    C  
ATOM   2540  CZ  TYR B 117      13.014  -0.409  17.627  1.00 60.88      B    C  
ATOM   2541  OH  TYR B 117      13.402   0.905  17.502  1.00 58.33      B    O  
ATOM   2542  N   TRP B 118      12.930  -7.751  17.813  1.00 83.62      B    N  
ATOM   2543  CA  TRP B 118      12.640  -9.164  17.996  1.00 85.30      B    C  
ATOM   2544  C   TRP B 118      12.663  -9.519  19.473  1.00 86.31      B    C  
ATOM   2545  O   TRP B 118      13.491  -8.998  20.230  1.00 85.16      B    O  
ATOM   2546  CB  TRP B 118      13.640  -9.987  17.196  1.00 84.64      B    C  
ATOM   2547  CG  TRP B 118      13.506  -9.815  15.711  1.00 84.19      B    C  
ATOM   2548  CD1 TRP B 118      13.971  -8.778  14.969  1.00 80.35      B    C  
ATOM   2549  CD2 TRP B 118      12.797 -10.682  14.778  1.00 83.06      B    C  
ATOM   2550  CE2 TRP B 118      12.880 -10.099  13.479  1.00 81.59      B    C  
ATOM   2551  CE3 TRP B 118      12.089 -11.899  14.911  1.00 81.41      B    C  
ATOM   2552  NE1 TRP B 118      13.604  -8.940  13.643  1.00 80.44      B    N  
ATOM   2553  CZ2 TRP B 118      12.280 -10.695  12.354  1.00 80.13      B    C  
ATOM   2554  CZ3 TRP B 118      11.496 -12.495  13.786  1.00 80.05      B    C  
ATOM   2555  CH2 TRP B 118      11.593 -11.894  12.530  1.00 79.41      B    C  
ATOM   2556  N   GLY B 119      11.766 -10.397  19.886  1.00 88.04      B    N  
ATOM   2557  CA  GLY B 119      11.831 -11.047  21.179  1.00 88.40      B    C  
ATOM   2558  C   GLY B 119      12.867 -12.170  21.203  1.00 89.03      B    C  
ATOM   2559  O   GLY B 119      13.513 -12.486  20.197  1.00 87.46      B    O  
ATOM   2560  N   GLN B 120      13.029 -12.780  22.375  1.00 89.81      B    N  
ATOM   2561  CA  GLN B 120      13.958 -13.906  22.554  1.00 89.84      B    C  
ATOM   2562  C   GLN B 120      13.378 -15.226  22.055  1.00 91.09      B    C  
ATOM   2563  O   GLN B 120      14.120 -16.178  21.828  1.00 88.02      B    O  
ATOM   2564  CB  GLN B 120      14.363 -14.017  24.023  1.00 86.73      B    C  
ATOM   2565  CG  GLN B 120      15.145 -12.786  24.490  1.00 75.47      B    C  
ATOM   2566  CD  GLN B 120      15.768 -12.957  25.877  1.00 64.99      B    C  
ATOM   2567  NE2 GLN B 120      16.561 -12.014  26.324  1.00 52.69      B    N  
ATOM   2568  OE1 GLN B 120      15.580 -13.927  26.582  1.00 55.80      B    O  
ATOM   2569  N   GLY B 121      12.064 -15.282  21.854  1.00 90.75      B    N  
ATOM   2570  CA  GLY B 121      11.336 -16.463  21.446  1.00 91.96      B    C  
ATOM   2571  C   GLY B 121      10.812 -17.287  22.614  1.00 93.09      B    C  
ATOM   2572  O   GLY B 121      11.335 -17.273  23.726  1.00 90.57      B    O  
ATOM   2573  N   THR B 122       9.758 -18.049  22.338  1.00 92.86      B    N  
ATOM   2574  CA  THR B 122       9.174 -19.024  23.263  1.00 93.79      B    C  
ATOM   2575  C   THR B 122       8.979 -20.357  22.558  1.00 94.14      B    C  
ATOM   2576  O   THR B 122       8.462 -20.409  21.440  1.00 93.20      B    O  
ATOM   2577  CB  THR B 122       7.893 -18.477  23.895  1.00 93.03      B    C  
ATOM   2578  CG2 THR B 122       6.720 -18.314  22.938  1.00 85.51      B    C  
ATOM   2579  OG1 THR B 122       7.487 -19.319  24.946  1.00 85.65      B    O  
ATOM   2580  N   LEU B 123       9.407 -21.431  23.182  1.00 92.53      B    N  
ATOM   2581  CA  LEU B 123       9.287 -22.764  22.610  1.00 93.36      B    C  
ATOM   2582  C   LEU B 123       7.850 -23.286  22.779  1.00 93.90      B    C  
ATOM   2583  O   LEU B 123       7.328 -23.343  23.890  1.00 92.63      B    O  
ATOM   2584  CB  LEU B 123      10.325 -23.695  23.253  1.00 92.15      B    C  
ATOM   2585  CG  LEU B 123      10.320 -25.135  22.696  1.00 87.74      B    C  
ATOM   2586  CD1 LEU B 123      10.748 -25.197  21.232  1.00 80.09      B    C  
ATOM   2587  CD2 LEU B 123      11.272 -26.006  23.509  1.00 81.32      B    C  
ATOM   2588  N   VAL B 124       7.264 -23.732  21.686  1.00 93.99      B    N  
ATOM   2589  CA  VAL B 124       6.004 -24.474  21.655  1.00 93.97      B    C  
ATOM   2590  C   VAL B 124       6.296 -25.878  21.168  1.00 94.14      B    C  
ATOM   2591  O   VAL B 124       6.823 -26.053  20.071  1.00 93.18      B    O  
ATOM   2592  CB  VAL B 124       4.965 -23.780  20.760  1.00 93.30      B    C  
ATOM   2593  CG1 VAL B 124       3.670 -24.594  20.661  1.00 86.06      B    C  
ATOM   2594  CG2 VAL B 124       4.619 -22.394  21.316  1.00 86.49      B    C  
ATOM   2595  N   THR B 125       5.952 -26.872  21.963  1.00 94.43      B    N  
ATOM   2596  CA  THR B 125       6.114 -28.282  21.608  1.00 93.82      B    C  
ATOM   2597  C   THR B 125       4.746 -28.947  21.584  1.00 93.99      B    C  
ATOM   2598  O   THR B 125       4.019 -28.901  22.568  1.00 92.56      B    O  
ATOM   2599  CB  THR B 125       7.053 -29.002  22.590  1.00 92.63      B    C  
ATOM   2600  CG2 THR B 125       7.393 -30.412  22.119  1.00 83.40      B    C  
ATOM   2601  OG1 THR B 125       8.268 -28.302  22.700  1.00 84.95      B    O  
ATOM   2602  N   VAL B 126       4.404 -29.567  20.458  1.00 93.89      B    N  
ATOM   2603  CA  VAL B 126       3.156 -30.319  20.279  1.00 93.11      B    C  
ATOM   2604  C   VAL B 126       3.510 -31.796  20.179  1.00 92.56      B    C  
ATOM   2605  O   VAL B 126       4.097 -32.225  19.184  1.00 89.86      B    O  
ATOM   2606  CB  VAL B 126       2.367 -29.842  19.049  1.00 92.03      B    C  
ATOM   2607  CG1 VAL B 126       0.990 -30.496  19.012  1.00 84.65      B    C  
ATOM   2608  CG2 VAL B 126       2.176 -28.318  19.052  1.00 85.55      B    C  
ATOM   2609  N   SER B 127       3.185 -32.556  21.214  1.00 91.84      B    N  
ATOM   2610  CA  SER B 127       3.519 -33.974  21.323  1.00 90.24      B    C  
ATOM   2611  C   SER B 127       2.500 -34.752  22.147  1.00 87.30      B    C  
ATOM   2612  O   SER B 127       2.062 -34.231  23.178  1.00 80.84      B    O  
ATOM   2613  CB  SER B 127       4.894 -34.152  21.967  1.00 84.85      B    C  
ATOM   2614  OG  SER B 127       4.784 -33.805  23.320  1.00 75.36      B    O  
ATOM   2615  OXT SER B 127       2.218 -35.937  21.751  1.00 74.46      B    O1-
TER   
END
