# Supplementary material for: Combining transformer and 3DCNN models to achieve co-design of structures and sequences of antibodies in a diffusional manner
Source: J Pharm Anal. 2025 Mar 15;15(6):101267. doi: 10.1016/j.jpha.2025.101267 (PMC12246596; doi:10.1016/j.jpha.2025.101267)
Supplement: Multimedia component 6 [file mmc6.zip › 0005.pdb]

ATOM      1  N   GLN A   1     -25.190  25.710  -5.868  1.00 53.86      A    N  
ATOM      2  CA  GLN A   1     -23.983  25.998  -5.094  1.00 65.52      A    C  
ATOM      3  C   GLN A   1     -22.771  25.250  -5.653  1.00 74.16      A    C  
ATOM      4  O   GLN A   1     -22.709  24.021  -5.586  1.00 69.00      A    O  
ATOM      5  CB  GLN A   1     -24.203  25.607  -3.639  1.00 57.15      A    C  
ATOM      6  CG  GLN A   1     -23.055  25.904  -2.696  1.00 46.24      A    C  
ATOM      7  CD  GLN A   1     -22.678  27.376  -2.669  1.00 39.07      A    C  
ATOM      8  NE2 GLN A   1     -23.084  28.095  -1.651  1.00 32.09      A    N  
ATOM      9  OE1 GLN A   1     -22.003  27.842  -3.587  1.00 34.87      A    O  
ATOM     10  N   ALA A   2     -21.822  26.009  -6.190  1.00 70.65      A    N  
ATOM     11  CA  ALA A   2     -20.621  25.418  -6.760  1.00 76.95      A    C  
ATOM     12  C   ALA A   2     -19.772  24.744  -5.692  1.00 81.52      A    C  
ATOM     13  O   ALA A   2     -18.994  23.833  -5.987  1.00 77.89      A    O  
ATOM     14  CB  ALA A   2     -19.812  26.494  -7.479  1.00 69.42      A    C  
ATOM     15  N   PHE A   3     -19.906  25.195  -4.445  1.00 86.51      A    N  
ATOM     16  CA  PHE A   3     -19.160  24.631  -3.326  1.00 88.27      A    C  
ATOM     17  C   PHE A   3     -19.422  23.136  -3.164  1.00 89.97      A    C  
ATOM     18  O   PHE A   3     -18.487  22.341  -3.037  1.00 89.71      A    O  
ATOM     19  CB  PHE A   3     -19.525  25.365  -2.037  1.00 85.39      A    C  
ATOM     20  CG  PHE A   3     -18.980  24.714  -0.791  1.00 84.14      A    C  
ATOM     21  CD1 PHE A   3     -17.634  24.802  -0.479  1.00 79.71      A    C  
ATOM     22  CD2 PHE A   3     -19.824  24.002   0.058  1.00 78.83      A    C  
ATOM     23  CE1 PHE A   3     -17.126  24.199   0.657  1.00 76.62      A    C  
ATOM     24  CE2 PHE A   3     -19.321  23.394   1.196  1.00 75.97      A    C  
ATOM     25  CZ  PHE A   3     -17.973  23.489   1.498  1.00 76.92      A    C  
ATOM     26  N   TRP A   4     -20.703  22.758  -3.175  1.00 90.34      A    N  
ATOM     27  CA  TRP A   4     -21.058  21.354  -3.009  1.00 91.64      A    C  
ATOM     28  C   TRP A   4     -20.622  20.493  -4.188  1.00 92.71      A    C  
ATOM     29  O   TRP A   4     -20.329  19.310  -4.027  1.00 91.19      A    O  
ATOM     30  CB  TRP A   4     -22.564  21.209  -2.785  1.00 88.26      A    C  
ATOM     31  CG  TRP A   4     -23.012  21.817  -1.492  1.00 79.39      A    C  
ATOM     32  CD1 TRP A   4     -23.855  22.866  -1.307  1.00 69.09      A    C  
ATOM     33  CD2 TRP A   4     -22.598  21.416  -0.178  1.00 73.66      A    C  
ATOM     34  CE2 TRP A   4     -23.228  22.270   0.753  1.00 70.50      A    C  
ATOM     35  CE3 TRP A   4     -21.742  20.412   0.313  1.00 64.45      A    C  
ATOM     36  NE1 TRP A   4     -23.995  23.147   0.028  1.00 65.41      A    N  
ATOM     37  CZ2 TRP A   4     -23.037  22.160   2.128  1.00 65.40      A    C  
ATOM     38  CZ3 TRP A   4     -21.554  20.301   1.677  1.00 63.86      A    C  
ATOM     39  CH2 TRP A   4     -22.197  21.165   2.576  1.00 62.90      A    C  
ATOM     40  N   LYS A   5     -20.564  21.099  -5.363  1.00 89.02      A    N  
ATOM     41  CA  LYS A   5     -20.096  20.376  -6.541  1.00 90.00      A    C  
ATOM     42  C   LYS A   5     -18.619  20.041  -6.363  1.00 90.28      A    C  
ATOM     43  O   LYS A   5     -18.172  18.948  -6.711  1.00 89.42      A    O  
ATOM     44  CB  LYS A   5     -20.291  21.210  -7.808  1.00 87.93      A    C  
ATOM     45  CG  LYS A   5     -21.737  21.385  -8.222  1.00 82.62      A    C  
ATOM     46  CD  LYS A   5     -21.854  22.161  -9.525  1.00 79.43      A    C  
ATOM     47  CE  LYS A   5     -23.292  22.312  -9.971  1.00 72.45      A    C  
ATOM     48  NZ  LYS A   5     -23.416  23.067 -11.250  1.00 65.49      A    N1+
ATOM     49  N   ALA A   6     -17.854  20.989  -5.815  1.00 91.11      A    N  
ATOM     50  CA  ALA A   6     -16.431  20.805  -5.592  1.00 90.62      A    C  
ATOM     51  C   ALA A   6     -16.175  19.732  -4.531  1.00 91.22      A    C  
ATOM     52  O   ALA A   6     -15.311  18.872  -4.704  1.00 90.78      A    O  
ATOM     53  CB  ALA A   6     -15.793  22.124  -5.172  1.00 89.85      A    C  
ATOM     54  N   VAL A   7     -16.935  19.805  -3.431  1.00 93.82      A    N  
ATOM     55  CA  VAL A   7     -16.787  18.828  -2.358  1.00 94.55      A    C  
ATOM     56  C   VAL A   7     -17.139  17.427  -2.857  1.00 95.25      A    C  
ATOM     57  O   VAL A   7     -16.443  16.451  -2.561  1.00 95.12      A    O  
ATOM     58  CB  VAL A   7     -17.675  19.185  -1.150  1.00 94.37      A    C  
ATOM     59  CG1 VAL A   7     -17.646  18.071  -0.107  1.00 89.36      A    C  
ATOM     60  CG2 VAL A   7     -17.207  20.496  -0.531  1.00 89.58      A    C  
ATOM     61  N   THR A   8     -18.217  17.338  -3.622  1.00 95.80      A    N  
ATOM     62  CA  THR A   8     -18.655  16.051  -4.165  1.00 96.28      A    C  
ATOM     63  C   THR A   8     -17.615  15.519  -5.154  1.00 96.58      A    C  
ATOM     64  O   THR A   8     -17.381  14.313  -5.233  1.00 95.89      A    O  
ATOM     65  CB  THR A   8     -20.015  16.186  -4.873  1.00 95.20      A    C  
ATOM     66  CG2 THR A   8     -20.466  14.838  -5.431  1.00 82.36      A    C  
ATOM     67  OG1 THR A   8     -20.992  16.650  -3.946  1.00 84.90      A    O  
ATOM     68  N   ALA A   9     -16.988  16.425  -5.898  1.00 94.92      A    N  
ATOM     69  CA  ALA A   9     -15.967  16.043  -6.862  1.00 94.77      A    C  
ATOM     70  C   ALA A   9     -14.755  15.435  -6.155  1.00 95.21      A    C  
ATOM     71  O   ALA A   9     -14.197  14.439  -6.617  1.00 94.90      A    O  
ATOM     72  CB  ALA A   9     -15.544  17.254  -7.685  1.00 93.97      A    C  
ATOM     73  N   GLU A  10     -14.349  16.042  -5.038  1.00 95.46      A    N  
ATOM     74  CA  GLU A  10     -13.212  15.531  -4.277  1.00 95.54      A    C  
ATOM     75  C   GLU A  10     -13.520  14.138  -3.738  1.00 96.18      A    C  
ATOM     76  O   GLU A  10     -12.654  13.265  -3.707  1.00 95.79      A    O  
ATOM     77  CB  GLU A  10     -12.873  16.474  -3.115  1.00 95.00      A    C  
ATOM     78  CG  GLU A  10     -12.161  17.746  -3.537  1.00 92.81      A    C  
ATOM     79  CD  GLU A  10     -10.769  17.479  -4.076  1.00 94.13      A    C  
ATOM     80  OE1 GLU A  10      -9.963  16.852  -3.367  1.00 89.14      A    O  
ATOM     81  OE2 GLU A  10     -10.474  17.896  -5.215  1.00 89.97      A    O1-
ATOM     82  N   PHE A  11     -14.764  13.949  -3.308  1.00 97.07      A    N  
ATOM     83  CA  PHE A  11     -15.206  12.659  -2.793  1.00 97.58      A    C  
ATOM     84  C   PHE A  11     -15.129  11.587  -3.885  1.00 97.71      A    C  
ATOM     85  O   PHE A  11     -14.542  10.519  -3.689  1.00 97.72      A    O  
ATOM     86  CB  PHE A  11     -16.639  12.759  -2.270  1.00 97.62      A    C  
ATOM     87  CG  PHE A  11     -17.314  11.428  -2.057  1.00 97.53      A    C  
ATOM     88  CD1 PHE A  11     -17.025  10.658  -0.940  1.00 95.73      A    C  
ATOM     89  CD2 PHE A  11     -18.225  10.939  -2.983  1.00 96.10      A    C  
ATOM     90  CE1 PHE A  11     -17.622   9.422  -0.759  1.00 95.64      A    C  
ATOM     91  CE2 PHE A  11     -18.831   9.709  -2.810  1.00 95.68      A    C  
ATOM     92  CZ  PHE A  11     -18.535   8.936  -1.694  1.00 96.54      A    C  
ATOM     93  N   LEU A  12     -15.737  11.883  -5.027  1.00 97.21      A    N  
ATOM     94  CA  LEU A  12     -15.769  10.927  -6.132  1.00 97.43      A    C  
ATOM     95  C   LEU A  12     -14.380  10.653  -6.703  1.00 97.49      A    C  
ATOM     96  O   LEU A  12     -14.040   9.508  -7.003  1.00 97.09      A    O  
ATOM     97  CB  LEU A  12     -16.692  11.433  -7.243  1.00 96.93      A    C  
ATOM     98  CG  LEU A  12     -16.906  10.498  -8.441  1.00 90.99      A    C  
ATOM     99  CD1 LEU A  12     -17.454   9.157  -7.965  1.00 84.83      A    C  
ATOM    100  CD2 LEU A  12     -17.862  11.146  -9.427  1.00 85.49      A    C  
ATOM    101  N   ALA A  13     -13.571  11.701  -6.842  1.00 97.06      A    N  
ATOM    102  CA  ALA A  13     -12.222  11.553  -7.367  1.00 96.76      A    C  
ATOM    103  C   ALA A  13     -11.388  10.649  -6.464  1.00 97.06      A    C  
ATOM    104  O   ALA A  13     -10.653   9.785  -6.944  1.00 96.78      A    O  
ATOM    105  CB  ALA A  13     -11.558  12.922  -7.501  1.00 96.18      A    C  
ATOM    106  N   MET A  14     -11.502  10.858  -5.158  1.00 97.42      A    N  
ATOM    107  CA  MET A  14     -10.742  10.059  -4.204  1.00 97.63      A    C  
ATOM    108  C   MET A  14     -11.205   8.609  -4.218  1.00 97.86      A    C  
ATOM    109  O   MET A  14     -10.389   7.690  -4.133  1.00 97.41      A    O  
ATOM    110  CB  MET A  14     -10.889  10.644  -2.799  1.00 97.21      A    C  
ATOM    111  CG  MET A  14      -9.866  10.121  -1.800  1.00 92.41      A    C  
ATOM    112  SD  MET A  14      -8.207  10.716  -2.173  1.00 91.00      A    S  
ATOM    113  CE  MET A  14      -7.206   9.449  -1.403  1.00 83.48      A    C  
ATOM    114  N   LEU A  15     -12.506   8.415  -4.319  1.00 97.43      A    N  
ATOM    115  CA  LEU A  15     -13.082   7.068  -4.349  1.00 97.64      A    C  
ATOM    116  C   LEU A  15     -12.521   6.280  -5.532  1.00 97.74      A    C  
ATOM    117  O   LEU A  15     -12.040   5.156  -5.371  1.00 97.19      A    O  
ATOM    118  CB  LEU A  15     -14.610   7.149  -4.443  1.00 97.45      A    C  
ATOM    119  CG  LEU A  15     -15.418   5.848  -4.330  1.00 96.24      A    C  
ATOM    120  CD1 LEU A  15     -16.871   6.181  -3.996  1.00 89.80      A    C  
ATOM    121  CD2 LEU A  15     -15.368   5.046  -5.632  1.00 89.22      A    C  
ATOM    122  N   ILE A  16     -12.577   6.875  -6.710  1.00 98.07      A    N  
ATOM    123  CA  ILE A  16     -12.090   6.218  -7.914  1.00 97.93      A    C  
ATOM    124  C   ILE A  16     -10.580   6.007  -7.873  1.00 97.94      A    C  
ATOM    125  O   ILE A  16     -10.078   4.933  -8.226  1.00 97.52      A    O  
ATOM    126  CB  ILE A  16     -12.467   7.028  -9.176  1.00 97.67      A    C  
ATOM    127  CG1 ILE A  16     -13.991   7.109  -9.302  1.00 96.09      A    C  
ATOM    128  CG2 ILE A  16     -11.864   6.385 -10.422  1.00 96.31      A    C  
ATOM    129  CD1 ILE A  16     -14.475   7.999 -10.434  1.00 89.47      A    C  
ATOM    130  N   PHE A  17      -9.846   7.032  -7.437  1.00 97.73      A    N  
ATOM    131  CA  PHE A  17      -8.393   6.946  -7.334  1.00 97.67      A    C  
ATOM    132  C   PHE A  17      -7.963   5.801  -6.422  1.00 97.63      A    C  
ATOM    133  O   PHE A  17      -7.124   4.981  -6.801  1.00 97.33      A    O  
ATOM    134  CB  PHE A  17      -7.826   8.266  -6.799  1.00 97.43      A    C  
ATOM    135  CG  PHE A  17      -6.421   8.163  -6.286  1.00 97.21      A    C  
ATOM    136  CD1 PHE A  17      -5.379   7.802  -7.138  1.00 94.96      A    C  
ATOM    137  CD2 PHE A  17      -6.124   8.402  -4.950  1.00 94.76      A    C  
ATOM    138  CE1 PHE A  17      -4.072   7.679  -6.660  1.00 94.14      A    C  
ATOM    139  CE2 PHE A  17      -4.836   8.285  -4.466  1.00 93.47      A    C  
ATOM    140  CZ  PHE A  17      -3.808   7.920  -5.321  1.00 94.88      A    C  
ATOM    141  N   VAL A  18      -8.531   5.745  -5.228  1.00 97.49      A    N  
ATOM    142  CA  VAL A  18      -8.182   4.702  -4.265  1.00 97.24      A    C  
ATOM    143  C   VAL A  18      -8.578   3.313  -4.762  1.00 96.85      A    C  
ATOM    144  O   VAL A  18      -7.799   2.363  -4.650  1.00 96.17      A    O  
ATOM    145  CB  VAL A  18      -8.839   4.976  -2.889  1.00 96.93      A    C  
ATOM    146  CG1 VAL A  18      -8.715   3.763  -1.979  1.00 93.51      A    C  
ATOM    147  CG2 VAL A  18      -8.169   6.172  -2.241  1.00 93.45      A    C  
ATOM    148  N   LEU A  19      -9.774   3.204  -5.317  1.00 97.13      A    N  
ATOM    149  CA  LEU A  19     -10.255   1.923  -5.821  1.00 96.91      A    C  
ATOM    150  C   LEU A  19      -9.325   1.355  -6.898  1.00 96.56      A    C  
ATOM    151  O   LEU A  19      -8.888   0.206  -6.805  1.00 95.66      A    O  
ATOM    152  CB  LEU A  19     -11.665   2.077  -6.388  1.00 96.76      A    C  
ATOM    153  CG  LEU A  19     -12.269   0.858  -7.115  1.00 94.52      A    C  
ATOM    154  CD1 LEU A  19     -12.350  -0.328  -6.170  1.00 86.85      A    C  
ATOM    155  CD2 LEU A  19     -13.652   1.211  -7.638  1.00 87.01      A    C  
ATOM    156  N   LEU A  20      -9.024   2.163  -7.909  1.00 97.33      A    N  
ATOM    157  CA  LEU A  20      -8.182   1.710  -9.003  1.00 96.89      A    C  
ATOM    158  C   LEU A  20      -6.719   1.516  -8.605  1.00 96.12      A    C  
ATOM    159  O   LEU A  20      -6.100   0.506  -8.956  1.00 94.66      A    O  
ATOM    160  CB  LEU A  20      -8.257   2.695 -10.172  1.00 96.79      A    C  
ATOM    161  CG  LEU A  20      -9.638   2.909 -10.805  1.00 95.62      A    C  
ATOM    162  CD1 LEU A  20      -9.520   3.885 -11.971  1.00 92.11      A    C  
ATOM    163  CD2 LEU A  20     -10.208   1.580 -11.279  1.00 91.71      A    C  
ATOM    164  N   SER A  21      -6.172   2.475  -7.866  1.00 96.38      A    N  
ATOM    165  CA  SER A  21      -4.774   2.412  -7.459  1.00 95.75      A    C  
ATOM    166  C   SER A  21      -4.470   1.263  -6.498  1.00 94.65      A    C  
ATOM    167  O   SER A  21      -3.528   0.503  -6.711  1.00 93.29      A    O  
ATOM    168  CB  SER A  21      -4.334   3.744  -6.855  1.00 95.68      A    C  
ATOM    169  OG  SER A  21      -4.412   4.777  -7.819  1.00 89.17      A    O  
ATOM    170  N   LEU A  22      -5.268   1.134  -5.452  1.00 95.40      A    N  
ATOM    171  CA  LEU A  22      -5.053   0.046  -4.510  1.00 94.43      A    C  
ATOM    172  C   LEU A  22      -5.302  -1.287  -5.205  1.00 92.93      A    C  
ATOM    173  O   LEU A  22      -4.699  -2.303  -4.863  1.00 91.72      A    O  
ATOM    174  CB  LEU A  22      -5.965   0.179  -3.286  1.00 94.70      A    C  
ATOM    175  CG  LEU A  22      -5.754   1.406  -2.387  1.00 93.03      A    C  
ATOM    176  CD1 LEU A  22      -6.569   1.236  -1.105  1.00 87.58      A    C  
ATOM    177  CD2 LEU A  22      -4.284   1.584  -2.060  1.00 86.98      A    C  
ATOM    178  N   GLY A  23      -6.193  -1.273  -6.185  1.00 94.41      A    N  
ATOM    179  CA  GLY A  23      -6.495  -2.481  -6.934  1.00 93.42      A    C  
ATOM    180  C   GLY A  23      -5.275  -3.019  -7.652  1.00 92.74      A    C  
ATOM    181  O   GLY A  23      -5.118  -4.228  -7.817  1.00 91.22      A    O  
ATOM    182  N   SER A  24      -4.384  -2.112  -8.071  1.00 93.25      A    N  
ATOM    183  CA  SER A  24      -3.173  -2.521  -8.778  1.00 92.49      A    C  
ATOM    184  C   SER A  24      -2.151  -3.191  -7.858  1.00 91.30      A    C  
ATOM    185  O   SER A  24      -1.220  -3.835  -8.337  1.00 89.00      A    O  
ATOM    186  CB  SER A  24      -2.515  -1.309  -9.457  1.00 92.57      A    C  
ATOM    187  OG  SER A  24      -1.928  -0.443  -8.511  1.00 89.16      A    O  
ATOM    188  N   THR A  25      -2.338  -3.053  -6.552  1.00 91.35      A    N  
ATOM    189  CA  THR A  25      -1.405  -3.646  -5.595  1.00 90.01      A    C  
ATOM    190  C   THR A  25      -1.798  -5.083  -5.231  1.00 88.32      A    C  
ATOM    191  O   THR A  25      -1.044  -5.786  -4.563  1.00 85.77      A    O  
ATOM    192  CB  THR A  25      -1.326  -2.835  -4.284  1.00 90.04      A    C  
ATOM    193  CG2 THR A  25      -1.068  -1.367  -4.579  1.00 85.98      A    C  
ATOM    194  OG1 THR A  25      -2.550  -2.964  -3.552  1.00 85.48      A    O  
ATOM    195  N   ILE A  26      -2.961  -5.508  -5.675  1.00 87.61      A    N  
ATOM    196  CA  ILE A  26      -3.444  -6.859  -5.382  1.00 86.18      A    C  
ATOM    197  C   ILE A  26      -2.567  -7.902  -6.074  1.00 84.30      A    C  
ATOM    198  O   ILE A  26      -2.310  -7.819  -7.272  1.00 81.31      A    O  
ATOM    199  CB  ILE A  26      -4.898  -7.051  -5.855  1.00 85.80      A    C  
ATOM    200  CG1 ILE A  26      -5.832  -6.070  -5.133  1.00 84.25      A    C  
ATOM    201  CG2 ILE A  26      -5.350  -8.492  -5.612  1.00 83.44      A    C  
ATOM    202  CD1 ILE A  26      -5.886  -6.246  -3.632  1.00 77.56      A    C  
ATOM    203  N   ASN A  27      -2.126  -8.890  -5.300  1.00 79.59      A    N  
ATOM    204  CA  ASN A  27      -1.304  -9.967  -5.839  1.00 77.66      A    C  
ATOM    205  C   ASN A  27      -2.237 -11.123  -6.198  1.00 76.67      A    C  
ATOM    206  O   ASN A  27      -2.706 -11.844  -5.318  1.00 73.30      A    O  
ATOM    207  CB  ASN A  27      -0.274 -10.421  -4.805  1.00 73.36      A    C  
ATOM    208  CG  ASN A  27       0.762 -11.356  -5.391  1.00 70.39      A    C  
ATOM    209  ND2 ASN A  27       2.032 -11.065  -5.144  1.00 65.71      A    N  
ATOM    210  OD1 ASN A  27       0.429 -12.325  -6.065  1.00 64.87      A    O  
ATOM    211  N   TRP A  28      -2.485 -11.298  -7.487  1.00 75.46      A    N  
ATOM    212  CA  TRP A  28      -3.417 -12.323  -7.946  1.00 75.53      A    C  
ATOM    213  C   TRP A  28      -2.893 -13.757  -7.899  1.00 72.78      A    C  
ATOM    214  O   TRP A  28      -3.613 -14.691  -8.271  1.00 69.66      A    O  
ATOM    215  CB  TRP A  28      -3.901 -11.975  -9.355  1.00 78.67      A    C  
ATOM    216  CG  TRP A  28      -4.769 -10.754  -9.339  1.00 79.49      A    C  
ATOM    217  CD1 TRP A  28      -4.377  -9.459  -9.489  1.00 75.85      A    C  
ATOM    218  CD2 TRP A  28      -6.182 -10.716  -9.078  1.00 79.63      A    C  
ATOM    219  CE2 TRP A  28      -6.578  -9.367  -9.091  1.00 78.88      A    C  
ATOM    220  CE3 TRP A  28      -7.146 -11.704  -8.833  1.00 78.10      A    C  
ATOM    221  NE1 TRP A  28      -5.455  -8.612  -9.344  1.00 76.93      A    N  
ATOM    222  CZ2 TRP A  28      -7.891  -8.964  -8.867  1.00 79.22      A    C  
ATOM    223  CZ3 TRP A  28      -8.461 -11.301  -8.617  1.00 77.21      A    C  
ATOM    224  CH2 TRP A  28      -8.815  -9.949  -8.631  1.00 77.42      A    C  
ATOM    225  N   GLY A  29      -1.675 -13.926  -7.404  1.00 65.48      A    N  
ATOM    226  CA  GLY A  29      -1.137 -15.269  -7.237  1.00 61.84      A    C  
ATOM    227  C   GLY A  29      -1.741 -15.905  -6.003  1.00 60.95      A    C  
ATOM    228  O   GLY A  29      -1.716 -17.128  -5.831  1.00 56.32      A    O  
ATOM    229  N   GLY A  30      -2.306 -15.074  -5.142  1.00 58.40      A    N  
ATOM    230  CA  GLY A  30      -2.945 -15.573  -3.936  1.00 56.88      A    C  
ATOM    231  C   GLY A  30      -1.969 -16.183  -2.944  1.00 56.92      A    C  
ATOM    232  O   GLY A  30      -0.781 -15.885  -2.952  1.00 53.12      A    O  
ATOM    233  N   THR A  31      -2.490 -17.064  -2.090  1.00 54.79      A    N  
ATOM    234  CA  THR A  31      -1.672 -17.721  -1.075  1.00 52.66      A    C  
ATOM    235  C   THR A  31      -0.971 -18.974  -1.594  1.00 52.71      A    C  
ATOM    236  O   THR A  31      -0.081 -19.501  -0.931  1.00 48.52      A    O  
ATOM    237  CB  THR A  31      -2.522 -18.110   0.143  1.00 48.09      A    C  
ATOM    238  CG2 THR A  31      -3.104 -16.868   0.792  1.00 43.01      A    C  
ATOM    239  OG1 THR A  31      -3.589 -18.962  -0.277  1.00 44.51      A    O  
ATOM    240  N   GLU A  32      -1.377 -19.442  -2.772  1.00 50.66      A    N  
ATOM    241  CA  GLU A  32      -0.784 -20.654  -3.331  1.00 49.82      A    C  
ATOM    242  C   GLU A  32       0.486 -20.388  -4.135  1.00 50.83      A    C  
ATOM    243  O   GLU A  32       1.448 -21.150  -4.055  1.00 46.30      A    O  
ATOM    244  CB  GLU A  32      -1.801 -21.390  -4.212  1.00 45.44      A    C  
ATOM    245  CG  GLU A  32      -3.018 -21.889  -3.442  1.00 40.73      A    C  
ATOM    246  CD  GLU A  32      -3.943 -22.722  -4.316  1.00 36.87      A    C  
ATOM    247  OE1 GLU A  32      -3.652 -22.883  -5.520  1.00 34.00      A    O  
ATOM    248  OE2 GLU A  32      -4.955 -23.211  -3.787  1.00 35.41      A    O1-
ATOM    249  N   LYS A  33       0.481 -19.310  -4.911  1.00 54.69      A    N  
ATOM    250  CA  LYS A  33       1.649 -18.965  -5.720  1.00 55.67      A    C  
ATOM    251  C   LYS A  33       1.738 -17.461  -5.932  1.00 57.86      A    C  
ATOM    252  O   LYS A  33       1.408 -16.950  -7.000  1.00 53.54      A    O  
ATOM    253  CB  LYS A  33       1.572 -19.673  -7.069  1.00 51.61      A    C  
ATOM    254  CG  LYS A  33       2.813 -19.512  -7.917  1.00 46.23      A    C  
ATOM    255  CD  LYS A  33       2.677 -20.246  -9.240  1.00 41.62      A    C  
ATOM    256  CE  LYS A  33       3.935 -20.093 -10.085  1.00 37.88      A    C  
ATOM    257  NZ  LYS A  33       3.828 -20.809 -11.384  1.00 33.00      A    N1+
ATOM    258  N   PRO A  34       2.203 -16.728  -4.904  1.00 57.29      A    N  
ATOM    259  CA  PRO A  34       2.314 -15.274  -4.986  1.00 57.83      A    C  
ATOM    260  C   PRO A  34       3.188 -14.861  -6.170  1.00 61.40      A    C  
ATOM    261  O   PRO A  34       4.237 -15.459  -6.416  1.00 59.88      A    O  
ATOM    262  CB  PRO A  34       2.961 -14.897  -3.650  1.00 53.93      A    C  
ATOM    263  CG  PRO A  34       2.480 -15.961  -2.725  1.00 52.01      A    C  
ATOM    264  CD  PRO A  34       2.587 -17.218  -3.560  1.00 53.09      A    C  
ATOM    265  N   LEU A  35       2.742 -13.859  -6.908  1.00 62.24      A    N  
ATOM    266  CA  LEU A  35       3.481 -13.372  -8.062  1.00 65.82      A    C  
ATOM    267  C   LEU A  35       4.493 -12.305  -7.645  1.00 68.37      A    C  
ATOM    268  O   LEU A  35       4.290 -11.614  -6.651  1.00 66.15      A    O  
ATOM    269  CB  LEU A  35       2.514 -12.780  -9.094  1.00 64.20      A    C  
ATOM    270  CG  LEU A  35       1.397 -13.689  -9.591  1.00 59.14      A    C  
ATOM    271  CD1 LEU A  35       0.435 -12.896 -10.471  1.00 56.19      A    C  
ATOM    272  CD2 LEU A  35       1.990 -14.856 -10.364  1.00 56.15      A    C  
ATOM    273  N   PRO A  36       5.575 -12.158  -8.419  1.00 70.79      A    N  
ATOM    274  CA  PRO A  36       6.577 -11.133  -8.113  1.00 71.89      A    C  
ATOM    275  C   PRO A  36       5.899  -9.760  -8.172  1.00 74.75      A    C  
ATOM    276  O   PRO A  36       5.122  -9.492  -9.088  1.00 73.31      A    O  
ATOM    277  CB  PRO A  36       7.597 -11.302  -9.233  1.00 69.52      A    C  
ATOM    278  CG  PRO A  36       7.494 -12.752  -9.588  1.00 65.69      A    C  
ATOM    279  CD  PRO A  36       6.009 -13.005  -9.542  1.00 66.93      A    C  
ATOM    280  N   VAL A  37       6.183  -8.906  -7.197  1.00 74.85      A    N  
ATOM    281  CA  VAL A  37       5.587  -7.579  -7.171  1.00 76.32      A    C  
ATOM    282  C   VAL A  37       6.157  -6.722  -8.304  1.00 78.41      A    C  
ATOM    283  O   VAL A  37       7.370  -6.562  -8.424  1.00 76.53      A    O  
ATOM    284  CB  VAL A  37       5.845  -6.881  -5.828  1.00 72.98      A    C  
ATOM    285  CG1 VAL A  37       5.261  -5.471  -5.843  1.00 65.52      A    C  
ATOM    286  CG2 VAL A  37       5.232  -7.692  -4.702  1.00 66.24      A    C  
ATOM    287  N   ASP A  38       5.256  -6.196  -9.129  1.00 78.99      A    N  
ATOM    288  CA  ASP A  38       5.652  -5.357 -10.251  1.00 81.37      A    C  
ATOM    289  C   ASP A  38       5.566  -3.889  -9.822  1.00 83.21      A    C  
ATOM    290  O   ASP A  38       4.496  -3.281  -9.882  1.00 82.89      A    O  
ATOM    291  CB  ASP A  38       4.727  -5.616 -11.447  1.00 79.26      A    C  
ATOM    292  CG  ASP A  38       5.223  -4.957 -12.727  1.00 76.18      A    C  
ATOM    293  OD1 ASP A  38       5.942  -3.947 -12.642  1.00 72.90      A    O  
ATOM    294  OD2 ASP A  38       4.873  -5.458 -13.812  1.00 70.24      A    O1-
ATOM    295  N   MET A  39       6.693  -3.341  -9.397  1.00 86.84      A    N  
ATOM    296  CA  MET A  39       6.737  -1.960  -8.936  1.00 88.38      A    C  
ATOM    297  C   MET A  39       6.380  -0.952 -10.023  1.00 90.80      A    C  
ATOM    298  O   MET A  39       5.793   0.090  -9.736  1.00 89.35      A    O  
ATOM    299  CB  MET A  39       8.126  -1.630  -8.372  1.00 84.30      A    C  
ATOM    300  CG  MET A  39       8.556  -2.515  -7.207  1.00 78.61      A    C  
ATOM    301  SD  MET A  39       7.404  -2.425  -5.831  1.00 70.39      A    S  
ATOM    302  CE  MET A  39       8.248  -3.446  -4.626  1.00 61.28      A    C  
ATOM    303  N   VAL A  40       6.739  -1.257 -11.262  1.00 90.43      A    N  
ATOM    304  CA  VAL A  40       6.432  -0.359 -12.369  1.00 92.39      A    C  
ATOM    305  C   VAL A  40       4.928  -0.314 -12.609  1.00 93.05      A    C  
ATOM    306  O   VAL A  40       4.350   0.752 -12.830  1.00 92.63      A    O  
ATOM    307  CB  VAL A  40       7.152  -0.804 -13.665  1.00 91.88      A    C  
ATOM    308  CG1 VAL A  40       6.732   0.085 -14.832  1.00 86.47      A    C  
ATOM    309  CG2 VAL A  40       8.661  -0.720 -13.464  1.00 85.81      A    C  
ATOM    310  N   LEU A  41       4.284  -1.475 -12.552  1.00 91.62      A    N  
ATOM    311  CA  LEU A  41       2.835  -1.567 -12.745  1.00 91.54      A    C  
ATOM    312  C   LEU A  41       2.110  -0.734 -11.695  1.00 91.82      A    C  
ATOM    313  O   LEU A  41       1.212   0.052 -12.013  1.00 91.81      A    O  
ATOM    314  CB  LEU A  41       2.387  -3.030 -12.677  1.00 90.19      A    C  
ATOM    315  CG  LEU A  41       0.902  -3.351 -12.906  1.00 87.08      A    C  
ATOM    316  CD1 LEU A  41       0.753  -4.801 -13.327  1.00 76.49      A    C  
ATOM    317  CD2 LEU A  41       0.091  -3.103 -11.639  1.00 76.38      A    C  
ATOM    318  N   ILE A  42       2.490  -0.916 -10.443  1.00 92.89      A    N  
ATOM    319  CA  ILE A  42       1.863  -0.191  -9.342  1.00 92.93      A    C  
ATOM    320  C   ILE A  42       2.105   1.310  -9.465  1.00 94.19      A    C  
ATOM    321  O   ILE A  42       1.180   2.113  -9.342  1.00 94.53      A    O  
ATOM    322  CB  ILE A  42       2.386  -0.699  -7.979  1.00 91.90      A    C  
ATOM    323  CG1 ILE A  42       2.009  -2.169  -7.788  1.00 90.56      A    C  
ATOM    324  CG2 ILE A  42       1.832   0.155  -6.846  1.00 90.78      A    C  
ATOM    325  CD1 ILE A  42       2.604  -2.807  -6.543  1.00 86.84      A    C  
ATOM    326  N   SER A  43       3.358   1.686  -9.707  1.00 93.70      A    N  
ATOM    327  CA  SER A  43       3.722   3.094  -9.827  1.00 94.69      A    C  
ATOM    328  C   SER A  43       2.976   3.790 -10.966  1.00 95.70      A    C  
ATOM    329  O   SER A  43       2.492   4.910 -10.802  1.00 95.44      A    O  
ATOM    330  CB  SER A  43       5.234   3.229 -10.035  1.00 94.70      A    C  
ATOM    331  OG  SER A  43       5.939   2.659  -8.950  1.00 89.31      A    O  
ATOM    332  N   LEU A  44       2.896   3.119 -12.107  1.00 96.36      A    N  
ATOM    333  CA  LEU A  44       2.200   3.689 -13.254  1.00 96.65      A    C  
ATOM    334  C   LEU A  44       0.707   3.828 -12.984  1.00 96.96      A    C  
ATOM    335  O   LEU A  44       0.088   4.821 -13.374  1.00 96.56      A    O  
ATOM    336  CB  LEU A  44       2.426   2.842 -14.507  1.00 96.16      A    C  
ATOM    337  CG  LEU A  44       3.810   2.935 -15.158  1.00 88.00      A    C  
ATOM    338  CD1 LEU A  44       3.881   1.996 -16.350  1.00 81.67      A    C  
ATOM    339  CD2 LEU A  44       4.093   4.367 -15.594  1.00 81.72      A    C  
ATOM    340  N   CYS A  45       0.122   2.853 -12.314  1.00 96.17      A    N  
ATOM    341  CA  CYS A  45      -1.303   2.911 -12.020  1.00 96.35      A    C  
ATOM    342  C   CYS A  45      -1.632   4.088 -11.105  1.00 96.50      A    C  
ATOM    343  O   CYS A  45      -2.589   4.818 -11.339  1.00 96.38      A    O  
ATOM    344  CB  CYS A  45      -1.788   1.604 -11.391  1.00 96.06      A    C  
ATOM    345  SG  CYS A  45      -3.587   1.518 -11.255  1.00 91.79      A    S  
ATOM    346  N   PHE A  46      -0.827   4.272 -10.060  1.00 96.80      A    N  
ATOM    347  CA  PHE A  46      -1.049   5.389  -9.141  1.00 96.75      A    C  
ATOM    348  C   PHE A  46      -0.875   6.722  -9.865  1.00 96.93      A    C  
ATOM    349  O   PHE A  46      -1.700   7.628  -9.740  1.00 96.53      A    O  
ATOM    350  CB  PHE A  46      -0.087   5.317  -7.951  1.00 96.44      A    C  
ATOM    351  CG  PHE A  46      -0.589   4.475  -6.815  1.00 96.18      A    C  
ATOM    352  CD1 PHE A  46      -0.492   3.093  -6.849  1.00 92.60      A    C  
ATOM    353  CD2 PHE A  46      -1.168   5.068  -5.695  1.00 92.16      A    C  
ATOM    354  CE1 PHE A  46      -0.971   2.313  -5.798  1.00 91.56      A    C  
ATOM    355  CE2 PHE A  46      -1.645   4.297  -4.641  1.00 91.15      A    C  
ATOM    356  CZ  PHE A  46      -1.543   2.916  -4.701  1.00 93.96      A    C  
ATOM    357  N   GLY A  47       0.208   6.847 -10.622  1.00 96.60      A    N  
ATOM    358  CA  GLY A  47       0.484   8.077 -11.349  1.00 96.89      A    C  
ATOM    359  C   GLY A  47      -0.565   8.396 -12.404  1.00 97.27      A    C  
ATOM    360  O   GLY A  47      -1.051   9.527 -12.486  1.00 96.79      A    O  
ATOM    361  N   LEU A  48      -0.924   7.402 -13.208  1.00 97.46      A    N  
ATOM    362  CA  LEU A  48      -1.903   7.598 -14.261  1.00 97.42      A    C  
ATOM    363  C   LEU A  48      -3.305   7.830 -13.688  1.00 97.37      A    C  
ATOM    364  O   LEU A  48      -4.108   8.541 -14.285  1.00 96.63      A    O  
ATOM    365  CB  LEU A  48      -1.911   6.404 -15.221  1.00 97.24      A    C  
ATOM    366  CG  LEU A  48      -0.620   6.194 -16.029  1.00 95.58      A    C  
ATOM    367  CD1 LEU A  48      -0.734   4.942 -16.882  1.00 91.87      A    C  
ATOM    368  CD2 LEU A  48      -0.339   7.414 -16.894  1.00 91.46      A    C  
ATOM    369  N   SER A  49      -3.588   7.231 -12.539  1.00 97.26      A    N  
ATOM    370  CA  SER A  49      -4.891   7.419 -11.899  1.00 97.11      A    C  
ATOM    371  C   SER A  49      -5.027   8.866 -11.432  1.00 97.17      A    C  
ATOM    372  O   SER A  49      -6.077   9.483 -11.612  1.00 96.01      A    O  
ATOM    373  CB  SER A  49      -5.059   6.471 -10.710  1.00 96.62      A    C  
ATOM    374  OG  SER A  49      -5.196   5.129 -11.147  1.00 85.40      A    O  
ATOM    375  N   ILE A  50      -3.959   9.404 -10.833  1.00 96.54      A    N  
ATOM    376  CA  ILE A  50      -3.986  10.788 -10.379  1.00 96.14      A    C  
ATOM    377  C   ILE A  50      -4.119  11.725 -11.576  1.00 95.86      A    C  
ATOM    378  O   ILE A  50      -4.903  12.671 -11.539  1.00 95.10      A    O  
ATOM    379  CB  ILE A  50      -2.695  11.140  -9.591  1.00 95.77      A    C  
ATOM    380  CG1 ILE A  50      -2.766  10.531  -8.191  1.00 91.96      A    C  
ATOM    381  CG2 ILE A  50      -2.521  12.657  -9.492  1.00 93.74      A    C  
ATOM    382  CD1 ILE A  50      -3.885  11.096  -7.317  1.00 87.28      A    C  
ATOM    383  N   ALA A  51      -3.352  11.464 -12.636  1.00 95.81      A    N  
ATOM    384  CA  ALA A  51      -3.412  12.284 -13.836  1.00 95.48      A    C  
ATOM    385  C   ALA A  51      -4.831  12.296 -14.399  1.00 95.32      A    C  
ATOM    386  O   ALA A  51      -5.350  13.341 -14.795  1.00 94.37      A    O  
ATOM    387  CB  ALA A  51      -2.432  11.762 -14.882  1.00 95.48      A    C  
ATOM    388  N   THR A  52      -5.462  11.128 -14.417  1.00 96.55      A    N  
ATOM    389  CA  THR A  52      -6.821  10.996 -14.934  1.00 96.54      A    C  
ATOM    390  C   THR A  52      -7.830  11.748 -14.068  1.00 96.15      A    C  
ATOM    391  O   THR A  52      -8.718  12.425 -14.579  1.00 95.01      A    O  
ATOM    392  CB  THR A  52      -7.225   9.513 -15.034  1.00 96.43      A    C  
ATOM    393  CG2 THR A  52      -8.646   9.375 -15.570  1.00 89.82      A    C  
ATOM    394  OG1 THR A  52      -6.333   8.834 -15.914  1.00 91.17      A    O  
ATOM    395  N   MET A  53      -7.685  11.632 -12.736  1.00 95.55      A    N  
ATOM    396  CA  MET A  53      -8.603  12.323 -11.834  1.00 94.62      A    C  
ATOM    397  C   MET A  53      -8.433  13.838 -11.907  1.00 93.73      A    C  
ATOM    398  O   MET A  53      -9.410  14.581 -11.814  1.00 92.64      A    O  
ATOM    399  CB  MET A  53      -8.393  11.842 -10.393  1.00 95.21      A    C  
ATOM    400  CG  MET A  53      -8.777  10.386 -10.159  1.00 94.58      A    C  
ATOM    401  SD  MET A  53     -10.498  10.004 -10.569  1.00 94.11      A    S  
ATOM    402  CE  MET A  53     -10.350   9.373 -12.234  1.00 88.00      A    C  
ATOM    403  N   VAL A  54      -7.195  14.307 -12.067  1.00 92.88      A    N  
ATOM    404  CA  VAL A  54      -6.944  15.738 -12.187  1.00 90.81      A    C  
ATOM    405  C   VAL A  54      -7.548  16.239 -13.499  1.00 89.07      A    C  
ATOM    406  O   VAL A  54      -8.118  17.327 -13.560  1.00 87.19      A    O  
ATOM    407  CB  VAL A  54      -5.429  16.050 -12.156  1.00 90.75      A    C  
ATOM    408  CG1 VAL A  54      -5.171  17.511 -12.522  1.00 85.89      A    C  
ATOM    409  CG2 VAL A  54      -4.874  15.764 -10.770  1.00 86.90      A    C  
ATOM    410  N   GLN A  55      -7.436  15.437 -14.545  1.00 89.80      A    N  
ATOM    411  CA  GLN A  55      -7.992  15.779 -15.849  1.00 88.42      A    C  
ATOM    412  C   GLN A  55      -9.512  15.877 -15.783  1.00 87.53      A    C  
ATOM    413  O   GLN A  55     -10.116  16.760 -16.400  1.00 85.56      A    O  
ATOM    414  CB  GLN A  55      -7.583  14.718 -16.884  1.00 88.07      A    C  
ATOM    415  CG  GLN A  55      -7.983  15.036 -18.328  1.00 85.66      A    C  
ATOM    416  CD  GLN A  55      -7.203  16.195 -18.905  1.00 82.68      A    C  
ATOM    417  NE2 GLN A  55      -7.749  16.820 -19.936  1.00 73.21      A    N  
ATOM    418  OE1 GLN A  55      -6.114  16.525 -18.443  1.00 76.21      A    O  
ATOM    419  N   CYS A  56     -10.136  14.977 -15.025  1.00 91.00      A    N  
ATOM    420  CA  CYS A  56     -11.590  14.945 -14.904  1.00 90.39      A    C  
ATOM    421  C   CYS A  56     -12.173  15.964 -13.931  1.00 89.68      A    C  
ATOM    422  O   CYS A  56     -13.191  16.599 -14.235  1.00 88.07      A    O  
ATOM    423  CB  CYS A  56     -12.045  13.547 -14.466  1.00 90.55      A    C  
ATOM    424  SG  CYS A  56     -11.777  12.250 -15.676  1.00 87.46      A    S  
ATOM    425  N   PHE A  57     -11.553  16.118 -12.759  1.00 90.10      A    N  
ATOM    426  CA  PHE A  57     -12.108  16.975 -11.712  1.00 89.48      A    C  
ATOM    427  C   PHE A  57     -11.338  18.254 -11.398  1.00 88.30      A    C  
ATOM    428  O   PHE A  57     -11.791  19.059 -10.582  1.00 84.29      A    O  
ATOM    429  CB  PHE A  57     -12.262  16.150 -10.435  1.00 90.14      A    C  
ATOM    430  CG  PHE A  57     -13.130  14.938 -10.593  1.00 91.30      A    C  
ATOM    431  CD1 PHE A  57     -14.513  15.052 -10.564  1.00 86.41      A    C  
ATOM    432  CD2 PHE A  57     -12.570  13.687 -10.789  1.00 86.50      A    C  
ATOM    433  CE1 PHE A  57     -15.320  13.929 -10.714  1.00 85.25      A    C  
ATOM    434  CE2 PHE A  57     -13.373  12.559 -10.946  1.00 84.85      A    C  
ATOM    435  CZ  PHE A  57     -14.750  12.685 -10.914  1.00 88.96      A    C  
ATOM    436  N   GLY A  58     -10.187  18.450 -12.029  1.00 85.76      A    N  
ATOM    437  CA  GLY A  58      -9.376  19.620 -11.761  1.00 81.47      A    C  
ATOM    438  C   GLY A  58     -10.111  20.945 -11.926  1.00 80.83      A    C  
ATOM    439  O   GLY A  58      -9.969  21.847 -11.101  1.00 78.97      A    O  
ATOM    440  N   HIS A  59     -10.908  21.060 -12.979  1.00 78.71      A    N  
ATOM    441  CA  HIS A  59     -11.650  22.285 -13.247  1.00 76.09      A    C  
ATOM    442  C   HIS A  59     -12.861  22.469 -12.329  1.00 75.54      A    C  
ATOM    443  O   HIS A  59     -13.442  23.555 -12.285  1.00 75.96      A    O  
ATOM    444  CB  HIS A  59     -12.107  22.315 -14.707  1.00 77.19      A    C  
ATOM    445  CG  HIS A  59     -13.143  21.278 -15.036  1.00 75.28      A    C  
ATOM    446  CD2 HIS A  59     -13.059  19.948 -15.165  1.00 70.15      A    C  
ATOM    447  ND1 HIS A  59     -14.452  21.601 -15.267  1.00 73.15      A    N  
ATOM    448  CE1 HIS A  59     -15.137  20.506 -15.535  1.00 73.24      A    C  
ATOM    449  NE2 HIS A  59     -14.313  19.475 -15.471  1.00 74.51      A    N  
ATOM    450  N   ILE A  60     -13.233  21.425 -11.598  1.00 82.92      A    N  
ATOM    451  CA  ILE A  60     -14.383  21.487 -10.705  1.00 82.57      A    C  
ATOM    452  C   ILE A  60     -14.003  21.818  -9.263  1.00 81.37      A    C  
ATOM    453  O   ILE A  60     -14.610  22.688  -8.642  1.00 78.53      A    O  
ATOM    454  CB  ILE A  60     -15.167  20.154 -10.716  1.00 82.95      A    C  
ATOM    455  CG1 ILE A  60     -15.597  19.816 -12.144  1.00 80.21      A    C  
ATOM    456  CG2 ILE A  60     -16.378  20.249  -9.795  1.00 78.84      A    C  
ATOM    457  CD1 ILE A  60     -16.282  18.467 -12.278  1.00 75.26      A    C  
ATOM    458  N   SER A  61     -13.008  21.123  -8.729  1.00 87.14      A    N  
ATOM    459  CA  SER A  61     -12.607  21.307  -7.339  1.00 85.69      A    C  
ATOM    460  C   SER A  61     -11.170  21.762  -7.148  1.00 83.55      A    C  
ATOM    461  O   SER A  61     -10.788  22.169  -6.053  1.00 78.65      A    O  
ATOM    462  CB  SER A  61     -12.798  20.007  -6.566  1.00 85.82      A    C  
ATOM    463  OG  SER A  61     -11.903  19.015  -7.039  1.00 83.44      A    O  
ATOM    464  N   GLY A  62     -10.365  21.688  -8.202  1.00 86.36      A    N  
ATOM    465  CA  GLY A  62      -8.959  22.023  -8.091  1.00 83.89      A    C  
ATOM    466  C   GLY A  62      -8.143  20.745  -8.138  1.00 84.60      A    C  
ATOM    467  O   GLY A  62      -6.924  20.773  -8.294  1.00 81.19      A    O  
ATOM    468  N   GLY A  63      -8.836  19.618  -8.005  1.00 88.30      A    N  
ATOM    469  CA  GLY A  63      -8.184  18.327  -8.059  1.00 88.43      A    C  
ATOM    470  C   GLY A  63      -7.130  18.075  -6.991  1.00 90.58      A    C  
ATOM    471  O   GLY A  63      -6.058  17.553  -7.288  1.00 87.79      A    O  
ATOM    472  N   HIS A  64      -7.446  18.432  -5.751  1.00 93.23      A    N  
ATOM    473  CA  HIS A  64      -6.506  18.189  -4.646  1.00 94.05      A    C  
ATOM    474  C   HIS A  64      -6.321  16.694  -4.436  1.00 94.70      A    C  
ATOM    475  O   HIS A  64      -5.204  16.185  -4.503  1.00 93.39      A    O  
ATOM    476  CB  HIS A  64      -7.022  18.825  -3.357  1.00 93.07      A    C  
ATOM    477  CG  HIS A  64      -7.093  20.316  -3.390  1.00 93.41      A    C  
ATOM    478  CD2 HIS A  64      -6.931  21.198  -4.400  1.00 84.47      A    C  
ATOM    479  ND1 HIS A  64      -7.342  21.072  -2.264  1.00 85.00      A    N  
ATOM    480  CE1 HIS A  64      -7.339  22.348  -2.592  1.00 85.23      A    C  
ATOM    481  NE2 HIS A  64      -7.099  22.451  -3.879  1.00 86.30      A    N  
ATOM    482  N   ILE A  65      -7.428  16.005  -4.197  1.00 94.87      A    N  
ATOM    483  CA  ILE A  65      -7.430  14.555  -4.025  1.00 95.59      A    C  
ATOM    484  C   ILE A  65      -6.341  14.102  -3.055  1.00 96.08      A    C  
ATOM    485  O   ILE A  65      -5.743  13.031  -3.204  1.00 94.59      A    O  
ATOM    486  CB  ILE A  65      -7.242  13.836  -5.381  1.00 94.42      A    C  
ATOM    487  CG1 ILE A  65      -8.032  14.556  -6.477  1.00 91.58      A    C  
ATOM    488  CG2 ILE A  65      -7.723  12.389  -5.279  1.00 90.84      A    C  
ATOM    489  CD1 ILE A  65      -7.770  14.021  -7.877  1.00 85.47      A    C  
ATOM    490  N   ASN A  66      -6.069  14.936  -2.046  1.00 96.64      A    N  
ATOM    491  CA  ASN A  66      -4.974  14.692  -1.123  1.00 97.11      A    C  
ATOM    492  C   ASN A  66      -5.013  15.709   0.015  1.00 97.62      A    C  
ATOM    493  O   ASN A  66      -4.842  16.901  -0.219  1.00 97.49      A    O  
ATOM    494  CB  ASN A  66      -3.643  14.806  -1.883  1.00 96.74      A    C  
ATOM    495  CG  ASN A  66      -2.442  14.420  -1.043  1.00 96.79      A    C  
ATOM    496  ND2 ASN A  66      -1.395  13.952  -1.707  1.00 91.43      A    N  
ATOM    497  OD1 ASN A  66      -2.441  14.566   0.180  1.00 93.23      A    O  
ATOM    498  N   PRO A  67      -5.245  15.256   1.265  1.00 97.36      A    N  
ATOM    499  CA  PRO A  67      -5.288  16.170   2.407  1.00 97.43      A    C  
ATOM    500  C   PRO A  67      -4.036  17.024   2.550  1.00 97.51      A    C  
ATOM    501  O   PRO A  67      -4.119  18.192   2.941  1.00 97.13      A    O  
ATOM    502  CB  PRO A  67      -5.473  15.223   3.595  1.00 97.38      A    C  
ATOM    503  CG  PRO A  67      -6.278  14.108   3.013  1.00 96.37      A    C  
ATOM    504  CD  PRO A  67      -5.623  13.891   1.665  1.00 97.46      A    C  
ATOM    505  N   ALA A  68      -2.862  16.452   2.243  1.00 97.52      A    N  
ATOM    506  CA  ALA A  68      -1.611  17.190   2.353  1.00 97.49      A    C  
ATOM    507  C   ALA A  68      -1.601  18.366   1.379  1.00 97.10      A    C  
ATOM    508  O   ALA A  68      -1.143  19.460   1.706  1.00 96.42      A    O  
ATOM    509  CB  ALA A  68      -0.427  16.267   2.094  1.00 97.44      A    C  
ATOM    510  N   VAL A  69      -2.107  18.132   0.176  1.00 96.83      A    N  
ATOM    511  CA  VAL A  69      -2.185  19.185  -0.836  1.00 96.26      A    C  
ATOM    512  C   VAL A  69      -3.156  20.266  -0.363  1.00 95.89      A    C  
ATOM    513  O   VAL A  69      -2.884  21.461  -0.493  1.00 95.32      A    O  
ATOM    514  CB  VAL A  69      -2.672  18.619  -2.188  1.00 95.85      A    C  
ATOM    515  CG1 VAL A  69      -2.949  19.751  -3.170  1.00 93.78      A    C  
ATOM    516  CG2 VAL A  69      -1.633  17.669  -2.761  1.00 93.78      A    C  
ATOM    517  N   THR A  70      -4.287  19.841   0.190  1.00 95.70      A    N  
ATOM    518  CA  THR A  70      -5.296  20.771   0.679  1.00 95.34      A    C  
ATOM    519  C   THR A  70      -4.741  21.651   1.800  1.00 95.09      A    C  
ATOM    520  O   THR A  70      -4.989  22.859   1.834  1.00 94.46      A    O  
ATOM    521  CB  THR A  70      -6.545  20.020   1.174  1.00 95.31      A    C  
ATOM    522  CG2 THR A  70      -7.587  20.989   1.713  1.00 90.84      A    C  
ATOM    523  OG1 THR A  70      -7.116  19.287   0.083  1.00 91.70      A    O  
ATOM    524  N   VAL A  71      -3.971  21.045   2.714  1.00 96.86      A    N  
ATOM    525  CA  VAL A  71      -3.374  21.804   3.807  1.00 96.78      A    C  
ATOM    526  C   VAL A  71      -2.385  22.835   3.262  1.00 96.18      A    C  
ATOM    527  O   VAL A  71      -2.339  23.974   3.724  1.00 95.25      A    O  
ATOM    528  CB  VAL A  71      -2.659  20.880   4.814  1.00 96.89      A    C  
ATOM    529  CG1 VAL A  71      -1.879  21.704   5.838  1.00 94.02      A    C  
ATOM    530  CG2 VAL A  71      -3.672  19.999   5.521  1.00 94.02      A    C  
ATOM    531  N   ALA A  72      -1.584  22.426   2.272  1.00 96.25      A    N  
ATOM    532  CA  ALA A  72      -0.619  23.333   1.669  1.00 95.34      A    C  
ATOM    533  C   ALA A  72      -1.331  24.509   1.008  1.00 94.41      A    C  
ATOM    534  O   ALA A  72      -0.848  25.645   1.037  1.00 93.00      A    O  
ATOM    535  CB  ALA A  72       0.232  22.590   0.646  1.00 95.57      A    C  
ATOM    536  N   MET A  73      -2.490  24.240   0.401  1.00 94.66      A    N  
ATOM    537  CA  MET A  73      -3.264  25.290  -0.253  1.00 93.12      A    C  
ATOM    538  C   MET A  73      -3.808  26.281   0.774  1.00 92.29      A    C  
ATOM    539  O   MET A  73      -3.875  27.479   0.511  1.00 90.67      A    O  
ATOM    540  CB  MET A  73      -4.429  24.680  -1.041  1.00 92.95      A    C  
ATOM    541  CG  MET A  73      -3.997  23.883  -2.270  1.00 90.62      A    C  
ATOM    542  SD  MET A  73      -3.231  24.927  -3.530  1.00 85.87      A    S  
ATOM    543  CE  MET A  73      -2.730  23.692  -4.726  1.00 76.38      A    C  
ATOM    544  N   VAL A  74      -4.184  25.783   1.947  1.00 93.57      A    N  
ATOM    545  CA  VAL A  74      -4.681  26.649   3.015  1.00 93.68      A    C  
ATOM    546  C   VAL A  74      -3.553  27.548   3.521  1.00 93.68      A    C  
ATOM    547  O   VAL A  74      -3.725  28.750   3.701  1.00 92.45      A    O  
ATOM    548  CB  VAL A  74      -5.229  25.832   4.205  1.00 93.01      A    C  
ATOM    549  CG1 VAL A  74      -5.535  26.740   5.386  1.00 82.99      A    C  
ATOM    550  CG2 VAL A  74      -6.475  25.089   3.784  1.00 83.40      A    C  
ATOM    551  N   CYS A  75      -2.376  26.953   3.745  1.00 93.67      A    N  
ATOM    552  CA  CYS A  75      -1.230  27.694   4.247  1.00 93.02      A    C  
ATOM    553  C   CYS A  75      -0.740  28.771   3.280  1.00 92.26      A    C  
ATOM    554  O   CYS A  75      -0.140  29.759   3.691  1.00 90.09      A    O  
ATOM    555  CB  CYS A  75      -0.090  26.730   4.581  1.00 92.99      A    C  
ATOM    556  SG  CYS A  75      -0.442  25.635   5.981  1.00 86.20      A    S  
ATOM    557  N   THR A  76      -1.003  28.569   1.996  1.00 91.49      A    N  
ATOM    558  CA  THR A  76      -0.598  29.542   0.992  1.00 90.18      A    C  
ATOM    559  C   THR A  76      -1.781  30.426   0.578  1.00 88.76      A    C  
ATOM    560  O   THR A  76      -1.716  31.138  -0.422  1.00 85.39      A    O  
ATOM    561  CB  THR A  76      -0.014  28.850  -0.254  1.00 89.74      A    C  
ATOM    562  CG2 THR A  76       1.297  28.167   0.091  1.00 83.95      A    C  
ATOM    563  OG1 THR A  76      -0.935  27.876  -0.748  1.00 84.65      A    O  
ATOM    564  N   ARG A  77      -2.841  30.361   1.373  1.00 85.38      A    N  
ATOM    565  CA  ARG A  77      -4.040  31.180   1.170  1.00 85.58      A    C  
ATOM    566  C   ARG A  77      -4.730  31.000  -0.183  1.00 85.23      A    C  
ATOM    567  O   ARG A  77      -5.205  31.959  -0.786  1.00 79.87      A    O  
ATOM    568  CB  ARG A  77      -3.693  32.662   1.374  1.00 82.37      A    C  
ATOM    569  CG  ARG A  77      -3.089  32.988   2.729  1.00 73.86      A    C  
ATOM    570  CD  ARG A  77      -2.977  34.489   2.926  1.00 68.16      A    C  
ATOM    571  NE  ARG A  77      -2.098  35.119   1.948  1.00 60.94      A    N  
ATOM    572  CZ  ARG A  77      -0.773  35.164   2.048  1.00 52.05      A    C  
ATOM    573  NH1 ARG A  77      -0.165  34.612   3.092  1.00 48.07      A    N1+
ATOM    574  NH2 ARG A  77      -0.058  35.757   1.107  1.00 47.39      A    N  
ATOM    575  N   LYS A  78      -4.793  29.772  -0.657  1.00 87.56      A    N  
ATOM    576  CA  LYS A  78      -5.450  29.494  -1.928  1.00 84.37      A    C  
ATOM    577  C   LYS A  78      -6.812  28.840  -1.737  1.00 84.03      A    C  
ATOM    578  O   LYS A  78      -7.553  28.633  -2.698  1.00 81.99      A    O  
ATOM    579  CB  LYS A  78      -4.546  28.631  -2.812  1.00 83.27      A    C  
ATOM    580  CG  LYS A  78      -3.284  29.362  -3.230  1.00 80.79      A    C  
ATOM    581  CD  LYS A  78      -2.486  28.599  -4.275  1.00 74.68      A    C  
ATOM    582  CE  LYS A  78      -1.291  29.417  -4.734  1.00 72.20      A    C  
ATOM    583  NZ  LYS A  78      -0.514  28.742  -5.797  1.00 65.51      A    N1+
ATOM    584  N   ILE A  79      -7.150  28.532  -0.485  1.00 85.87      A    N  
ATOM    585  CA  ILE A  79      -8.439  27.956  -0.142  1.00 87.07      A    C  
ATOM    586  C   ILE A  79      -8.726  28.297   1.314  1.00 87.32      A    C  
ATOM    587  O   ILE A  79      -7.809  28.390   2.130  1.00 87.03      A    O  
ATOM    588  CB  ILE A  79      -8.453  26.425  -0.349  1.00 85.69      A    C  
ATOM    589  CG1 ILE A  79      -9.879  25.880  -0.198  1.00 77.19      A    C  
ATOM    590  CG2 ILE A  79      -7.515  25.738   0.635  1.00 76.04      A    C  
ATOM    591  CD1 ILE A  79     -10.002  24.394  -0.454  1.00 74.36      A    C  
ATOM    592  N   SER A  80     -10.000  28.519   1.641  1.00 85.61      A    N  
ATOM    593  CA  SER A  80     -10.378  28.868   3.007  1.00 86.91      A    C  
ATOM    594  C   SER A  80     -10.270  27.671   3.936  1.00 87.61      A    C  
ATOM    595  O   SER A  80     -10.299  26.518   3.502  1.00 87.51      A    O  
ATOM    596  CB  SER A  80     -11.807  29.417   3.043  1.00 85.22      A    C  
ATOM    597  OG  SER A  80     -12.744  28.402   2.745  1.00 78.24      A    O  
ATOM    598  N   ILE A  81     -10.148  27.961   5.239  1.00 90.70      A    N  
ATOM    599  CA  ILE A  81     -10.056  26.909   6.241  1.00 92.22      A    C  
ATOM    600  C   ILE A  81     -11.329  26.069   6.250  1.00 93.05      A    C  
ATOM    601  O   ILE A  81     -11.270  24.839   6.291  1.00 92.16      A    O  
ATOM    602  CB  ILE A  81      -9.820  27.505   7.646  1.00 90.96      A    C  
ATOM    603  CG1 ILE A  81      -8.461  28.207   7.690  1.00 81.82      A    C  
ATOM    604  CG2 ILE A  81      -9.894  26.415   8.703  1.00 80.45      A    C  
ATOM    605  CD1 ILE A  81      -8.155  28.879   9.011  1.00 74.30      A    C  
ATOM    606  N   ALA A  82     -12.477  26.727   6.207  1.00 91.44      A    N  
ATOM    607  CA  ALA A  82     -13.756  26.033   6.214  1.00 92.15      A    C  
ATOM    608  C   ALA A  82     -13.889  25.088   5.022  1.00 92.60      A    C  
ATOM    609  O   ALA A  82     -14.305  23.941   5.172  1.00 91.72      A    O  
ATOM    610  CB  ALA A  82     -14.896  27.044   6.211  1.00 90.89      A    C  
ATOM    611  N   LYS A  83     -13.517  25.575   3.849  1.00 91.53      A    N  
ATOM    612  CA  LYS A  83     -13.605  24.764   2.636  1.00 91.20      A    C  
ATOM    613  C   LYS A  83     -12.654  23.576   2.707  1.00 92.17      A    C  
ATOM    614  O   LYS A  83     -12.978  22.477   2.243  1.00 92.20      A    O  
ATOM    615  CB  LYS A  83     -13.305  25.623   1.411  1.00 89.29      A    C  
ATOM    616  CG  LYS A  83     -13.592  24.943   0.087  1.00 81.21      A    C  
ATOM    617  CD  LYS A  83     -13.422  25.909  -1.086  1.00 79.41      A    C  
ATOM    618  CE  LYS A  83     -13.759  25.253  -2.410  1.00 72.44      A    C  
ATOM    619  NZ  LYS A  83     -13.611  26.199  -3.550  1.00 66.77      A    N1+
ATOM    620  N   SER A  84     -11.473  23.791   3.304  1.00 93.40      A    N  
ATOM    621  CA  SER A  84     -10.485  22.727   3.420  1.00 94.28      A    C  
ATOM    622  C   SER A  84     -10.970  21.589   4.316  1.00 95.57      A    C  
ATOM    623  O   SER A  84     -10.668  20.424   4.058  1.00 95.44      A    O  
ATOM    624  CB  SER A  84      -9.162  23.279   3.972  1.00 93.45      A    C  
ATOM    625  OG  SER A  84      -9.262  23.607   5.341  1.00 84.49      A    O  
ATOM    626  N   VAL A  85     -11.718  21.921   5.353  1.00 96.35      A    N  
ATOM    627  CA  VAL A  85     -12.241  20.908   6.264  1.00 97.07      A    C  
ATOM    628  C   VAL A  85     -13.191  19.973   5.517  1.00 97.31      A    C  
ATOM    629  O   VAL A  85     -13.135  18.752   5.672  1.00 97.09      A    O  
ATOM    630  CB  VAL A  85     -12.975  21.545   7.460  1.00 96.62      A    C  
ATOM    631  CG1 VAL A  85     -13.650  20.481   8.305  1.00 90.88      A    C  
ATOM    632  CG2 VAL A  85     -11.992  22.333   8.313  1.00 90.58      A    C  
ATOM    633  N   PHE A  86     -14.065  20.568   4.699  1.00 96.56      A    N  
ATOM    634  CA  PHE A  86     -15.003  19.770   3.925  1.00 96.70      A    C  
ATOM    635  C   PHE A  86     -14.279  18.939   2.865  1.00 96.95      A    C  
ATOM    636  O   PHE A  86     -14.665  17.806   2.583  1.00 96.25      A    O  
ATOM    637  CB  PHE A  86     -16.051  20.672   3.271  1.00 96.27      A    C  
ATOM    638  CG  PHE A  86     -17.127  21.137   4.222  1.00 94.82      A    C  
ATOM    639  CD1 PHE A  86     -18.175  20.288   4.548  1.00 87.99      A    C  
ATOM    640  CD2 PHE A  86     -17.072  22.392   4.794  1.00 87.78      A    C  
ATOM    641  CE1 PHE A  86     -19.165  20.699   5.442  1.00 86.67      A    C  
ATOM    642  CE2 PHE A  86     -18.051  22.804   5.684  1.00 86.69      A    C  
ATOM    643  CZ  PHE A  86     -19.103  21.959   6.010  1.00 88.65      A    C  
ATOM    644  N   TYR A  87     -13.231  19.517   2.281  1.00 96.24      A    N  
ATOM    645  CA  TYR A  87     -12.434  18.811   1.273  1.00 96.46      A    C  
ATOM    646  C   TYR A  87     -11.785  17.567   1.881  1.00 96.88      A    C  
ATOM    647  O   TYR A  87     -11.878  16.469   1.332  1.00 96.54      A    O  
ATOM    648  CB  TYR A  87     -11.344  19.728   0.715  1.00 95.70      A    C  
ATOM    649  CG  TYR A  87     -11.704  20.435  -0.568  1.00 95.34      A    C  
ATOM    650  CD1 TYR A  87     -12.954  21.023  -0.747  1.00 90.88      A    C  
ATOM    651  CD2 TYR A  87     -10.785  20.531  -1.609  1.00 89.95      A    C  
ATOM    652  CE1 TYR A  87     -13.279  21.679  -1.923  1.00 88.83      A    C  
ATOM    653  CE2 TYR A  87     -11.097  21.185  -2.787  1.00 88.71      A    C  
ATOM    654  CZ  TYR A  87     -12.345  21.761  -2.944  1.00 92.05      A    C  
ATOM    655  OH  TYR A  87     -12.654  22.414  -4.109  1.00 90.70      A    O  
ATOM    656  N   ILE A  88     -11.126  17.752   3.026  1.00 96.73      A    N  
ATOM    657  CA  ILE A  88     -10.447  16.654   3.689  1.00 97.22      A    C  
ATOM    658  C   ILE A  88     -11.432  15.572   4.127  1.00 97.47      A    C  
ATOM    659  O   ILE A  88     -11.156  14.373   3.997  1.00 97.38      A    O  
ATOM    660  CB  ILE A  88      -9.634  17.164   4.900  1.00 97.24      A    C  
ATOM    661  CG1 ILE A  88      -8.496  18.063   4.402  1.00 96.02      A    C  
ATOM    662  CG2 ILE A  88      -9.072  15.995   5.705  1.00 96.28      A    C  
ATOM    663  CD1 ILE A  88      -7.695  18.736   5.501  1.00 92.30      A    C  
ATOM    664  N   ALA A  89     -12.583  15.989   4.640  1.00 97.87      A    N  
ATOM    665  CA  ALA A  89     -13.600  15.042   5.069  1.00 97.81      A    C  
ATOM    666  C   ALA A  89     -14.093  14.229   3.871  1.00 97.95      A    C  
ATOM    667  O   ALA A  89     -14.269  13.008   3.961  1.00 97.60      A    O  
ATOM    668  CB  ALA A  89     -14.764  15.781   5.727  1.00 97.61      A    C  
ATOM    669  N   ALA A  90     -14.322  14.910   2.748  1.00 97.65      A    N  
ATOM    670  CA  ALA A  90     -14.789  14.251   1.539  1.00 97.65      A    C  
ATOM    671  C   ALA A  90     -13.744  13.274   1.008  1.00 97.85      A    C  
ATOM    672  O   ALA A  90     -14.076  12.177   0.554  1.00 97.37      A    O  
ATOM    673  CB  ALA A  90     -15.130  15.298   0.475  1.00 97.15      A    C  
ATOM    674  N   GLN A  91     -12.483  13.685   1.068  1.00 97.71      A    N  
ATOM    675  CA  GLN A  91     -11.391  12.838   0.599  1.00 97.72      A    C  
ATOM    676  C   GLN A  91     -11.271  11.574   1.442  1.00 98.07      A    C  
ATOM    677  O   GLN A  91     -11.107  10.475   0.914  1.00 97.97      A    O  
ATOM    678  CB  GLN A  91     -10.077  13.623   0.644  1.00 97.40      A    C  
ATOM    679  CG  GLN A  91      -9.980  14.734  -0.398  1.00 96.64      A    C  
ATOM    680  CD  GLN A  91      -8.991  15.818  -0.019  1.00 97.09      A    C  
ATOM    681  NE2 GLN A  91      -8.923  16.862  -0.832  1.00 90.45      A    N  
ATOM    682  OE1 GLN A  91      -8.314  15.725   0.999  1.00 91.84      A    O  
ATOM    683  N   CYS A  92     -11.370  11.734   2.765  1.00 97.88      A    N  
ATOM    684  CA  CYS A  92     -11.269  10.592   3.658  1.00 97.86      A    C  
ATOM    685  C   CYS A  92     -12.441   9.631   3.473  1.00 97.94      A    C  
ATOM    686  O   CYS A  92     -12.259   8.411   3.457  1.00 97.47      A    O  
ATOM    687  CB  CYS A  92     -11.199  11.056   5.117  1.00 97.73      A    C  
ATOM    688  SG  CYS A  92      -9.616  11.828   5.552  1.00 96.47      A    S  
ATOM    689  N   LEU A  93     -13.643  10.183   3.328  1.00 97.71      A    N  
ATOM    690  CA  LEU A  93     -14.821   9.353   3.124  1.00 97.88      A    C  
ATOM    691  C   LEU A  93     -14.725   8.620   1.789  1.00 97.70      A    C  
ATOM    692  O   LEU A  93     -15.054   7.430   1.689  1.00 97.49      A    O  
ATOM    693  CB  LEU A  93     -16.094  10.209   3.155  1.00 97.65      A    C  
ATOM    694  CG  LEU A  93     -17.415   9.449   2.992  1.00 90.33      A    C  
ATOM    695  CD1 LEU A  93     -17.576   8.435   4.113  1.00 82.78      A    C  
ATOM    696  CD2 LEU A  93     -18.578  10.435   2.994  1.00 83.86      A    C  
ATOM    697  N   GLY A  94     -14.260   9.324   0.766  1.00 97.85      A    N  
ATOM    698  CA  GLY A  94     -14.098   8.720  -0.544  1.00 97.84      A    C  
ATOM    699  C   GLY A  94     -13.084   7.585  -0.513  1.00 97.97      A    C  
ATOM    700  O   GLY A  94     -13.284   6.545  -1.146  1.00 97.57      A    O  
ATOM    701  N   ALA A  95     -12.006   7.785   0.239  1.00 97.82      A    N  
ATOM    702  CA  ALA A  95     -10.961   6.772   0.359  1.00 97.61      A    C  
ATOM    703  C   ALA A  95     -11.485   5.521   1.060  1.00 97.57      A    C  
ATOM    704  O   ALA A  95     -11.188   4.396   0.657  1.00 96.88      A    O  
ATOM    705  CB  ALA A  95      -9.767   7.344   1.112  1.00 97.60      A    C  
ATOM    706  N   ILE A  96     -12.266   5.724   2.119  1.00 97.50      A    N  
ATOM    707  CA  ILE A  96     -12.835   4.601   2.867  1.00 97.30      A    C  
ATOM    708  C   ILE A  96     -13.772   3.792   1.982  1.00 96.98      A    C  
ATOM    709  O   ILE A  96     -13.688   2.563   1.929  1.00 96.41      A    O  
ATOM    710  CB  ILE A  96     -13.610   5.090   4.114  1.00 97.27      A    C  
ATOM    711  CG1 ILE A  96     -12.644   5.705   5.127  1.00 94.88      A    C  
ATOM    712  CG2 ILE A  96     -14.373   3.931   4.745  1.00 94.90      A    C  
ATOM    713  CD1 ILE A  96     -13.331   6.346   6.316  1.00 92.17      A    C  
ATOM    714  N   ILE A  97     -14.672   4.483   1.291  1.00 97.77      A    N  
ATOM    715  CA  ILE A  97     -15.631   3.808   0.429  1.00 97.75      A    C  
ATOM    716  C   ILE A  97     -14.936   3.144  -0.759  1.00 97.57      A    C  
ATOM    717  O   ILE A  97     -15.300   2.034  -1.164  1.00 96.90      A    O  
ATOM    718  CB  ILE A  97     -16.722   4.790  -0.053  1.00 97.64      A    C  
ATOM    719  CG1 ILE A  97     -17.538   5.270   1.150  1.00 94.81      A    C  
ATOM    720  CG2 ILE A  97     -17.637   4.128  -1.078  1.00 94.33      A    C  
ATOM    721  CD1 ILE A  97     -18.623   6.276   0.824  1.00 82.42      A    C  
ATOM    722  N   GLY A  98     -13.922   3.813  -1.310  1.00 97.33      A    N  
ATOM    723  CA  GLY A  98     -13.178   3.244  -2.417  1.00 97.12      A    C  
ATOM    724  C   GLY A  98     -12.484   1.953  -2.012  1.00 97.06      A    C  
ATOM    725  O   GLY A  98     -12.547   0.945  -2.723  1.00 96.32      A    O  
ATOM    726  N   ALA A  99     -11.843   1.980  -0.845  1.00 96.52      A    N  
ATOM    727  CA  ALA A  99     -11.159   0.798  -0.331  1.00 95.78      A    C  
ATOM    728  C   ALA A  99     -12.181  -0.284   0.032  1.00 95.22      A    C  
ATOM    729  O   ALA A  99     -11.930  -1.476  -0.154  1.00 94.40      A    O  
ATOM    730  CB  ALA A  99     -10.323   1.168   0.894  1.00 95.57      A    C  
ATOM    731  N   GLY A 100     -13.319   0.148   0.552  1.00 96.35      A    N  
ATOM    732  CA  GLY A 100     -14.370  -0.789   0.918  1.00 95.77      A    C  
ATOM    733  C   GLY A 100     -14.920  -1.537  -0.278  1.00 95.66      A    C  
ATOM    734  O   GLY A 100     -15.134  -2.748  -0.221  1.00 94.68      A    O  
ATOM    735  N   ILE A 101     -15.151  -0.814  -1.374  1.00 96.53      A    N  
ATOM    736  CA  ILE A 101     -15.650  -1.430  -2.594  1.00 96.44      A    C  
ATOM    737  C   ILE A 101     -14.630  -2.430  -3.129  1.00 95.63      A    C  
ATOM    738  O   ILE A 101     -14.979  -3.539  -3.545  1.00 94.38      A    O  
ATOM    739  CB  ILE A 101     -15.971  -0.374  -3.670  1.00 96.76      A    C  
ATOM    740  CG1 ILE A 101     -17.158   0.484  -3.227  1.00 95.08      A    C  
ATOM    741  CG2 ILE A 101     -16.270  -1.042  -5.008  1.00 94.64      A    C  
ATOM    742  CD1 ILE A 101     -17.473   1.642  -4.153  1.00 91.28      A    C  
ATOM    743  N   LEU A 102     -13.353  -2.036  -3.106  1.00 95.17      A    N  
ATOM    744  CA  LEU A 102     -12.291  -2.919  -3.570  1.00 94.24      A    C  
ATOM    745  C   LEU A 102     -12.259  -4.193  -2.733  1.00 93.53      A    C  
ATOM    746  O   LEU A 102     -12.110  -5.298  -3.268  1.00 92.50      A    O  
ATOM    747  CB  LEU A 102     -10.929  -2.218  -3.475  1.00 94.05      A    C  
ATOM    748  CG  LEU A 102      -9.720  -3.066  -3.898  1.00 92.97      A    C  
ATOM    749  CD1 LEU A 102      -9.838  -3.447  -5.371  1.00 89.30      A    C  
ATOM    750  CD2 LEU A 102      -8.428  -2.287  -3.663  1.00 89.25      A    C  
ATOM    751  N   TYR A 103     -12.412  -4.029  -1.430  1.00 92.75      A    N  
ATOM    752  CA  TYR A 103     -12.416  -5.170  -0.514  1.00 91.68      A    C  
ATOM    753  C   TYR A 103     -13.554  -6.128  -0.849  1.00 91.00      A    C  
ATOM    754  O   TYR A 103     -13.376  -7.352  -0.828  1.00 89.85      A    O  
ATOM    755  CB  TYR A 103     -12.560  -4.678   0.933  1.00 91.01      A    C  
ATOM    756  CG  TYR A 103     -12.574  -5.777   1.960  1.00 90.30      A    C  
ATOM    757  CD1 TYR A 103     -11.388  -6.365   2.400  1.00 85.21      A    C  
ATOM    758  CD2 TYR A 103     -13.772  -6.237   2.504  1.00 84.92      A    C  
ATOM    759  CE1 TYR A 103     -11.394  -7.378   3.335  1.00 83.06      A    C  
ATOM    760  CE2 TYR A 103     -13.790  -7.258   3.450  1.00 82.96      A    C  
ATOM    761  CZ  TYR A 103     -12.599  -7.821   3.858  1.00 85.45      A    C  
ATOM    762  OH  TYR A 103     -12.612  -8.840   4.799  1.00 82.85      A    O  
ATOM    763  N   LEU A 104     -14.716  -5.578  -1.153  1.00 92.16      A    N  
ATOM    764  CA  LEU A 104     -15.890  -6.387  -1.467  1.00 91.28      A    C  
ATOM    765  C   LEU A 104     -15.804  -7.124  -2.800  1.00 90.27      A    C  
ATOM    766  O   LEU A 104     -16.295  -8.249  -2.917  1.00 88.75      A    O  
ATOM    767  CB  LEU A 104     -17.154  -5.520  -1.443  1.00 91.38      A    C  
ATOM    768  CG  LEU A 104     -17.580  -4.975  -0.083  1.00 82.49      A    C  
ATOM    769  CD1 LEU A 104     -18.766  -4.028  -0.247  1.00 75.86      A    C  
ATOM    770  CD2 LEU A 104     -17.949  -6.123   0.851  1.00 75.55      A    C  
ATOM    771  N   VAL A 105     -15.190  -6.499  -3.809  1.00 92.38      A    N  
ATOM    772  CA  VAL A 105     -15.113  -7.122  -5.129  1.00 91.49      A    C  
ATOM    773  C   VAL A 105     -13.881  -7.999  -5.330  1.00 90.30      A    C  
ATOM    774  O   VAL A 105     -13.772  -8.694  -6.339  1.00 88.10      A    O  
ATOM    775  CB  VAL A 105     -15.153  -6.060  -6.253  1.00 91.55      A    C  
ATOM    776  CG1 VAL A 105     -16.417  -5.221  -6.146  1.00 84.23      A    C  
ATOM    777  CG2 VAL A 105     -13.911  -5.179  -6.201  1.00 84.07      A    C  
ATOM    778  N   THR A 106     -12.952  -7.963  -4.373  1.00 89.88      A    N  
ATOM    779  CA  THR A 106     -11.733  -8.760  -4.476  1.00 88.66      A    C  
ATOM    780  C   THR A 106     -11.868 -10.093  -3.736  1.00 87.37      A    C  
ATOM    781  O   THR A 106     -12.306 -10.123  -2.588  1.00 85.21      A    O  
ATOM    782  CB  THR A 106     -10.531  -7.997  -3.901  1.00 88.17      A    C  
ATOM    783  CG2 THR A 106      -9.252  -8.814  -4.046  1.00 82.07      A    C  
ATOM    784  OG1 THR A 106     -10.368  -6.762  -4.607  1.00 82.50      A    O  
ATOM    785  N   PRO A 107     -11.492 -11.200  -4.388  1.00 86.13      A    N  
ATOM    786  CA  PRO A 107     -11.562 -12.513  -3.742  1.00 83.55      A    C  
ATOM    787  C   PRO A 107     -10.775 -12.504  -2.430  1.00 82.88      A    C  
ATOM    788  O   PRO A 107      -9.655 -11.985  -2.390  1.00 81.34      A    O  
ATOM    789  CB  PRO A 107     -10.926 -13.440  -4.773  1.00 82.63      A    C  
ATOM    790  CG  PRO A 107     -11.236 -12.779  -6.073  1.00 81.05      A    C  
ATOM    791  CD  PRO A 107     -11.029 -11.314  -5.778  1.00 82.46      A    C  
ATOM    792  N   PRO A 108     -11.337 -13.067  -1.357  1.00 77.96      A    N  
ATOM    793  CA  PRO A 108     -10.674 -13.101  -0.046  1.00 75.12      A    C  
ATOM    794  C   PRO A 108      -9.259 -13.664  -0.069  1.00 75.02      A    C  
ATOM    795  O   PRO A 108      -8.401 -13.236   0.702  1.00 71.76      A    O  
ATOM    796  CB  PRO A 108     -11.620 -13.973   0.786  1.00 74.45      A    C  
ATOM    797  CG  PRO A 108     -12.955 -13.701   0.196  1.00 73.11      A    C  
ATOM    798  CD  PRO A 108     -12.676 -13.674  -1.296  1.00 76.78      A    C  
ATOM    799  N   SER A 109      -9.012 -14.625  -0.957  1.00 70.67      A    N  
ATOM    800  CA  SER A 109      -7.712 -15.267  -1.045  1.00 67.68      A    C  
ATOM    801  C   SER A 109      -6.581 -14.380  -1.551  1.00 68.44      A    C  
ATOM    802  O   SER A 109      -5.406 -14.702  -1.370  1.00 65.53      A    O  
ATOM    803  CB  SER A 109      -7.803 -16.518  -1.919  1.00 65.75      A    C  
ATOM    804  OG  SER A 109      -8.156 -16.177  -3.247  1.00 61.11      A    O  
ATOM    805  N   VAL A 110      -6.922 -13.256  -2.195  1.00 72.43      A    N  
ATOM    806  CA  VAL A 110      -5.895 -12.364  -2.733  1.00 71.62      A    C  
ATOM    807  C   VAL A 110      -5.932 -10.939  -2.179  1.00 72.77      A    C  
ATOM    808  O   VAL A 110      -5.168 -10.089  -2.616  1.00 69.75      A    O  
ATOM    809  CB  VAL A 110      -5.978 -12.288  -4.273  1.00 68.36      A    C  
ATOM    810  CG1 VAL A 110      -5.808 -13.678  -4.882  1.00 63.10      A    C  
ATOM    811  CG2 VAL A 110      -7.299 -11.677  -4.705  1.00 63.02      A    C  
ATOM    812  N   VAL A 111      -6.807 -10.694  -1.215  1.00 75.19      A    N  
ATOM    813  CA  VAL A 111      -6.940  -9.354  -0.641  1.00 73.85      A    C  
ATOM    814  C   VAL A 111      -5.635  -8.840  -0.042  1.00 73.84      A    C  
ATOM    815  O   VAL A 111      -5.259  -7.684  -0.246  1.00 68.92      A    O  
ATOM    816  CB  VAL A 111      -8.037  -9.325   0.449  1.00 71.25      A    C  
ATOM    817  CG1 VAL A 111      -8.020  -7.983   1.175  1.00 63.05      A    C  
ATOM    818  CG2 VAL A 111      -9.394  -9.571  -0.173  1.00 65.78      A    C  
ATOM    819  N   GLY A 112      -4.933  -9.707   0.683  1.00 73.84      A    N  
ATOM    820  CA  GLY A 112      -3.679  -9.300   1.298  1.00 70.73      A    C  
ATOM    821  C   GLY A 112      -3.882  -8.149   2.261  1.00 73.35      A    C  
ATOM    822  O   GLY A 112      -4.819  -8.157   3.056  1.00 68.73      A    O  
ATOM    823  N   GLY A 113      -3.006  -7.149   2.185  1.00 76.97      A    N  
ATOM    824  CA  GLY A 113      -3.108  -5.996   3.054  1.00 77.05      A    C  
ATOM    825  C   GLY A 113      -3.897  -4.847   2.450  1.00 80.12      A    C  
ATOM    826  O   GLY A 113      -3.969  -3.766   3.028  1.00 77.24      A    O  
ATOM    827  N   LEU A 114      -4.501  -5.100   1.282  1.00 84.18      A    N  
ATOM    828  CA  LEU A 114      -5.303  -4.094   0.593  1.00 87.28      A    C  
ATOM    829  C   LEU A 114      -4.549  -2.779   0.358  1.00 88.76      A    C  
ATOM    830  O   LEU A 114      -5.126  -1.701   0.398  1.00 86.20      A    O  
ATOM    831  CB  LEU A 114      -6.597  -3.820   1.360  1.00 86.57      A    C  
ATOM    832  CG  LEU A 114      -7.774  -3.258   0.552  1.00 84.97      A    C  
ATOM    833  CD1 LEU A 114      -8.273  -4.307  -0.427  1.00 81.83      A    C  
ATOM    834  CD2 LEU A 114      -8.892  -2.824   1.478  1.00 81.74      A    C  
ATOM    835  N   GLY A 115      -3.242  -2.880   0.109  1.00 88.42      A    N  
ATOM    836  CA  GLY A 115      -2.450  -1.691  -0.176  1.00 89.02      A    C  
ATOM    837  C   GLY A 115      -2.164  -0.770   1.000  1.00 90.67      A    C  
ATOM    838  O   GLY A 115      -1.804   0.390   0.797  1.00 89.27      A    O  
ATOM    839  N   VAL A 116      -2.316  -1.278   2.223  1.00 90.68      A    N  
ATOM    840  CA  VAL A 116      -2.027  -0.466   3.407  1.00 90.90      A    C  
ATOM    841  C   VAL A 116      -0.545  -0.097   3.376  1.00 90.63      A    C  
ATOM    842  O   VAL A 116       0.312  -0.952   3.166  1.00 89.68      A    O  
ATOM    843  CB  VAL A 116      -2.317  -1.242   4.709  1.00 89.92      A    C  
ATOM    844  CG1 VAL A 116      -1.793  -0.470   5.916  1.00 79.72      A    C  
ATOM    845  CG2 VAL A 116      -3.813  -1.470   4.853  1.00 80.70      A    C  
ATOM    846  N   THR A 117      -0.256   1.185   3.570  1.00 91.84      A    N  
ATOM    847  CA  THR A 117       1.134   1.645   3.566  1.00 91.93      A    C  
ATOM    848  C   THR A 117       1.826   1.264   4.873  1.00 90.71      A    C  
ATOM    849  O   THR A 117       1.290   1.483   5.959  1.00 88.88      A    O  
ATOM    850  CB  THR A 117       1.211   3.172   3.374  1.00 92.41      A    C  
ATOM    851  CG2 THR A 117       0.985   3.524   1.912  1.00 87.93      A    C  
ATOM    852  OG1 THR A 117       0.222   3.820   4.180  1.00 86.18      A    O  
ATOM    853  N   MET A 118       3.021   0.681   4.746  1.00 90.95      A    N  
ATOM    854  CA  MET A 118       3.786   0.219   5.903  1.00 88.81      A    C  
ATOM    855  C   MET A 118       5.263   0.601   5.755  1.00 89.10      A    C  
ATOM    856  O   MET A 118       5.813   0.561   4.661  1.00 86.96      A    O  
ATOM    857  CB  MET A 118       3.677  -1.305   6.049  1.00 85.14      A    C  
ATOM    858  CG  MET A 118       2.279  -1.821   6.298  1.00 77.51      A    C  
ATOM    859  SD  MET A 118       1.683  -1.476   7.963  1.00 69.82      A    S  
ATOM    860  CE  MET A 118       2.554  -2.734   8.895  1.00 59.89      A    C  
ATOM    861  N   VAL A 119       5.889   0.967   6.864  1.00 89.63      A    N  
ATOM    862  CA  VAL A 119       7.307   1.299   6.861  1.00 88.94      A    C  
ATOM    863  C   VAL A 119       8.109   0.003   6.778  1.00 86.51      A    C  
ATOM    864  O   VAL A 119       7.752  -0.991   7.423  1.00 83.19      A    O  
ATOM    865  CB  VAL A 119       7.710   2.064   8.136  1.00 88.47      A    C  
ATOM    866  CG1 VAL A 119       9.201   2.366   8.131  1.00 81.11      A    C  
ATOM    867  CG2 VAL A 119       6.920   3.356   8.238  1.00 82.26      A    C  
ATOM    868  N   HIS A 120       9.185   0.012   5.996  1.00 83.61      A    N  
ATOM    869  CA  HIS A 120      10.033  -1.165   5.863  1.00 81.47      A    C  
ATOM    870  C   HIS A 120      10.528  -1.585   7.247  1.00 80.31      A    C  
ATOM    871  O   HIS A 120      10.907  -0.746   8.061  1.00 78.75      A    O  
ATOM    872  CB  HIS A 120      11.221  -0.859   4.946  1.00 80.70      A    C  
ATOM    873  CG  HIS A 120      12.024  -2.059   4.578  1.00 80.18      A    C  
ATOM    874  CD2 HIS A 120      12.028  -2.811   3.450  1.00 70.49      A    C  
ATOM    875  ND1 HIS A 120      12.954  -2.622   5.410  1.00 70.42      A    N  
ATOM    876  CE1 HIS A 120      13.501  -3.673   4.825  1.00 70.12      A    C  
ATOM    877  NE2 HIS A 120      12.953  -3.813   3.623  1.00 71.94      A    N  
ATOM    878  N   GLY A 121      10.526  -2.893   7.505  1.00 74.14      A    N  
ATOM    879  CA  GLY A 121      10.923  -3.408   8.802  1.00 70.76      A    C  
ATOM    880  C   GLY A 121      12.312  -3.028   9.293  1.00 73.56      A    C  
ATOM    881  O   GLY A 121      12.557  -3.006  10.499  1.00 69.90      A    O  
ATOM    882  N   ASN A 122      13.214  -2.735   8.373  1.00 77.72      A    N  
ATOM    883  CA  ASN A 122      14.579  -2.371   8.755  1.00 78.09      A    C  
ATOM    884  C   ASN A 122      14.765  -0.860   8.904  1.00 78.89      A    C  
ATOM    885  O   ASN A 122      15.884  -0.375   9.059  1.00 76.49      A    O  
ATOM    886  CB  ASN A 122      15.569  -2.928   7.727  1.00 75.80      A    C  
ATOM    887  CG  ASN A 122      16.993  -2.943   8.247  1.00 69.59      A    C  
ATOM    888  ND2 ASN A 122      17.946  -2.683   7.363  1.00 62.02      A    N  
ATOM    889  OD1 ASN A 122      17.231  -3.192   9.434  1.00 62.57      A    O  
ATOM    890  N   LEU A 123      13.661  -0.120   8.855  1.00 84.60      A    N  
ATOM    891  CA  LEU A 123      13.701   1.328   9.009  1.00 85.58      A    C  
ATOM    892  C   LEU A 123      12.906   1.748  10.241  1.00 85.09      A    C  
ATOM    893  O   LEU A 123      11.960   1.071  10.639  1.00 83.03      A    O  
ATOM    894  CB  LEU A 123      13.114   2.022   7.780  1.00 85.23      A    C  
ATOM    895  CG  LEU A 123      13.845   1.838   6.446  1.00 82.58      A    C  
ATOM    896  CD1 LEU A 123      13.069   2.537   5.339  1.00 77.48      A    C  
ATOM    897  CD2 LEU A 123      15.254   2.400   6.544  1.00 77.28      A    C  
ATOM    898  N   THR A 124      13.290   2.859  10.836  1.00 87.04      A    N  
ATOM    899  CA  THR A 124      12.575   3.385  11.989  1.00 87.23      A    C  
ATOM    900  C   THR A 124      11.440   4.269  11.487  1.00 88.18      A    C  
ATOM    901  O   THR A 124      11.382   4.627  10.309  1.00 88.15      A    O  
ATOM    902  CB  THR A 124      13.490   4.232  12.895  1.00 86.76      A    C  
ATOM    903  CG2 THR A 124      14.712   3.437  13.314  1.00 79.92      A    C  
ATOM    904  OG1 THR A 124      13.899   5.408  12.180  1.00 80.77      A    O  
ATOM    905  N   ALA A 125      10.531   4.623  12.404  1.00 89.14      A    N  
ATOM    906  CA  ALA A 125       9.423   5.497  12.050  1.00 90.05      A    C  
ATOM    907  C   ALA A 125       9.966   6.846  11.589  1.00 91.97      A    C  
ATOM    908  O   ALA A 125       9.399   7.500  10.714  1.00 91.62      A    O  
ATOM    909  CB  ALA A 125       8.502   5.688  13.251  1.00 88.60      A    C  
ATOM    910  N   GLY A 126      11.092   7.251  12.171  1.00 92.56      A    N  
ATOM    911  CA  GLY A 126      11.727   8.506  11.803  1.00 93.45      A    C  
ATOM    912  C   GLY A 126      12.209   8.492  10.365  1.00 94.52      A    C  
ATOM    913  O   GLY A 126      12.077   9.482   9.640  1.00 94.14      A    O  
ATOM    914  N   HIS A 127      12.769   7.359   9.959  1.00 92.23      A    N  
ATOM    915  CA  HIS A 127      13.237   7.213   8.581  1.00 91.99      A    C  
ATOM    916  C   HIS A 127      12.045   7.286   7.631  1.00 93.39      A    C  
ATOM    917  O   HIS A 127      12.104   7.945   6.589  1.00 93.45      A    O  
ATOM    918  CB  HIS A 127      13.956   5.866   8.407  1.00 90.71      A    C  
ATOM    919  CG  HIS A 127      15.277   5.789   9.086  1.00 87.89      A    C  
ATOM    920  CD2 HIS A 127      16.293   6.675   9.171  1.00 76.29      A    C  
ATOM    921  ND1 HIS A 127      15.701   4.673   9.789  1.00 74.34      A    N  
ATOM    922  CE1 HIS A 127      16.910   4.886  10.270  1.00 75.48      A    C  
ATOM    923  NE2 HIS A 127      17.294   6.091   9.923  1.00 76.40      A    N  
ATOM    924  N   GLY A 128      10.975   6.609   7.999  1.00 93.69      A    N  
ATOM    925  CA  GLY A 128       9.778   6.614   7.184  1.00 94.00      A    C  
ATOM    926  C   GLY A 128       9.184   8.002   7.082  1.00 95.43      A    C  
ATOM    927  O   GLY A 128       8.703   8.414   6.016  1.00 95.25      A    O  
ATOM    928  N   LEU A 129       9.212   8.733   8.185  1.00 95.29      A    N  
ATOM    929  CA  LEU A 129       8.700  10.096   8.228  1.00 96.38      A    C  
ATOM    930  C   LEU A 129       9.462  10.974   7.237  1.00 96.88      A    C  
ATOM    931  O   LEU A 129       8.862  11.740   6.480  1.00 96.77      A    O  
ATOM    932  CB  LEU A 129       8.844  10.673   9.638  1.00 96.35      A    C  
ATOM    933  CG  LEU A 129       8.309  12.090   9.847  1.00 94.52      A    C  
ATOM    934  CD1 LEU A 129       6.788  12.060   9.875  1.00 87.93      A    C  
ATOM    935  CD2 LEU A 129       8.845  12.658  11.152  1.00 88.29      A    C  
ATOM    936  N   LEU A 130      10.792  10.859   7.250  1.00 96.24      A    N  
ATOM    937  CA  LEU A 130      11.635  11.652   6.363  1.00 97.01      A    C  
ATOM    938  C   LEU A 130      11.375  11.323   4.892  1.00 97.35      A    C  
ATOM    939  O   LEU A 130      11.297  12.224   4.055  1.00 97.15      A    O  
ATOM    940  CB  LEU A 130      13.117  11.422   6.689  1.00 97.05      A    C  
ATOM    941  CG  LEU A 130      14.128  12.200   5.836  1.00 94.18      A    C  
ATOM    942  CD1 LEU A 130      13.878  13.698   5.957  1.00 89.14      A    C  
ATOM    943  CD2 LEU A 130      15.546  11.866   6.291  1.00 89.77      A    C  
ATOM    944  N   VAL A 131      11.240  10.033   4.590  1.00 96.64      A    N  
ATOM    945  CA  VAL A 131      10.974   9.615   3.215  1.00 96.77      A    C  
ATOM    946  C   VAL A 131       9.645  10.188   2.723  1.00 97.30      A    C  
ATOM    947  O   VAL A 131       9.570  10.729   1.621  1.00 97.31      A    O  
ATOM    948  CB  VAL A 131      10.952   8.074   3.090  1.00 96.00      A    C  
ATOM    949  CG1 VAL A 131      10.467   7.657   1.707  1.00 92.86      A    C  
ATOM    950  CG2 VAL A 131      12.345   7.516   3.340  1.00 93.00      A    C  
ATOM    951  N   GLU A 132       8.599  10.066   3.534  1.00 97.28      A    N  
ATOM    952  CA  GLU A 132       7.288  10.583   3.164  1.00 97.35      A    C  
ATOM    953  C   GLU A 132       7.326  12.104   2.996  1.00 97.83      A    C  
ATOM    954  O   GLU A 132       6.687  12.656   2.098  1.00 97.58      A    O  
ATOM    955  CB  GLU A 132       6.242  10.205   4.224  1.00 96.90      A    C  
ATOM    956  CG  GLU A 132       5.790   8.759   4.152  1.00 94.27      A    C  
ATOM    957  CD  GLU A 132       5.051   8.449   2.859  1.00 96.17      A    C  
ATOM    958  OE1 GLU A 132       4.168   9.240   2.467  1.00 91.40      A    O  
ATOM    959  OE2 GLU A 132       5.349   7.410   2.233  1.00 92.56      A    O1-
ATOM    960  N   LEU A 133       8.072  12.765   3.874  1.00 97.77      A    N  
ATOM    961  CA  LEU A 133       8.202  14.219   3.819  1.00 97.93      A    C  
ATOM    962  C   LEU A 133       8.842  14.638   2.489  1.00 98.09      A    C  
ATOM    963  O   LEU A 133       8.349  15.542   1.810  1.00 97.53      A    O  
ATOM    964  CB  LEU A 133       9.049  14.710   4.998  1.00 97.57      A    C  
ATOM    965  CG  LEU A 133       9.212  16.225   5.205  1.00 95.95      A    C  
ATOM    966  CD1 LEU A 133       9.633  16.492   6.643  1.00 88.83      A    C  
ATOM    967  CD2 LEU A 133      10.242  16.811   4.242  1.00 88.03      A    C  
ATOM    968  N   ILE A 134       9.926  13.975   2.126  1.00 98.19      A    N  
ATOM    969  CA  ILE A 134      10.648  14.304   0.898  1.00 98.18      A    C  
ATOM    970  C   ILE A 134       9.857  14.019  -0.377  1.00 98.19      A    C  
ATOM    971  O   ILE A 134       9.800  14.865  -1.274  1.00 97.78      A    O  
ATOM    972  CB  ILE A 134      11.995  13.551   0.845  1.00 97.75      A    C  
ATOM    973  CG1 ILE A 134      12.916  14.061   1.963  1.00 95.40      A    C  
ATOM    974  CG2 ILE A 134      12.659  13.750  -0.513  1.00 94.93      A    C  
ATOM    975  CD1 ILE A 134      14.229  13.304   2.075  1.00 86.89      A    C  
ATOM    976  N   ILE A 135       9.240  12.847  -0.462  1.00 98.01      A    N  
ATOM    977  CA  ILE A 135       8.496  12.523  -1.673  1.00 97.75      A    C  
ATOM    978  C   ILE A 135       7.216  13.341  -1.816  1.00 97.63      A    C  
ATOM    979  O   ILE A 135       6.768  13.609  -2.933  1.00 96.98      A    O  
ATOM    980  CB  ILE A 135       8.167  11.005  -1.772  1.00 97.05      A    C  
ATOM    981  CG1 ILE A 135       7.305  10.550  -0.597  1.00 93.37      A    C  
ATOM    982  CG2 ILE A 135       9.469  10.204  -1.848  1.00 92.47      A    C  
ATOM    983  CD1 ILE A 135       6.920   9.075  -0.656  1.00 91.65      A    C  
ATOM    984  N   THR A 136       6.628  13.748  -0.696  1.00 97.89      A    N  
ATOM    985  CA  THR A 136       5.428  14.577  -0.771  1.00 97.80      A    C  
ATOM    986  C   THR A 136       5.860  16.001  -1.124  1.00 97.88      A    C  
ATOM    987  O   THR A 136       5.142  16.723  -1.813  1.00 97.28      A    O  
ATOM    988  CB  THR A 136       4.646  14.588   0.552  1.00 97.68      A    C  
ATOM    989  CG2 THR A 136       3.350  15.371   0.386  1.00 93.00      A    C  
ATOM    990  OG1 THR A 136       4.327  13.246   0.930  1.00 93.41      A    O  
ATOM    991  N   PHE A 137       7.048  16.393  -0.660  1.00 98.23      A    N  
ATOM    992  CA  PHE A 137       7.594  17.706  -0.968  1.00 98.26      A    C  
ATOM    993  C   PHE A 137       7.740  17.853  -2.484  1.00 98.00      A    C  
ATOM    994  O   PHE A 137       7.313  18.861  -3.061  1.00 97.62      A    O  
ATOM    995  CB  PHE A 137       8.952  17.900  -0.284  1.00 98.19      A    C  
ATOM    996  CG  PHE A 137       9.654  19.187  -0.656  1.00 97.88      A    C  
ATOM    997  CD1 PHE A 137      10.398  19.276  -1.823  1.00 95.51      A    C  
ATOM    998  CD2 PHE A 137       9.562  20.306   0.159  1.00 95.80      A    C  
ATOM    999  CE1 PHE A 137      11.030  20.459  -2.179  1.00 94.67      A    C  
ATOM   1000  CE2 PHE A 137      10.191  21.487  -0.187  1.00 94.93      A    C  
ATOM   1001  CZ  PHE A 137      10.930  21.575  -1.356  1.00 95.66      A    C  
ATOM   1002  N   GLN A 138       8.346  16.866  -3.134  1.00 97.75      A    N  
ATOM   1003  CA  GLN A 138       8.539  16.935  -4.581  1.00 97.32      A    C  
ATOM   1004  C   GLN A 138       7.211  16.937  -5.331  1.00 97.31      A    C  
ATOM   1005  O   GLN A 138       7.079  17.598  -6.359  1.00 96.31      A    O  
ATOM   1006  CB  GLN A 138       9.456  15.800  -5.071  1.00 96.10      A    C  
ATOM   1007  CG  GLN A 138       8.890  14.388  -4.990  1.00 90.76      A    C  
ATOM   1008  CD  GLN A 138       8.026  14.021  -6.169  1.00 92.11      A    C  
ATOM   1009  NE2 GLN A 138       7.038  13.165  -5.938  1.00 79.44      A    N  
ATOM   1010  OE1 GLN A 138       8.241  14.491  -7.282  1.00 81.72      A    O  
ATOM   1011  N   LEU A 139       6.236  16.222  -4.807  1.00 97.36      A    N  
ATOM   1012  CA  LEU A 139       4.917  16.176  -5.434  1.00 96.91      A    C  
ATOM   1013  C   LEU A 139       4.221  17.535  -5.351  1.00 96.62      A    C  
ATOM   1014  O   LEU A 139       3.762  18.069  -6.363  1.00 96.18      A    O  
ATOM   1015  CB  LEU A 139       4.034  15.123  -4.753  1.00 96.84      A    C  
ATOM   1016  CG  LEU A 139       2.539  15.162  -5.105  1.00 95.97      A    C  
ATOM   1017  CD1 LEU A 139       2.344  14.954  -6.597  1.00 92.80      A    C  
ATOM   1018  CD2 LEU A 139       1.788  14.092  -4.318  1.00 92.86      A    C  
ATOM   1019  N   VAL A 140       4.159  18.100  -4.154  1.00 96.74      A    N  
ATOM   1020  CA  VAL A 140       3.502  19.386  -3.971  1.00 96.65      A    C  
ATOM   1021  C   VAL A 140       4.252  20.510  -4.691  1.00 96.02      A    C  
ATOM   1022  O   VAL A 140       3.636  21.435  -5.216  1.00 95.37      A    O  
ATOM   1023  CB  VAL A 140       3.344  19.722  -2.470  1.00 96.64      A    C  
ATOM   1024  CG1 VAL A 140       2.769  21.120  -2.279  1.00 94.31      A    C  
ATOM   1025  CG2 VAL A 140       2.423  18.692  -1.832  1.00 94.08      A    C  
ATOM   1026  N   PHE A 141       5.586  20.427  -4.712  1.00 97.03      A    N  
ATOM   1027  CA  PHE A 141       6.378  21.441  -5.409  1.00 96.60      A    C  
ATOM   1028  C   PHE A 141       6.043  21.394  -6.899  1.00 95.84      A    C  
ATOM   1029  O   PHE A 141       5.947  22.423  -7.560  1.00 94.69      A    O  
ATOM   1030  CB  PHE A 141       7.872  21.199  -5.184  1.00 96.58      A    C  
ATOM   1031  CG  PHE A 141       8.716  22.438  -5.394  1.00 96.18      A    C  
ATOM   1032  CD1 PHE A 141       9.137  22.801  -6.668  1.00 93.54      A    C  
ATOM   1033  CD2 PHE A 141       9.073  23.236  -4.317  1.00 93.12      A    C  
ATOM   1034  CE1 PHE A 141       9.901  23.945  -6.858  1.00 92.22      A    C  
ATOM   1035  CE2 PHE A 141       9.830  24.373  -4.501  1.00 91.97      A    C  
ATOM   1036  CZ  PHE A 141      10.248  24.739  -5.773  1.00 93.62      A    C  
ATOM   1037  N   THR A 142       5.847  20.178  -7.420  1.00 96.07      A    N  
ATOM   1038  CA  THR A 142       5.482  19.993  -8.823  1.00 95.50      A    C  
ATOM   1039  C   THR A 142       4.105  20.597  -9.088  1.00 94.74      A    C  
ATOM   1040  O   THR A 142       3.882  21.230 -10.125  1.00 93.32      A    O  
ATOM   1041  CB  THR A 142       5.468  18.501  -9.203  1.00 95.32      A    C  
ATOM   1042  CG2 THR A 142       4.983  18.304 -10.628  1.00 90.81      A    C  
ATOM   1043  OG1 THR A 142       6.791  17.969  -9.084  1.00 91.38      A    O  
ATOM   1044  N   ILE A 143       3.185  20.392  -8.150  1.00 94.45      A    N  
ATOM   1045  CA  ILE A 143       1.831  20.929  -8.283  1.00 93.02      A    C  
ATOM   1046  C   ILE A 143       1.848  22.454  -8.331  1.00 91.58      A    C  
ATOM   1047  O   ILE A 143       1.238  23.063  -9.210  1.00 90.43      A    O  
ATOM   1048  CB  ILE A 143       0.929  20.447  -7.126  1.00 93.60      A    C  
ATOM   1049  CG1 ILE A 143       0.690  18.939  -7.246  1.00 93.29      A    C  
ATOM   1050  CG2 ILE A 143      -0.393  21.197  -7.134  1.00 93.50      A    C  
ATOM   1051  CD1 ILE A 143      -0.068  18.330  -6.073  1.00 91.42      A    C  
ATOM   1052  N   PHE A 144       2.550  23.072  -7.385  1.00 93.19      A    N  
ATOM   1053  CA  PHE A 144       2.614  24.529  -7.341  1.00 92.43      A    C  
ATOM   1054  C   PHE A 144       3.302  25.111  -8.576  1.00 91.31      A    C  
ATOM   1055  O   PHE A 144       2.856  26.118  -9.128  1.00 89.72      A    O  
ATOM   1056  CB  PHE A 144       3.332  25.003  -6.071  1.00 92.74      A    C  
ATOM   1057  CG  PHE A 144       2.436  25.114  -4.873  1.00 93.19      A    C  
ATOM   1058  CD1 PHE A 144       1.964  23.979  -4.224  1.00 89.16      A    C  
ATOM   1059  CD2 PHE A 144       2.034  26.364  -4.406  1.00 87.63      A    C  
ATOM   1060  CE1 PHE A 144       1.106  24.084  -3.137  1.00 86.93      A    C  
ATOM   1061  CE2 PHE A 144       1.189  26.475  -3.312  1.00 87.10      A    C  
ATOM   1062  CZ  PHE A 144       0.717  25.337  -2.678  1.00 91.18      A    C  
ATOM   1063  N   ALA A 145       4.388  24.471  -9.018  1.00 91.56      A    N  
ATOM   1064  CA  ALA A 145       5.125  24.952 -10.180  1.00 89.72      A    C  
ATOM   1065  C   ALA A 145       4.315  24.800 -11.471  1.00 88.57      A    C  
ATOM   1066  O   ALA A 145       4.333  25.677 -12.326  1.00 86.36      A    O  
ATOM   1067  CB  ALA A 145       6.449  24.209 -10.300  1.00 89.99      A    C  
ATOM   1068  N   SER A 146       3.606  23.684 -11.600  1.00 87.98      A    N  
ATOM   1069  CA  SER A 146       2.817  23.416 -12.792  1.00 85.85      A    C  
ATOM   1070  C   SER A 146       1.554  24.272 -12.881  1.00 83.63      A    C  
ATOM   1071  O   SER A 146       1.113  24.630 -13.979  1.00 80.63      A    O  
ATOM   1072  CB  SER A 146       2.426  21.938 -12.857  1.00 86.22      A    C  
ATOM   1073  OG  SER A 146       3.574  21.106 -12.905  1.00 81.31      A    O  
ATOM   1074  N   CYS A 147       0.980  24.586 -11.715  1.00 83.57      A    N  
ATOM   1075  CA  CYS A 147      -0.254  25.364 -11.682  1.00 79.35      A    C  
ATOM   1076  C   CYS A 147      -0.028  26.857 -11.434  1.00 78.48      A    C  
ATOM   1077  O   CYS A 147      -0.976  27.598 -11.145  1.00 76.46      A    O  
ATOM   1078  CB  CYS A 147      -1.190  24.797 -10.606  1.00 78.84      A    C  
ATOM   1079  SG  CYS A 147      -1.668  23.080 -10.890  1.00 74.39      A    S  
ATOM   1080  N   ASP A 148       1.227  27.289 -11.541  1.00 73.80      A    N  
ATOM   1081  CA  ASP A 148       1.574  28.693 -11.330  1.00 73.77      A    C  
ATOM   1082  C   ASP A 148       0.982  29.574 -12.433  1.00 72.23      A    C  
ATOM   1083  O   ASP A 148       1.390  29.492 -13.587  1.00 70.74      A    O  
ATOM   1084  CB  ASP A 148       3.094  28.843 -11.306  1.00 73.61      A    C  
ATOM   1085  CG  ASP A 148       3.542  30.224 -10.860  1.00 73.63      A    C  
ATOM   1086  OD1 ASP A 148       2.709  31.145 -10.801  1.00 71.40      A    O  
ATOM   1087  OD2 ASP A 148       4.744  30.379 -10.571  1.00 68.67      A    O1-
ATOM   1088  N   SER A 149       0.035  30.434 -12.064  1.00 70.46      A    N  
ATOM   1089  CA  SER A 149      -0.619  31.319 -13.025  1.00 67.63      A    C  
ATOM   1090  C   SER A 149       0.306  32.395 -13.580  1.00 68.79      A    C  
ATOM   1091  O   SER A 149      -0.001  33.007 -14.606  1.00 65.20      A    O  
ATOM   1092  CB  SER A 149      -1.845  31.975 -12.383  1.00 64.91      A    C  
ATOM   1093  OG  SER A 149      -1.470  32.750 -11.270  1.00 58.60      A    O  
ATOM   1094  N   LYS A 150       1.432  32.631 -12.905  1.00 68.67      A    N  
ATOM   1095  CA  LYS A 150       2.383  33.637 -13.359  1.00 68.84      A    C  
ATOM   1096  C   LYS A 150       3.237  33.135 -14.514  1.00 69.86      A    C  
ATOM   1097  O   LYS A 150       3.782  33.924 -15.286  1.00 65.86      A    O  
ATOM   1098  CB  LYS A 150       3.311  34.065 -12.215  1.00 67.47      A    C  
ATOM   1099  CG  LYS A 150       2.621  34.677 -11.013  1.00 61.90      A    C  
ATOM   1100  CD  LYS A 150       3.646  35.191 -10.006  1.00 57.79      A    C  
ATOM   1101  CE  LYS A 150       2.986  35.670  -8.726  1.00 52.00      A    C  
ATOM   1102  NZ  LYS A 150       2.400  34.549  -7.950  1.00 46.72      A    N1+
ATOM   1103  N   ARG A 151       3.348  31.813 -14.631  1.00 71.35      A    N  
ATOM   1104  CA  ARG A 151       4.159  31.218 -15.687  1.00 71.07      A    C  
ATOM   1105  C   ARG A 151       3.468  31.211 -17.047  1.00 69.00      A    C  
ATOM   1106  O   ARG A 151       2.245  31.105 -17.135  1.00 66.64      A    O  
ATOM   1107  CB  ARG A 151       4.536  29.785 -15.323  1.00 69.72      A    C  
ATOM   1108  CG  ARG A 151       5.408  29.655 -14.082  1.00 67.19      A    C  
ATOM   1109  CD  ARG A 151       5.785  28.196 -13.850  1.00 63.95      A    C  
ATOM   1110  NE  ARG A 151       6.583  27.660 -14.941  1.00 65.55      A    N  
ATOM   1111  CZ  ARG A 151       6.963  26.386 -15.044  1.00 70.90      A    C  
ATOM   1112  NH1 ARG A 151       6.601  25.516 -14.117  1.00 67.40      A    N1+
ATOM   1113  NH2 ARG A 151       7.695  25.984 -16.063  1.00 65.92      A    N  
ATOM   1114  N   THR A 152       4.264  31.328 -18.086  1.00 66.80      A    N  
ATOM   1115  CA  THR A 152       3.753  31.301 -19.450  1.00 64.84      A    C  
ATOM   1116  C   THR A 152       4.522  30.261 -20.262  1.00 66.34      A    C  
ATOM   1117  O   THR A 152       4.283  30.100 -21.457  1.00 59.79      A    O  
ATOM   1118  CB  THR A 152       3.906  32.671 -20.141  1.00 61.27      A    C  
ATOM   1119  CG2 THR A 152       3.089  33.728 -19.420  1.00 54.53      A    C  
ATOM   1120  OG1 THR A 152       5.286  33.053 -20.137  1.00 55.81      A    O  
ATOM   1121  N   ASP A 153       5.454  29.577 -19.603  1.00 72.15      A    N  
ATOM   1122  CA  ASP A 153       6.297  28.592 -20.273  1.00 69.44      A    C  
ATOM   1123  C   ASP A 153       5.926  27.141 -19.973  1.00 69.40      A    C  
ATOM   1124  O   ASP A 153       6.627  26.222 -20.394  1.00 63.36      A    O  
ATOM   1125  CB  ASP A 153       7.757  28.827 -19.880  1.00 66.28      A    C  
ATOM   1126  CG  ASP A 153       8.008  28.538 -18.412  1.00 61.05      A    C  
ATOM   1127  OD1 ASP A 153       7.189  28.954 -17.576  1.00 56.22      A    O  
ATOM   1128  OD2 ASP A 153       9.033  27.888 -18.099  1.00 56.63      A    O1-
ATOM   1129  N   VAL A 154       4.824  26.923 -19.249  1.00 73.06      A    N  
ATOM   1130  CA  VAL A 154       4.398  25.563 -18.920  1.00 73.33      A    C  
ATOM   1131  C   VAL A 154       3.940  24.849 -20.189  1.00 73.29      A    C  
ATOM   1132  O   VAL A 154       2.954  25.237 -20.814  1.00 69.82      A    O  
ATOM   1133  CB  VAL A 154       3.256  25.549 -17.889  1.00 69.27      A    C  
ATOM   1134  CG1 VAL A 154       2.825  24.121 -17.615  1.00 61.94      A    C  
ATOM   1135  CG2 VAL A 154       3.701  26.232 -16.616  1.00 62.62      A    C  
ATOM   1136  N   THR A 155       4.681  23.812 -20.560  1.00 72.91      A    N  
ATOM   1137  CA  THR A 155       4.363  23.044 -21.756  1.00 73.87      A    C  
ATOM   1138  C   THR A 155       3.854  21.652 -21.397  1.00 74.63      A    C  
ATOM   1139  O   THR A 155       4.195  21.105 -20.349  1.00 67.02      A    O  
ATOM   1140  CB  THR A 155       5.599  22.917 -22.663  1.00 69.31      A    C  
ATOM   1141  CG2 THR A 155       6.730  22.212 -21.927  1.00 60.75      A    C  
ATOM   1142  OG1 THR A 155       5.257  22.170 -23.841  1.00 62.72      A    O  
ATOM   1143  N   GLY A 156       3.047  21.101 -22.277  1.00 77.53      A    N  
ATOM   1144  CA  GLY A 156       2.518  19.776 -22.038  1.00 78.62      A    C  
ATOM   1145  C   GLY A 156       1.320  19.745 -21.104  1.00 81.37      A    C  
ATOM   1146  O   GLY A 156       0.740  20.777 -20.788  1.00 77.23      A    O  
ATOM   1147  N   SER A 157       0.962  18.555 -20.675  1.00 83.48      A    N  
ATOM   1148  CA  SER A 157      -0.178  18.355 -19.786  1.00 85.51      A    C  
ATOM   1149  C   SER A 157       0.184  18.532 -18.318  1.00 85.99      A    C  
ATOM   1150  O   SER A 157       1.092  17.876 -17.806  1.00 84.41      A    O  
ATOM   1151  CB  SER A 157      -0.765  16.962 -19.999  1.00 84.24      A    C  
ATOM   1152  OG  SER A 157      -1.744  16.660 -19.011  1.00 81.38      A    O  
ATOM   1153  N   ILE A 158      -0.538  19.421 -17.632  1.00 87.34      A    N  
ATOM   1154  CA  ILE A 158      -0.329  19.637 -16.209  1.00 87.11      A    C  
ATOM   1155  C   ILE A 158      -0.729  18.381 -15.444  1.00 88.76      A    C  
ATOM   1156  O   ILE A 158      -0.078  17.984 -14.480  1.00 88.39      A    O  
ATOM   1157  CB  ILE A 158      -1.153  20.848 -15.704  1.00 85.24      A    C  
ATOM   1158  CG1 ILE A 158      -0.640  22.134 -16.353  1.00 79.64      A    C  
ATOM   1159  CG2 ILE A 158      -1.079  20.939 -14.185  1.00 78.01      A    C  
ATOM   1160  CD1 ILE A 158      -1.435  23.377 -15.976  1.00 73.15      A    C  
ATOM   1161  N   ALA A 159      -1.812  17.750 -15.884  1.00 88.78      A    N  
ATOM   1162  CA  ALA A 159      -2.290  16.527 -15.252  1.00 90.17      A    C  
ATOM   1163  C   ALA A 159      -1.237  15.429 -15.312  1.00 91.57      A    C  
ATOM   1164  O   ALA A 159      -0.987  14.739 -14.326  1.00 91.20      A    O  
ATOM   1165  CB  ALA A 159      -3.582  16.059 -15.924  1.00 89.61      A    C  
ATOM   1166  N   LEU A 160      -0.604  15.278 -16.480  1.00 92.74      A    N  
ATOM   1167  CA  LEU A 160       0.431  14.265 -16.638  1.00 93.40      A    C  
ATOM   1168  C   LEU A 160       1.669  14.582 -15.799  1.00 93.91      A    C  
ATOM   1169  O   LEU A 160       2.297  13.682 -15.250  1.00 93.69      A    O  
ATOM   1170  CB  LEU A 160       0.828  14.114 -18.110  1.00 92.67      A    C  
ATOM   1171  CG  LEU A 160      -0.164  13.358 -19.001  1.00 85.35      A    C  
ATOM   1172  CD1 LEU A 160       0.347  13.319 -20.439  1.00 78.36      A    C  
ATOM   1173  CD2 LEU A 160      -0.366  11.942 -18.472  1.00 78.46      A    C  
ATOM   1174  N   ALA A 161       2.014  15.859 -15.702  1.00 93.92      A    N  
ATOM   1175  CA  ALA A 161       3.171  16.271 -14.911  1.00 93.88      A    C  
ATOM   1176  C   ALA A 161       2.968  15.863 -13.451  1.00 94.77      A    C  
ATOM   1177  O   ALA A 161       3.874  15.336 -12.811  1.00 94.64      A    O  
ATOM   1178  CB  ALA A 161       3.376  17.780 -15.017  1.00 93.00      A    C  
ATOM   1179  N   ILE A 162       1.772  16.117 -12.942  1.00 93.96      A    N  
ATOM   1180  CA  ILE A 162       1.437  15.758 -11.567  1.00 94.25      A    C  
ATOM   1181  C   ILE A 162       1.427  14.239 -11.426  1.00 95.06      A    C  
ATOM   1182  O   ILE A 162       1.926  13.686 -10.443  1.00 95.02      A    O  
ATOM   1183  CB  ILE A 162       0.073  16.346 -11.157  1.00 94.19      A    C  
ATOM   1184  CG1 ILE A 162       0.157  17.882 -11.177  1.00 93.20      A    C  
ATOM   1185  CG2 ILE A 162      -0.333  15.851  -9.782  1.00 93.33      A    C  
ATOM   1186  CD1 ILE A 162      -1.170  18.580 -10.930  1.00 89.63      A    C  
ATOM   1187  N   GLY A 163       0.873  13.563 -12.414  1.00 95.50      A    N  
ATOM   1188  CA  GLY A 163       0.825  12.111 -12.404  1.00 95.91      A    C  
ATOM   1189  C   GLY A 163       2.219  11.496 -12.410  1.00 96.78      A    C  
ATOM   1190  O   GLY A 163       2.486  10.523 -11.710  1.00 96.60      A    O  
ATOM   1191  N   PHE A 164       3.121  12.086 -13.216  1.00 97.13      A    N  
ATOM   1192  CA  PHE A 164       4.488  11.595 -13.289  1.00 97.29      A    C  
ATOM   1193  C   PHE A 164       5.199  11.774 -11.952  1.00 97.43      A    C  
ATOM   1194  O   PHE A 164       6.012  10.945 -11.553  1.00 96.87      A    O  
ATOM   1195  CB  PHE A 164       5.281  12.336 -14.379  1.00 96.56      A    C  
ATOM   1196  CG  PHE A 164       4.869  11.969 -15.791  1.00 94.02      A    C  
ATOM   1197  CD1 PHE A 164       4.400  10.699 -16.094  1.00 87.11      A    C  
ATOM   1198  CD2 PHE A 164       4.989  12.899 -16.817  1.00 85.81      A    C  
ATOM   1199  CE1 PHE A 164       4.041  10.361 -17.399  1.00 84.05      A    C  
ATOM   1200  CE2 PHE A 164       4.637  12.567 -18.116  1.00 83.35      A    C  
ATOM   1201  CZ  PHE A 164       4.160  11.297 -18.412  1.00 84.56      A    C  
ATOM   1202  N   SER A 165       4.877  12.859 -11.256  1.00 97.06      A    N  
ATOM   1203  CA  SER A 165       5.466  13.124  -9.950  1.00 97.25      A    C  
ATOM   1204  C   SER A 165       5.049  12.032  -8.966  1.00 97.39      A    C  
ATOM   1205  O   SER A 165       5.856  11.547  -8.173  1.00 96.46      A    O  
ATOM   1206  CB  SER A 165       5.027  14.493  -9.433  1.00 96.73      A    C  
ATOM   1207  OG  SER A 165       5.593  14.753  -8.168  1.00 85.18      A    O  
ATOM   1208  N   VAL A 166       3.781  11.652  -9.029  1.00 96.89      A    N  
ATOM   1209  CA  VAL A 166       3.270  10.584  -8.166  1.00 96.71      A    C  
ATOM   1210  C   VAL A 166       3.956   9.269  -8.534  1.00 96.73      A    C  
ATOM   1211  O   VAL A 166       4.341   8.484  -7.657  1.00 96.35      A    O  
ATOM   1212  CB  VAL A 166       1.738  10.436  -8.324  1.00 96.54      A    C  
ATOM   1213  CG1 VAL A 166       1.245   9.183  -7.602  1.00 94.00      A    C  
ATOM   1214  CG2 VAL A 166       1.033  11.667  -7.771  1.00 93.98      A    C  
ATOM   1215  N   ALA A 167       4.118   9.031  -9.828  1.00 97.16      A    N  
ATOM   1216  CA  ALA A 167       4.743   7.812 -10.312  1.00 97.14      A    C  
ATOM   1217  C   ALA A 167       6.185   7.657  -9.837  1.00 97.12      A    C  
ATOM   1218  O   ALA A 167       6.574   6.596  -9.343  1.00 96.44      A    O  
ATOM   1219  CB  ALA A 167       4.682   7.752 -11.840  1.00 97.03      A    C  
ATOM   1220  N   ILE A 168       6.987   8.707  -9.970  1.00 97.37      A    N  
ATOM   1221  CA  ILE A 168       8.381   8.615  -9.538  1.00 96.85      A    C  
ATOM   1222  C   ILE A 168       8.488   8.479  -8.023  1.00 96.96      A    C  
ATOM   1223  O   ILE A 168       9.425   7.880  -7.514  1.00 96.32      A    O  
ATOM   1224  CB  ILE A 168       9.233   9.814 -10.023  1.00 95.27      A    C  
ATOM   1225  CG1 ILE A 168       8.702  11.132  -9.465  1.00 84.49      A    C  
ATOM   1226  CG2 ILE A 168       9.256   9.844 -11.560  1.00 81.87      A    C  
ATOM   1227  CD1 ILE A 168       9.568  12.333  -9.830  1.00 78.55      A    C  
ATOM   1228  N   GLY A 169       7.522   9.050  -7.315  1.00 97.06      A    N  
ATOM   1229  CA  GLY A 169       7.497   8.919  -5.867  1.00 96.71      A    C  
ATOM   1230  C   GLY A 169       7.331   7.456  -5.495  1.00 96.24      A    C  
ATOM   1231  O   GLY A 169       7.986   6.950  -4.575  1.00 95.08      A    O  
ATOM   1232  N   HIS A 170       6.462   6.767  -6.228  1.00 96.42      A    N  
ATOM   1233  CA  HIS A 170       6.231   5.344  -5.992  1.00 95.56      A    C  
ATOM   1234  C   HIS A 170       7.426   4.503  -6.442  1.00 94.46      A    C  
ATOM   1235  O   HIS A 170       7.853   3.592  -5.726  1.00 93.12      A    O  
ATOM   1236  CB  HIS A 170       4.965   4.871  -6.723  1.00 95.55      A    C  
ATOM   1237  CG  HIS A 170       3.697   5.255  -6.025  1.00 95.37      A    C  
ATOM   1238  CD2 HIS A 170       2.859   4.529  -5.254  1.00 87.05      A    C  
ATOM   1239  ND1 HIS A 170       3.180   6.523  -6.067  1.00 86.45      A    N  
ATOM   1240  CE1 HIS A 170       2.069   6.572  -5.351  1.00 89.01      A    C  
ATOM   1241  NE2 HIS A 170       1.848   5.373  -4.853  1.00 90.33      A    N  
ATOM   1242  N   LEU A 171       7.976   4.815  -7.617  1.00 95.27      A    N  
ATOM   1243  CA  LEU A 171       9.122   4.073  -8.143  1.00 94.38      A    C  
ATOM   1244  C   LEU A 171      10.267   4.070  -7.130  1.00 93.79      A    C  
ATOM   1245  O   LEU A 171      11.028   3.102  -7.042  1.00 92.70      A    O  
ATOM   1246  CB  LEU A 171       9.591   4.683  -9.468  1.00 94.25      A    C  
ATOM   1247  CG  LEU A 171       8.680   4.420 -10.673  1.00 92.28      A    C  
ATOM   1248  CD1 LEU A 171       9.093   5.292 -11.854  1.00 89.66      A    C  
ATOM   1249  CD2 LEU A 171       8.744   2.944 -11.057  1.00 89.93      A    C  
ATOM   1250  N   PHE A 172      10.383   5.162  -6.373  1.00 95.25      A    N  
ATOM   1251  CA  PHE A 172      11.429   5.279  -5.372  1.00 94.87      A    C  
ATOM   1252  C   PHE A 172      11.053   4.720  -4.001  1.00 93.86      A    C  
ATOM   1253  O   PHE A 172      11.812   3.950  -3.408  1.00 92.26      A    O  
ATOM   1254  CB  PHE A 172      11.829   6.751  -5.216  1.00 94.92      A    C  
ATOM   1255  CG  PHE A 172      12.705   7.012  -4.022  1.00 94.89      A    C  
ATOM   1256  CD1 PHE A 172      14.041   6.604  -4.020  1.00 91.88      A    C  
ATOM   1257  CD2 PHE A 172      12.203   7.634  -2.890  1.00 91.71      A    C  
ATOM   1258  CE1 PHE A 172      14.855   6.819  -2.909  1.00 90.42      A    C  
ATOM   1259  CE2 PHE A 172      13.006   7.855  -1.768  1.00 90.32      A    C  
ATOM   1260  CZ  PHE A 172      14.331   7.445  -1.782  1.00 92.23      A    C  
ATOM   1261  N   ALA A 173       9.898   5.115  -3.499  1.00 94.60      A    N  
ATOM   1262  CA  ALA A 173       9.537   4.827  -2.107  1.00 93.82      A    C  
ATOM   1263  C   ALA A 173       8.613   3.654  -1.757  1.00 92.40      A    C  
ATOM   1264  O   ALA A 173       8.310   3.464  -0.577  1.00 90.92      A    O  
ATOM   1265  CB  ALA A 173       8.987   6.099  -1.471  1.00 94.00      A    C  
ATOM   1266  N   ILE A 174       8.170   2.875  -2.734  1.00 93.34      A    N  
ATOM   1267  CA  ILE A 174       7.295   1.751  -2.412  1.00 91.78      A    C  
ATOM   1268  C   ILE A 174       7.923   0.819  -1.370  1.00 90.39      A    C  
ATOM   1269  O   ILE A 174       7.273   0.419  -0.408  1.00 88.83      A    O  
ATOM   1270  CB  ILE A 174       6.914   0.934  -3.681  1.00 91.01      A    C  
ATOM   1271  CG1 ILE A 174       5.856   1.692  -4.479  1.00 88.57      A    C  
ATOM   1272  CG2 ILE A 174       6.382  -0.441  -3.296  1.00 88.86      A    C  
ATOM   1273  CD1 ILE A 174       5.470   1.031  -5.789  1.00 87.47      A    C  
ATOM   1274  N   ASN A 175       9.192   0.484  -1.564  1.00 91.00      A    N  
ATOM   1275  CA  ASN A 175       9.882  -0.402  -0.630  1.00 89.48      A    C  
ATOM   1276  C   ASN A 175      10.199   0.249   0.712  1.00 89.33      A    C  
ATOM   1277  O   ASN A 175      10.369  -0.443   1.715  1.00 87.05      A    O  
ATOM   1278  CB  ASN A 175      11.179  -0.924  -1.263  1.00 87.88      A    C  
ATOM   1279  CG  ASN A 175      10.930  -1.990  -2.304  1.00 85.56      A    C  
ATOM   1280  ND2 ASN A 175      10.078  -2.952  -1.980  1.00 76.17      A    N  
ATOM   1281  OD1 ASN A 175      11.500  -1.950  -3.395  1.00 77.18      A    O  
ATOM   1282  N   TYR A 176      10.270   1.568   0.737  1.00 91.59      A    N  
ATOM   1283  CA  TYR A 176      10.588   2.289   1.969  1.00 91.67      A    C  
ATOM   1284  C   TYR A 176       9.383   2.452   2.888  1.00 90.87      A    C  
ATOM   1285  O   TYR A 176       9.422   2.075   4.062  1.00 87.97      A    O  
ATOM   1286  CB  TYR A 176      11.164   3.672   1.657  1.00 92.16      A    C  
ATOM   1287  CG  TYR A 176      12.514   3.670   0.967  1.00 92.16      A    C  
ATOM   1288  CD1 TYR A 176      12.613   3.521  -0.411  1.00 88.13      A    C  
ATOM   1289  CD2 TYR A 176      13.690   3.839   1.700  1.00 88.36      A    C  
ATOM   1290  CE1 TYR A 176      13.850   3.523  -1.048  1.00 87.00      A    C  
ATOM   1291  CE2 TYR A 176      14.929   3.848   1.072  1.00 87.09      A    C  
ATOM   1292  CZ  TYR A 176      14.998   3.690  -0.298  1.00 90.55      A    C  
ATOM   1293  OH  TYR A 176      16.230   3.710  -0.927  1.00 90.20      A    O  
ATOM   1294  N   THR A 177       8.315   3.034   2.352  1.00 92.70      A    N  
ATOM   1295  CA  THR A 177       7.133   3.340   3.156  1.00 92.61      A    C  
ATOM   1296  C   THR A 177       5.815   2.976   2.496  1.00 91.86      A    C  
ATOM   1297  O   THR A 177       4.748   3.173   3.086  1.00 88.65      A    O  
ATOM   1298  CB  THR A 177       7.068   4.845   3.470  1.00 92.77      A    C  
ATOM   1299  CG2 THR A 177       8.291   5.301   4.247  1.00 89.33      A    C  
ATOM   1300  OG1 THR A 177       7.002   5.571   2.226  1.00 89.95      A    O  
ATOM   1301  N   GLY A 178       5.879   2.456   1.277  1.00 92.67      A    N  
ATOM   1302  CA  GLY A 178       4.655   2.148   0.554  1.00 92.11      A    C  
ATOM   1303  C   GLY A 178       4.289   3.328  -0.337  1.00 93.00      A    C  
ATOM   1304  O   GLY A 178       3.334   3.268  -1.106  1.00 91.46      A    O  
ATOM   1305  N   ALA A 179       5.075   4.392  -0.226  1.00 93.42      A    N  
ATOM   1306  CA  ALA A 179       4.893   5.609  -1.017  1.00 94.47      A    C  
ATOM   1307  C   ALA A 179       3.472   6.189  -0.952  1.00 94.97      A    C  
ATOM   1308  O   ALA A 179       2.753   6.224  -1.948  1.00 93.67      A    O  
ATOM   1309  CB  ALA A 179       5.286   5.350  -2.471  1.00 94.02      A    C  
ATOM   1310  N   SER A 180       3.102   6.661   0.222  1.00 95.18      A    N  
ATOM   1311  CA  SER A 180       1.786   7.248   0.405  1.00 95.59      A    C  
ATOM   1312  C   SER A 180       1.650   8.629  -0.244  1.00 95.89      A    C  
ATOM   1313  O   SER A 180       0.920   8.797  -1.208  1.00 94.10      A    O  
ATOM   1314  CB  SER A 180       1.457   7.364   1.898  1.00 95.17      A    C  
ATOM   1315  OG  SER A 180       0.236   8.064   2.081  1.00 89.59      A    O  
ATOM   1316  N   MET A 181       2.383   9.601   0.301  1.00 96.69      A    N  
ATOM   1317  CA  MET A 181       2.323  10.990  -0.158  1.00 96.78      A    C  
ATOM   1318  C   MET A 181       0.915  11.544  -0.046  1.00 97.22      A    C  
ATOM   1319  O   MET A 181       0.607  12.610  -0.578  1.00 95.95      A    O  
ATOM   1320  CB  MET A 181       2.789  11.109  -1.614  1.00 95.24      A    C  
ATOM   1321  CG  MET A 181       4.219  10.688  -1.880  1.00 93.08      A    C  
ATOM   1322  SD  MET A 181       4.625  10.771  -3.639  1.00 93.20      A    S  
ATOM   1323  CE  MET A 181       3.988   9.197  -4.181  1.00 86.43      A    C  
ATOM   1324  N   ASN A 182       0.040  10.808   0.639  1.00 97.06      A    N  
ATOM   1325  CA  ASN A 182      -1.376  11.137   0.655  1.00 97.48      A    C  
ATOM   1326  C   ASN A 182      -2.055  10.527   1.888  1.00 97.81      A    C  
ATOM   1327  O   ASN A 182      -2.336   9.330   1.907  1.00 97.46      A    O  
ATOM   1328  CB  ASN A 182      -2.006  10.598  -0.625  1.00 96.94      A    C  
ATOM   1329  CG  ASN A 182      -3.442  11.047  -0.822  1.00 96.96      A    C  
ATOM   1330  ND2 ASN A 182      -3.824  11.216  -2.077  1.00 90.85      A    N  
ATOM   1331  OD1 ASN A 182      -4.202  11.209   0.137  1.00 92.83      A    O  
ATOM   1332  N   PRO A 183      -2.321  11.339   2.927  1.00 97.67      A    N  
ATOM   1333  CA  PRO A 183      -2.957  10.837   4.148  1.00 97.62      A    C  
ATOM   1334  C   PRO A 183      -4.246  10.053   3.911  1.00 97.42      A    C  
ATOM   1335  O   PRO A 183      -4.452   9.006   4.529  1.00 96.81      A    O  
ATOM   1336  CB  PRO A 183      -3.207  12.116   4.947  1.00 97.46      A    C  
ATOM   1337  CG  PRO A 183      -2.053  12.978   4.559  1.00 96.50      A    C  
ATOM   1338  CD  PRO A 183      -1.938  12.754   3.066  1.00 97.73      A    C  
ATOM   1339  N   ALA A 184      -5.111  10.537   3.030  1.00 97.62      A    N  
ATOM   1340  CA  ALA A 184      -6.373   9.863   2.765  1.00 97.57      A    C  
ATOM   1341  C   ALA A 184      -6.158   8.504   2.095  1.00 97.37      A    C  
ATOM   1342  O   ALA A 184      -6.866   7.542   2.391  1.00 96.57      A    O  
ATOM   1343  CB  ALA A 184      -7.270  10.744   1.900  1.00 97.29      A    C  
ATOM   1344  N   ARG A 185      -5.186   8.445   1.190  1.00 97.30      A    N  
ATOM   1345  CA  ARG A 185      -4.862   7.195   0.501  1.00 96.86      A    C  
ATOM   1346  C   ARG A 185      -4.475   6.115   1.512  1.00 96.83      A    C  
ATOM   1347  O   ARG A 185      -4.792   4.940   1.328  1.00 95.39      A    O  
ATOM   1348  CB  ARG A 185      -3.735   7.437  -0.514  1.00 95.28      A    C  
ATOM   1349  CG  ARG A 185      -3.121   6.170  -1.119  1.00 92.02      A    C  
ATOM   1350  CD  ARG A 185      -1.839   5.782  -0.410  1.00 90.71      A    C  
ATOM   1351  NE  ARG A 185      -1.170   4.615  -0.996  1.00 89.54      A    N  
ATOM   1352  CZ  ARG A 185      -1.458   3.350  -0.696  1.00 90.51      A    C  
ATOM   1353  NH1 ARG A 185      -2.411   3.084   0.191  1.00 78.83      A    N1+
ATOM   1354  NH2 ARG A 185      -0.799   2.377  -1.277  1.00 83.18      A    N  
ATOM   1355  N   SER A 186      -3.786   6.523   2.576  1.00 96.30      A    N  
ATOM   1356  CA  SER A 186      -3.381   5.582   3.623  1.00 95.82      A    C  
ATOM   1357  C   SER A 186      -4.516   5.335   4.608  1.00 95.40      A    C  
ATOM   1358  O   SER A 186      -4.667   4.232   5.132  1.00 94.72      A    O  
ATOM   1359  CB  SER A 186      -2.154   6.117   4.375  1.00 95.81      A    C  
ATOM   1360  OG  SER A 186      -1.006   6.129   3.546  1.00 92.72      A    O  
ATOM   1361  N   PHE A 187      -5.312   6.363   4.855  1.00 96.73      A    N  
ATOM   1362  CA  PHE A 187      -6.424   6.282   5.794  1.00 96.89      A    C  
ATOM   1363  C   PHE A 187      -7.503   5.290   5.366  1.00 96.62      A    C  
ATOM   1364  O   PHE A 187      -7.990   4.501   6.175  1.00 96.14      A    O  
ATOM   1365  CB  PHE A 187      -7.035   7.674   5.975  1.00 97.10      A    C  
ATOM   1366  CG  PHE A 187      -8.134   7.735   7.002  1.00 97.31      A    C  
ATOM   1367  CD1 PHE A 187      -7.842   7.631   8.350  1.00 95.36      A    C  
ATOM   1368  CD2 PHE A 187      -9.459   7.918   6.614  1.00 95.46      A    C  
ATOM   1369  CE1 PHE A 187      -8.850   7.700   9.304  1.00 94.77      A    C  
ATOM   1370  CE2 PHE A 187     -10.469   7.993   7.559  1.00 94.90      A    C  
ATOM   1371  CZ  PHE A 187     -10.166   7.884   8.909  1.00 96.28      A    C  
ATOM   1372  N   GLY A 188      -7.871   5.326   4.093  1.00 96.46      A    N  
ATOM   1373  CA  GLY A 188      -8.905   4.442   3.575  1.00 96.02      A    C  
ATOM   1374  C   GLY A 188      -8.712   2.967   3.890  1.00 95.72      A    C  
ATOM   1375  O   GLY A 188      -9.534   2.359   4.588  1.00 94.94      A    O  
ATOM   1376  N   PRO A 189      -7.633   2.369   3.381  1.00 95.05      A    N  
ATOM   1377  CA  PRO A 189      -7.408   0.945   3.658  1.00 93.93      A    C  
ATOM   1378  C   PRO A 189      -7.133   0.651   5.130  1.00 92.79      A    C  
ATOM   1379  O   PRO A 189      -7.406  -0.456   5.599  1.00 90.95      A    O  
ATOM   1380  CB  PRO A 189      -6.217   0.603   2.754  1.00 93.77      A    C  
ATOM   1381  CG  PRO A 189      -5.518   1.919   2.570  1.00 92.89      A    C  
ATOM   1382  CD  PRO A 189      -6.638   2.907   2.443  1.00 94.56      A    C  
ATOM   1383  N   ALA A 190      -6.581   1.630   5.858  1.00 93.82      A    N  
ATOM   1384  CA  ALA A 190      -6.304   1.440   7.277  1.00 92.76      A    C  
ATOM   1385  C   ALA A 190      -7.610   1.196   8.029  1.00 92.33      A    C  
ATOM   1386  O   ALA A 190      -7.681   0.340   8.910  1.00 90.75      A    O  
ATOM   1387  CB  ALA A 190      -5.589   2.661   7.859  1.00 93.13      A    C  
ATOM   1388  N   VAL A 191      -8.643   1.943   7.673  1.00 94.08      A    N  
ATOM   1389  CA  VAL A 191      -9.957   1.794   8.300  1.00 94.02      A    C  
ATOM   1390  C   VAL A 191     -10.567   0.433   7.963  1.00 93.22      A    C  
ATOM   1391  O   VAL A 191     -11.066  -0.267   8.842  1.00 91.73      A    O  
ATOM   1392  CB  VAL A 191     -10.924   2.903   7.840  1.00 94.55      A    C  
ATOM   1393  CG1 VAL A 191     -12.345   2.617   8.322  1.00 90.49      A    C  
ATOM   1394  CG2 VAL A 191     -10.455   4.252   8.371  1.00 90.55      A    C  
ATOM   1395  N   ILE A 192     -10.520   0.069   6.692  1.00 92.58      A    N  
ATOM   1396  CA  ILE A 192     -11.094  -1.189   6.237  1.00 91.51      A    C  
ATOM   1397  C   ILE A 192     -10.390  -2.410   6.826  1.00 89.70      A    C  
ATOM   1398  O   ILE A 192     -11.040  -3.367   7.240  1.00 87.60      A    O  
ATOM   1399  CB  ILE A 192     -11.071  -1.285   4.695  1.00 91.69      A    C  
ATOM   1400  CG1 ILE A 192     -11.864  -0.135   4.082  1.00 89.16      A    C  
ATOM   1401  CG2 ILE A 192     -11.641  -2.620   4.228  1.00 90.09      A    C  
ATOM   1402  CD1 ILE A 192     -13.324  -0.087   4.491  1.00 85.47      A    C  
ATOM   1403  N   MET A 193      -9.060  -2.365   6.861  1.00 90.00      A    N  
ATOM   1404  CA  MET A 193      -8.277  -3.497   7.354  1.00 87.52      A    C  
ATOM   1405  C   MET A 193      -7.969  -3.451   8.848  1.00 86.68      A    C  
ATOM   1406  O   MET A 193      -7.494  -4.432   9.421  1.00 83.40      A    O  
ATOM   1407  CB  MET A 193      -6.961  -3.596   6.571  1.00 86.68      A    C  
ATOM   1408  CG  MET A 193      -7.144  -3.790   5.079  1.00 84.88      A    C  
ATOM   1409  SD  MET A 193      -8.138  -5.232   4.672  1.00 83.79      A    S  
ATOM   1410  CE  MET A 193      -6.986  -6.547   5.067  1.00 76.54      A    C  
ATOM   1411  N   GLY A 194      -8.233  -2.317   9.483  1.00 86.65      A    N  
ATOM   1412  CA  GLY A 194      -7.967  -2.179  10.905  1.00 86.77      A    C  
ATOM   1413  C   GLY A 194      -6.480  -2.216  11.223  1.00 87.06      A    C  
ATOM   1414  O   GLY A 194      -6.081  -2.617  12.318  1.00 84.06      A    O  
ATOM   1415  N   ASN A 195      -5.666  -1.793  10.275  1.00 87.49      A    N  
ATOM   1416  CA  ASN A 195      -4.217  -1.790  10.435  1.00 87.07      A    C  
ATOM   1417  C   ASN A 195      -3.721  -0.347  10.539  1.00 87.46      A    C  
ATOM   1418  O   ASN A 195      -3.674   0.370   9.545  1.00 85.52      A    O  
ATOM   1419  CB  ASN A 195      -3.548  -2.488   9.252  1.00 83.52      A    C  
ATOM   1420  CG  ASN A 195      -2.054  -2.669   9.432  1.00 81.85      A    C  
ATOM   1421  ND2 ASN A 195      -1.468  -3.556   8.642  1.00 73.79      A    N  
ATOM   1422  OD1 ASN A 195      -1.433  -2.019  10.274  1.00 73.05      A    O  
ATOM   1423  N   TRP A 196      -3.342   0.065  11.751  1.00 88.80      A    N  
ATOM   1424  CA  TRP A 196      -2.892   1.429  11.990  1.00 89.69      A    C  
ATOM   1425  C   TRP A 196      -1.399   1.546  12.307  1.00 88.88      A    C  
ATOM   1426  O   TRP A 196      -0.960   2.522  12.921  1.00 84.29      A    O  
ATOM   1427  CB  TRP A 196      -3.702   2.038  13.134  1.00 89.79      A    C  
ATOM   1428  CG  TRP A 196      -5.180   2.013  12.881  1.00 90.50      A    C  
ATOM   1429  CD1 TRP A 196      -6.069   1.045  13.271  1.00 87.41      A    C  
ATOM   1430  CD2 TRP A 196      -5.941   2.981  12.150  1.00 90.62      A    C  
ATOM   1431  CE2 TRP A 196      -7.286   2.544  12.146  1.00 89.81      A    C  
ATOM   1432  CE3 TRP A 196      -5.609   4.177  11.501  1.00 89.59      A    C  
ATOM   1433  NE1 TRP A 196      -7.332   1.360  12.835  1.00 87.67      A    N  
ATOM   1434  CZ2 TRP A 196      -8.297   3.264  11.509  1.00 89.80      A    C  
ATOM   1435  CZ3 TRP A 196      -6.617   4.887  10.876  1.00 88.82      A    C  
ATOM   1436  CH2 TRP A 196      -7.947   4.434  10.878  1.00 89.20      A    C  
ATOM   1437  N   GLU A 197      -0.624   0.554  11.901  1.00 86.07      A    N  
ATOM   1438  CA  GLU A 197       0.808   0.529  12.154  1.00 84.16      A    C  
ATOM   1439  C   GLU A 197       1.505   1.791  11.625  1.00 84.58      A    C  
ATOM   1440  O   GLU A 197       1.520   2.046  10.425  1.00 81.94      A    O  
ATOM   1441  CB  GLU A 197       1.432  -0.713  11.519  1.00 80.47      A    C  
ATOM   1442  CG  GLU A 197       2.906  -0.915  11.837  1.00 69.94      A    C  
ATOM   1443  CD  GLU A 197       3.165  -1.073  13.319  1.00 63.93      A    C  
ATOM   1444  OE1 GLU A 197       2.347  -1.723  13.999  1.00 57.19      A    O  
ATOM   1445  OE2 GLU A 197       4.175  -0.532  13.799  1.00 56.65      A    O1-
ATOM   1446  N   ASN A 198       2.090   2.575  12.538  1.00 87.99      A    N  
ATOM   1447  CA  ASN A 198       2.784   3.810  12.183  1.00 89.53      A    C  
ATOM   1448  C   ASN A 198       1.955   4.737  11.299  1.00 91.72      A    C  
ATOM   1449  O   ASN A 198       2.501   5.512  10.516  1.00 90.38      A    O  
ATOM   1450  CB  ASN A 198       4.115   3.494  11.475  1.00 87.09      A    C  
ATOM   1451  CG  ASN A 198       5.153   2.918  12.419  1.00 84.50      A    C  
ATOM   1452  ND2 ASN A 198       5.829   1.877  11.977  1.00 75.13      A    N  
ATOM   1453  OD1 ASN A 198       5.354   3.421  13.520  1.00 76.56      A    O  
ATOM   1454  N   HIS A 199       0.648   4.652  11.427  1.00 91.22      A    N  
ATOM   1455  CA  HIS A 199      -0.245   5.453  10.590  1.00 94.01      A    C  
ATOM   1456  C   HIS A 199       0.008   6.952  10.706  1.00 95.50      A    C  
ATOM   1457  O   HIS A 199      -0.148   7.687   9.733  1.00 95.26      A    O  
ATOM   1458  CB  HIS A 199      -1.705   5.159  10.939  1.00 94.17      A    C  
ATOM   1459  CG  HIS A 199      -2.685   5.836  10.035  1.00 94.97      A    C  
ATOM   1460  CD2 HIS A 199      -3.489   6.902  10.234  1.00 88.42      A    C  
ATOM   1461  ND1 HIS A 199      -2.895   5.431   8.732  1.00 88.53      A    N  
ATOM   1462  CE1 HIS A 199      -3.795   6.225   8.162  1.00 89.53      A    C  
ATOM   1463  NE2 HIS A 199      -4.166   7.126   9.059  1.00 90.89      A    N  
ATOM   1464  N   TRP A 200       0.408   7.381  11.901  1.00 95.54      A    N  
ATOM   1465  CA  TRP A 200       0.625   8.801  12.131  1.00 96.27      A    C  
ATOM   1466  C   TRP A 200       1.665   9.437  11.203  1.00 96.73      A    C  
ATOM   1467  O   TRP A 200       1.536  10.608  10.857  1.00 96.36      A    O  
ATOM   1468  CB  TRP A 200       1.032   9.055  13.591  1.00 95.60      A    C  
ATOM   1469  CG  TRP A 200       2.389   8.519  13.951  1.00 94.93      A    C  
ATOM   1470  CD1 TRP A 200       2.690   7.270  14.412  1.00 92.08      A    C  
ATOM   1471  CD2 TRP A 200       3.633   9.235  13.889  1.00 94.08      A    C  
ATOM   1472  CE2 TRP A 200       4.644   8.350  14.325  1.00 92.90      A    C  
ATOM   1473  CE3 TRP A 200       3.995  10.539  13.511  1.00 92.19      A    C  
ATOM   1474  NE1 TRP A 200       4.031   7.150  14.635  1.00 91.27      A    N  
ATOM   1475  CZ2 TRP A 200       5.996   8.714  14.386  1.00 90.92      A    C  
ATOM   1476  CZ3 TRP A 200       5.332  10.900  13.568  1.00 90.32      A    C  
ATOM   1477  CH2 TRP A 200       6.318   9.999  14.002  1.00 89.58      A    C  
ATOM   1478  N   ILE A 201       2.677   8.692  10.791  1.00 95.98      A    N  
ATOM   1479  CA  ILE A 201       3.698   9.264   9.915  1.00 95.96      A    C  
ATOM   1480  C   ILE A 201       3.132   9.609   8.536  1.00 96.94      A    C  
ATOM   1481  O   ILE A 201       3.689  10.455   7.839  1.00 96.71      A    O  
ATOM   1482  CB  ILE A 201       4.915   8.330   9.711  1.00 93.59      A    C  
ATOM   1483  CG1 ILE A 201       4.567   7.179   8.760  1.00 82.64      A    C  
ATOM   1484  CG2 ILE A 201       5.399   7.778  11.049  1.00 79.92      A    C  
ATOM   1485  CD1 ILE A 201       5.772   6.574   8.092  1.00 75.75      A    C  
ATOM   1486  N   TYR A 202       2.043   8.952   8.158  1.00 97.06      A    N  
ATOM   1487  CA  TYR A 202       1.436   9.198   6.866  1.00 97.14      A    C  
ATOM   1488  C   TYR A 202       0.555  10.443   6.856  1.00 97.60      A    C  
ATOM   1489  O   TYR A 202      -0.035  10.789   5.828  1.00 97.26      A    O  
ATOM   1490  CB  TYR A 202       0.653   7.962   6.410  1.00 96.43      A    C  
ATOM   1491  CG  TYR A 202       1.575   6.782   6.171  1.00 96.00      A    C  
ATOM   1492  CD1 TYR A 202       2.479   6.786   5.105  1.00 93.62      A    C  
ATOM   1493  CD2 TYR A 202       1.596   5.699   7.042  1.00 93.17      A    C  
ATOM   1494  CE1 TYR A 202       3.369   5.746   4.906  1.00 92.25      A    C  
ATOM   1495  CE2 TYR A 202       2.486   4.646   6.853  1.00 91.88      A    C  
ATOM   1496  CZ  TYR A 202       3.365   4.675   5.784  1.00 93.53      A    C  
ATOM   1497  OH  TYR A 202       4.248   3.643   5.593  1.00 91.99      A    O  
ATOM   1498  N   TRP A 203       0.486  11.097   8.014  1.00 97.53      A    N  
ATOM   1499  CA  TRP A 203      -0.219  12.375   8.120  1.00 97.98      A    C  
ATOM   1500  C   TRP A 203       0.820  13.464   8.366  1.00 98.18      A    C  
ATOM   1501  O   TRP A 203       0.866  14.460   7.656  1.00 97.62      A    O  
ATOM   1502  CB  TRP A 203      -1.235  12.351   9.275  1.00 97.80      A    C  
ATOM   1503  CG  TRP A 203      -2.477  11.591   8.948  1.00 97.81      A    C  
ATOM   1504  CD1 TRP A 203      -2.682  10.246   9.084  1.00 96.10      A    C  
ATOM   1505  CD2 TRP A 203      -3.706  12.122   8.400  1.00 97.30      A    C  
ATOM   1506  CE2 TRP A 203      -4.600  11.044   8.230  1.00 96.92      A    C  
ATOM   1507  CE3 TRP A 203      -4.119  13.412   8.030  1.00 96.85      A    C  
ATOM   1508  NE1 TRP A 203      -3.952   9.904   8.655  1.00 96.27      A    N  
ATOM   1509  CZ2 TRP A 203      -5.884  11.207   7.713  1.00 96.53      A    C  
ATOM   1510  CZ3 TRP A 203      -5.405  13.571   7.526  1.00 95.51      A    C  
ATOM   1511  CH2 TRP A 203      -6.266  12.480   7.367  1.00 95.66      A    C  
ATOM   1512  N   VAL A 204       1.670  13.257   9.351  1.00 97.91      A    N  
ATOM   1513  CA  VAL A 204       2.694  14.227   9.694  1.00 97.90      A    C  
ATOM   1514  C   VAL A 204       3.726  14.428   8.584  1.00 98.01      A    C  
ATOM   1515  O   VAL A 204       4.051  15.568   8.221  1.00 97.59      A    O  
ATOM   1516  CB  VAL A 204       3.418  13.821  11.001  1.00 97.44      A    C  
ATOM   1517  CG1 VAL A 204       4.482  14.851  11.353  1.00 94.29      A    C  
ATOM   1518  CG2 VAL A 204       2.417  13.689  12.136  1.00 94.10      A    C  
ATOM   1519  N   GLY A 205       4.250  13.334   8.041  1.00 97.58      A    N  
ATOM   1520  CA  GLY A 205       5.242  13.422   6.984  1.00 97.51      A    C  
ATOM   1521  C   GLY A 205       4.762  14.178   5.750  1.00 97.92      A    C  
ATOM   1522  O   GLY A 205       5.349  15.196   5.373  1.00 97.76      A    O  
ATOM   1523  N   PRO A 206       3.698  13.689   5.116  1.00 98.04      A    N  
ATOM   1524  CA  PRO A 206       3.174  14.363   3.927  1.00 98.02      A    C  
ATOM   1525  C   PRO A 206       2.755  15.812   4.159  1.00 98.17      A    C  
ATOM   1526  O   PRO A 206       3.013  16.673   3.320  1.00 97.75      A    O  
ATOM   1527  CB  PRO A 206       1.987  13.481   3.530  1.00 97.66      A    C  
ATOM   1528  CG  PRO A 206       2.440  12.113   3.957  1.00 96.54      A    C  
ATOM   1529  CD  PRO A 206       3.058  12.383   5.321  1.00 97.66      A    C  
ATOM   1530  N   ILE A 207       2.119  16.092   5.297  1.00 97.99      A    N  
ATOM   1531  CA  ILE A 207       1.668  17.448   5.587  1.00 97.94      A    C  
ATOM   1532  C   ILE A 207       2.843  18.414   5.736  1.00 97.96      A    C  
ATOM   1533  O   ILE A 207       2.818  19.518   5.195  1.00 97.61      A    O  
ATOM   1534  CB  ILE A 207       0.771  17.483   6.840  1.00 97.76      A    C  
ATOM   1535  CG1 ILE A 207      -0.582  16.838   6.516  1.00 96.01      A    C  
ATOM   1536  CG2 ILE A 207       0.572  18.922   7.318  1.00 96.08      A    C  
ATOM   1537  CD1 ILE A 207      -1.531  16.734   7.691  1.00 90.27      A    C  
ATOM   1538  N   ILE A 208       3.873  17.996   6.474  1.00 98.25      A    N  
ATOM   1539  CA  ILE A 208       5.041  18.851   6.642  1.00 98.09      A    C  
ATOM   1540  C   ILE A 208       5.729  19.071   5.294  1.00 98.06      A    C  
ATOM   1541  O   ILE A 208       6.105  20.191   4.953  1.00 97.74      A    O  
ATOM   1542  CB  ILE A 208       6.050  18.237   7.645  1.00 97.83      A    C  
ATOM   1543  CG1 ILE A 208       5.444  18.232   9.046  1.00 95.78      A    C  
ATOM   1544  CG2 ILE A 208       7.355  19.033   7.639  1.00 95.40      A    C  
ATOM   1545  CD1 ILE A 208       6.340  17.598  10.102  1.00 89.97      A    C  
ATOM   1546  N   GLY A 209       5.885  17.995   4.527  1.00 97.92      A    N  
ATOM   1547  CA  GLY A 209       6.511  18.095   3.220  1.00 97.82      A    C  
ATOM   1548  C   GLY A 209       5.731  19.010   2.290  1.00 97.97      A    C  
ATOM   1549  O   GLY A 209       6.315  19.806   1.552  1.00 97.43      A    O  
ATOM   1550  N   ALA A 210       4.408  18.898   2.340  1.00 97.88      A    N  
ATOM   1551  CA  ALA A 210       3.537  19.710   1.498  1.00 97.55      A    C  
ATOM   1552  C   ALA A 210       3.608  21.187   1.860  1.00 97.43      A    C  
ATOM   1553  O   ALA A 210       3.700  22.049   0.982  1.00 96.84      A    O  
ATOM   1554  CB  ALA A 210       2.101  19.214   1.605  1.00 97.38      A    C  
ATOM   1555  N   VAL A 211       3.561  21.486   3.159  1.00 97.72      A    N  
ATOM   1556  CA  VAL A 211       3.616  22.871   3.622  1.00 97.53      A    C  
ATOM   1557  C   VAL A 211       4.962  23.501   3.272  1.00 97.30      A    C  
ATOM   1558  O   VAL A 211       5.023  24.663   2.853  1.00 96.72      A    O  
ATOM   1559  CB  VAL A 211       3.370  22.958   5.142  1.00 97.21      A    C  
ATOM   1560  CG1 VAL A 211       3.613  24.379   5.640  1.00 93.17      A    C  
ATOM   1561  CG2 VAL A 211       1.946  22.538   5.461  1.00 93.22      A    C  
ATOM   1562  N   LEU A 212       6.038  22.740   3.437  1.00 97.71      A    N  
ATOM   1563  CA  LEU A 212       7.367  23.246   3.116  1.00 97.75      A    C  
ATOM   1564  C   LEU A 212       7.492  23.547   1.629  1.00 97.44      A    C  
ATOM   1565  O   LEU A 212       8.044  24.572   1.233  1.00 96.94      A    O  
ATOM   1566  CB  LEU A 212       8.448  22.237   3.529  1.00 97.59      A    C  
ATOM   1567  CG  LEU A 212       8.714  22.088   5.034  1.00 91.23      A    C  
ATOM   1568  CD1 LEU A 212       9.734  20.981   5.274  1.00 84.86      A    C  
ATOM   1569  CD2 LEU A 212       9.212  23.405   5.607  1.00 84.56      A    C  
ATOM   1570  N   ALA A 213       6.980  22.657   0.801  1.00 97.24      A    N  
ATOM   1571  CA  ALA A 213       7.035  22.833  -0.644  1.00 96.98      A    C  
ATOM   1572  C   ALA A 213       6.229  24.051  -1.090  1.00 96.49      A    C  
ATOM   1573  O   ALA A 213       6.713  24.887  -1.854  1.00 95.45      A    O  
ATOM   1574  CB  ALA A 213       6.514  21.584  -1.343  1.00 96.71      A    C  
ATOM   1575  N   GLY A 214       5.001  24.154  -0.597  1.00 96.45      A    N  
ATOM   1576  CA  GLY A 214       4.150  25.278  -0.949  1.00 95.55      A    C  
ATOM   1577  C   GLY A 214       4.723  26.591  -0.462  1.00 95.23      A    C  
ATOM   1578  O   GLY A 214       4.711  27.590  -1.178  1.00 94.05      A    O  
ATOM   1579  N   GLY A 215       5.241  26.582   0.772  1.00 96.36      A    N  
ATOM   1580  CA  GLY A 215       5.832  27.780   1.353  1.00 95.75      A    C  
ATOM   1581  C   GLY A 215       7.068  28.247   0.609  1.00 95.83      A    C  
ATOM   1582  O   GLY A 215       7.207  29.432   0.310  1.00 94.45      A    O  
ATOM   1583  N   LEU A 216       7.964  27.320   0.311  1.00 96.42      A    N  
ATOM   1584  CA  LEU A 216       9.190  27.665  -0.401  1.00 96.31      A    C  
ATOM   1585  C   LEU A 216       8.897  28.195  -1.797  1.00 95.78      A    C  
ATOM   1586  O   LEU A 216       9.538  29.138  -2.255  1.00 94.09      A    O  
ATOM   1587  CB  LEU A 216      10.116  26.446  -0.491  1.00 96.18      A    C  
ATOM   1588  CG  LEU A 216      10.876  26.086   0.786  1.00 87.95      A    C  
ATOM   1589  CD1 LEU A 216      11.669  24.799   0.581  1.00 80.78      A    C  
ATOM   1590  CD2 LEU A 216      11.828  27.215   1.158  1.00 80.99      A    C  
ATOM   1591  N   TYR A 217       7.924  27.590  -2.480  1.00 94.33      A    N  
ATOM   1592  CA  TYR A 217       7.600  28.025  -3.828  1.00 93.89      A    C  
ATOM   1593  C   TYR A 217       6.944  29.405  -3.840  1.00 93.19      A    C  
ATOM   1594  O   TYR A 217       7.347  30.295  -4.589  1.00 91.26      A    O  
ATOM   1595  CB  TYR A 217       6.684  27.022  -4.518  1.00 93.29      A    C  
ATOM   1596  CG  TYR A 217       6.511  27.332  -5.994  1.00 92.92      A    C  
ATOM   1597  CD1 TYR A 217       5.560  28.238  -6.429  1.00 88.91      A    C  
ATOM   1598  CD2 TYR A 217       7.362  26.754  -6.936  1.00 88.84      A    C  
ATOM   1599  CE1 TYR A 217       5.448  28.568  -7.777  1.00 87.85      A    C  
ATOM   1600  CE2 TYR A 217       7.254  27.075  -8.277  1.00 87.84      A    C  
ATOM   1601  CZ  TYR A 217       6.306  27.988  -8.690  1.00 89.57      A    C  
ATOM   1602  OH  TYR A 217       6.208  28.314 -10.024  1.00 87.94      A    O  
ATOM   1603  N   GLU A 218       5.931  29.585  -3.007  1.00 90.91      A    N  
ATOM   1604  CA  GLU A 218       5.169  30.831  -2.967  1.00 89.04      A    C  
ATOM   1605  C   GLU A 218       5.885  32.025  -2.345  1.00 88.36      A    C  
ATOM   1606  O   GLU A 218       5.717  33.154  -2.810  1.00 84.93      A    O  
ATOM   1607  CB  GLU A 218       3.847  30.607  -2.225  1.00 86.89      A    C  
ATOM   1608  CG  GLU A 218       2.863  29.723  -2.961  1.00 79.48      A    C  
ATOM   1609  CD  GLU A 218       2.323  30.371  -4.217  1.00 77.14      A    C  
ATOM   1610  OE1 GLU A 218       1.812  31.496  -4.122  1.00 70.25      A    O  
ATOM   1611  OE2 GLU A 218       2.414  29.746  -5.293  1.00 70.36      A    O1-
ATOM   1612  N   TYR A 219       6.674  31.779  -1.289  1.00 90.58      A    N  
ATOM   1613  CA  TYR A 219       7.293  32.887  -0.561  1.00 90.58      A    C  
ATOM   1614  C   TYR A 219       8.802  33.049  -0.717  1.00 90.91      A    C  
ATOM   1615  O   TYR A 219       9.369  34.039  -0.255  1.00 87.24      A    O  
ATOM   1616  CB  TYR A 219       6.948  32.771   0.921  1.00 89.16      A    C  
ATOM   1617  CG  TYR A 219       5.456  32.618   1.167  1.00 86.77      A    C  
ATOM   1618  CD1 TYR A 219       4.563  33.582   0.717  1.00 79.22      A    C  
ATOM   1619  CD2 TYR A 219       4.953  31.504   1.832  1.00 79.13      A    C  
ATOM   1620  CE1 TYR A 219       3.199  33.440   0.920  1.00 77.16      A    C  
ATOM   1621  CE2 TYR A 219       3.593  31.363   2.044  1.00 76.39      A    C  
ATOM   1622  CZ  TYR A 219       2.713  32.323   1.586  1.00 78.83      A    C  
ATOM   1623  OH  TYR A 219       1.362  32.184   1.791  1.00 76.94      A    O  
ATOM   1624  N   VAL A 220       9.459  32.098  -1.353  1.00 91.47      A    N  
ATOM   1625  CA  VAL A 220      10.904  32.188  -1.527  1.00 91.50      A    C  
ATOM   1626  C   VAL A 220      11.322  32.197  -2.997  1.00 91.27      A    C  
ATOM   1627  O   VAL A 220      11.983  33.127  -3.453  1.00 88.65      A    O  
ATOM   1628  CB  VAL A 220      11.631  31.030  -0.808  1.00 90.72      A    C  
ATOM   1629  CG1 VAL A 220      13.139  31.151  -1.014  1.00 85.25      A    C  
ATOM   1630  CG2 VAL A 220      11.294  31.038   0.671  1.00 85.69      A    C  
ATOM   1631  N   PHE A 221      10.950  31.152  -3.717  1.00 89.36      A    N  
ATOM   1632  CA  PHE A 221      11.351  31.043  -5.113  1.00 88.77      A    C  
ATOM   1633  C   PHE A 221      10.533  31.875  -6.106  1.00 86.05      A    C  
ATOM   1634  O   PHE A 221      11.095  32.501  -7.011  1.00 79.83      A    O  
ATOM   1635  CB  PHE A 221      11.323  29.577  -5.552  1.00 88.27      A    C  
ATOM   1636  CG  PHE A 221      12.384  28.734  -4.894  1.00 90.24      A    C  
ATOM   1637  CD1 PHE A 221      13.727  28.966  -5.159  1.00 85.88      A    C  
ATOM   1638  CD2 PHE A 221      12.040  27.716  -4.023  1.00 85.38      A    C  
ATOM   1639  CE1 PHE A 221      14.711  28.196  -4.556  1.00 84.80      A    C  
ATOM   1640  CE2 PHE A 221      13.017  26.939  -3.415  1.00 84.65      A    C  
ATOM   1641  CZ  PHE A 221      14.356  27.183  -3.682  1.00 87.75      A    C  
ATOM   1642  N   CYS A 222       9.214  31.873  -5.944  1.00 83.03      A    N  
ATOM   1643  CA  CYS A 222       8.347  32.594  -6.870  1.00 79.71      A    C  
ATOM   1644  C   CYS A 222       7.282  33.440  -6.165  1.00 77.85      A    C  
ATOM   1645  O   CYS A 222       6.083  33.204  -6.338  1.00 72.76      A    O  
ATOM   1646  CB  CYS A 222       7.679  31.591  -7.819  1.00 76.77      A    C  
ATOM   1647  SG  CYS A 222       8.840  30.552  -8.724  1.00 71.03      A    S  
ATOM   1648  N   PRO A 223       7.707  34.429  -5.356  1.00 80.25      A    N  
ATOM   1649  CA  PRO A 223       6.780  35.305  -4.645  1.00 78.75      A    C  
ATOM   1650  C   PRO A 223       5.976  36.201  -5.598  1.00 73.09      A    C  
ATOM   1651  O   PRO A 223       4.837  36.550  -5.263  1.00 67.47      A    O  
ATOM   1652  CB  PRO A 223       7.701  36.118  -3.741  1.00 71.32      A    C  
ATOM   1653  CG  PRO A 223       8.979  36.167  -4.509  1.00 71.83      A    C  
ATOM   1654  CD  PRO A 223       9.110  34.794  -5.094  1.00 77.03      A    C  
ATOM   1655  OXT PRO A 223       6.494  36.573  -6.652  1.00 69.52      A    O1-
TER   
ATOM   1656  N   GLN B   1      19.581  -4.295  16.187  1.00 59.26      B    N  
ATOM   1657  CA  GLN B   1      19.881  -5.246  15.106  1.00 63.58      B    C  
ATOM   1658  C   GLN B   1      19.005  -6.492  15.236  1.00 68.54      B    C  
ATOM   1659  O   GLN B   1      18.969  -7.129  16.287  1.00 66.55      B    O  
ATOM   1660  CB  GLN B   1      21.354  -5.653  15.173  1.00 57.19      B    C  
ATOM   1661  CG  GLN B   1      21.883  -6.350  13.931  1.00 47.98      B    C  
ATOM   1662  CD  GLN B   1      22.025  -5.396  12.755  1.00 40.98      B    C  
ATOM   1663  NE2 GLN B   1      22.265  -5.933  11.578  1.00 35.05      B    N  
ATOM   1664  OE1 GLN B   1      21.922  -4.181  12.915  1.00 37.31      B    O  
ATOM   1665  N   VAL B   2      18.296  -6.822  14.173  1.00 72.32      B    N  
ATOM   1666  CA  VAL B   2      17.421  -7.979  14.175  1.00 74.05      B    C  
ATOM   1667  C   VAL B   2      18.207  -9.291  14.161  1.00 77.02      B    C  
ATOM   1668  O   VAL B   2      19.122  -9.464  13.361  1.00 76.61      B    O  
ATOM   1669  CB  VAL B   2      16.469  -7.962  12.967  1.00 70.54      B    C  
ATOM   1670  CG1 VAL B   2      15.612  -9.217  12.942  1.00 64.47      B    C  
ATOM   1671  CG2 VAL B   2      15.587  -6.725  13.017  1.00 63.28      B    C  
ATOM   1672  N   GLN B   3      17.844 -10.200  15.061  1.00 83.15      B    N  
ATOM   1673  CA  GLN B   3      18.480 -11.509  15.131  1.00 84.67      B    C  
ATOM   1674  C   GLN B   3      17.427 -12.602  15.234  1.00 86.09      B    C  
ATOM   1675  O   GLN B   3      16.415 -12.449  15.927  1.00 85.26      B    O  
ATOM   1676  CB  GLN B   3      19.430 -11.593  16.322  1.00 83.31      B    C  
ATOM   1677  CG  GLN B   3      20.717 -10.800  16.149  1.00 74.19      B    C  
ATOM   1678  CD  GLN B   3      21.727 -11.061  17.245  1.00 69.66      B    C  
ATOM   1679  NE2 GLN B   3      22.402 -10.027  17.705  1.00 59.37      B    N  
ATOM   1680  OE1 GLN B   3      21.907 -12.205  17.665  1.00 63.58      B    O  
ATOM   1681  N   LEU B   4      17.657 -13.710  14.528  1.00 88.76      B    N  
ATOM   1682  CA  LEU B   4      16.730 -14.831  14.515  1.00 90.62      B    C  
ATOM   1683  C   LEU B   4      17.475 -16.099  14.914  1.00 92.00      B    C  
ATOM   1684  O   LEU B   4      18.556 -16.374  14.404  1.00 91.52      B    O  
ATOM   1685  CB  LEU B   4      16.123 -15.005  13.123  1.00 89.52      B    C  
ATOM   1686  CG  LEU B   4      15.409 -13.776  12.540  1.00 88.34      B    C  
ATOM   1687  CD1 LEU B   4      15.052 -14.023  11.082  1.00 82.90      B    C  
ATOM   1688  CD2 LEU B   4      14.155 -13.485  13.347  1.00 81.93      B    C  
ATOM   1689  N   VAL B   5      16.890 -16.872  15.832  1.00 93.30      B    N  
ATOM   1690  CA  VAL B   5      17.505 -18.109  16.290  1.00 94.37      B    C  
ATOM   1691  C   VAL B   5      16.501 -19.263  16.214  1.00 94.71      B    C  
ATOM   1692  O   VAL B   5      15.484 -19.258  16.900  1.00 93.82      B    O  
ATOM   1693  CB  VAL B   5      18.007 -17.976  17.744  1.00 93.23      B    C  
ATOM   1694  CG1 VAL B   5      18.627 -19.293  18.200  1.00 86.47      B    C  
ATOM   1695  CG2 VAL B   5      19.013 -16.849  17.845  1.00 85.78      B    C  
ATOM   1696  N   GLU B   6      16.797 -20.251  15.362  1.00 94.82      B    N  
ATOM   1697  CA  GLU B   6      15.929 -21.411  15.204  1.00 94.95      B    C  
ATOM   1698  C   GLU B   6      16.260 -22.505  16.210  1.00 95.26      B    C  
ATOM   1699  O   GLU B   6      17.395 -22.619  16.671  1.00 94.22      B    O  
ATOM   1700  CB  GLU B   6      16.038 -21.988  13.787  1.00 92.92      B    C  
ATOM   1701  CG  GLU B   6      15.770 -21.003  12.666  1.00 88.88      B    C  
ATOM   1702  CD  GLU B   6      17.044 -20.336  12.164  1.00 91.23      B    C  
ATOM   1703  OE1 GLU B   6      18.007 -20.216  12.941  1.00 85.67      B    O  
ATOM   1704  OE2 GLU B   6      17.077 -19.959  10.973  1.00 85.63      B    O1-
ATOM   1705  N   SER B   7      15.266 -23.312  16.548  1.00 95.35      B    N  
ATOM   1706  CA  SER B   7      15.440 -24.433  17.464  1.00 95.04      B    C  
ATOM   1707  C   SER B   7      14.338 -25.452  17.210  1.00 95.47      B    C  
ATOM   1708  O   SER B   7      13.349 -25.156  16.541  1.00 93.83      B    O  
ATOM   1709  CB  SER B   7      15.389 -23.958  18.923  1.00 93.18      B    C  
ATOM   1710  OG  SER B   7      14.133 -23.391  19.227  1.00 84.64      B    O  
ATOM   1711  N   GLY B   8      14.503 -26.661  17.736  1.00 94.48      B    N  
ATOM   1712  CA  GLY B   8      13.494 -27.697  17.578  1.00 94.09      B    C  
ATOM   1713  C   GLY B   8      13.829 -28.761  16.550  1.00 94.83      B    C  
ATOM   1714  O   GLY B   8      13.082 -29.725  16.383  1.00 91.76      B    O  
ATOM   1715  N   GLY B   9      14.941 -28.601  15.865  1.00 94.18      B    N  
ATOM   1716  CA  GLY B   9      15.338 -29.576  14.872  1.00 94.08      B    C  
ATOM   1717  C   GLY B   9      15.846 -30.848  15.529  1.00 94.37      B    C  
ATOM   1718  O   GLY B   9      16.011 -30.911  16.744  1.00 91.73      B    O  
ATOM   1719  N   GLY B  10      16.084 -31.886  14.718  1.00 94.25      B    N  
ATOM   1720  CA  GLY B  10      16.570 -33.140  15.249  1.00 94.37      B    C  
ATOM   1721  C   GLY B  10      16.235 -34.323  14.365  1.00 95.61      B    C  
ATOM   1722  O   GLY B  10      15.753 -34.157  13.249  1.00 93.91      B    O  
ATOM   1723  N   LEU B  11      16.484 -35.513  14.879  1.00 95.24      B    N  
ATOM   1724  CA  LEU B  11      16.212 -36.740  14.150  1.00 95.50      B    C  
ATOM   1725  C   LEU B  11      14.810 -37.254  14.465  1.00 95.58      B    C  
ATOM   1726  O   LEU B  11      14.416 -37.328  15.622  1.00 93.20      B    O  
ATOM   1727  CB  LEU B  11      17.241 -37.804  14.532  1.00 94.01      B    C  
ATOM   1728  CG  LEU B  11      17.075 -39.197  13.904  1.00 87.17      B    C  
ATOM   1729  CD1 LEU B  11      17.210 -39.107  12.389  1.00 76.74      B    C  
ATOM   1730  CD2 LEU B  11      18.111 -40.151  14.472  1.00 77.81      B    C  
ATOM   1731  N   VAL B  12      14.061 -37.593  13.428  1.00 95.75      B    N  
ATOM   1732  CA  VAL B  12      12.708 -38.105  13.588  1.00 95.45      B    C  
ATOM   1733  C   VAL B  12      12.452 -39.193  12.549  1.00 95.97      B    C  
ATOM   1734  O   VAL B  12      12.967 -39.136  11.437  1.00 94.31      B    O  
ATOM   1735  CB  VAL B  12      11.660 -36.979  13.433  1.00 93.08      B    C  
ATOM   1736  CG1 VAL B  12      11.744 -36.374  12.037  1.00 80.70      B    C  
ATOM   1737  CG2 VAL B  12      10.264 -37.509  13.704  1.00 81.01      B    C  
ATOM   1738  N   GLN B  13      11.667 -40.203  12.924  1.00 96.07      B    N  
ATOM   1739  CA  GLN B  13      11.346 -41.290  12.017  1.00 95.93      B    C  
ATOM   1740  C   GLN B  13      10.237 -40.870  11.062  1.00 96.47      B    C  
ATOM   1741  O   GLN B  13       9.439 -39.987  11.378  1.00 95.35      B    O  
ATOM   1742  CB  GLN B  13      10.909 -42.530  12.807  1.00 94.28      B    C  
ATOM   1743  CG  GLN B  13      11.978 -43.086  13.735  1.00 83.09      B    C  
ATOM   1744  CD  GLN B  13      11.509 -44.306  14.485  1.00 77.29      B    C  
ATOM   1745  NE2 GLN B  13      12.273 -45.386  14.412  1.00 64.34      B    N  
ATOM   1746  OE1 GLN B  13      10.468 -44.290  15.134  1.00 67.87      B    O  
ATOM   1747  N   PRO B  14      10.173 -41.493   9.874  1.00 96.20      B    N  
ATOM   1748  CA  PRO B  14       9.134 -41.157   8.906  1.00 96.26      B    C  
ATOM   1749  C   PRO B  14       7.749 -41.252   9.530  1.00 96.10      B    C  
ATOM   1750  O   PRO B  14       7.449 -42.211  10.236  1.00 94.58      B    O  
ATOM   1751  CB  PRO B  14       9.342 -42.203   7.808  1.00 95.18      B    C  
ATOM   1752  CG  PRO B  14      10.806 -42.465   7.864  1.00 92.31      B    C  
ATOM   1753  CD  PRO B  14      11.107 -42.501   9.343  1.00 94.94      B    C  
ATOM   1754  N   GLY B  15       6.913 -40.244   9.296  1.00 96.03      B    N  
ATOM   1755  CA  GLY B  15       5.574 -40.230   9.844  1.00 95.56      B    C  
ATOM   1756  C   GLY B  15       5.507 -39.476  11.161  1.00 96.03      B    C  
ATOM   1757  O   GLY B  15       4.427 -39.180  11.665  1.00 93.36      B    O  
ATOM   1758  N   GLY B  16       6.669 -39.155  11.705  1.00 95.73      B    N  
ATOM   1759  CA  GLY B  16       6.740 -38.435  12.964  1.00 95.24      B    C  
ATOM   1760  C   GLY B  16       6.464 -36.956  12.815  1.00 95.90      B    C  
ATOM   1761  O   GLY B  16       6.169 -36.469  11.727  1.00 94.82      B    O  
ATOM   1762  N   SER B  17       6.585 -36.247  13.934  1.00 96.34      B    N  
ATOM   1763  CA  SER B  17       6.318 -34.816  13.949  1.00 96.26      B    C  
ATOM   1764  C   SER B  17       7.402 -34.031  14.681  1.00 96.22      B    C  
ATOM   1765  O   SER B  17       8.068 -34.558  15.575  1.00 94.47      B    O  
ATOM   1766  CB  SER B  17       4.976 -34.530  14.611  1.00 94.67      B    C  
ATOM   1767  OG  SER B  17       3.910 -35.156  13.919  1.00 83.97      B    O  
ATOM   1768  N   LEU B  18       7.565 -32.782  14.286  1.00 96.08      B    N  
ATOM   1769  CA  LEU B  18       8.518 -31.878  14.918  1.00 95.93      B    C  
ATOM   1770  C   LEU B  18       7.909 -30.480  14.922  1.00 96.60      B    C  
ATOM   1771  O   LEU B  18       7.122 -30.136  14.051  1.00 95.43      B    O  
ATOM   1772  CB  LEU B  18       9.845 -31.835  14.159  1.00 94.01      B    C  
ATOM   1773  CG  LEU B  18      10.859 -32.957  14.387  1.00 88.54      B    C  
ATOM   1774  CD1 LEU B  18      12.079 -32.714  13.510  1.00 82.56      B    C  
ATOM   1775  CD2 LEU B  18      11.269 -33.013  15.844  1.00 82.20      B    C  
ATOM   1776  N   ARG B  19       8.280 -29.694  15.920  1.00 96.55      B    N  
ATOM   1777  CA  ARG B  19       7.808 -28.322  16.009  1.00 96.61      B    C  
ATOM   1778  C   ARG B  19       9.016 -27.398  16.075  1.00 96.87      B    C  
ATOM   1779  O   ARG B  19       9.727 -27.373  17.079  1.00 95.39      B    O  
ATOM   1780  CB  ARG B  19       6.919 -28.129  17.245  1.00 95.34      B    C  
ATOM   1781  CG  ARG B  19       6.302 -26.740  17.360  1.00 90.21      B    C  
ATOM   1782  CD  ARG B  19       5.441 -26.632  18.612  1.00 87.30      B    C  
ATOM   1783  NE  ARG B  19       4.801 -25.332  18.763  1.00 80.06      B    N  
ATOM   1784  CZ  ARG B  19       3.733 -24.931  18.079  1.00 74.15      B    C  
ATOM   1785  NH1 ARG B  19       3.169 -25.735  17.193  1.00 66.56      B    N1+
ATOM   1786  NH2 ARG B  19       3.210 -23.724  18.293  1.00 67.22      B    N  
ATOM   1787  N   LEU B  20       9.240 -26.660  15.006  1.00 96.58      B    N  
ATOM   1788  CA  LEU B  20      10.356 -25.736  14.963  1.00 96.62      B    C  
ATOM   1789  C   LEU B  20       9.951 -24.389  15.537  1.00 96.61      B    C  
ATOM   1790  O   LEU B  20       8.808 -23.957  15.379  1.00 95.60      B    O  
ATOM   1791  CB  LEU B  20      10.849 -25.548  13.527  1.00 96.37      B    C  
ATOM   1792  CG  LEU B  20      11.289 -26.799  12.766  1.00 94.81      B    C  
ATOM   1793  CD1 LEU B  20      11.836 -26.395  11.404  1.00 89.01      B    C  
ATOM   1794  CD2 LEU B  20      12.335 -27.562  13.563  1.00 88.25      B    C  
ATOM   1795  N   SER B  21      10.890 -23.747  16.211  1.00 96.72      B    N  
ATOM   1796  CA  SER B  21      10.653 -22.434  16.787  1.00 96.40      B    C  
ATOM   1797  C   SER B  21      11.723 -21.468  16.314  1.00 96.25      B    C  
ATOM   1798  O   SER B  21      12.853 -21.867  16.048  1.00 94.66      B    O  
ATOM   1799  CB  SER B  21      10.669 -22.497  18.320  1.00 95.24      B    C  
ATOM   1800  OG  SER B  21       9.644 -23.344  18.805  1.00 82.81      B    O  
ATOM   1801  N   CYS B  22      11.346 -20.207  16.199  1.00 95.49      B    N  
ATOM   1802  CA  CYS B  22      12.278 -19.172  15.787  1.00 94.30      B    C  
ATOM   1803  C   CYS B  22      12.094 -17.983  16.717  1.00 93.89      B    C  
ATOM   1804  O   CYS B  22      11.089 -17.281  16.654  1.00 92.14      B    O  
ATOM   1805  CB  CYS B  22      12.012 -18.749  14.347  1.00 92.94      B    C  
ATOM   1806  SG  CYS B  22      13.026 -17.365  13.765  1.00 89.96      B    S  
ATOM   1807  N   ALA B  23      13.071 -17.802  17.608  1.00 92.20      B    N  
ATOM   1808  CA  ALA B  23      13.021 -16.701  18.557  1.00 91.39      B    C  
ATOM   1809  C   ALA B  23      13.641 -15.460  17.936  1.00 90.43      B    C  
ATOM   1810  O   ALA B  23      14.739 -15.508  17.379  1.00 88.56      B    O  
ATOM   1811  CB  ALA B  23      13.754 -17.084  19.837  1.00 90.73      B    C  
ATOM   1812  N   ALA B  24      12.931 -14.346  18.027  1.00 86.09      B    N  
ATOM   1813  CA  ALA B  24      13.422 -13.105  17.457  1.00 83.05      B    C  
ATOM   1814  C   ALA B  24      13.816 -12.100  18.532  1.00 81.82      B    C  
ATOM   1815  O   ALA B  24      13.217 -12.044  19.607  1.00 79.04      B    O  
ATOM   1816  CB  ALA B  24      12.357 -12.503  16.552  1.00 79.93      B    C  
ATOM   1817  N   SER B  25      14.833 -11.317  18.232  1.00 82.20      B    N  
ATOM   1818  CA  SER B  25      15.292 -10.263  19.124  1.00 81.49      B    C  
ATOM   1819  C   SER B  25      15.663  -9.071  18.263  1.00 80.36      B    C  
ATOM   1820  O   SER B  25      15.963  -9.215  17.081  1.00 77.26      B    O  
ATOM   1821  CB  SER B  25      16.498 -10.730  19.949  1.00 80.78      B    C  
ATOM   1822  OG  SER B  25      17.600 -11.032  19.122  1.00 74.82      B    O  
ATOM   1823  N   GLY B  26      15.628  -7.888  18.847  1.00 74.13      B    N  
ATOM   1824  CA  GLY B  26      15.931  -6.686  18.090  1.00 72.28      B    C  
ATOM   1825  C   GLY B  26      14.667  -6.003  17.606  1.00 70.52      B    C  
ATOM   1826  O   GLY B  26      14.696  -4.839  17.206  1.00 67.56      B    O  
ATOM   1827  N   PHE B  27      13.562  -6.742  17.631  1.00 62.98      B    N  
ATOM   1828  CA  PHE B  27      12.264  -6.205  17.262  1.00 60.61      B    C  
ATOM   1829  C   PHE B  27      11.174  -7.078  17.874  1.00 59.10      B    C  
ATOM   1830  O   PHE B  27      11.450  -8.182  18.346  1.00 56.49      B    O  
ATOM   1831  CB  PHE B  27      12.092  -6.115  15.738  1.00 57.96      B    C  
ATOM   1832  CG  PHE B  27      12.008  -7.445  15.044  1.00 56.45      B    C  
ATOM   1833  CD1 PHE B  27      13.158  -8.118  14.648  1.00 53.05      B    C  
ATOM   1834  CD2 PHE B  27      10.764  -8.013  14.750  1.00 53.16      B    C  
ATOM   1835  CE1 PHE B  27      13.074  -9.334  13.982  1.00 51.27      B    C  
ATOM   1836  CE2 PHE B  27      10.680  -9.230  14.086  1.00 50.45      B    C  
ATOM   1837  CZ  PHE B  27      11.836  -9.892  13.700  1.00 50.56      B    C  
ATOM   1838  N   THR B  28       9.943  -6.589  17.868  1.00 50.36      B    N  
ATOM   1839  CA  THR B  28       8.816  -7.315  18.440  1.00 48.87      B    C  
ATOM   1840  C   THR B  28       7.821  -7.757  17.370  1.00 47.82      B    C  
ATOM   1841  O   THR B  28       7.527  -7.004  16.447  1.00 44.15      B    O  
ATOM   1842  CB  THR B  28       8.085  -6.437  19.477  1.00 45.49      B    C  
ATOM   1843  CG2 THR B  28       6.881  -7.163  20.060  1.00 40.65      B    C  
ATOM   1844  OG1 THR B  28       8.989  -6.097  20.536  1.00 42.00      B    O  
ATOM   1845  N   PHE B  29       7.314  -8.985  17.490  1.00 47.13      B    N  
ATOM   1846  CA  PHE B  29       6.334  -9.503  16.548  1.00 45.58      B    C  
ATOM   1847  C   PHE B  29       4.913  -9.106  16.938  1.00 45.60      B    C  
ATOM   1848  O   PHE B  29       3.962  -9.358  16.192  1.00 41.56      B    O  
ATOM   1849  CB  PHE B  29       6.402 -11.035  16.471  1.00 42.14      B    C  
ATOM   1850  CG  PHE B  29       7.655 -11.562  15.831  1.00 40.85      B    C  
ATOM   1851  CD1 PHE B  29       8.335 -10.832  14.866  1.00 38.13      B    C  
ATOM   1852  CD2 PHE B  29       8.139 -12.826  16.172  1.00 38.59      B    C  
ATOM   1853  CE1 PHE B  29       9.481 -11.342  14.260  1.00 36.94      B    C  
ATOM   1854  CE2 PHE B  29       9.269 -13.336  15.567  1.00 35.74      B    C  
ATOM   1855  CZ  PHE B  29       9.942 -12.593  14.612  1.00 36.01      B    C  
ATOM   1856  N   GLY B  30       4.750  -8.503  18.101  1.00 40.93      B    N  
ATOM   1857  CA  GLY B  30       3.443  -8.102  18.575  1.00 39.24      B    C  
ATOM   1858  C   GLY B  30       2.964  -6.777  18.018  1.00 39.99      B    C  
ATOM   1859  O   GLY B  30       3.212  -6.453  16.860  1.00 36.38      B    O  
ATOM   1860  N   THR B  31       2.263  -6.011  18.850  1.00 34.15      B    N  
ATOM   1861  CA  THR B  31       1.759  -4.713  18.439  1.00 33.57      B    C  
ATOM   1862  C   THR B  31       2.935  -3.824  18.041  1.00 34.74      B    C  
ATOM   1863  O   THR B  31       3.895  -3.678  18.795  1.00 32.13      B    O  
ATOM   1864  CB  THR B  31       0.977  -4.032  19.577  1.00 29.78      B    C  
ATOM   1865  CG2 THR B  31       0.404  -2.699  19.120  1.00 26.42      B    C  
ATOM   1866  OG1 THR B  31      -0.091  -4.891  19.997  1.00 27.18      B    O  
ATOM   1867  N   GLY B  32       2.854  -3.251  16.857  1.00 36.10      B    N  
ATOM   1868  CA  GLY B  32       3.925  -2.406  16.364  1.00 35.60      B    C  
ATOM   1869  C   GLY B  32       4.851  -3.135  15.407  1.00 38.08      B    C  
ATOM   1870  O   GLY B  32       5.786  -2.554  14.864  1.00 35.70      B    O  
ATOM   1871  N   SER B  33       4.583  -4.431  15.186  1.00 46.37      B    N  
ATOM   1872  CA  SER B  33       5.403  -5.232  14.289  1.00 45.50      B    C  
ATOM   1873  C   SER B  33       4.976  -5.033  12.840  1.00 47.19      B    C  
ATOM   1874  O   SER B  33       3.790  -5.105  12.512  1.00 43.98      B    O  
ATOM   1875  CB  SER B  33       5.292  -6.714  14.639  1.00 41.71      B    C  
ATOM   1876  OG  SER B  33       6.004  -7.495  13.718  1.00 38.72      B    O  
ATOM   1877  N   TYR B  34       5.946  -4.791  11.979  1.00 49.29      B    N  
ATOM   1878  CA  TYR B  34       5.672  -4.645  10.557  1.00 49.72      B    C  
ATOM   1879  C   TYR B  34       6.563  -5.592   9.752  1.00 53.57      B    C  
ATOM   1880  O   TYR B  34       6.999  -5.270   8.649  1.00 51.05      B    O  
ATOM   1881  CB  TYR B  34       5.860  -3.188  10.120  1.00 44.62      B    C  
ATOM   1882  CG  TYR B  34       6.995  -2.450  10.784  1.00 39.58      B    C  
ATOM   1883  CD1 TYR B  34       8.317  -2.715  10.447  1.00 35.80      B    C  
ATOM   1884  CD2 TYR B  34       6.741  -1.473  11.754  1.00 34.42      B    C  
ATOM   1885  CE1 TYR B  34       9.351  -2.036  11.059  1.00 31.55      B    C  
ATOM   1886  CE2 TYR B  34       7.776  -0.791  12.367  1.00 30.60      B    C  
ATOM   1887  CZ  TYR B  34       9.079  -1.073  12.013  1.00 29.49      B    C  
ATOM   1888  OH  TYR B  34      10.115  -0.395  12.622  1.00 27.46      B    O  
ATOM   1889  N   TYR B  35       6.822  -6.763  10.316  1.00 61.17      B    N  
ATOM   1890  CA  TYR B  35       7.627  -7.781   9.646  1.00 63.20      B    C  
ATOM   1891  C   TYR B  35       6.785  -8.980   9.235  1.00 65.77      B    C  
ATOM   1892  O   TYR B  35       5.909  -9.421   9.984  1.00 65.89      B    O  
ATOM   1893  CB  TYR B  35       8.733  -8.301  10.568  1.00 61.12      B    C  
ATOM   1894  CG  TYR B  35       9.905  -7.374  10.776  1.00 57.42      B    C  
ATOM   1895  CD1 TYR B  35       9.855  -6.355  11.725  1.00 51.99      B    C  
ATOM   1896  CD2 TYR B  35      11.077  -7.540  10.048  1.00 51.82      B    C  
ATOM   1897  CE1 TYR B  35      10.945  -5.521  11.935  1.00 48.35      B    C  
ATOM   1898  CE2 TYR B  35      12.171  -6.717  10.254  1.00 47.56      B    C  
ATOM   1899  CZ  TYR B  35      12.106  -5.704  11.195  1.00 47.06      B    C  
ATOM   1900  OH  TYR B  35      13.190  -4.888  11.401  1.00 43.78      B    O  
ATOM   1901  N   SER B  36       7.057  -9.509   8.046  1.00 70.72      B    N  
ATOM   1902  CA  SER B  36       6.438 -10.746   7.607  1.00 72.03      B    C  
ATOM   1903  C   SER B  36       7.534 -11.779   7.854  1.00 74.72      B    C  
ATOM   1904  O   SER B  36       8.728 -11.450   7.814  1.00 74.93      B    O  
ATOM   1905  CB  SER B  36       6.053 -10.695   6.120  1.00 69.05      B    C  
ATOM   1906  OG  SER B  36       7.169 -10.433   5.305  1.00 60.02      B    O  
ATOM   1907  N   LEU B  37       7.139 -13.020   8.126  1.00 80.41      B    N  
ATOM   1908  CA  LEU B  37       8.110 -14.055   8.445  1.00 82.14      B    C  
ATOM   1909  C   LEU B  37       7.966 -15.265   7.538  1.00 83.04      B    C  
ATOM   1910  O   LEU B  37       6.911 -15.498   6.954  1.00 82.73      B    O  
ATOM   1911  CB  LEU B  37       7.943 -14.485   9.904  1.00 81.71      B    C  
ATOM   1912  CG  LEU B  37       8.005 -13.363  10.940  1.00 80.82      B    C  
ATOM   1913  CD1 LEU B  37       7.571 -13.874  12.301  1.00 76.64      B    C  
ATOM   1914  CD2 LEU B  37       9.414 -12.791  11.005  1.00 76.12      B    C  
ATOM   1915  N   GLY B  38       9.032 -16.050   7.420  1.00 87.37      B    N  
ATOM   1916  CA  GLY B  38       8.975 -17.221   6.576  1.00 88.59      B    C  
ATOM   1917  C   GLY B  38       9.961 -18.301   6.967  1.00 90.28      B    C  
ATOM   1918  O   GLY B  38      10.964 -18.041   7.636  1.00 90.24      B    O  
ATOM   1919  N   TRP B  39       9.648 -19.525   6.555  1.00 92.09      B    N  
ATOM   1920  CA  TRP B  39      10.520 -20.676   6.778  1.00 93.47      B    C  
ATOM   1921  C   TRP B  39      10.993 -21.159   5.416  1.00 93.49      B    C  
ATOM   1922  O   TRP B  39      10.195 -21.345   4.496  1.00 92.07      B    O  
ATOM   1923  CB  TRP B  39       9.777 -21.808   7.478  1.00 94.33      B    C  
ATOM   1924  CG  TRP B  39       9.577 -21.610   8.954  1.00 94.56      B    C  
ATOM   1925  CD1 TRP B  39       8.445 -21.179   9.582  1.00 92.18      B    C  
ATOM   1926  CD2 TRP B  39      10.540 -21.855   9.989  1.00 94.52      B    C  
ATOM   1927  CE2 TRP B  39       9.922 -21.552  11.220  1.00 94.28      B    C  
ATOM   1928  CE3 TRP B  39      11.874 -22.298   9.989  1.00 94.22      B    C  
ATOM   1929  NE1 TRP B  39       8.644 -21.146  10.942  1.00 93.14      B    N  
ATOM   1930  CZ2 TRP B  39      10.583 -21.689  12.441  1.00 94.88      B    C  
ATOM   1931  CZ3 TRP B  39      12.525 -22.429  11.212  1.00 93.32      B    C  
ATOM   1932  CH2 TRP B  39      11.879 -22.127  12.416  1.00 93.69      B    C  
ATOM   1933  N   PHE B  40      12.296 -21.369   5.286  1.00 93.61      B    N  
ATOM   1934  CA  PHE B  40      12.891 -21.866   4.059  1.00 93.35      B    C  
ATOM   1935  C   PHE B  40      13.745 -23.076   4.417  1.00 94.24      B    C  
ATOM   1936  O   PHE B  40      14.181 -23.219   5.558  1.00 93.93      B    O  
ATOM   1937  CB  PHE B  40      13.759 -20.788   3.404  1.00 91.45      B    C  
ATOM   1938  CG  PHE B  40      12.985 -19.579   2.964  1.00 89.11      B    C  
ATOM   1939  CD1 PHE B  40      12.606 -18.599   3.873  1.00 81.10      B    C  
ATOM   1940  CD2 PHE B  40      12.613 -19.428   1.625  1.00 79.85      B    C  
ATOM   1941  CE1 PHE B  40      11.874 -17.490   3.465  1.00 77.41      B    C  
ATOM   1942  CE2 PHE B  40      11.877 -18.318   1.215  1.00 77.08      B    C  
ATOM   1943  CZ  PHE B  40      11.514 -17.357   2.139  1.00 82.08      B    C  
ATOM   1944  N   ARG B  41      13.980 -23.951   3.455  1.00 94.79      B    N  
ATOM   1945  CA  ARG B  41      14.801 -25.130   3.713  1.00 94.86      B    C  
ATOM   1946  C   ARG B  41      15.721 -25.438   2.551  1.00 94.39      B    C  
ATOM   1947  O   ARG B  41      15.419 -25.117   1.404  1.00 93.07      B    O  
ATOM   1948  CB  ARG B  41      13.920 -26.348   4.011  1.00 94.01      B    C  
ATOM   1949  CG  ARG B  41      13.126 -26.864   2.819  1.00 92.72      B    C  
ATOM   1950  CD  ARG B  41      12.257 -28.044   3.209  1.00 92.85      B    C  
ATOM   1951  NE  ARG B  41      11.493 -28.573   2.089  1.00 92.41      B    N  
ATOM   1952  CZ  ARG B  41      10.571 -29.531   2.185  1.00 93.37      B    C  
ATOM   1953  NH1 ARG B  41      10.292 -30.066   3.364  1.00 88.41      B    N1+
ATOM   1954  NH2 ARG B  41       9.928 -29.947   1.105  1.00 89.15      B    N  
ATOM   1955  N   GLN B  42      16.831 -26.072   2.867  1.00 94.54      B    N  
ATOM   1956  CA  GLN B  42      17.787 -26.472   1.844  1.00 94.30      B    C  
ATOM   1957  C   GLN B  42      18.173 -27.925   2.070  1.00 94.75      B    C  
ATOM   1958  O   GLN B  42      18.904 -28.250   3.008  1.00 93.96      B    O  
ATOM   1959  CB  GLN B  42      19.018 -25.571   1.878  1.00 93.18      B    C  
ATOM   1960  CG  GLN B  42      20.057 -25.910   0.827  1.00 88.52      B    C  
ATOM   1961  CD  GLN B  42      21.072 -24.802   0.614  1.00 85.13      B    C  
ATOM   1962  NE2 GLN B  42      21.435 -24.560  -0.626  1.00 74.26      B    N  
ATOM   1963  OE1 GLN B  42      21.512 -24.170   1.569  1.00 78.22      B    O  
ATOM   1964  N   ALA B  43      17.652 -28.797   1.213  1.00 93.18      B    N  
ATOM   1965  CA  ALA B  43      17.949 -30.207   1.291  1.00 92.81      B    C  
ATOM   1966  C   ALA B  43      19.344 -30.467   0.724  1.00 92.72      B    C  
ATOM   1967  O   ALA B  43      19.860 -29.655  -0.050  1.00 90.76      B    O  
ATOM   1968  CB  ALA B  43      16.909 -31.005   0.504  1.00 91.48      B    C  
ATOM   1969  N   PRO B  44      19.963 -31.577   1.087  1.00 90.66      B    N  
ATOM   1970  CA  PRO B  44      21.296 -31.908   0.596  1.00 89.71      B    C  
ATOM   1971  C   PRO B  44      21.367 -31.887  -0.928  1.00 89.96      B    C  
ATOM   1972  O   PRO B  44      20.601 -32.568  -1.605  1.00 87.00      B    O  
ATOM   1973  CB  PRO B  44      21.534 -33.307   1.151  1.00 87.70      B    C  
ATOM   1974  CG  PRO B  44      20.763 -33.302   2.434  1.00 84.18      B    C  
ATOM   1975  CD  PRO B  44      19.488 -32.581   2.063  1.00 87.19      B    C  
ATOM   1976  N   GLY B  45      22.278 -31.080  -1.467  1.00 89.58      B    N  
ATOM   1977  CA  GLY B  45      22.457 -30.997  -2.903  1.00 89.83      B    C  
ATOM   1978  C   GLY B  45      21.383 -30.221  -3.642  1.00 91.15      B    C  
ATOM   1979  O   GLY B  45      21.367 -30.190  -4.872  1.00 87.86      B    O  
ATOM   1980  N   GLN B  46      20.470 -29.593  -2.899  1.00 90.73      B    N  
ATOM   1981  CA  GLN B  46      19.388 -28.827  -3.500  1.00 89.91      B    C  
ATOM   1982  C   GLN B  46      19.498 -27.346  -3.180  1.00 90.06      B    C  
ATOM   1983  O   GLN B  46      20.267 -26.940  -2.308  1.00 86.23      B    O  
ATOM   1984  CB  GLN B  46      18.032 -29.347  -3.010  1.00 87.45      B    C  
ATOM   1985  CG  GLN B  46      17.766 -30.813  -3.329  1.00 80.87      B    C  
ATOM   1986  CD  GLN B  46      17.735 -31.083  -4.818  1.00 74.09      B    C  
ATOM   1987  NE2 GLN B  46      18.396 -32.146  -5.243  1.00 63.33      B    N  
ATOM   1988  OE1 GLN B  46      17.117 -30.350  -5.584  1.00 65.57      B    O  
ATOM   1989  N   GLY B  47      18.748 -26.545  -3.895  1.00 88.83      B    N  
ATOM   1990  CA  GLY B  47      18.754 -25.117  -3.666  1.00 88.12      B    C  
ATOM   1991  C   GLY B  47      17.793 -24.742  -2.558  1.00 89.00      B    C  
ATOM   1992  O   GLY B  47      17.058 -25.581  -2.042  1.00 86.95      B    O  
ATOM   1993  N   LEU B  48      17.784 -23.479  -2.176  1.00 87.96      B    N  
ATOM   1994  CA  LEU B  48      16.915 -22.995  -1.117  1.00 87.90      B    C  
ATOM   1995  C   LEU B  48      15.460 -23.018  -1.594  1.00 87.89      B    C  
ATOM   1996  O   LEU B  48      15.144 -22.568  -2.695  1.00 85.82      B    O  
ATOM   1997  CB  LEU B  48      17.326 -21.577  -0.722  1.00 86.56      B    C  
ATOM   1998  CG  LEU B  48      16.896 -21.062   0.656  1.00 82.12      B    C  
ATOM   1999  CD1 LEU B  48      17.398 -21.993   1.737  1.00 76.00      B    C  
ATOM   2000  CD2 LEU B  48      17.469 -19.663   0.856  1.00 76.09      B    C  
ATOM   2001  N   GLU B  49      14.574 -23.565  -0.757  1.00 89.38      B    N  
ATOM   2002  CA  GLU B  49      13.156 -23.695  -1.103  1.00 89.39      B    C  
ATOM   2003  C   GLU B  49      12.258 -23.042  -0.056  1.00 90.10      B    C  
ATOM   2004  O   GLU B  49      12.498 -23.166   1.139  1.00 89.34      B    O  
ATOM   2005  CB  GLU B  49      12.795 -25.183  -1.229  1.00 87.26      B    C  
ATOM   2006  CG  GLU B  49      11.306 -25.465  -1.326  1.00 78.42      B    C  
ATOM   2007  CD  GLU B  49      10.963 -26.946  -1.178  1.00 76.54      B    C  
ATOM   2008  OE1 GLU B  49      11.858 -27.731  -0.814  1.00 69.78      B    O  
ATOM   2009  OE2 GLU B  49       9.793 -27.307  -1.414  1.00 70.52      B    O1-
ATOM   2010  N   ALA B  50      11.238 -22.341  -0.513  1.00 88.58      B    N  
ATOM   2011  CA  ALA B  50      10.287 -21.722   0.397  1.00 88.01      B    C  
ATOM   2012  C   ALA B  50       9.359 -22.809   0.943  1.00 89.53      B    C  
ATOM   2013  O   ALA B  50       8.847 -23.631   0.191  1.00 88.90      B    O  
ATOM   2014  CB  ALA B  50       9.471 -20.655  -0.328  1.00 85.19      B    C  
ATOM   2015  N   VAL B  51       9.171 -22.817   2.260  1.00 91.30      B    N  
ATOM   2016  CA  VAL B  51       8.308 -23.801   2.900  1.00 92.32      B    C  
ATOM   2017  C   VAL B  51       6.973 -23.180   3.300  1.00 91.66      B    C  
ATOM   2018  O   VAL B  51       5.910 -23.678   2.949  1.00 90.24      B    O  
ATOM   2019  CB  VAL B  51       8.984 -24.399   4.152  1.00 93.13      B    C  
ATOM   2020  CG1 VAL B  51       8.039 -25.361   4.865  1.00 87.12      B    C  
ATOM   2021  CG2 VAL B  51      10.265 -25.119   3.759  1.00 86.05      B    C  
ATOM   2022  N   ALA B  52       7.041 -22.074   4.034  1.00 91.18      B    N  
ATOM   2023  CA  ALA B  52       5.839 -21.392   4.485  1.00 91.24      B    C  
ATOM   2024  C   ALA B  52       6.157 -19.947   4.837  1.00 90.29      B    C  
ATOM   2025  O   ALA B  52       7.297 -19.611   5.146  1.00 88.82      B    O  
ATOM   2026  CB  ALA B  52       5.249 -22.111   5.696  1.00 92.02      B    C  
ATOM   2027  N   ALA B  53       5.143 -19.097   4.786  1.00 87.15      B    N  
ATOM   2028  CA  ALA B  53       5.325 -17.694   5.112  1.00 85.36      B    C  
ATOM   2029  C   ALA B  53       4.051 -17.176   5.776  1.00 84.83      B    C  
ATOM   2030  O   ALA B  53       2.963 -17.709   5.565  1.00 83.18      B    O  
ATOM   2031  CB  ALA B  53       5.636 -16.890   3.848  1.00 83.03      B    C  
ATOM   2032  N   ILE B  54       4.192 -16.134   6.572  1.00 83.68      B    N  
ATOM   2033  CA  ILE B  54       3.055 -15.569   7.288  1.00 83.42      B    C  
ATOM   2034  C   ILE B  54       3.182 -14.042   7.373  1.00 80.98      B    C  
ATOM   2035  O   ILE B  54       4.278 -13.510   7.556  1.00 78.82      B    O  
ATOM   2036  CB  ILE B  54       2.948 -16.186   8.705  1.00 84.21      B    C  
ATOM   2037  CG1 ILE B  54       1.641 -15.764   9.382  1.00 83.78      B    C  
ATOM   2038  CG2 ILE B  54       4.163 -15.812   9.558  1.00 82.98      B    C  
ATOM   2039  CD1 ILE B  54       1.341 -16.531  10.658  1.00 82.25      B    C  
ATOM   2040  N   SER B  55       2.057 -13.364   7.208  1.00 72.40      B    N  
ATOM   2041  CA  SER B  55       2.041 -11.907   7.242  1.00 70.23      B    C  
ATOM   2042  C   SER B  55       2.288 -11.379   8.656  1.00 70.58      B    C  
ATOM   2043  O   SER B  55       2.248 -12.135   9.629  1.00 68.78      B    O  
ATOM   2044  CB  SER B  55       0.699 -11.384   6.727  1.00 67.02      B    C  
ATOM   2045  OG  SER B  55      -0.352 -11.785   7.576  1.00 59.48      B    O  
ATOM   2046  N   SER B  56       2.522 -10.086   8.771  1.00 66.44      B    N  
ATOM   2047  CA  SER B  56       2.795  -9.456  10.053  1.00 64.86      B    C  
ATOM   2048  C   SER B  56       1.662  -9.645  11.070  1.00 65.46      B    C  
ATOM   2049  O   SER B  56       1.915  -9.831  12.256  1.00 63.28      B    O  
ATOM   2050  CB  SER B  56       3.060  -7.957   9.867  1.00 61.66      B    C  
ATOM   2051  OG  SER B  56       1.959  -7.319   9.269  1.00 54.88      B    O  
ATOM   2052  N   SER B  57       0.428  -9.614  10.590  1.00 59.48      B    N  
ATOM   2053  CA  SER B  57      -0.732  -9.787  11.465  1.00 59.04      B    C  
ATOM   2054  C   SER B  57      -1.078 -11.254  11.689  1.00 61.66      B    C  
ATOM   2055  O   SER B  57      -1.804 -11.593  12.622  1.00 59.84      B    O  
ATOM   2056  CB  SER B  57      -1.953  -9.077  10.863  1.00 55.49      B    C  
ATOM   2057  OG  SER B  57      -2.351  -9.704   9.663  1.00 50.06      B    O  
ATOM   2058  N   GLY B  58      -0.560 -12.124  10.823  1.00 66.54      B    N  
ATOM   2059  CA  GLY B  58      -0.841 -13.547  10.932  1.00 67.59      B    C  
ATOM   2060  C   GLY B  58      -2.120 -13.954  10.232  1.00 68.44      B    C  
ATOM   2061  O   GLY B  58      -2.532 -15.114  10.306  1.00 67.47      B    O  
ATOM   2062  N   SER B  59      -2.749 -13.016   9.543  1.00 61.72      B    N  
ATOM   2063  CA  SER B  59      -4.010 -13.272   8.849  1.00 60.33      B    C  
ATOM   2064  C   SER B  59      -3.841 -13.934   7.482  1.00 62.77      B    C  
ATOM   2065  O   SER B  59      -4.800 -14.468   6.918  1.00 60.51      B    O  
ATOM   2066  CB  SER B  59      -4.797 -11.971   8.687  1.00 56.35      B    C  
ATOM   2067  OG  SER B  59      -4.076 -11.036   7.906  1.00 50.47      B    O  
ATOM   2068  N   SER B  60      -2.635 -13.896   6.943  1.00 67.92      B    N  
ATOM   2069  CA  SER B  60      -2.371 -14.494   5.636  1.00 68.15      B    C  
ATOM   2070  C   SER B  60      -1.164 -15.431   5.713  1.00 72.15      B    C  
ATOM   2071  O   SER B  60      -0.141 -15.090   6.302  1.00 72.01      B    O  
ATOM   2072  CB  SER B  60      -2.095 -13.409   4.596  1.00 63.02      B    C  
ATOM   2073  OG  SER B  60      -3.220 -12.565   4.432  1.00 54.40      B    O  
ATOM   2074  N   THR B  61      -1.302 -16.612   5.113  1.00 76.52      B    N  
ATOM   2075  CA  THR B  61      -0.223 -17.588   5.119  1.00 79.02      B    C  
ATOM   2076  C   THR B  61       0.016 -18.180   3.736  1.00 79.08      B    C  
ATOM   2077  O   THR B  61      -0.875 -18.178   2.887  1.00 78.63      B    O  
ATOM   2078  CB  THR B  61      -0.516 -18.755   6.078  1.00 81.09      B    C  
ATOM   2079  CG2 THR B  61      -0.629 -18.261   7.511  1.00 76.97      B    C  
ATOM   2080  OG1 THR B  61      -1.745 -19.386   5.700  1.00 77.71      B    O  
ATOM   2081  N   TYR B  62       1.226 -18.672   3.535  1.00 80.48      B    N  
ATOM   2082  CA  TYR B  62       1.615 -19.318   2.293  1.00 81.90      B    C  
ATOM   2083  C   TYR B  62       2.243 -20.663   2.629  1.00 84.80      B    C  
ATOM   2084  O   TYR B  62       2.959 -20.787   3.612  1.00 85.89      B    O  
ATOM   2085  CB  TYR B  62       2.640 -18.473   1.524  1.00 80.71      B    C  
ATOM   2086  CG  TYR B  62       3.413 -19.262   0.484  1.00 78.50      B    C  
ATOM   2087  CD1 TYR B  62       2.865 -19.533  -0.769  1.00 75.81      B    C  
ATOM   2088  CD2 TYR B  62       4.673 -19.794   0.774  1.00 75.44      B    C  
ATOM   2089  CE1 TYR B  62       3.551 -20.296  -1.702  1.00 72.96      B    C  
ATOM   2090  CE2 TYR B  62       5.368 -20.553  -0.156  1.00 72.81      B    C  
ATOM   2091  CZ  TYR B  62       4.799 -20.806  -1.392  1.00 75.16      B    C  
ATOM   2092  OH  TYR B  62       5.478 -21.572  -2.312  1.00 70.92      B    O  
ATOM   2093  N   TYR B  63       1.967 -21.656   1.802  1.00 86.67      B    N  
ATOM   2094  CA  TYR B  63       2.552 -22.984   1.970  1.00 89.06      B    C  
ATOM   2095  C   TYR B  63       2.966 -23.528   0.609  1.00 88.98      B    C  
ATOM   2096  O   TYR B  63       2.237 -23.393  -0.371  1.00 87.60      B    O  
ATOM   2097  CB  TYR B  63       1.546 -23.958   2.591  1.00 90.25      B    C  
ATOM   2098  CG  TYR B  63       1.159 -23.643   4.015  1.00 91.13      B    C  
ATOM   2099  CD1 TYR B  63       2.003 -23.963   5.080  1.00 86.70      B    C  
ATOM   2100  CD2 TYR B  63      -0.065 -23.035   4.307  1.00 86.95      B    C  
ATOM   2101  CE1 TYR B  63       1.650 -23.681   6.386  1.00 86.33      B    C  
ATOM   2102  CE2 TYR B  63      -0.430 -22.755   5.617  1.00 86.51      B    C  
ATOM   2103  CZ  TYR B  63       0.433 -23.076   6.655  1.00 90.99      B    C  
ATOM   2104  OH  TYR B  63       0.076 -22.794   7.957  1.00 90.22      B    O  
ATOM   2105  N   ALA B  64       4.139 -24.151   0.550  1.00 90.33      B    N  
ATOM   2106  CA  ALA B  64       4.589 -24.781  -0.681  1.00 90.65      B    C  
ATOM   2107  C   ALA B  64       3.665 -25.977  -0.912  1.00 91.80      B    C  
ATOM   2108  O   ALA B  64       3.169 -26.584   0.041  1.00 91.59      B    O  
ATOM   2109  CB  ALA B  64       6.029 -25.250  -0.531  1.00 89.84      B    C  
ATOM   2110  N   ASP B  65       3.432 -26.317  -2.177  1.00 89.08      B    N  
ATOM   2111  CA  ASP B  65       2.546 -27.428  -2.504  1.00 89.43      B    C  
ATOM   2112  C   ASP B  65       2.965 -28.741  -1.842  1.00 90.69      B    C  
ATOM   2113  O   ASP B  65       2.121 -29.546  -1.468  1.00 89.63      B    O  
ATOM   2114  CB  ASP B  65       2.486 -27.629  -4.024  1.00 88.53      B    C  
ATOM   2115  CG  ASP B  65       1.832 -26.463  -4.742  1.00 80.17      B    C  
ATOM   2116  OD1 ASP B  65       0.896 -25.856  -4.184  1.00 71.21      B    O  
ATOM   2117  OD2 ASP B  65       2.253 -26.160  -5.878  1.00 70.42      B    O1-
ATOM   2118  N   SER B  66       4.267 -28.941  -1.702  1.00 92.80      B    N  
ATOM   2119  CA  SER B  66       4.793 -30.173  -1.127  1.00 92.83      B    C  
ATOM   2120  C   SER B  66       4.533 -30.357   0.366  1.00 93.90      B    C  
ATOM   2121  O   SER B  66       4.664 -31.463   0.883  1.00 92.30      B    O  
ATOM   2122  CB  SER B  66       6.300 -30.267  -1.389  1.00 91.15      B    C  
ATOM   2123  OG  SER B  66       6.991 -29.209  -0.752  1.00 83.56      B    O  
ATOM   2124  N   VAL B  67       4.156 -29.270   1.059  1.00 93.32      B    N  
ATOM   2125  CA  VAL B  67       3.917 -29.372   2.497  1.00 94.14      B    C  
ATOM   2126  C   VAL B  67       2.491 -29.034   2.925  1.00 95.18      B    C  
ATOM   2127  O   VAL B  67       2.159 -29.144   4.106  1.00 94.44      B    O  
ATOM   2128  CB  VAL B  67       4.891 -28.467   3.291  1.00 93.28      B    C  
ATOM   2129  CG1 VAL B  67       6.336 -28.814   2.941  1.00 87.47      B    C  
ATOM   2130  CG2 VAL B  67       4.611 -26.991   3.002  1.00 87.27      B    C  
ATOM   2131  N   LYS B  68       1.656 -28.636   1.968  1.00 92.54      B    N  
ATOM   2132  CA  LYS B  68       0.277 -28.293   2.294  1.00 92.11      B    C  
ATOM   2133  C   LYS B  68      -0.459 -29.473   2.914  1.00 92.28      B    C  
ATOM   2134  O   LYS B  68      -0.390 -30.590   2.416  1.00 89.38      B    O  
ATOM   2135  CB  LYS B  68      -0.475 -27.803   1.056  1.00 89.84      B    C  
ATOM   2136  CG  LYS B  68      -0.232 -26.337   0.743  1.00 80.00      B    C  
ATOM   2137  CD  LYS B  68      -1.167 -25.794  -0.330  1.00 77.51      B    C  
ATOM   2138  CE  LYS B  68      -0.832 -26.346  -1.698  1.00 68.13      B    C  
ATOM   2139  NZ  LYS B  68      -1.666 -25.709  -2.759  1.00 60.63      B    N1+
ATOM   2140  N   GLY B  69      -1.147 -29.208   4.025  1.00 93.39      B    N  
ATOM   2141  CA  GLY B  69      -1.889 -30.244   4.714  1.00 93.67      B    C  
ATOM   2142  C   GLY B  69      -1.061 -30.947   5.776  1.00 95.06      B    C  
ATOM   2143  O   GLY B  69      -1.607 -31.650   6.632  1.00 92.66      B    O  
ATOM   2144  N   ARG B  70       0.258 -30.769   5.727  1.00 95.77      B    N  
ATOM   2145  CA  ARG B  70       1.157 -31.401   6.687  1.00 96.23      B    C  
ATOM   2146  C   ARG B  70       1.823 -30.397   7.622  1.00 96.81      B    C  
ATOM   2147  O   ARG B  70       2.038 -30.692   8.799  1.00 95.94      B    O  
ATOM   2148  CB  ARG B  70       2.233 -32.210   5.955  1.00 95.16      B    C  
ATOM   2149  CG  ARG B  70       1.684 -33.329   5.087  1.00 92.93      B    C  
ATOM   2150  CD  ARG B  70       2.796 -34.230   4.558  1.00 93.31      B    C  
ATOM   2151  NE  ARG B  70       3.761 -33.525   3.725  1.00 91.54      B    N  
ATOM   2152  CZ  ARG B  70       5.062 -33.428   3.976  1.00 93.60      B    C  
ATOM   2153  NH1 ARG B  70       5.580 -33.989   5.061  1.00 82.85      B    N1+
ATOM   2154  NH2 ARG B  70       5.858 -32.758   3.153  1.00 86.30      B    N  
ATOM   2155  N   PHE B  71       2.156 -29.226   7.093  1.00 96.28      B    N  
ATOM   2156  CA  PHE B  71       2.828 -28.206   7.880  1.00 96.60      B    C  
ATOM   2157  C   PHE B  71       1.888 -27.055   8.228  1.00 96.37      B    C  
ATOM   2158  O   PHE B  71       0.989 -26.720   7.460  1.00 94.79      B    O  
ATOM   2159  CB  PHE B  71       4.044 -27.635   7.128  1.00 96.52      B    C  
ATOM   2160  CG  PHE B  71       5.190 -28.599   6.970  1.00 96.72      B    C  
ATOM   2161  CD1 PHE B  71       5.054 -29.965   7.209  1.00 91.91      B    C  
ATOM   2162  CD2 PHE B  71       6.436 -28.128   6.557  1.00 91.42      B    C  
ATOM   2163  CE1 PHE B  71       6.125 -30.838   7.038  1.00 90.74      B    C  
ATOM   2164  CE2 PHE B  71       7.507 -28.992   6.389  1.00 89.93      B    C  
ATOM   2165  CZ  PHE B  71       7.349 -30.343   6.621  1.00 94.66      B    C  
ATOM   2166  N   THR B  72       2.100 -26.456   9.399  1.00 96.27      B    N  
ATOM   2167  CA  THR B  72       1.298 -25.321   9.831  1.00 96.01      B    C  
ATOM   2168  C   THR B  72       2.209 -24.245  10.412  1.00 96.03      B    C  
ATOM   2169  O   THR B  72       2.951 -24.495  11.360  1.00 95.09      B    O  
ATOM   2170  CB  THR B  72       0.269 -25.725  10.902  1.00 95.20      B    C  
ATOM   2171  CG2 THR B  72      -0.567 -24.517  11.320  1.00 81.23      B    C  
ATOM   2172  OG1 THR B  72      -0.600 -26.740  10.382  1.00 84.58      B    O  
ATOM   2173  N   ILE B  73       2.152 -23.052   9.824  1.00 94.75      B    N  
ATOM   2174  CA  ILE B  73       2.953 -21.943  10.311  1.00 93.92      B    C  
ATOM   2175  C   ILE B  73       2.089 -21.045  11.198  1.00 93.41      B    C  
ATOM   2176  O   ILE B  73       0.905 -20.832  10.919  1.00 92.44      B    O  
ATOM   2177  CB  ILE B  73       3.549 -21.120   9.143  1.00 92.57      B    C  
ATOM   2178  CG1 ILE B  73       4.527 -20.069   9.678  1.00 89.97      B    C  
ATOM   2179  CG2 ILE B  73       2.438 -20.461   8.322  1.00 88.29      B    C  
ATOM   2180  CD1 ILE B  73       5.276 -19.311   8.593  1.00 86.68      B    C  
ATOM   2181  N   SER B  74       2.662 -20.561  12.283  1.00 93.12      B    N  
ATOM   2182  CA  SER B  74       1.945 -19.687  13.207  1.00 92.61      B    C  
ATOM   2183  C   SER B  74       2.947 -18.797  13.927  1.00 92.07      B    C  
ATOM   2184  O   SER B  74       4.155 -19.042  13.897  1.00 91.00      B    O  
ATOM   2185  CB  SER B  74       1.152 -20.512  14.229  1.00 92.68      B    C  
ATOM   2186  OG  SER B  74       2.013 -21.303  15.030  1.00 88.28      B    O  
ATOM   2187  N   ARG B  75       2.438 -17.754  14.568  1.00 88.66      B    N  
ATOM   2188  CA  ARG B  75       3.305 -16.849  15.313  1.00 86.53      B    C  
ATOM   2189  C   ARG B  75       2.652 -16.412  16.616  1.00 86.08      B    C  
ATOM   2190  O   ARG B  75       1.437 -16.237  16.689  1.00 83.94      B    O  
ATOM   2191  CB  ARG B  75       3.643 -15.626  14.454  1.00 82.76      B    C  
ATOM   2192  CG  ARG B  75       2.449 -14.805  13.991  1.00 77.72      B    C  
ATOM   2193  CD  ARG B  75       2.860 -13.777  12.936  1.00 76.25      B    C  
ATOM   2194  NE  ARG B  75       3.770 -12.768  13.461  1.00 74.25      B    N  
ATOM   2195  CZ  ARG B  75       4.458 -11.895  12.709  1.00 73.15      B    C  
ATOM   2196  NH1 ARG B  75       4.340 -11.928  11.387  1.00 67.38      B    N1+
ATOM   2197  NH2 ARG B  75       5.262 -11.021  13.277  1.00 68.83      B    N  
ATOM   2198  N   ASP B  76       3.472 -16.271  17.643  1.00 83.49      B    N  
ATOM   2199  CA  ASP B  76       3.014 -15.816  18.949  1.00 83.10      B    C  
ATOM   2200  C   ASP B  76       3.676 -14.468  19.170  1.00 81.55      B    C  
ATOM   2201  O   ASP B  76       4.847 -14.393  19.547  1.00 78.89      B    O  
ATOM   2202  CB  ASP B  76       3.426 -16.801  20.044  1.00 83.62      B    C  
ATOM   2203  CG  ASP B  76       2.804 -16.457  21.398  1.00 81.89      B    C  
ATOM   2204  OD1 ASP B  76       2.530 -15.266  21.651  1.00 75.86      B    O  
ATOM   2205  OD2 ASP B  76       2.595 -17.391  22.201  1.00 75.93      B    O1-
ATOM   2206  N   ASN B  77       2.945 -13.407  18.919  1.00 74.80      B    N  
ATOM   2207  CA  ASN B  77       3.477 -12.064  19.058  1.00 72.16      B    C  
ATOM   2208  C   ASN B  77       3.858 -11.681  20.485  1.00 72.69      B    C  
ATOM   2209  O   ASN B  77       4.712 -10.831  20.700  1.00 70.08      B    O  
ATOM   2210  CB  ASN B  77       2.482 -11.033  18.490  1.00 68.06      B    C  
ATOM   2211  CG  ASN B  77       2.292 -11.159  16.995  1.00 62.47      B    C  
ATOM   2212  ND2 ASN B  77       1.175 -10.655  16.493  1.00 56.41      B    N  
ATOM   2213  OD1 ASN B  77       3.148 -11.693  16.289  1.00 56.87      B    O  
ATOM   2214  N   SER B  78       3.223 -12.321  21.468  1.00 75.35      B    N  
ATOM   2215  CA  SER B  78       3.538 -12.031  22.861  1.00 76.26      B    C  
ATOM   2216  C   SER B  78       4.892 -12.601  23.269  1.00 77.19      B    C  
ATOM   2217  O   SER B  78       5.516 -12.126  24.216  1.00 76.10      B    O  
ATOM   2218  CB  SER B  78       2.436 -12.583  23.791  1.00 76.87      B    C  
ATOM   2219  OG  SER B  78       2.440 -14.001  23.783  1.00 71.93      B    O  
ATOM   2220  N   LYS B  79       5.335 -13.624  22.544  1.00 77.70      B    N  
ATOM   2221  CA  LYS B  79       6.618 -14.265  22.841  1.00 79.37      B    C  
ATOM   2222  C   LYS B  79       7.682 -13.990  21.779  1.00 79.66      B    C  
ATOM   2223  O   LYS B  79       8.790 -14.507  21.855  1.00 77.71      B    O  
ATOM   2224  CB  LYS B  79       6.437 -15.781  22.975  1.00 80.44      B    C  
ATOM   2225  CG  LYS B  79       5.525 -16.207  24.112  1.00 77.38      B    C  
ATOM   2226  CD  LYS B  79       5.438 -17.724  24.203  1.00 74.61      B    C  
ATOM   2227  CE  LYS B  79       4.551 -18.169  25.350  1.00 68.77      B    C  
ATOM   2228  NZ  LYS B  79       4.474 -19.649  25.450  1.00 62.57      B    N1+
ATOM   2229  N   ASN B  80       7.335 -13.162  20.802  1.00 79.52      B    N  
ATOM   2230  CA  ASN B  80       8.244 -12.853  19.700  1.00 80.33      B    C  
ATOM   2231  C   ASN B  80       8.792 -14.140  19.093  1.00 83.44      B    C  
ATOM   2232  O   ASN B  80      10.002 -14.270  18.860  1.00 82.55      B    O  
ATOM   2233  CB  ASN B  80       9.402 -11.970  20.185  1.00 76.57      B    C  
ATOM   2234  CG  ASN B  80       8.936 -10.614  20.665  1.00 69.55      B    C  
ATOM   2235  ND2 ASN B  80       9.614 -10.087  21.684  1.00 60.77      B    N  
ATOM   2236  OD1 ASN B  80       7.996 -10.041  20.125  1.00 61.51      B    O  
ATOM   2237  N   THR B  81       7.901 -15.101  18.845  1.00 86.04      B    N  
ATOM   2238  CA  THR B  81       8.313 -16.398  18.324  1.00 88.05      B    C  
ATOM   2239  C   THR B  81       7.494 -16.859  17.120  1.00 88.24      B    C  
ATOM   2240  O   THR B  81       6.274 -16.685  17.082  1.00 87.44      B    O  
ATOM   2241  CB  THR B  81       8.231 -17.471  19.420  1.00 88.85      B    C  
ATOM   2242  CG2 THR B  81       8.772 -18.793  18.916  1.00 79.59      B    C  
ATOM   2243  OG1 THR B  81       9.003 -17.056  20.556  1.00 80.88      B    O  
ATOM   2244  N   LEU B  82       8.187 -17.450  16.137  1.00 89.91      B    N  
ATOM   2245  CA  LEU B  82       7.557 -18.006  14.954  1.00 90.98      B    C  
ATOM   2246  C   LEU B  82       7.628 -19.526  15.089  1.00 92.73      B    C  
ATOM   2247  O   LEU B  82       8.631 -20.057  15.566  1.00 92.93      B    O  
ATOM   2248  CB  LEU B  82       8.302 -17.565  13.693  1.00 89.55      B    C  
ATOM   2249  CG  LEU B  82       7.847 -18.176  12.361  1.00 86.61      B    C  
ATOM   2250  CD1 LEU B  82       6.493 -17.598  11.974  1.00 82.10      B    C  
ATOM   2251  CD2 LEU B  82       8.879 -17.891  11.280  1.00 82.81      B    C  
ATOM   2252  N   TYR B  83       6.568 -20.221  14.692  1.00 93.77      B    N  
ATOM   2253  CA  TYR B  83       6.527 -21.670  14.780  1.00 94.87      B    C  
ATOM   2254  C   TYR B  83       6.245 -22.347  13.450  1.00 95.44      B    C  
ATOM   2255  O   TYR B  83       5.638 -21.757  12.556  1.00 94.80      B    O  
ATOM   2256  CB  TYR B  83       5.439 -22.120  15.764  1.00 94.47      B    C  
ATOM   2257  CG  TYR B  83       5.574 -21.569  17.167  1.00 93.70      B    C  
ATOM   2258  CD1 TYR B  83       6.501 -22.096  18.058  1.00 87.46      B    C  
ATOM   2259  CD2 TYR B  83       4.746 -20.542  17.604  1.00 86.84      B    C  
ATOM   2260  CE1 TYR B  83       6.609 -21.611  19.355  1.00 84.98      B    C  
ATOM   2261  CE2 TYR B  83       4.844 -20.047  18.898  1.00 84.47      B    C  
ATOM   2262  CZ  TYR B  83       5.775 -20.583  19.772  1.00 89.27      B    C  
ATOM   2263  OH  TYR B  83       5.875 -20.097  21.052  1.00 87.71      B    O  
ATOM   2264  N   LEU B  84       6.701 -23.590  13.329  1.00 95.10      B    N  
ATOM   2265  CA  LEU B  84       6.406 -24.407  12.170  1.00 96.03      B    C  
ATOM   2266  C   LEU B  84       6.114 -25.814  12.678  1.00 96.83      B    C  
ATOM   2267  O   LEU B  84       7.029 -26.544  13.057  1.00 96.49      B    O  
ATOM   2268  CB  LEU B  84       7.570 -24.446  11.178  1.00 95.75      B    C  
ATOM   2269  CG  LEU B  84       7.268 -25.244   9.897  1.00 94.43      B    C  
ATOM   2270  CD1 LEU B  84       6.172 -24.543   9.094  1.00 89.36      B    C  
ATOM   2271  CD2 LEU B  84       8.522 -25.394   9.053  1.00 89.39      B    C  
ATOM   2272  N   GLN B  85       4.837 -26.182  12.701  1.00 96.16      B    N  
ATOM   2273  CA  GLN B  85       4.433 -27.509  13.129  1.00 96.31      B    C  
ATOM   2274  C   GLN B  85       4.509 -28.417  11.907  1.00 96.39      B    C  
ATOM   2275  O   GLN B  85       3.827 -28.189  10.914  1.00 95.64      B    O  
ATOM   2276  CB  GLN B  85       2.998 -27.484  13.673  1.00 95.93      B    C  
ATOM   2277  CG  GLN B  85       2.484 -28.838  14.140  1.00 92.58      B    C  
ATOM   2278  CD  GLN B  85       3.284 -29.391  15.309  1.00 91.57      B    C  
ATOM   2279  NE2 GLN B  85       3.652 -30.656  15.224  1.00 80.53      B    N  
ATOM   2280  OE1 GLN B  85       3.564 -28.678  16.274  1.00 84.28      B    O  
ATOM   2281  N   MET B  86       5.353 -29.435  11.984  1.00 96.97      B    N  
ATOM   2282  CA  MET B  86       5.532 -30.358  10.871  1.00 96.76      B    C  
ATOM   2283  C   MET B  86       5.035 -31.752  11.234  1.00 96.83      B    C  
ATOM   2284  O   MET B  86       5.582 -32.399  12.121  1.00 95.85      B    O  
ATOM   2285  CB  MET B  86       7.001 -30.424  10.475  1.00 95.80      B    C  
ATOM   2286  CG  MET B  86       7.627 -29.068  10.166  1.00 93.57      B    C  
ATOM   2287  SD  MET B  86       9.324 -29.186   9.586  1.00 92.44      B    S  
ATOM   2288  CE  MET B  86      10.139 -29.825  11.040  1.00 83.85      B    C  
ATOM   2289  N   ASN B  87       3.985 -32.206  10.534  1.00 96.13      B    N  
ATOM   2290  CA  ASN B  87       3.414 -33.524  10.773  1.00 95.94      B    C  
ATOM   2291  C   ASN B  87       3.611 -34.421   9.547  1.00 96.06      B    C  
ATOM   2292  O   ASN B  87       3.845 -33.932   8.445  1.00 94.42      B    O  
ATOM   2293  CB  ASN B  87       1.920 -33.408  11.089  1.00 95.06      B    C  
ATOM   2294  CG  ASN B  87       1.650 -32.604  12.347  1.00 93.88      B    C  
ATOM   2295  ND2 ASN B  87       0.604 -31.786  12.304  1.00 83.83      B    N  
ATOM   2296  OD1 ASN B  87       2.354 -32.726  13.335  1.00 85.37      B    O  
ATOM   2297  N   SER B  88       3.504 -35.725   9.762  1.00 96.45      B    N  
ATOM   2298  CA  SER B  88       3.660 -36.695   8.681  1.00 96.40      B    C  
ATOM   2299  C   SER B  88       4.935 -36.447   7.882  1.00 96.78      B    C  
ATOM   2300  O   SER B  88       4.905 -36.363   6.652  1.00 94.77      B    O  
ATOM   2301  CB  SER B  88       2.436 -36.642   7.748  1.00 95.65      B    C  
ATOM   2302  OG  SER B  88       1.241 -36.897   8.471  1.00 87.91      B    O  
ATOM   2303  N   LEU B  89       6.039 -36.330   8.587  1.00 95.67      B    N  
ATOM   2304  CA  LEU B  89       7.319 -36.068   7.955  1.00 96.02      B    C  
ATOM   2305  C   LEU B  89       7.764 -37.203   7.034  1.00 96.04      B    C  
ATOM   2306  O   LEU B  89       7.510 -38.378   7.302  1.00 94.68      B    O  
ATOM   2307  CB  LEU B  89       8.380 -35.803   9.026  1.00 95.78      B    C  
ATOM   2308  CG  LEU B  89       8.261 -34.418   9.672  1.00 94.89      B    C  
ATOM   2309  CD1 LEU B  89       9.087 -34.344  10.945  1.00 90.22      B    C  
ATOM   2310  CD2 LEU B  89       8.719 -33.358   8.681  1.00 90.21      B    C  
ATOM   2311  N   ARG B  90       8.423 -36.833   5.957  1.00 96.30      B    N  
ATOM   2312  CA  ARG B  90       8.907 -37.773   4.956  1.00 95.72      B    C  
ATOM   2313  C   ARG B  90      10.413 -37.606   4.800  1.00 95.80      B    C  
ATOM   2314  O   ARG B  90      10.975 -36.585   5.186  1.00 94.48      B    O  
ATOM   2315  CB  ARG B  90       8.223 -37.508   3.615  1.00 93.36      B    C  
ATOM   2316  CG  ARG B  90       6.703 -37.539   3.669  1.00 88.02      B    C  
ATOM   2317  CD  ARG B  90       6.098 -36.944   2.417  1.00 87.78      B    C  
ATOM   2318  NE  ARG B  90       4.641 -36.924   2.465  1.00 81.80      B    N  
ATOM   2319  CZ  ARG B  90       3.866 -36.286   1.598  1.00 77.44      B    C  
ATOM   2320  NH1 ARG B  90       4.400 -35.597   0.598  1.00 71.48      B    N1+
ATOM   2321  NH2 ARG B  90       2.547 -36.329   1.731  1.00 69.63      B    N  
ATOM   2322  N   ALA B  91      11.058 -38.605   4.215  1.00 95.51      B    N  
ATOM   2323  CA  ALA B  91      12.494 -38.557   4.018  1.00 95.26      B    C  
ATOM   2324  C   ALA B  91      12.923 -37.326   3.223  1.00 95.31      B    C  
ATOM   2325  O   ALA B  91      13.967 -36.745   3.486  1.00 94.06      B    O  
ATOM   2326  CB  ALA B  91      12.968 -39.828   3.316  1.00 94.28      B    C  
ATOM   2327  N   GLU B  92      12.103 -36.945   2.257  1.00 94.96      B    N  
ATOM   2328  CA  GLU B  92      12.408 -35.785   1.429  1.00 94.34      B    C  
ATOM   2329  C   GLU B  92      12.323 -34.460   2.178  1.00 94.69      B    C  
ATOM   2330  O   GLU B  92      12.708 -33.424   1.641  1.00 93.36      B    O  
ATOM   2331  CB  GLU B  92      11.483 -35.738   0.212  1.00 92.79      B    C  
ATOM   2332  CG  GLU B  92      10.001 -35.777   0.538  1.00 84.33      B    C  
ATOM   2333  CD  GLU B  92       9.423 -37.178   0.450  1.00 78.48      B    C  
ATOM   2334  OE1 GLU B  92      10.120 -38.145   0.829  1.00 70.56      B    O  
ATOM   2335  OE2 GLU B  92       8.273 -37.315  -0.003  1.00 70.63      B    O1-
ATOM   2336  N   ASP B  93      11.823 -34.492   3.405  1.00 95.30      B    N  
ATOM   2337  CA  ASP B  93      11.736 -33.276   4.211  1.00 95.65      B    C  
ATOM   2338  C   ASP B  93      13.053 -32.998   4.935  1.00 96.15      B    C  
ATOM   2339  O   ASP B  93      13.208 -31.963   5.579  1.00 95.40      B    O  
ATOM   2340  CB  ASP B  93      10.597 -33.382   5.237  1.00 95.58      B    C  
ATOM   2341  CG  ASP B  93       9.231 -33.384   4.590  1.00 95.00      B    C  
ATOM   2342  OD1 ASP B  93       9.005 -32.602   3.651  1.00 89.41      B    O  
ATOM   2343  OD2 ASP B  93       8.367 -34.167   5.034  1.00 89.65      B    O1-
ATOM   2344  N   THR B  94      13.997 -33.932   4.825  1.00 96.17      B    N  
ATOM   2345  CA  THR B  94      15.302 -33.764   5.457  1.00 96.03      B    C  
ATOM   2346  C   THR B  94      16.012 -32.554   4.849  1.00 95.98      B    C  
ATOM   2347  O   THR B  94      16.222 -32.490   3.640  1.00 94.67      B    O  
ATOM   2348  CB  THR B  94      16.178 -35.012   5.252  1.00 95.45      B    C  
ATOM   2349  CG2 THR B  94      17.581 -34.781   5.801  1.00 88.34      B    C  
ATOM   2350  OG1 THR B  94      15.589 -36.125   5.917  1.00 89.58      B    O  
ATOM   2351  N   ALA B  95      16.355 -31.589   5.696  1.00 96.34      B    N  
ATOM   2352  CA  ALA B  95      17.005 -30.370   5.240  1.00 96.21      B    C  
ATOM   2353  C   ALA B  95      17.322 -29.448   6.412  1.00 96.65      B    C  
ATOM   2354  O   ALA B  95      16.894 -29.689   7.538  1.00 95.67      B    O  
ATOM   2355  CB  ALA B  95      16.102 -29.638   4.252  1.00 95.16      B    C  
ATOM   2356  N   VAL B  96      18.090 -28.424   6.129  1.00 96.44      B    N  
ATOM   2357  CA  VAL B  96      18.375 -27.412   7.128  1.00 96.28      B    C  
ATOM   2358  C   VAL B  96      17.265 -26.377   6.960  1.00 96.12      B    C  
ATOM   2359  O   VAL B  96      17.066 -25.856   5.855  1.00 95.30      B    O  
ATOM   2360  CB  VAL B  96      19.742 -26.735   6.904  1.00 95.52      B    C  
ATOM   2361  CG1 VAL B  96      19.949 -25.618   7.922  1.00 90.12      B    C  
ATOM   2362  CG2 VAL B  96      20.858 -27.763   7.027  1.00 89.78      B    C  
ATOM   2363  N   TYR B  97      16.533 -26.103   8.035  1.00 96.39      B    N  
ATOM   2364  CA  TYR B  97      15.438 -25.148   7.986  1.00 96.63      B    C  
ATOM   2365  C   TYR B  97      15.861 -23.786   8.517  1.00 96.45      B    C  
ATOM   2366  O   TYR B  97      16.417 -23.677   9.606  1.00 95.35      B    O  
ATOM   2367  CB  TYR B  97      14.235 -25.670   8.781  1.00 96.78      B    C  
ATOM   2368  CG  TYR B  97      13.503 -26.781   8.070  1.00 96.90      B    C  
ATOM   2369  CD1 TYR B  97      14.077 -28.039   7.905  1.00 92.95      B    C  
ATOM   2370  CD2 TYR B  97      12.225 -26.574   7.548  1.00 93.38      B    C  
ATOM   2371  CE1 TYR B  97      13.414 -29.048   7.227  1.00 92.79      B    C  
ATOM   2372  CE2 TYR B  97      11.554 -27.572   6.877  1.00 92.42      B    C  
ATOM   2373  CZ  TYR B  97      12.154 -28.814   6.711  1.00 96.29      B    C  
ATOM   2374  OH  TYR B  97      11.495 -29.810   6.030  1.00 95.76      B    O  
ATOM   2375  N   TYR B  98      15.596 -22.756   7.730  1.00 95.90      B    N  
ATOM   2376  CA  TYR B  98      15.961 -21.391   8.077  1.00 95.48      B    C  
ATOM   2377  C   TYR B  98      14.749 -20.512   8.338  1.00 95.12      B    C  
ATOM   2378  O   TYR B  98      13.734 -20.614   7.644  1.00 94.23      B    O  
ATOM   2379  CB  TYR B  98      16.768 -20.750   6.953  1.00 94.98      B    C  
ATOM   2380  CG  TYR B  98      18.080 -21.424   6.651  1.00 94.28      B    C  
ATOM   2381  CD1 TYR B  98      19.230 -21.112   7.382  1.00 89.12      B    C  
ATOM   2382  CD2 TYR B  98      18.185 -22.357   5.629  1.00 89.36      B    C  
ATOM   2383  CE1 TYR B  98      20.442 -21.712   7.099  1.00 87.92      B    C  
ATOM   2384  CE2 TYR B  98      19.398 -22.970   5.342  1.00 87.54      B    C  
ATOM   2385  CZ  TYR B  98      20.526 -22.643   6.073  1.00 91.27      B    C  
ATOM   2386  OH  TYR B  98      21.727 -23.244   5.790  1.00 89.38      B    O  
ATOM   2387  N   CYS B  99      14.873 -19.652   9.326  1.00 93.58      B    N  
ATOM   2388  CA  CYS B  99      13.836 -18.694   9.656  1.00 92.96      B    C  
ATOM   2389  C   CYS B  99      14.289 -17.365   9.042  1.00 92.84      B    C  
ATOM   2390  O   CYS B  99      15.471 -17.031   9.093  1.00 91.33      B    O  
ATOM   2391  CB  CYS B  99      13.715 -18.555  11.175  1.00 90.84      B    C  
ATOM   2392  SG  CYS B  99      12.623 -17.243  11.770  1.00 84.60      B    S  
ATOM   2393  N   ALA B 100      13.361 -16.634   8.448  1.00 90.02      B    N  
ATOM   2394  CA  ALA B 100      13.710 -15.365   7.811  1.00 89.36      B    C  
ATOM   2395  C   ALA B 100      12.651 -14.309   8.075  1.00 88.32      B    C  
ATOM   2396  O   ALA B 100      11.486 -14.620   8.327  1.00 86.88      B    O  
ATOM   2397  CB  ALA B 100      13.889 -15.568   6.310  1.00 88.92      B    C  
ATOM   2398  N   ALA B 101      13.068 -13.055   8.020  1.00 84.09      B    N  
ATOM   2399  CA  ALA B 101      12.166 -11.941   8.252  1.00 82.26      B    C  
ATOM   2400  C   ALA B 101      12.303 -10.905   7.141  1.00 80.86      B    C  
ATOM   2401  O   ALA B 101      13.396 -10.693   6.610  1.00 79.01      B    O  
ATOM   2402  CB  ALA B 101      12.444 -11.296   9.604  1.00 80.99      B    C  
ATOM   2403  N   ARG B 102      11.200 -10.267   6.794  1.00 71.88      B    N  
ATOM   2404  CA  ARG B 102      11.181  -9.259   5.746  1.00 69.45      B    C  
ATOM   2405  C   ARG B 102      10.335  -8.061   6.159  1.00 69.40      B    C  
ATOM   2406  O   ARG B 102       9.305  -8.210   6.801  1.00 66.96      B    O  
ATOM   2407  CB  ARG B 102      10.615  -9.839   4.449  1.00 65.90      B    C  
ATOM   2408  CG  ARG B 102      10.449  -8.811   3.341  1.00 57.20      B    C  
ATOM   2409  CD  ARG B 102       9.771  -9.390   2.115  1.00 53.38      B    C  
ATOM   2410  NE  ARG B 102       9.680  -8.396   1.042  1.00 49.42      B    N  
ATOM   2411  CZ  ARG B 102       8.792  -7.412   0.993  1.00 45.11      B    C  
ATOM   2412  NH1 ARG B 102       7.876  -7.291   1.936  1.00 42.64      B    N1+
ATOM   2413  NH2 ARG B 102       8.814  -6.548  -0.004  1.00 40.62      B    N  
ATOM   2414  N   GLY B 103      10.784  -6.876   5.786  1.00 57.97      B    N  
ATOM   2415  CA  GLY B 103      10.022  -5.680   6.069  1.00 54.03      B    C  
ATOM   2416  C   GLY B 103       8.741  -5.730   5.259  1.00 52.73      B    C  
ATOM   2417  O   GLY B 103       8.779  -5.941   4.049  1.00 49.07      B    O  
ATOM   2418  N   PHE B 104       7.594  -5.555   5.922  1.00 43.76      B    N  
ATOM   2419  CA  PHE B 104       6.292  -5.616   5.258  1.00 42.21      B    C  
ATOM   2420  C   PHE B 104       5.864  -4.300   4.632  1.00 42.63      B    C  
ATOM   2421  O   PHE B 104       6.026  -3.234   5.228  1.00 39.69      B    O  
ATOM   2422  CB  PHE B 104       5.231  -6.066   6.262  1.00 38.80      B    C  
ATOM   2423  CG  PHE B 104       3.845  -6.142   5.690  1.00 36.06      B    C  
ATOM   2424  CD1 PHE B 104       3.409  -7.287   5.030  1.00 34.62      B    C  
ATOM   2425  CD2 PHE B 104       2.964  -5.071   5.801  1.00 34.30      B    C  
ATOM   2426  CE1 PHE B 104       2.128  -7.362   4.497  1.00 32.16      B    C  
ATOM   2427  CE2 PHE B 104       1.685  -5.135   5.262  1.00 31.56      B    C  
ATOM   2428  CZ  PHE B 104       1.272  -6.282   4.613  1.00 31.43      B    C  
ATOM   2429  N   THR B 105       5.300  -4.375   3.425  1.00 36.24      B    N  
ATOM   2430  CA  THR B 105       4.751  -3.207   2.741  1.00 35.72      B    C  
ATOM   2431  C   THR B 105       3.313  -3.519   2.320  1.00 36.41      B    C  
ATOM   2432  O   THR B 105       2.367  -2.943   2.845  1.00 34.07      B    O  
ATOM   2433  CB  THR B 105       5.578  -2.817   1.502  1.00 31.72      B    C  
ATOM   2434  CG2 THR B 105       4.968  -1.597   0.828  1.00 28.51      B    C  
ATOM   2435  OG1 THR B 105       6.913  -2.503   1.898  1.00 29.15      B    O  
ATOM   2436  N   TYR B 106       3.157  -4.463   1.386  1.00 36.81      B    N  
ATOM   2437  CA  TYR B 106       1.832  -4.856   0.920  1.00 35.79      B    C  
ATOM   2438  C   TYR B 106       1.464  -6.257   1.372  1.00 36.74      B    C  
ATOM   2439  O   TYR B 106       0.323  -6.516   1.769  1.00 34.14      B    O  
ATOM   2440  CB  TYR B 106       1.772  -4.790  -0.611  1.00 31.99      B    C  
ATOM   2441  CG  TYR B 106       1.955  -3.410  -1.181  1.00 29.47      B    C  
ATOM   2442  CD1 TYR B 106       1.031  -2.395  -0.928  1.00 27.16      B    C  
ATOM   2443  CD2 TYR B 106       3.051  -3.108  -1.982  1.00 27.00      B    C  
ATOM   2444  CE1 TYR B 106       1.200  -1.132  -1.450  1.00 25.02      B    C  
ATOM   2445  CE2 TYR B 106       3.226  -1.845  -2.510  1.00 24.62      B    C  
ATOM   2446  CZ  TYR B 106       2.302  -0.851  -2.243  1.00 24.35      B    C  
ATOM   2447  OH  TYR B 106       2.472   0.403  -2.774  1.00 23.10      B    O  
ATOM   2448  N   SER B 107       2.430  -7.162   1.328  1.00 40.04      B    N  
ATOM   2449  CA  SER B 107       2.193  -8.545   1.698  1.00 39.76      B    C  
ATOM   2450  C   SER B 107       3.532  -9.263   1.887  1.00 40.79      B    C  
ATOM   2451  O   SER B 107       4.590  -8.666   1.706  1.00 38.14      B    O  
ATOM   2452  CB  SER B 107       1.378  -9.249   0.616  1.00 35.95      B    C  
ATOM   2453  OG  SER B 107       1.049 -10.572   0.983  1.00 32.99      B    O  
ATOM   2454  N   TYR B 108       3.477 -10.542   2.255  1.00 42.27      B    N  
ATOM   2455  CA  TYR B 108       4.690 -11.327   2.423  1.00 41.44      B    C  
ATOM   2456  C   TYR B 108       5.179 -11.803   1.055  1.00 42.25      B    C  
ATOM   2457  O   TYR B 108       4.440 -11.754   0.068  1.00 38.85      B    O  
ATOM   2458  CB  TYR B 108       4.419 -12.529   3.332  1.00 37.61      B    C  
ATOM   2459  CG  TYR B 108       3.272 -13.397   2.862  1.00 34.46      B    C  
ATOM   2460  CD1 TYR B 108       3.442 -14.321   1.836  1.00 31.93      B    C  
ATOM   2461  CD2 TYR B 108       1.999 -13.283   3.436  1.00 32.26      B    C  
ATOM   2462  CE1 TYR B 108       2.374 -15.101   1.387  1.00 30.87      B    C  
ATOM   2463  CE2 TYR B 108       0.943 -14.047   2.991  1.00 31.26      B    C  
ATOM   2464  CZ  TYR B 108       1.132 -14.959   1.971  1.00 30.62      B    C  
ATOM   2465  OH  TYR B 108       0.072 -15.727   1.521  1.00 28.02      B    O  
ATOM   2466  N   TYR B 109       6.430 -12.272   0.996  1.00 45.44      B    N  
ATOM   2467  CA  TYR B 109       7.010 -12.787  -0.232  1.00 46.25      B    C  
ATOM   2468  C   TYR B 109       7.460 -14.229  -0.016  1.00 48.56      B    C  
ATOM   2469  O   TYR B 109       8.027 -14.548   1.031  1.00 45.58      B    O  
ATOM   2470  CB  TYR B 109       8.237 -11.966  -0.646  1.00 41.48      B    C  
ATOM   2471  CG  TYR B 109       7.948 -10.606  -1.243  1.00 37.77      B    C  
ATOM   2472  CD1 TYR B 109       7.329  -9.606  -0.499  1.00 34.59      B    C  
ATOM   2473  CD2 TYR B 109       8.343 -10.313  -2.547  1.00 34.07      B    C  
ATOM   2474  CE1 TYR B 109       7.101  -8.352  -1.037  1.00 30.88      B    C  
ATOM   2475  CE2 TYR B 109       8.121  -9.059  -3.094  1.00 30.37      B    C  
ATOM   2476  CZ  TYR B 109       7.508  -8.076  -2.340  1.00 29.89      B    C  
ATOM   2477  OH  TYR B 109       7.297  -6.834  -2.875  1.00 27.92      B    O  
ATOM   2478  N   PRO B 110       7.228 -15.112  -0.986  1.00 49.13      B    N  
ATOM   2479  CA  PRO B 110       7.665 -16.501  -0.860  1.00 49.43      B    C  
ATOM   2480  C   PRO B 110       9.085 -16.688  -1.400  1.00 52.31      B    C  
ATOM   2481  O   PRO B 110       9.681 -17.748  -1.251  1.00 49.76      B    O  
ATOM   2482  CB  PRO B 110       6.638 -17.255  -1.695  1.00 46.11      B    C  
ATOM   2483  CG  PRO B 110       6.361 -16.304  -2.809  1.00 44.73      B    C  
ATOM   2484  CD  PRO B 110       6.288 -14.949  -2.118  1.00 48.04      B    C  
ATOM   2485  N   ASP B 111       9.619 -15.639  -2.036  1.00 57.23      B    N  
ATOM   2486  CA  ASP B 111      10.961 -15.688  -2.615  1.00 59.33      B    C  
ATOM   2487  C   ASP B 111      12.015 -15.307  -1.579  1.00 61.55      B    C  
ATOM   2488  O   ASP B 111      11.962 -14.219  -1.001  1.00 59.99      B    O  
ATOM   2489  CB  ASP B 111      11.038 -14.745  -3.816  1.00 56.61      B    C  
ATOM   2490  CG  ASP B 111      12.250 -15.009  -4.682  1.00 50.38      B    C  
ATOM   2491  OD1 ASP B 111      13.378 -15.088  -4.144  1.00 46.73      B    O  
ATOM   2492  OD2 ASP B 111      12.088 -15.126  -5.913  1.00 47.12      B    O1-
ATOM   2493  N   TYR B 112      12.976 -16.203  -1.359  1.00 65.57      B    N  
ATOM   2494  CA  TYR B 112      14.013 -15.964  -0.361  1.00 65.56      B    C  
ATOM   2495  C   TYR B 112      14.847 -14.708  -0.620  1.00 67.12      B    C  
ATOM   2496  O   TYR B 112      15.381 -14.120   0.315  1.00 65.34      B    O  
ATOM   2497  CB  TYR B 112      14.948 -17.177  -0.267  1.00 62.99      B    C  
ATOM   2498  CG  TYR B 112      15.889 -17.332  -1.445  1.00 60.44      B    C  
ATOM   2499  CD1 TYR B 112      15.490 -18.008  -2.597  1.00 55.33      B    C  
ATOM   2500  CD2 TYR B 112      17.185 -16.812  -1.399  1.00 58.60      B    C  
ATOM   2501  CE1 TYR B 112      16.348 -18.149  -3.678  1.00 51.99      B    C  
ATOM   2502  CE2 TYR B 112      18.051 -16.945  -2.475  1.00 52.91      B    C  
ATOM   2503  CZ  TYR B 112      17.626 -17.612  -3.612  1.00 54.77      B    C  
ATOM   2504  OH  TYR B 112      18.480 -17.750  -4.681  1.00 48.07      B    O  
ATOM   2505  N   ARG B 113      14.959 -14.309  -1.873  1.00 60.94      B    N  
ATOM   2506  CA  ARG B 113      15.750 -13.130  -2.228  1.00 61.01      B    C  
ATOM   2507  C   ARG B 113      15.147 -11.826  -1.710  1.00 62.24      B    C  
ATOM   2508  O   ARG B 113      15.814 -10.800  -1.690  1.00 60.38      B    O  
ATOM   2509  CB  ARG B 113      15.921 -13.063  -3.748  1.00 59.49      B    C  
ATOM   2510  CG  ARG B 113      16.798 -14.174  -4.310  1.00 53.79      B    C  
ATOM   2511  CD  ARG B 113      16.753 -14.209  -5.829  1.00 48.94      B    C  
ATOM   2512  NE  ARG B 113      15.445 -14.604  -6.320  1.00 45.36      B    N  
ATOM   2513  CZ  ARG B 113      15.139 -14.786  -7.605  1.00 38.85      B    C  
ATOM   2514  NH1 ARG B 113      16.062 -14.609  -8.543  1.00 36.22      B    N1+
ATOM   2515  NH2 ARG B 113      13.918 -15.146  -7.954  1.00 35.16      B    N  
ATOM   2516  N   ALA B 114      13.899 -11.882  -1.292  1.00 62.16      B    N  
ATOM   2517  CA  ALA B 114      13.210 -10.700  -0.792  1.00 61.63      B    C  
ATOM   2518  C   ALA B 114      13.320 -10.535   0.730  1.00 64.84      B    C  
ATOM   2519  O   ALA B 114      12.863  -9.541   1.285  1.00 63.45      B    O  
ATOM   2520  CB  ALA B 114      11.747 -10.730  -1.206  1.00 57.53      B    C  
ATOM   2521  N   TYR B 115      13.919 -11.520   1.397  1.00 70.81      B    N  
ATOM   2522  CA  TYR B 115      14.041 -11.465   2.850  1.00 73.23      B    C  
ATOM   2523  C   TYR B 115      15.346 -10.809   3.294  1.00 73.41      B    C  
ATOM   2524  O   TYR B 115      16.399 -11.028   2.702  1.00 72.67      B    O  
ATOM   2525  CB  TYR B 115      13.892 -12.861   3.450  1.00 74.49      B    C  
ATOM   2526  CG  TYR B 115      12.450 -13.336   3.436  1.00 76.18      B    C  
ATOM   2527  CD1 TYR B 115      11.847 -13.728   2.245  1.00 70.76      B    C  
ATOM   2528  CD2 TYR B 115      11.689 -13.337   4.599  1.00 72.50      B    C  
ATOM   2529  CE1 TYR B 115      10.507 -14.105   2.208  1.00 69.86      B    C  
ATOM   2530  CE2 TYR B 115      10.355 -13.721   4.579  1.00 70.43      B    C  
ATOM   2531  CZ  TYR B 115       9.767 -14.100   3.386  1.00 73.82      B    C  
ATOM   2532  OH  TYR B 115       8.446 -14.470   3.362  1.00 71.25      B    O  
ATOM   2533  N   ASP B 116      15.250 -10.000   4.340  1.00 69.51      B    N  
ATOM   2534  CA  ASP B 116      16.375  -9.211   4.828  1.00 68.97      B    C  
ATOM   2535  C   ASP B 116      17.208  -9.857   5.930  1.00 71.32      B    C  
ATOM   2536  O   ASP B 116      18.434  -9.701   5.964  1.00 70.86      B    O  
ATOM   2537  CB  ASP B 116      15.855  -7.861   5.339  1.00 65.27      B    C  
ATOM   2538  CG  ASP B 116      14.970  -7.163   4.325  1.00 59.80      B    C  
ATOM   2539  OD1 ASP B 116      15.481  -6.827   3.228  1.00 54.59      B    O  
ATOM   2540  OD2 ASP B 116      13.778  -6.952   4.619  1.00 53.71      B    O1-
ATOM   2541  N   PHE B 117      16.552 -10.580   6.837  1.00 78.31      B    N  
ATOM   2542  CA  PHE B 117      17.253 -11.176   7.967  1.00 79.66      B    C  
ATOM   2543  C   PHE B 117      17.087 -12.682   7.994  1.00 82.91      B    C  
ATOM   2544  O   PHE B 117      16.015 -13.203   7.704  1.00 83.14      B    O  
ATOM   2545  CB  PHE B 117      16.719 -10.569   9.265  1.00 76.92      B    C  
ATOM   2546  CG  PHE B 117      16.717  -9.064   9.265  1.00 73.38      B    C  
ATOM   2547  CD1 PHE B 117      17.898  -8.359   9.426  1.00 67.59      B    C  
ATOM   2548  CD2 PHE B 117      15.534  -8.357   9.069  1.00 66.97      B    C  
ATOM   2549  CE1 PHE B 117      17.904  -6.968   9.397  1.00 63.86      B    C  
ATOM   2550  CE2 PHE B 117      15.535  -6.966   9.038  1.00 63.44      B    C  
ATOM   2551  CZ  PHE B 117      16.723  -6.270   9.205  1.00 64.75      B    C  
ATOM   2552  N   TRP B 118      18.171 -13.390   8.351  1.00 86.02      B    N  
ATOM   2553  CA  TRP B 118      18.168 -14.852   8.377  1.00 88.37      B    C  
ATOM   2554  C   TRP B 118      18.769 -15.432   9.641  1.00 89.49      B    C  
ATOM   2555  O   TRP B 118      19.685 -14.852  10.227  1.00 88.34      B    O  
ATOM   2556  CB  TRP B 118      18.931 -15.395   7.172  1.00 87.81      B    C  
ATOM   2557  CG  TRP B 118      18.280 -15.110   5.859  1.00 87.27      B    C  
ATOM   2558  CD1 TRP B 118      18.290 -13.931   5.164  1.00 84.15      B    C  
ATOM   2559  CD2 TRP B 118      17.490 -16.019   5.084  1.00 86.68      B    C  
ATOM   2560  CE2 TRP B 118      17.059 -15.324   3.935  1.00 85.43      B    C  
ATOM   2561  CE3 TRP B 118      17.104 -17.358   5.256  1.00 85.32      B    C  
ATOM   2562  NE1 TRP B 118      17.559 -14.050   4.011  1.00 84.18      B    N  
ATOM   2563  CZ2 TRP B 118      16.264 -15.921   2.961  1.00 84.38      B    C  
ATOM   2564  CZ3 TRP B 118      16.309 -17.952   4.283  1.00 84.28      B    C  
ATOM   2565  CH2 TRP B 118      15.899 -17.235   3.152  1.00 83.61      B    C  
ATOM   2566  N   GLY B 119      18.248 -16.588  10.053  1.00 91.04      B    N  
ATOM   2567  CA  GLY B 119      18.783 -17.280  11.204  1.00 91.61      B    C  
ATOM   2568  C   GLY B 119      19.910 -18.179  10.731  1.00 92.14      B    C  
ATOM   2569  O   GLY B 119      20.197 -18.247   9.536  1.00 90.90      B    O  
ATOM   2570  N   GLN B 120      20.544 -18.893  11.659  1.00 92.80      B    N  
ATOM   2571  CA  GLN B 120      21.649 -19.776  11.317  1.00 92.73      B    C  
ATOM   2572  C   GLN B 120      21.180 -21.125  10.784  1.00 93.65      B    C  
ATOM   2573  O   GLN B 120      21.945 -21.855  10.161  1.00 91.10      B    O  
ATOM   2574  CB  GLN B 120      22.576 -19.976  12.520  1.00 90.16      B    C  
ATOM   2575  CG  GLN B 120      22.055 -20.904  13.625  1.00 77.76      B    C  
ATOM   2576  CD  GLN B 120      20.826 -20.386  14.352  1.00 66.81      B    C  
ATOM   2577  NE2 GLN B 120      20.132 -21.276  15.046  1.00 54.38      B    N  
ATOM   2578  OE1 GLN B 120      20.518 -19.191  14.312  1.00 57.87      B    O  
ATOM   2579  N   GLY B 121      19.908 -21.444  11.043  1.00 93.69      B    N  
ATOM   2580  CA  GLY B 121      19.346 -22.694  10.567  1.00 94.48      B    C  
ATOM   2581  C   GLY B 121      19.362 -23.815  11.592  1.00 95.29      B    C  
ATOM   2582  O   GLY B 121      20.197 -23.835  12.491  1.00 93.39      B    O  
ATOM   2583  N   THR B 122      18.425 -24.761  11.445  1.00 95.15      B    N  
ATOM   2584  CA  THR B 122      18.347 -25.921  12.332  1.00 95.75      B    C  
ATOM   2585  C   THR B 122      18.131 -27.156  11.453  1.00 96.03      B    C  
ATOM   2586  O   THR B 122      17.283 -27.159  10.560  1.00 95.40      B    O  
ATOM   2587  CB  THR B 122      17.202 -25.769  13.363  1.00 95.16      B    C  
ATOM   2588  CG2 THR B 122      15.843 -25.703  12.690  1.00 89.28      B    C  
ATOM   2589  OG1 THR B 122      17.240 -26.870  14.277  1.00 89.31      B    O  
ATOM   2590  N   LEU B 123      18.910 -28.189  11.700  1.00 95.03      B    N  
ATOM   2591  CA  LEU B 123      18.846 -29.409  10.904  1.00 95.57      B    C  
ATOM   2592  C   LEU B 123      17.708 -30.349  11.289  1.00 95.82      B    C  
ATOM   2593  O   LEU B 123      17.514 -30.654  12.464  1.00 94.78      B    O  
ATOM   2594  CB  LEU B 123      20.174 -30.158  10.987  1.00 94.57      B    C  
ATOM   2595  CG  LEU B 123      20.268 -31.492  10.223  1.00 90.66      B    C  
ATOM   2596  CD1 LEU B 123      20.105 -31.249   8.733  1.00 83.76      B    C  
ATOM   2597  CD2 LEU B 123      21.606 -32.159  10.506  1.00 84.59      B    C  
ATOM   2598  N   VAL B 124      16.970 -30.810  10.289  1.00 95.77      B    N  
ATOM   2599  CA  VAL B 124      15.886 -31.765  10.486  1.00 95.76      B    C  
ATOM   2600  C   VAL B 124      16.216 -32.983   9.636  1.00 95.80      B    C  
ATOM   2601  O   VAL B 124      16.358 -32.884   8.418  1.00 94.94      B    O  
ATOM   2602  CB  VAL B 124      14.524 -31.195  10.041  1.00 95.15      B    C  
ATOM   2603  CG1 VAL B 124      13.460 -32.282  10.086  1.00 89.05      B    C  
ATOM   2604  CG2 VAL B 124      14.131 -30.034  10.938  1.00 89.57      B    C  
ATOM   2605  N   THR B 125      16.345 -34.129  10.291  1.00 96.21      B    N  
ATOM   2606  CA  THR B 125      16.664 -35.371   9.594  1.00 95.80      B    C  
ATOM   2607  C   THR B 125      15.540 -36.383   9.772  1.00 95.98      B    C  
ATOM   2608  O   THR B 125      15.173 -36.712  10.903  1.00 94.76      B    O  
ATOM   2609  CB  THR B 125      17.973 -35.978  10.114  1.00 94.92      B    C  
ATOM   2610  CG2 THR B 125      18.328 -37.231   9.328  1.00 86.53      B    C  
ATOM   2611  OG1 THR B 125      19.029 -35.026   9.973  1.00 88.05      B    O  
ATOM   2612  N   VAL B 126      14.994 -36.859   8.670  1.00 95.27      B    N  
ATOM   2613  CA  VAL B 126      13.914 -37.847   8.699  1.00 94.74      B    C  
ATOM   2614  C   VAL B 126      14.440 -39.160   8.132  1.00 94.18      B    C  
ATOM   2615  O   VAL B 126      14.653 -39.295   6.932  1.00 91.61      B    O  
ATOM   2616  CB  VAL B 126      12.704 -37.382   7.867  1.00 93.82      B    C  
ATOM   2617  CG1 VAL B 126      11.552 -38.366   8.027  1.00 87.25      B    C  
ATOM   2618  CG2 VAL B 126      12.278 -35.983   8.297  1.00 88.01      B    C  
ATOM   2619  N   SER B 127      14.652 -40.128   9.013  1.00 93.03      B    N  
ATOM   2620  CA  SER B 127      15.160 -41.424   8.595  1.00 91.24      B    C  
ATOM   2621  C   SER B 127      14.819 -42.514   9.610  1.00 88.52      B    C  
ATOM   2622  O   SER B 127      14.355 -42.183  10.710  1.00 81.94      B    O  
ATOM   2623  CB  SER B 127      16.676 -41.367   8.403  1.00 85.98      B    C  
ATOM   2624  OG  SER B 127      17.320 -41.057   9.614  1.00 76.44      B    O  
ATOM   2625  OXT SER B 127      15.050 -43.705   9.314  1.00 75.61      B    O1-
TER   
END
